# Supplementary material for: ARTIST: High-Resolution Genome-Wide Assessment of Fitness Using Transposon-Insertion Sequencing
Source: PLoS Genet. 2014 Nov 6;10(11):e1004782. doi: 10.1371/journal.pgen.1004782 (PMC4222735; doi:10.1371/journal.pgen.1004782)
Supplement: Dataset S1 — The ARTIST scripts and example file formats. All the custom scripts required to utilize the ARTIST pipeline are located in this folder. Also included is a subfolder that contains several input file examples that are compatible with the ARTIST pipeline. (ZIP) [file pgen.1004782.s001.zip]

Archive with 54 entries (49 files):
- ARTIST scripts/
- ARTIST scripts/.DS_Store
- __MACOSX/
- __MACOSX/ARTIST scripts/
- __MACOSX/ARTIST scripts/._.DS_Store
- ARTIST scripts/Bottleneck_analysis.m
- __MACOSX/ARTIST scripts/._Bottleneck_analysis.m
- ARTIST scripts/callconditional.m
- __MACOSX/ARTIST scripts/._callconditional.m
- ARTIST scripts/checkseqdepth.m
- __MACOSX/ARTIST scripts/._checkseqdepth.m
- ARTIST scripts/discretize5.m
- __MACOSX/ARTIST scripts/._discretize5.m
- ARTIST scripts/discretizeconditional_3.m
- __MACOSX/ARTIST scripts/._discretizeconditional_3.m
- ARTIST scripts/Example Files/
- ARTIST scripts/Example Files/SAM_map_example.sam
- __MACOSX/ARTIST scripts/Example Files/
- __MACOSX/ARTIST scripts/Example Files/._SAM_map_example.sam
- ARTIST scripts/Example Files/User_manual_example.mat
- __MACOSX/ARTIST scripts/Example Files/._User_manual_example.mat
- ARTIST scripts/Example Files/VC_chr1.fa
- ARTIST scripts/Example Files/VCgtf.txt
- __MACOSX/ARTIST scripts/Example Files/._VCgtf.txt
- ARTIST scripts/genome_parser.m
- __MACOSX/ARTIST scripts/._genome_parser.m
- ARTIST scripts/genome_parser_TA.m
- __MACOSX/ARTIST scripts/._genome_parser_TA.m
- ARTIST scripts/getuniquetanames.m
- __MACOSX/ARTIST scripts/._getuniquetanames.m
- ARTIST scripts/hmmconverge.m
- __MACOSX/ARTIST scripts/._hmmconverge.m
- ARTIST scripts/hmmtrainmwu.m
- __MACOSX/ARTIST scripts/._hmmtrainmwu.m
- ARTIST scripts/MWUbytransposon.m
- __MACOSX/ARTIST scripts/._MWUbytransposon.m
- ARTIST scripts/MWUsummarystats.m
- __MACOSX/ARTIST scripts/._MWUsummarystats.m
- ARTIST scripts/output_essential.m
- __MACOSX/ARTIST scripts/._output_essential.m
- ARTIST scripts/runmwuallboots.m
- __MACOSX/ARTIST scripts/._runmwuallboots.m
- ARTIST scripts/SAMreader_TA.m
- __MACOSX/ARTIST scripts/._SAMreader_TA.m
- ARTIST scripts/SAMreader_Tn5.m
- __MACOSX/ARTIST scripts/._SAMreader_Tn5.m
- ARTIST scripts/simulateequalsaturation.m
- __MACOSX/ARTIST scripts/._simulateequalsaturation.m
- ARTIST scripts/Slidingwindow.m
- __MACOSX/ARTIST scripts/._Slidingwindow.m
- ARTIST scripts/Slidingwindowjustin.m
- __MACOSX/ARTIST scripts/._Slidingwindowjustin.m
- ARTIST scripts/window_average.m
- __MACOSX/ARTIST scripts/._window_average.m
