# Supplementary material for: ARTIST: High-Resolution Genome-Wide Assessment of Fitness Using Transposon-Insertion Sequencing
Source: PLoS Genet. 2014 Nov 6;10(11):e1004782. doi: 10.1371/journal.pgen.1004782 (PMC4222735; doi:10.1371/journal.pgen.1004782)
Supplement: Dataset S1 — The ARTIST scripts and example file formats. All the custom scripts required to utilize the ARTIST pipeline are located in this folder. Also included is a subfolder that contains several input file examples that are compatible with the ARTIST pipeline. (ZIP) [file pgen.1004782.s001.zip › ARTIST scripts/checkseqdepth.m]

function [sensitivityanalysis] =  checkseqdepth(taseqcontrol)
%
%
totalsequences=sum(taseqcontrol);
tahit=taseqcontrol(taseqcontrol~=0);
fractionhit=length(tahit)/length(taseqcontrol);
taprop=taseqcontrol./totalsequences;
y=1;
sensitivityanalysis=[];
for i=1:100000:totalsequences
    x=mnrnd(i,taprop,10);
    x=x';
    a=logical(x);
    x=sum(a);
    z=mean(x);
    sensitivityanalysis(y,1)=i;
    sensitivityanalysis(y,2)=z;
    y=y+1;
end

scatter(sensitivityanalysis(:,1),sensitivityanalysis(:,2))
end
