# Supplementary material for: ARTIST: High-Resolution Genome-Wide Assessment of Fitness Using Transposon-Insertion Sequencing
Source: PLoS Genet. 2014 Nov 6;10(11):e1004782. doi: 10.1371/journal.pgen.1004782 (PMC4222735; doi:10.1371/journal.pgen.1004782)
Supplement: Dataset S1 — The ARTIST scripts and example file formats. All the custom scripts required to utilize the ARTIST pipeline are located in this folder. Also included is a subfolder that contains several input file examples that are compatible with the ARTIST pipeline. (ZIP) [file pgen.1004782.s001.zip › ARTIST scripts/discretize5.m]

function [discta] = discretize5(TAarray,zero,one,sevfive,whisker)
for i=1:length(TAarray)
    if TAarray(i,1)==zero
        discta(i,1)=1;
    end
    if TAarray(i,1)>0
        if TAarray(i,1)<=one
        discta(i,1)=2;
        end
    end
    if TAarray(i,1)>one
        if TAarray(i,1)<sevfive
        discta(i,1)=3;
        end
    end
    if TAarray(i,1)>(sevfive-1)
        if TAarray(i,1)<whisker
        discta(i,1)=4;
        end
    end
    if TAarray(i,1)>(whisker-1)
        discta(i,1)=5;
    end
    
end
end

    
