# Supplementary material for: ARTIST: High-Resolution Genome-Wide Assessment of Fitness Using Transposon-Insertion Sequencing
Source: PLoS Genet. 2014 Nov 6;10(11):e1004782. doi: 10.1371/journal.pgen.1004782 (PMC4222735; doi:10.1371/journal.pgen.1004782)
Supplement: Dataset S1 — The ARTIST scripts and example file formats. All the custom scripts required to utilize the ARTIST pipeline are located in this folder. Also included is a subfolder that contains several input file examples that are compatible with the ARTIST pipeline. (ZIP) [file pgen.1004782.s001.zip › ARTIST scripts/Example Files/SAM_map_example.sam]

@HD	VN:1.0	SO:unsorted
@SQ	SN:gi|15640032|ref|NC_002505.1|	LN:2961149
@SQ	SN:gi|15600771|ref|NC_002506.1|	LN:1072315
@PG	ID:Bowtie	VN:0.12.8	CL:"bowtie -v 1 -a --best --strata -q --sam -M 1 /Users/LabG5/Desktop/TnSeq Analysis resources/Vc/VcN16961genome /Users/LabG5/Desktop/TnSeq data/"Example.txt"
M01352:65:000000000-A92FH:1:1101:21069:1389 1:N:0:2	4	*	0	0	*	*	0	0	TACCCCTTAGTGCTAGTGCACTACCTCGACCCGATCGGTAGA	C-C66@,;,6C,<C9,,,;6,6,6;,,8,@6+8+8@:7,,:,	XM:i:0
M01352:65:000000000-A92FH:1:1101:14528:1418	16	gi|15600771|ref|NC_002506.1|	360081	0	40M	*	0	0	TTGGCTCAAGTCGCTTTGAGCAGTTTGGTGCCTTTACTTA	FFFF<,DGGF7@F<C,9FEC,ED,88FC6;,,999E<,9F	XA:i:0	MD:Z:40	NM:i:0	XM:i:2
M01352:65:000000000-A92FH:1:1101:18227:1418 1:N:0:2	4	*	0	0	*	*	0	0	TACAACAGCATTAAGAGATACCAACCAGATCGGAAGAGCA	F,C9,C,,C,CF9,9,,,C,CE9<FGDD8EF@@7::<AF8	XM:i:0
M01352:65:000000000-A92FH:1:1101:13735:1419 1:N:0:2	4	*	0	0	*	*	0	0	TAGCCAATTCGCCCTATAGTGAGTCGTATTACAATTCACTGGCC	E,-CF,,CCF,BBFF<F,,C,,,<C+C8FFFGC9FFGAFF9,CE	XM:i:0
M01352:65:000000000-A92FH:1:1101:18529:1428 1:N:0:2	4	*	0	0	*	*	0	0	TACACTTATTTTTGCTCTACTACGGTTTACCGCAATTCTTCCCCA	C,C<-,;,;6666+;CF@,CE,C,,C7@D668+++,CF<EC;E<,	XM:i:0
M01352:65:000000000-A92FH:1:1101:16825:1439	0	gi|15640032|ref|NC_002505.1|	1930399	255	42M	*	0	0	TAGGTATCGTTAAGCGTGACTTGCCTGATAGCCCAATTCGAA	F9,,<,CE,EF8,,C+B7,CFE,CEF9CE99CFFD8FEFEFC	XA:i:0	MD:Z:42	NM:i:0
M01352:65:000000000-A92FH:1:1101:19939:1443	0	gi|15640032|ref|NC_002505.1|	1109430	255	42M	*	0	0	TATAAGATGCAGAAGGTACTCGTGGTGTGCATGGGCAATATT	E<E,,,,C,C,,,,C,C,CFF7E,,C<F7FAE<,,C@@F@FG	XA:i:0	MD:Z:42	NM:i:0
M01352:65:000000000-A92FH:1:1101:18853:1444 1:N:0:2	4	*	0	0	*	*	0	0	TATCTTCCGCTACGGTAGTTATCTCTCCTTGCTGAGTTCCGTCAT	C,CFFFFGCFG7@,,C,,;E,C<,<,;;FEC,C;,,CCF9,;C,C	XM:i:0
M01352:65:000000000-A92FH:1:1101:14538:1452 1:N:0:2	4	*	0	0	*	*	0	0	TAACTACCTCGACCTATCGTAAGTCCTCTCGTCTTTACTC	G9<C66@,,;,,@++;C@;<,,6,,6,;,,698,,,,6,,	XM:i:0
M01352:65:000000000-A92FH:1:1101:11825:1452 1:N:0:2	4	*	0	0	*	*	0	0	TACATATTTTTCCTCTCCCACCGCCAGATCACACGTCTGC	E9,,C,,;,6,6<,;,,;C,,B@++6+@,;;6,@7,:,9,	XM:i:0
M01352:65:000000000-A92FH:1:1101:18923:1461	0	gi|15640032|ref|NC_002505.1|	604695	255	45M	*	0	0	TATGGCAGGGCGAGTATTCCAAGCTGTTCCGGCACCACTAAATCT	C,E--@,,++B+6+@,CEEF9,,CC,CCCFB7F+@FAFE8,@CFF	XA:i:0	MD:Z:45	NM:i:0
M01352:65:000000000-A92FH:1:1101:16666:1463 1:N:0:2	4	*	0	0	*	*	0	0	TAACCAGCCGATGGTTCGGCAATCGTCAGCATGTAGTGATGGCCAT	F9,C@-6,,++8,,;,<6+8++C@,;C,,C,CACA,<,<C,,EFFE	XM:i:0
M01352:65:000000000-A92FH:1:1101:21524:1463 1:N:0:2	4	*	0	0	*	*	0	0	TATATTGATACCACTTCTTTCACTTCCAGGGGATACTTGG	E,,66C,,,,,66C@C,,<,C,C,<,6,6,,++6@FA9,,	XM:i:0
M01352:65:000000000-A92FH:1:1101:18357:1465 1:N:0:2	4	*	0	0	*	*	0	0	TAGCCAATTCGCCCTATAGTGAGTCGTATTACAATTCACTGGCCGT	F9,CC9,CCF,BFFG8FA9C,<,CC+C,CF9FCAFFG9FE9,EFC@	XM:i:0
M01352:65:000000000-A92FH:1:1101:10910:1469	16	gi|15640032|ref|NC_002505.1|	800163	255	40M	*	0	0	CTTGACCAATGATGAGCTGCAACTGTGTCACTACCACGTA	,<@C;C9<E9EC,<E6,,@9FDE<C,<,6C,C:,,C;@,D	XA:i:0	MD:Z:40	NM:i:0
M01352:65:000000000-A92FH:1:1101:18983:1472	16	gi|15640032|ref|NC_002505.1|	2493982	255	45M	*	0	0	AAGCCACTGCGCATGTGTTAGCAGAGCGTCCTAATCTTATCAGTA	GGGGFCC@F@FFGFF,C9,F<9GF@@7E@,,,C<,,,,C,9E<,<	XA:i:0	MD:Z:45	NM:i:0
M01352:65:000000000-A92FH:1:1101:10972:1473	0	gi|15640032|ref|NC_002505.1|	27754	255	40M	*	0	0	TAGCATGATTTTGGGTTGCCGCGACTTGCTTGATGACAAA	F,,6,C<,CC@FA+;BBFFF7C7@@FGGGGGGGDF9FCFF	XA:i:0	MD:Z:40	NM:i:0
M01352:65:000000000-A92FH:1:1101:20411:1474 1:N:0:2	4	*	0	0	*	*	0	0	TAATACCTTAACCAGGTCTAATTCCCATATCTCTATACTCGATT	E9<99,6,,;,,,,,,,;;,,,<,@,,6,C<,C,,,;,,C,,6,	XM:i:0
M01352:65:000000000-A92FH:1:1101:12762:1476 1:N:0:2	4	*	0	0	*	*	0	0	TAGATTACCACGACCAGATCGGAAGAGCACACGTCTGAAC	GADAFFCFGFFB:FG7ADFE@77FEGGGFFDGGGGGGFGG	XM:i:0
M01352:65:000000000-A92FH:1:1101:18172:1477 1:N:0:2	4	*	0	0	*	*	0	0	TAGCCAATTCGCCCTATAGTGAGTCGTATTACAATTCACTGGCCG	D<<FE<,EEF@CFGG8FC9E9,,CF7F<FFGGGCFGFDEGAEFD>	XM:i:0
M01352:65:000000000-A92FH:1:1101:8190:1477 1:N:0:2	4	*	0	0	*	*	0	0	TAGCCACTTCGCCCTTTACTTTGTCGTTTTACAATCCACTTCCCT	F,C9-,6F,C;C7@:,,,,,,,C@F;D,6,,,<6C,6EEC,,C<,	XM:i:0
M01352:65:000000000-A92FH:1:1101:12724:1479	16	gi|15640032|ref|NC_002505.1|	740396	255	40M	*	0	0	GAGACCCCTTACGATGAGCGGGAGACGATTGCGCAAGATA	FGEF7FA<DCGFGGF@@@+EEEFEF8F@+CF:C,FGFE,F	XA:i:0	MD:Z:40	NM:i:0
M01352:65:000000000-A92FH:1:1101:15462:1479	16	gi|15640032|ref|NC_002505.1|	224719	255	43M	*	0	0	GGGTGAACAGGGGCGCGGCTTTGCTGTGGTGGCCGATGAAGTA	GFGGFGFCGGFFC+C+CC,,,,C,8D,FC+C8,,FC<EFEC-C	XA:i:0	MD:Z:43	NM:i:0
M01352:65:000000000-A92FH:1:1101:16692:1480	0	gi|15640032|ref|NC_002505.1|	401972	0	45M	*	0	0	TATGCCCAGGTGGGATTAGCTAGTTGGTGAGGTAAGGGCTCACCA	@,C-CCC,,,;,,+6CE9,CE9,EC,,B,,C8F?A9,,CFFFGFC	XA:i:0	MD:Z:45	NM:i:0	XM:i:2
M01352:65:000000000-A92FH:1:1101:19069:1481 1:N:0:2	4	*	0	0	*	*	0	0	TACGCATACCCCAGATCGGAAGAGCACACGTCTGAACTCCAGTCA	F<FCGDF;EEFF@@<EFDD@7:<8E,C8FEFGGFFCGGGGFFFGG	XM:i:0
M01352:65:000000000-A92FH:1:1101:8986:1482	16	gi|15640032|ref|NC_002505.1|	2925189	255	45M	*	0	0	TTGGTCTACGATTCTCTGACCCAACTTCTTAGCCGAGAGGGGTTA	FC@E,88FEFCE@EC,8FB7,9FC,,,6,7FB8CCCBCBE@<,9E	XA:i:0	MD:Z:45	NM:i:0
M01352:65:000000000-A92FH:1:1101:19523:1483 1:N:0:2	4	*	0	0	*	*	0	0	TATCTTTTCCTCCCCCTACCTGTTCGGAATATCACACT	E9F,;6,,,,<,@F,++,C,,;6;C@+6,,,,<,9,C,	XM:i:0
M01352:65:000000000-A92FH:1:1101:19151:1484	0	gi|15640032|ref|NC_002505.1|	2260521	255	40M	*	0	0	TAGATCACTTTGTCCACCAATCGATTTCGTCGCTTCTACC	GA99CF8FFFFAFFG9FF?,CF@@FGGGGGGDGGGGGGGG	XA:i:0	MD:Z:40	NM:i:0
M01352:65:000000000-A92FH:1:1101:20904:1485 1:N:0:2	4	*	0	0	*	*	0	0	TAGTCTACCACCACCTCATCCGACCACCCCACTTCTCTCCTCTCG	E9,;-6,<,,C,,6;,,,;@;,,7++,6,6,@,,<,,,,C6;,,8	XM:i:0
M01352:65:000000000-A92FH:1:1101:14231:1485	0	gi|15600771|ref|NC_002506.1|	777963	255	45M	*	0	0	TACAACGCATTCTTTGTTAAGAAAATCCATTTCGACCTCATTTGT	C<F--C+@+BFFGGF9FF9@9,,,,<EF<CEFGC8BFGGFGGGDG	XA:i:0	MD:Z:45	NM:i:0
M01352:65:000000000-A92FH:1:1101:16370:1488 1:N:0:2	4	*	0	0	*	*	0	0	TACACCTGGAACAGTGATACCACGCAGATCGGAAGAGCACACGTC	F,CDFFF@C,<E88F9EF9FE9F;E7+:FEFECEGGGFGGGGGGG	XM:i:0
M01352:65:000000000-A92FH:1:1101:13944:1490	16	gi|15640032|ref|NC_002505.1|	2531658	255	45M	*	0	0	CGTGTCGAACATCGGTGATGATTTTTATATCAACTCGATGTCGTA	7GFB,CGEF@F7GFFAGFCFC,;,,9EEC6,BC8<,F@+@--C,E	XA:i:0	MD:Z:45	NM:i:0
M01352:65:000000000-A92FH:1:1101:16247:1491 1:N:0:2	4	*	0	0	*	*	0	0	TATCTTTGGCCCACCAATAAAACCCTACTATGCTGCA	F966CEG9,CE,B@@<<,,66@FC7,66C@C<,6,C,	XM:i:0
M01352:65:000000000-A92FH:1:1101:21320:1491	16	gi|15640032|ref|NC_002505.1|	145627	255	40M	*	0	0	AGCCTCTTTATTCGTACGTGGAACAAGTTCAGAGCAAGTA	FGFFAE,@<C87GFFF@E,<EEC9FFC,69ECC,,@EC,F	XA:i:1	MD:Z:33T6	NM:i:1
M01352:65:000000000-A92FH:1:1101:12388:1491 1:N:0:2	4	*	0	0	*	*	0	0	TAGCCAATTCGCCCTATAGTGAGTCGTAT	G9<EEC,EEFCGGGGEFC9E9<<FFGGGG	XM:i:0
M01352:65:000000000-A92FH:1:1101:18796:1492	0	gi|15640032|ref|NC_002505.1|	2378949	255	18M	*	0	0	TATGTCGATATTGACTTC	GCE<FF98B8FE9,CEFF	XA:i:0	MD:Z:18	NM:i:0
M01352:65:000000000-A92FH:1:1101:21175:1493 1:N:0:2	4	*	0	0	*	*	0	0	TAGCTTTACGTAAACGCATCGGCGCAAAACTCCTTTAAAA	G,6,6,<,,8;;6,,,+@,@;,78:FF+CFD,@,,,,CF,	XM:i:0
M01352:65:000000000-A92FH:1:1101:10971:1493	0	gi|15640032|ref|NC_002505.1|	2524488	255	15M	*	0	0	TAATCTTTTTGCCTA	@,,CCFFFCE7<EE,	XA:i:0	MD:Z:15	NM:i:0
M01352:65:000000000-A92FH:1:1101:21335:1493	0	gi|15640032|ref|NC_002505.1|	201811	255	38M	*	0	0	TACTTTGCACTCTATCGCTATGACCGCGACTTTAATGG	E,CEEE,@,CCFF9CF7,;,BC,FFEFC7FGEFADEFC	XA:i:1	MD:Z:17A20	NM:i:1
M01352:65:000000000-A92FH:1:1101:18266:1494	0	gi|15640032|ref|NC_002505.1|	1105481	255	31M	*	0	0	TATTGACATGCGAGAGGATATTGATGCGGGA	F9FE<<C<EFEC,+++7,E9EF9<FEEEGGC	XA:i:0	MD:Z:31	NM:i:0
M01352:65:000000000-A92FH:1:1101:10949:1495 1:N:0:2	4	*	0	0	*	*	0	0	TATGTGATTGGGTTCAACTAACGTAGCCTACTCCACTATAGCTT	GD9CF,9<,6<,,B,CF,,C<C,6,6,C,CF,6F,,,,,<,C,,	XM:i:0
M01352:65:000000000-A92FH:1:1101:18042:1497 1:N:0:2	4	*	0	0	*	*	0	0	TACTCTTACTGTGTGTCACCTACCACGACCAGATCGGAAGAGCACA	C,CCFFF,<E,;,<,EC,C,C;@A,C,+@FB<CFE8:7@+<<C@FC	XM:i:0
M01352:65:000000000-A92FH:1:1101:19935:1497 1:N:0:2	4	*	0	0	*	*	0	0	TAACTTATCCTTCTTCTCTTTAGTCCTATTTCCCTCCACTAG	@-,,,,,,66,,;,,<,;6,<,CE,,6,,6,,,,,,8@C,,;	XM:i:0
M01352:65:000000000-A92FH:1:1101:18096:1498	0	gi|15640032|ref|NC_002505.1|	1250965	255	44M	*	0	0	TAGCTGTACTGGGCGAACGCCTAGAAGATGATAACGCTGTCGTT	C96CE9;,CE,,,C+:+@+BCF,,,,,,CEEFCCF:EFCCFCF,	XA:i:1	MD:Z:43G0	NM:i:1
M01352:65:000000000-A92FH:1:1101:10597:1501 1:N:0:2	4	*	0	0	*	*	0	0	TAGCCAATTCGCCCTATAGTTCGTCGTATTACAATTCACTGG	F9EE<C,C@F8,BCF,C,,<,,,88@@6EFFF9@FE@@EG<C	XM:i:0
M01352:65:000000000-A92FH:1:1101:11928:1501 1:N:0:2	4	*	0	0	*	*	0	0	TAGCCAATTCGCCCTATAGTGAGTCGTATTACAATTCACTG	G,,@F,6CCF<FGGGFG9AF<<9EF7FCGEFFF9FGGGGGA	XM:i:0
M01352:65:000000000-A92FH:1:1101:9195:1502 1:N:0:2	4	*	0	0	*	*	0	0	TAGATACCCGCCGCTTCCATAATACCACGATCGGAAGAGCAC	C-<,;,CCE:CF+CEFGF9F9,C,<@<FEDGFGG7CF8FFGG	XM:i:0
M01352:65:000000000-A92FH:1:1101:16216:1507 1:N:0:2	4	*	0	0	*	*	0	0	TAGCCCTCACCTCTTCTTCTCCCACAACGTCAAAATCGG	GDFG,C<,,;<;E@FA,@<CAA@,,6,8+C<,BC,6C,,	XM:i:0
M01352:65:000000000-A92FH:1:1101:15509:1508	16	gi|15600771|ref|NC_002506.1|	705978	255	42M	*	0	0	AGTCGGCCGACGATCGCTTCATCCCCCGCTTCAGTGACCTTA	GF>GGF7CGFCGF:@9,@,,B+7F:7:E<,,CFFCFCC,<-<	XA:i:0	MD:Z:42	NM:i:0
M01352:65:000000000-A92FH:1:1101:20958:1508	16	gi|15640032|ref|NC_002505.1|	79686	255	45M	*	0	0	AGCGAATAGGCTTTAAACAAAATCAGGTAATAGGCGAGTGGGTTA	GGGGGGGGGGFGGGGGGFGFFECCGGFEFC7EGEFEF@7FDFD9E	XA:i:0	MD:Z:45	NM:i:0
M01352:65:000000000-A92FH:1:1101:14381:1509 1:N:0:2	4	*	0	0	*	*	0	0	TAGCCAATTCGCCCTATAGTGAGTCGTATTACAATTCACT	G9,CE,,EFF8FFEEFF99E,<,FFFGGGGAFFCFGGGGG	XM:i:0
M01352:65:000000000-A92FH:1:1101:16430:1510 1:N:0:2	4	*	0	0	*	*	0	0	TAGCCAATTCGCCCTATAGTGAGTCGTATTACAATTCACTGGCCG	F9CEFG,@<E,,8BF8E,CC,<,CF7C@FFFGFGGGGGFAF<EGE	XM:i:0
M01352:65:000000000-A92FH:1:1101:8360:1512 1:N:0:2	4	*	0	0	*	*	0	0	TAACAATACCTCGACGATCGGACGAGCACACGTCTGAACTCCAG	C,-6@,;,6C,;,,++66CC,,++++8866C:E<6CC,CEC8:,	XM:i:0
M01352:65:000000000-A92FH:1:1101:14195:1514 1:N:0:2	4	*	0	0	*	*	0	0	TATACGTTACGTTACACCCGAAGCCAAGCACCAGCGGGAC	F,,,,,,;;,,;FCF,FGGC+++@F<,F,,CFF8F@@+CF	XM:i:0
M01352:65:000000000-A92FH:1:1101:20030:1514 1:N:0:2	4	*	0	0	*	*	0	0	TACCACTTTCAAACCCTCTCTCCCCAGCTTTTACCTCGTGGTGAT	F9EF-,,,CCA,,C,,,C,,;<@,6@,,CC,C,,;C,C,,,:6,F	XM:i:0
M01352:65:000000000-A92FH:1:1101:14975:1515	0	gi|15640032|ref|NC_002505.1|	2467607	255	38M	*	0	0	TACGTGTATGATGACGAAACTCAGCGCTGCCCGGAATC	GFG7F@F@FC9FDCFC@ECFEF9@FCFGCGGGGGEGGG	XA:i:0	MD:Z:38	NM:i:0
M01352:65:000000000-A92FH:1:1101:14245:1516	16	gi|15640032|ref|NC_002505.1|	776846	255	28M	*	0	0	TTTACGAGTCTGCTTCTCGACATTCTTA	,,,EEGFF8C,C,;,+8<FF9E<C,,9G	XA:i:0	MD:Z:28	NM:i:0
M01352:65:000000000-A92FH:1:1101:17960:1517	0	gi|15640032|ref|NC_002505.1|	267012	255	42M	*	0	0	TAGCACTGCGCGATACATACCGAGTCGGACAAAGCAGTAGAG	GCAE<FFDFCFE7FGGFGFFG77:FGGGGGGFEGGGGGGGGG	XA:i:0	MD:Z:42	NM:i:0
M01352:65:000000000-A92FH:1:1101:10616:1520 1:N:0:2	4	*	0	0	*	*	0	0	TAGCCAATTCGCCCTATAGTGAGTCGTATTAC	EAFAFD8@FFFEEGG8E<FFFF9CE@F8EGGG	XM:i:0
M01352:65:000000000-A92FH:1:1101:13051:1520 1:N:0:2	4	*	0	0	*	*	0	0	TAGCTCCACTAATCCCTTGTCTGAGCTGTAATTGTTCAACCA	FC,;,,,;,,,,;E,C,;;66,6<C,,6C,<66CF,;6C,C,	XM:i:0
M01352:65:000000000-A92FH:1:1101:16138:1520	16	gi|15640032|ref|NC_002505.1|	613079	255	40M	*	0	0	CGTTTAGCAAACACTTCCAACGCGATTTCCATCAGTTGTA	7GFF9GGFFEF9FFC,;+C7+F@FFE<?GCF6,<E,CF,F	XA:i:0	MD:Z:40	NM:i:0
M01352:65:000000000-A92FH:1:1101:18353:1521 1:N:0:2	4	*	0	0	*	*	0	0	TAGCCAATTCGCCCTATAGTGAGTCGTATTACAATTCACTGG	F<C<C,,C<F<C@CF8F69C,,,EFFDEDGGGDACECAEGGC	XM:i:0
M01352:65:000000000-A92FH:1:1101:9637:1521	16	gi|15640032|ref|NC_002505.1|	180488	255	27M	*	0	0	CTTACAGACGAGGAGAAGAACAATCTA	FFFF8GFF,FGFGGFGGFEF9EC9<9G	XA:i:0	MD:Z:27	NM:i:0
M01352:65:000000000-A92FH:1:1101:12221:1522 1:N:0:2	4	*	0	0	*	*	0	0	TAGCCAATTCGCCCTATAGTGAGTCGTATTACAATTCACT	F,<EFC8FCF8FGGEFGEEF9@DFGGGGGGDGGGGFEEGG	XM:i:0
M01352:65:000000000-A92FH:1:1101:16914:1522 1:N:0:2	4	*	0	0	*	*	0	0	TACACAAACCGCAAGTATGTGATTAAGACAAGGGAAGGGCAGTTAA	GAFDG@C8FGCG77CF9EFGFCFFCAC9FEGGGGGFEGGGGGGGGG	XM:i:0
M01352:65:000000000-A92FH:1:1101:19212:1522 1:N:0:2	4	*	0	0	*	*	0	0	TAGCCAATTCGCCCTATAGTGAGTCGTATTACAATTCACTGG	FCFFFF,EFGCGEGGFGEAF99<EFCGGGGGGGGGGGGGGGD	XM:i:0
M01352:65:000000000-A92FH:1:1101:21743:1522	16	gi|15640032|ref|NC_002505.1|	890737	255	19M	*	0	0	GGTTTGGTCAGCCTTGGTA	EF8<CEF<,FC6,,,EF9F	XA:i:0	MD:Z:19	NM:i:0
M01352:65:000000000-A92FH:1:1101:11015:1524 1:N:0:2	4	*	0	0	*	*	0	0	TAAGGAGAGGACACAAAGAAACATAT	C<C-,,;,,,,C8F8D,,<E,C,E9E	XM:i:0
M01352:65:000000000-A92FH:1:1101:12378:1525	0	gi|15600771|ref|NC_002506.1|	962046	0	42M	*	0	0	TATGTGATTGGGGTGAACGAACGTAGCCAACACCGCTGCAGC	FAF9F@,FE988+@F8DF8@;F+C,CFGGGGFGGEGGGGGFG	XA:i:0	MD:Z:42	NM:i:0	XM:i:2
M01352:65:000000000-A92FH:1:1101:18382:1526 1:N:0:2	4	*	0	0	*	*	0	0	TATTGGTAGACGCGCTACTCCATTTCTTTTCCGCGTTTAC	GAC6<;,<,,;6@@F67C<;,;CEFFFG<CF@@F:6@FGF	XM:i:0
M01352:65:000000000-A92FH:1:1101:17317:1526 1:N:0:2	4	*	0	0	*	*	0	0	TAGCCAATTCGCCCTATAGTTAGTCGTATTACA	GA,CE<,CEF,@F@B8C<<E,,CFGGGGGGGGG	XM:i:0
M01352:65:000000000-A92FH:1:1101:14307:1527	16	gi|15640032|ref|NC_002505.1|	167964	255	45M	*	0	0	TCATCGATATTTCCCCGCTAACACATCTGTTCACGACTATGGTTA	FGFFGGGDFCC7GGFCF9DCE9FGF<@FF8FGF@FEFCC9GEE<E	XA:i:0	MD:Z:45	NM:i:0
M01352:65:000000000-A92FH:1:1101:12452:1528 1:N:0:2	4	*	0	0	*	*	0	0	TAGCCAATTCGCCCTATAGTGAGTCGTATTACAATTC	GCEFF@,CCF8FCCF@EA,FE,9CECGGGGGGGGGGG	XM:i:0
M01352:65:000000000-A92FH:1:1101:18633:1529	16	gi|15640032|ref|NC_002505.1|	2600535	255	44M	*	0	0	TTCTTGGGACGGTTGTGGGCGGCTTAGTGGTGGCGATGTACTTA	GFDF9GEGGFECA@F,EF@+GGFDGGGDFCFFB,EF9F,C-@CG	XA:i:0	MD:Z:44	NM:i:0
M01352:65:000000000-A92FH:1:1101:17848:1529	0	gi|15640032|ref|NC_002505.1|	2720513	255	45M	*	0	0	TACCCAACGCTCAGTCACCTTGCTCGCAGCACTGTTCATGGGTCG	G9FGGG?FFEFGG8FFFGGGGGGGGCF7BFGGGGGGGGGGFGGGG	XA:i:0	MD:Z:45	NM:i:0
M01352:65:000000000-A92FH:1:1101:19393:1529	16	gi|15640032|ref|NC_002505.1|	1312757	255	40M	*	0	0	CAACATCAGCGTGTTTTTGACCATGGTGTTGAGCTTGTTA	EGGFFCEGEDEDFEE,9AEF8AF8FF,FC9F@C@6,C,,F	XA:i:0	MD:Z:40	NM:i:0
M01352:65:000000000-A92FH:1:1101:9781:1529 1:N:0:2	4	*	0	0	*	*	0	0	TATATCTCCCACTACCCCACCACATCAGTGCTCATCTC	GDF<C<,6,;;,,,;CCD::,;,C66,C6,;,,,,,<C	XM:i:0
M01352:65:000000000-A92FH:1:1101:18771:1529	16	gi|15640032|ref|NC_002505.1|	1632262	255	45M	*	0	0	GAAGAAAAAAACCGTCACCTCCGGCTGTGGCCAAGGCACCATGTA	CGGGGGGGGGGGGFFDF:::7DGFFFFFGF@8GGGFAGCFGFF9E	XA:i:0	MD:Z:45	NM:i:0
M01352:65:000000000-A92FH:1:1101:10453:1531 1:N:0:2	4	*	0	0	*	*	0	0	TAGCCAATTCTCCCTATAGTGTGTCTTATTACAATTCACTGGCCG	F<,-C9,CF,,C<EF9ED9C6,,;,,C,CFFF<CEFFGFG,C,E@	XM:i:0
M01352:65:000000000-A92FH:1:1101:19032:1531	0	gi|15600771|ref|NC_002506.1|	437010	255	17M	*	0	0	TACCCTTTTCAGTAAAT	A9FFFGGCE<9,C<<9E	XA:i:0	MD:Z:17	NM:i:0
M01352:65:000000000-A92FH:1:1101:13281:1531	0	gi|15640032|ref|NC_002505.1|	2619503	255	45M	*	0	0	TACACCTCATCAAAACGACGGATGCGCAGTCCAATATCATGCTGA	E,CECEEGEFG,,EAE@CE:+;B:A7@7@CGGGGDEGGGFGGGGG	XA:i:0	MD:Z:45	NM:i:0
M01352:65:000000000-A92FH:1:1101:13438:1533 1:N:0:2	4	*	0	0	*	*	0	0	TAGCTTAACCGCACTCACGCTGATCCCACGACCAGATC	FF,,6,@66CB+++@,,;8<B@@F,E,CC+@:++9E,,	XM:i:0
M01352:65:000000000-A92FH:1:1101:14134:1533	0	gi|15640032|ref|NC_002505.1|	504833	255	40M	*	0	0	TATCTGTGACACTAGGCTTAATGTTTTCGGCTAGCGCTTT	G9FGGGG9<E,FFC@AEC6C<FAFGGGGGCGGGFGGGGGG	XA:i:0	MD:Z:40	NM:i:0
M01352:65:000000000-A92FH:1:1101:15616:1534	0	gi|15640032|ref|NC_002505.1|	738575	255	26M	*	0	0	TATCGGGGTTACGACCTTCGGAAACC	FEFGFCCFGFGDEDGGGGGGECECEF	XA:i:0	MD:Z:26	NM:i:0
M01352:65:000000000-A92FH:1:1101:22943:1535	16	gi|15640032|ref|NC_002505.1|	1704669	255	38M	*	0	0	AACTGATCATTATCGGGATGATAGCGGTCAGCATAGTA	GFCFGF,EC,>GGGGFFE,FC7GF@FC,CFC,<,EF<F	XA:i:0	MD:Z:38	NM:i:0
M01352:65:000000000-A92FH:1:1101:21655:1536	0	gi|15640032|ref|NC_002505.1|	2294019	255	22M	*	0	0	TATTCAATTGGCGGTCAAGCAT	C,CEE,,CEC8EC7CE>C9C,C	XA:i:0	MD:Z:22	NM:i:0
M01352:65:000000000-A92FH:1:1101:18427:1537	0	gi|15640032|ref|NC_002505.1|	219634	255	16M	*	0	0	TACATGCGCTTTGCAC	GCFGGAFCFGGGGGGG	XA:i:0	MD:Z:16	NM:i:0
M01352:65:000000000-A92FH:1:1101:14573:1537	0	gi|15600771|ref|NC_002506.1|	293589	255	45M	*	0	0	TAGGTCCCATGCCTGGGCCGCCGCCGCCGTGTGGAATACAGAAGT	E,<-C@FC<@CFEF<,<E@CFGGGGCFGFFGGGGCFGFGGGGCFF	XA:i:1	MD:Z:44G0	NM:i:1
M01352:65:000000000-A92FH:1:1101:22051:1538 1:N:0:2	4	*	0	0	*	*	0	0	TAGCCAATTCGCCCTATAGTGAGTCGTATTACAATTCACTAT	C-C@CE,CCF,FBFG8FA9E,,,CC@FGGGGGFGGGGGFGGG	XM:i:0
M01352:65:000000000-A92FH:1:1101:18603:1540	16	gi|15600771|ref|NC_002506.1|	82884	255	40M	*	0	0	TCATTTTCAGTAACCCACGCGATGATCGTACCCGTGGTTA	GGGGGGGGGGGGGGGEGECCFGGGGDEGC@:ECFA@FE9G	XA:i:0	MD:Z:40	NM:i:0
M01352:65:000000000-A92FH:1:1101:18203:1542	0	gi|15600771|ref|NC_002506.1|	272065	255	24M	*	0	0	TATTACAGCGATTGCTGGGATGCC	FEGFFGCDF7:FFFGGGGGCFGGG	XA:i:0	MD:Z:24	NM:i:0
M01352:65:000000000-A92FH:1:1101:20227:1543	16	gi|15640032|ref|NC_002505.1|	2957457	255	27M	*	0	0	TGACGCACGACAATCGGCTGGATAATA	@FC7B,CCEE<EFCEEE99F@FEEFDF	XA:i:0	MD:Z:27	NM:i:0
M01352:65:000000000-A92FH:1:1101:13989:1545 1:N:0:2	4	*	0	0	*	*	0	0	TAGCCAATTCGCCCTATAGTGAGTCGTATTACAATTCACTGG	GFEFGGCGGGCGGGGFG<AF9<<FFGGGGGGGGGGGGGGGFG	XM:i:0
M01352:65:000000000-A92FH:1:1101:12245:1546 1:N:0:2	4	*	0	0	*	*	0	0	TACTACTACGTCCCGCTCGCAGGACCACACGTCTGAAC	GG,C;6,<E6,;C,8+6+++6,+6,,,9E@66C8,C@@	XM:i:0
M01352:65:000000000-A92FH:1:1101:17159:1548 1:N:0:2	4	*	0	0	*	*	0	0	TACTCTTTCTTCGTAACAGCGTCGTGACTACTCTTCCG	GCC,CF<,@,C,,CE,,<,,8C,++,;6CE6FGC@EF7	XM:i:0
M01352:65:000000000-A92FH:1:1101:14480:1548	0	gi|15640032|ref|NC_002505.1|	412289	255	42M	*	0	0	TACTATGCGATCATGATCCAAGCGGTAGCCGATCGTTTGGCG	F9F,,C9F;,DF@FA,C<C,,,CB7FFEGGGDG7FGGGEBFE	XA:i:1	MD:Z:3A38	NM:i:1
