# Supplementary material for: ARTIST: High-Resolution Genome-Wide Assessment of Fitness Using Transposon-Insertion Sequencing
Source: PLoS Genet. 2014 Nov 6;10(11):e1004782. doi: 10.1371/journal.pgen.1004782 (PMC4222735; doi:10.1371/journal.pgen.1004782)
Supplement: Dataset S1 — The ARTIST scripts and example file formats. All the custom scripts required to utilize the ARTIST pipeline are located in this folder. Also included is a subfolder that contains several input file examples that are compatible with the ARTIST pipeline. (ZIP) [file pgen.1004782.s001.zip › ARTIST scripts/Example Files/VC_chr1.fa]

>VibriocholeraeN16961chrI Vibrio cholerae O1 biovar El Tor str. N16961 chromosome I, complete genome.
AGGGTCATTAAATATATATAAAGATCTATATAGAGATCTTTTTATTAGATCTACTATTAA
GGAGCAGGATCTTTGTGGATAAGTGAAAAATGATCAACAAGATCATGCGATTCAGAAGGA
TCAGATCGTGTGATCAACCACTGATCTGTTCAAGGATTAGCTGGGATCAAAAACCTATGT
TATACACAGCCACCTTGGGATCTAAAACTTGTTATATGGATAACTATAGGAAGATCACCG
GATAATCGTATAGTTATCCACATGAGATTTGATTGAAAAAGCATCAATCAATTTTTTCAC
TACCGTTAAATTTATCCACAATCCAAAAAAAAGAGCGGCATTAAGCCGCTCTGCATGGAA
TAGGTCATTATTTAGAAGCGATTGATGACGCGTTTGAGCCAAGCTTCAGCGGCATCTTCA
GGCACTGGGTGCTCTTGTACATCGATGGTAAAGCAGTTGGCCAGAGGTTTAGCACCAATA
TCCCCCAGCAGCTGATAGGCATGTTTACCTGCCGCGCAGAAAGTATCGTAGCTTGAATCA
CCAATCGCGACCACGGCATAACGTAGTGCAGAGGTATTCGGTGGTGTATTCTGCAGAGCC
TGAATAAAGGGCTGGATATTATCCGGGTACTCACCAGCCCCGTGGGTTGAGGTGATGATC
AGCCAAGTCCCTTTAGCAGGGATCTCACTCATGTTGGGCTGGTTATGAATTTTGGTGTCA
AAGCCTTGTTCTTGCAGTAAATCACTCAGGTGGTCACCCACATATTCCGCACCGCCTAGG
GTGCTGCCAGTAATGATATGAATCATAGCGTTACTCTATTTCCCAATACAGAATGATGAA
AAAATGCGGCCAAGCAGATCATCGGAGCTGAACTCGCCCGTAATTTCGTTAAGGTGTTGC
TGGGCTATACGCAGCTCTTCGGCGAGGATTTCTCCGGCCATATAGCCTTCAAGTTGTTGC
TGGCCAATCGCTAAGTGCTCTGCGGCTCGCTCTAGGGCATCGAGATGACGGCGGCGTGCC
ATAAAGCCACCTTCCTGATTGCCTGAAAAACCCATGCACTCTTTGAGGTGCTGACGCAAG
GCATCGACCCCTTGGCCTGTTTTGGCTGATAGGCGGATCAAGGTGGGTTGATTAACATGG
CAGATCCCAAGGGGCTCACCAGTTTGATCGGCTTTATTACGGATCACAGTGATCCCAATA
TTCTCTGGCAGTTTGTCAACAAAATCAGGCCAGATGTCCTGTGGATCGGTGGCCTCTGTG
GTGGTGCCATCGACCATAAACAGTACGCGATCGGCTTGGCGGATCTCTTCCCATGCGCGC
TCAATACCAATTTTTTCTACCGCATCAGAAGCGTCTCGTAGTCCCGCAGTATCGATGATG
TGCAGCGGCATCCCATCAATATGGATATGCTCACGCAGAACATCACGGGTGGTACCGGCA
ATGTCGGTAACGATGGCAGACTCTTTACCTGAAAGCGCATTGAGTAGGCTCGATTTACCC
GCATTAGGACGCCCAGCAATCACCACCTTCATCCCTTCGCGCATAATGGCGCCTTGGTTG
GCTTCACGGCGCACTGCGGCAAGATTATCTATGATGGTTTGCAGATCAGCGGAAACCTTA
CCATCGGCCAGAAAATCGATCTCTTCTTCTGGGAAATCAATTGCGGCTTCAACATAGATG
CGCAGGTGAATCAGCGATTCCACCAAGGTATGGATGCGTTTAGAAAACTCGCCTTGCAGT
GATTGCAGCGCGGATTTCGCGGCTTGCTCAGAGCTGGCATCAATCAGGTCTGCGATGGCT
TCCGCTTGGGTTAAATCCATCTTGTCATTGAGGAAAGCGCGTTCTGAGAATTCACCGGGA
CGGGCTGGGCGCACTCCTTTAATCTGCAAAATACGGCGGATCAGCATATCCATGACGACC
GGGCCACCGTGACCTTGCAGCTCAAGCACATCTTCACCGGTAAATGAATGAGGATTGGGG
AAAAACAGCGCAATGCCTTGATCGAGCTGTTGGCCATCTTCATCGGTGAAAGGCAAGTAT
TCGGCATAGCGGGGTCTGAGCGTGCGTCCAGTGACTGTCTGCGCGACGTGGGCAGCCAGT
GGGCCTGATACACGAATAATGCCGACACCACCACGGCCGGGTGCCGTAGCTTGCGCGACA
ATGGTATCTGTTGTCATAGTGTTACCTGAACAGGATTGAATTAGCGCCATTGTAATCAGC
AGCCAACAAAAAGGCGACCTTTTGGCCGCCTCTTTATTACTCAATCAAACTTACTTGGAG
TGTAAGCCTTTTTTCTCTAGCGCTTTGTAGATCAGCGTTTGCTGGATTAGCGTTACGATG
TTCGACACCAACCAGTACAGAACCAGACCTGATGGGAACCACAGGAAGAAGAAAGTGAAC
ATGACTGGCATGAAGGTCATGATCTTCTGTTGCATTGGATCGGTGATCGTGGTCGGGCTC
ATCTTCTGGATAACGAACATGCTCGCACCCATCAGCAGTGGCAAGATGTAGTAAGGATCT
TGCGCGGACAAGTCATGAATCCAACCAAAGAATGGAGAGTGACGCAGCTCTACCGACTCC
ATCAGTGCCCAGTACAGCGCAATGAAAATCGGCATTTGCAGAAGGATAGGGAGACAGCCA
CCCAGTGGGTTTACTTTCTCTTTCTTATACAGCTCCATCATCTCTTGGCTCATGCGCTGG
CGATCATCGCCAATCCGCTCACGCATCGCTTGCAGTTTAGGTTGCAGCATGCGCATTTTC
GCCATTGAGGTGTACTGTGCTTTGGTCAGTGGGTACATCGCACCACGAACAATAAAGGTT
AAGCAGATGATGGCCACACCCCAGTTGCCAACAAAGGTCTGAATCACAGACAGCAACCAG
TGCAGTGGCTTAGCAATGAACCACAACCAACCATAATCAACCACCAGATCAAGATTAGGG
GCTGTTGCGGCCATTTGGTCTTGCAGTTTTGGGCCTACCCATAAGGTTGCTTCAAACTCT
GCTTTATCACCGTTGGCAATGGTTTTGTTTGGTGTACGGATACCCATATCACCTAAATTA
TTGATAACGCGTGAGTAAAGCTGTGCTTGCGGCTCATCACGTGGGATCCATGCTGAAGCG
AAGTAGTGCTGGATCATCGCGACCCAGTTTACCGTCACATCGTTTGGTGCACTGAGGTTG
CGATCTTTCATGTCGTCGAAGCTGTACTTCTTGTAACGCACATCGCTGGTTGAGTAAGCA
CCACCACGGTAAGTTGGCATGGCGAGGTTGCCACCAGAATCCAGCAGATTTTGGCGCAGG
TGAGCATACATACCTAGTGTGGCTTCGCTACCTGAATTATTGGCGACGTCAAACACCACA
TCCACGGCGTAGCTACCACGCTTAAGAATGAAGGTTTTCGTGTAGTCAATGCCATTGGCT
TGATAGGTCATAGGAATGCGCAGTTCATCTTGGCCTTCGGCCAGAGTGAAACTATCCGCA
CTCACTTGGTAAGCGGGACGATTATTGCTGGTGACGTCAATGCCTTGTGGGCCGACTAAA
CCACTTTGAGCAATAAACTGATGGCCTTGGGTGTTTTGCAACAAGACAAAAGACTCAGGC
GAATTGAGCTCTTCTGAGTATTGATTCAGTTTTGCGCTAACCACATCGCCGCCGAGCGTA
TCAATAGACAGAGTCAGTACATCGGTTGAGACGGTAATGGTCTTGGCCTTCGCCGCCACA
TTTTGTGCAGGCGTTGGATCTAACTCATCGGAAAATGAAGGAGCAGGAGCTGCGCCTGTG
GATTGGGCCTGCTGTGTCGCTTGCGGTGCAGGGTTCTTCGCTACTTGCCATTGTTGAAAC
AGTAGGAAAGAAACCAGCGCCAGAGCGATTAACAAGATATTACGTTGAGAATCCATCGTT
ATTTATCTCTGTCTTGTTTTTGGACTGGTGGAACGGGGTCAAAGCCCCCTTCGTTCAAAG
GGTGGCATTTTAATAGACGTTTGGTGGATAACCAACATCCTTTTATAAAACCGTGAGCTC
GCAGCGCTTCTATCGCATACGTGGAACAAGTAGGAGTGAATCGGCAGCGTGGGCCGATAA
GTGGACTAATAAACCACTGGTAAAGTTTTACAATACCAATGGCTAACCACGAGAAGGGCG
AGAGAGGCGTTGCCATAGTTTGCCAAGCAAGTTAAACAGTTCTTCATTGCTCAAATCTTG
CGCGCTCTTTTTGGCGATGACAACAAAATCTTTGTTAGCCAGTTGATTTTGATGTAAGCG
AAAGCTTTCTCTGCAAATACGTTTGAATCGATTACGGCCGACGGCAGTTTTGATCTGCTT
TTTAGGAACCGCGAGTCCCAAACGAGGATGAGAAAGGTTATTAGCGCGAGCGATGATTGT
GAGATGAGGAGAACCAGCACTGTGAGCTTGCTGGAAGACTTTTTGATAATGTTCGGGAGT
TAACAAACGTAACTCCCGATTGAATGCGTACGTACTCAAAATAATTCGAGATTATTTTGA
CAGGCGCTTACGGCCTTTTGCACGACGTGCATTCAGAACTTTACGACCGTTCGCAGTCGC
CATGCGAGCACGGAAACCGTGAGTACGCTTGCGCTTCAGAACTGAAGGTTGAAAAGTGCG
TTTAGACATGATGTTACCTTTACTGATCAGTAGTTTTAGGTTCTTGGTTAACCCGGCGTG
GGCATTAAGGTCTTCACTGAAGACGCCGACGCCTCTCAACAAAGAGGCGGAATTGTAATC
ACTGTCACAAAAGGTGTCAATGATTGGGTTTTCCCCAGTCTGAACTCACTCAATGAGCTG
GCTCATTCTGGTTGCCGCTTTATTTCCGGTCGGCCGATTATACGGACAAACCGCAAAATC
TCAAGGATCCTTAACGGATCCCGACTTGATTGAGGAATTTTCTTAAGCGCGGATCCTGTG
GATGGTCAAAGATATCCTGTGGAGAACCTTGCTCGACAATCTTTCCTTCGGCCATAAAGA
TCACCCGATCGGCGACTTCTTTGGCAAACTGCATCTCATGAGTGACCACCAACATGGTTT
GATGTTGAGTCGCCAATTTTTTCATAAGAGCCAGCACTTCACCCACCCATTCAGGATCGA
GGGCGGAGGTCGGTTCATCGAACAGCAGCAGTTCAGGTTGCAGCGCCATCGCGCGGCCAA
TCCCAACCCGTTGCTGCTGGCCGCCAGAGAGTGCTGCGGGATAGCTATCACCTTTATCGC
CAAGGCCGATATCATCGAGAATTTGCTGTGCTCGTTGGTGCGCTTGAGCTTTTTTCCAGC
CGCGTACCGTGATCAAGGCTTCTGCAATGTTTTGTCGCGCGGTTAAATGAGCGAATAGCG
CATAGTTTTGAAACACAAAACCGGTTTTACGGCGCAGTGCCAGCACATCAGCTTTGGTAT
GTTTTTGGGTATCGACGGTGAGTTCATCAATACGAATACTGCCCTGATCGGCTTGCTCAA
GAAAGTTCACGCAGCGCAGTAGAGTGGATTTACCTGTGCCACTGGAGCCGATGATGACCA
CGATCTCTCCGCGTTGGATTTCAAGATCAATGCCTTTTAGTACTTCACTGGTACCAAACC
TTTTGTGGATATTCTGCAATTTAATCATCGTGCGTACGCCTTATTGAGTTTCTGCTCTGC
CCAAGATTGCAGGCGAGTGAGCACCAAAACCACCACCCAATAGATGAGGGCTACCGCCAA
GAAGGCTTCGAAAAAACGGAAACTGGATGAAGCTTCCATCTGCGCTTTAGCCATGATCTC
AGCCACGCCAAGGGTAAAGGCGAGGGAGGTTGATTTGATCATATCAATGAAATAGTTCAT
CAATGAAGGCAGAGCAACGCGTGTGGCTTGTGGCAAAATGATCCGGCGCATCGCCTGAGA
AGTGGTCATTCCGACGGATAAGCTGGCTTCCATTTGGCTGCGATCAATACCGATGATCGC
GGCGCGAATGCTTTCCGCCATGTAAGCGGCAAAATGTAGCGTTAAACCGATCACCGCAGC
GCTGAATGCATCAAGCCCAACCAACAGGGGGAAGACTTGCGGTAAACCGTAGTAGAGCAA
AAATAACTGTACAAGCAGCGGCGTTCCGCGGAAAAAACTGATGTAGAGCTGGCTAAGGGG
ATCCAACACTGGCACTTTGAATACCCGAATATTGGCTAGAAACAGCGCCAAAATCAGCGC
GAAAACTAGCCCCCAGCTGGCCATTTCCAGAGTCGTACCCAGATATTTGAGCAAGATTGG
CAGCAGCTCAAGCATGTAGTGAAAGTCAAAACCCATCTGCTTTCCTTCCTAAAATAATCA
AAGGTGGGAAAGTCCCACCTTTATAGAATAGAGTCTAGCTTGGTGAAGCAGAATTATTGC
GAGATATCGGTACCGAACCATTTGAGCGCGATTTGGCTTAATGTACCGTCAGCACGCATG
GCGGCGAGCGCTTTATTGACTTCACCTTGCAGTTGCTGACCTTTTTCGTTATTCACAAAT
GGCCACGCGTTTTCGATAGTTTCAAACGGTGAACCCGCGAGTTGCAGTGGTAAACCGGTC
TTTTCGATCAGCTCAAGCGCAGACAGACGATCCATCACAAACGCATCGGCACGGCCTAAA
GCCACATCGTGTTCAATGCCGGTATCGTAGGTTTTGATGTTGATTTTGCCGTCTTTATCA
TGGTTGCGCAGGAGCTGTTCAAAGTTAGAACCTAAATTAACCGCAACGGTTTTGCCCGCT
AAATCGTCAATGCCTTTAATCGCTTCATTGCCTTTACGCACCGTAATTTGTGCACCATCA
ATCACATACGGATCGGAGAATAGATATTTAGCCTTACGTGCATCTGTGATAGTGATTTGG
TTAGAAATGGTGTCGATGCGCCCAGTTTCGAGCAGGCCAAGCAAACCGGAGAAGTTCGCA
GTAACAAACTCGACCTTATAATCATTACGTTTACCAATTTCATTCCACACATCCACTTCA
AAGCCTTGCAGCTCGTCTTGTTTCACGAAGGTGAAGGGGAAATAACGGCCCGACATGCCG
ACTTTCACCTCGGTAGCTGCCTGAACGGTGGCAGAAGAAAGGGCTAGGGCAGCCAGAGCG
ATGTTAAACCAGTGTTTCATTGTGTGACTCCTGTATAATTTATGTTTATATCCTACTGGC
AATTAAATCATTAAAAGAAATAACCAGTAGTTATTAACAATAACTGATCAAAATCAAAAA
CATGGGGATAACTACTAAAGATCTTGAGATATGTGGATCTTTATGTGGGTAGCACGGGCA
AAATGTGTGAGGATCTTAGTTATCGGTCGAAAAATAATGTGAATAACTTAGATCTTATTC
ACTGGATCGACGATCCAGCGCTGGCGATCTGAGTTATCAACAGGTAGAATTGTTCCTCTT
TACCGATCGTTGATTTTTGAGTGAGGGAATCGTGTCATCTTCGCTATGGTTGCAATGTTT
GCAACGGCTTCAGGAAGAGCTACCTGCCGCAGAATTCAGTATGTGGGTGCGTCCGCTTCA
AGCGGAGCTCAATGACAATACTCTCACTTTATTCGCCCCGAACCGCTTTGTGTTGGATTG
GGTACGCGATAAGTACCTCAATAACATCAATCGTCTGCTGATGGAATTCAGTGGCAATGA
TGTGCCTAATTTGCGCTTTGAAGTGGGGAGCCGCCCTGTGGTGGCGCCAAAACCCGCGCC
TGTACGTACGGCTGCGGATGTCGCGGCGGAATCGTCGGCGCCTGCGCAATTGGCGCAGCG
TAAACCTATCCATAAAACCTGGGATGATGACAGTGCTGCGGCTGATATTACTCACCGCTC
AAATGTGAACCCGAAACACAAGTTCAACAACTTCGTGGAAGGTAAATCTAACCAGTTAGG
TCTGGCCGCGGCTCGCCAAGTCTCTGATAACCCAGGTGCGGCGTATAACCCCCTCTTTTT
GTATGGCGGCACCGGTTTGGGTAAAACGCACTTGCTGCATGCGGTGGGTAACGCGATTGT
TGATAACAACCCGAACGCTAAAGTGGTGTACATGCACTCTGAGCGTTTCGTGCAAGACAT
GGTAAAAGCCCTGCAGAACAACGCGATTGAAGAATTCAAACGCTACTATCGCAGTGTAGA
TGCCTTGTTGATCGACGATATTCAATTCTTTGCCAACAAAGAGCGTTCGCAGGAAGAGTT
CTTCCACACCTTTAACGCACTGCTGGAAGGCAACCAACAAATTATTTTGACTTCTGACCG
CTATCCAAAAGAGATCAGTGGTGTAGAAGATCGTCTCAAATCGCGTTTTGGCTGGGGCTT
AACGGTGGCGATCGAGCCGCCGGAGTTGGAAACCCGCGTCGCGATCTTGATGAAAAAAGC
GGAAGATCACCAGATTCATCTGCCGGATGAAGTGGCTTTCTTTATTGCGAAACGCCTGCG
CTCTAACGTGCGTGAGTTGGAAGGCGCACTGAACCGCGTGATTGCCAACGCCAACTTTAC
CGGTCGCCCAATCACGATTGATTTCGTGCGTGAAGCACTGCGTGACTTATTAGCGCTGCA
AGAAAAGCTGGTCACGATTGATAATATTCAGAAGACCGTTGCCGAATACTACAAAATTAA
AGTGGCGGATCTGCTCTCAAAACGCCGTTCGCGCTCAGTCGCTCGTCCTCGTCAATTGGC
GATGGCACTGGCTAAAGAGCTGACCAACCACAGCTTGCCAGAGATTGGCGATGCGTTTGG
CGGCCGTGACCACACGACTGTGTTACACGCTTGCCGTAAAATCGAGCAGTTGCGCGAAGA
GAGTCACGATATCAAAGAAGATTATTCGAACCTGATTCGTACGCTTTCCTCTTAATTTGC
GCTATGGTTAGCGCACTTGCGTATTTCGCTTTCACCCGTTTAAGAGAAGACTATGAAATT
TACCATTGAACGTAGCCACTTGATTAAACCATTGCAGCAGGTGTCTGGCACTTTAGGTGG
TCGCGCCAGCTTGCCGATCTTGGGTAATTTGTTGCTCAAGGTGGAAGAGAATCAACTGTC
GATGACCGCCACCGATTTGGAAGTGGAACTGATCAGCCGTGTGACGTTAGAAGGTGAATT
TGAAGCAGGCAGTATTACCGTTCCTGCGCGTAAGTTTTTAGATATTTGCCGTGGTTTGCC
CGATAGTGCGGTGATCACTGTGCTGCTTGAAGGCGATCGCATTCAAGTGCGTTCTGGTCG
TAGCCGTTTCTCACTCGCCACCTTACCTGCCAGTGATTTTCCGAACATTGAAGATTGGCA
AAGTGAAGTGCAAGTTTCGCTCACTCAAGCGGAACTGCGTGGCCTGATTGAGAAAACGCA
GTTTTCTATGGCCAACCAAGATGTACGCTACTACTTAAACGGCATGCTGTTTGAAATTGA
TGGCACCACCTTGCGTTCTGTGGCGACTGATGGTCACCGTATGGCGGTGGCGCAAGCTCA
GCTCGGTGCGGATTTTGCGCAAAAGCAGATCATTGTGCCGCGTAAAGGGGTGCTTGAGCT
GGTGAAATTGCTTGATGCGCCAGAGCAACCTGTGGTGCTGCAAATCGGCCACTCTAACTT
GCGTGCAGAAGTGAATCACTTTGTGTTTACTTCGAAGCTGGTTGATGGTCGTTTCCCTGA
TTATCGCCGTGTATTGCCGCAACATACCAGCAAAACACTACAAACGGGCTGCGAAGAGTT
ACGCCAAGCATTTTCGCGTGCCGCGATTCTATCGAATGAAAAATTCCGTGGTGTACGGGT
TAATTTGGCTGACAACGGAATGCGCATTACCGCCAATAACCCAGAGCAAGAAGAAGCGGA
AGAGCTACTGGATGTGAGCTTTGAAGGCGAGCCGATTGAGATTGGCTTTAACGTCAGCTA
TATCTTGGATGTGCTTAACACCCTGCGCTGCGACAATGTGCGCGTTTCGATGTCGGATGC
CAACGCCAGTGCCTTGGTGGAGAATGTCGATGATGACAGTGCCATGTACGTGGTCATGCC
AATTCGTCTGTAAGGTATAACCGAGTTACCATGCCGCTTTCCCGGTTAATGATCCAACAG
TTTCGTAATATTAAAGCCTGTGATATTCGCCTATCAGCAGGCTTTAACTTTCTTATCGGG
CCGAATGGCAGCGGTAAAACCAGCGTGCTTGAAGCGATTTATCTGCTCGGCCATGGCCGT
TCATTTAAAAGCTCGCTGACCGGACGGATCATTCAAAATGAGTGCTCAGAACTGTTTGTG
CATGGCCGGATTTGTGAGCATTCTTTGAGCTCTGATCAATTTGAGCTACCCGTTGGCATT
AATAAGCAGCGTGACGGCTCAACTGAGGTTAAAATAGGCGGCCAAACAGGGCAAAAATTG
GCGCAATTAGCGCAGATTTTGCCACTGCAATTGATTCATCCGGAAGGCTTTGAACTGCTG
ACCGATGGACCGAAACAGCGTCGGGCTTTTATCGATTGGGGCGTGTTTCATACTGAGCCC
GCTTTTTTCGATGCATGGGGGCGGTTTAAGCGGCTCAGCAAGCAGCGTAATGCACTGCTA
AAAAGCGCGCAAAGCTATCGTGAACTCAGTTATTGGGATCAAGAATTAGCCCGTTTGGCT
GAGCAGATTGACCAGTGGCGTGAAAGTTACGTCAATCAATTGAAAAATGTGGCAGAGCAG
TTATGTCGCACATTTTTGCCAGAATTCGATATCGACTTAAAGTATTATCGAGGTTGGGAA
AAAGATCAGCCTTATCAATCGATTCTGGAAAAAAACTTCGAACGGGATCAGCAGTTGGGC
TATACCTTTAGCGGGCCTAACAAAGCGGATTTGCGGATTAAAGTGAACGCAACCCCGGTG
GAAGATGTGTTGTCGCGGGGACAACTGAAGTTGATGGTGTGTGCGTTGCGCGTGGCGCAA
GGGCAGCACCTGACCGAGTTGACGGGAAAGCAATGCATTTATCTTATCGATGATTTTGCT
TCCGAATTGGATAGCCTACGTCGCCAACGTTTGGCAGATAGCCTAAAAGGGACGGGGGCG
CAGGTTTTTGTAAGTTCTATTACCGAAAGCCAAGTGGCGGACATGTTAGATGAGTCCAGT
AAAACATTTCACGTTGCCCACGGTGTAATAGAGCAAGGATAAACAGAGTGAGAGAGTAAC
TCATGTCGAACAATTACGATTCATCGAGTATTAAGGTACTGAAGGGTCTGGATGCGGTAC
GCAAGCGTCCGGGTATGTACATCGGCGACACTGATGATGGCACCGGTCTGCACCACATGG
TTTTTGAGGTGGTGGATAACTCAATTGATGAAGCGTTGGCAGGTTACTGTAAAGACATCG
TGGTCACCATCCACGAAGACAACTCAGTGTCAGTCAGCGATGACGGTCGTGGTATCCCGA
CCGAAATGCATCCTGAAGAGAAAGTGTCTGCGGCAGAAGTCATCATGACTGTACTGCACG
CCGGCGGTAAATTTGACGACAACTCCTATAAAGTCTCCGGTGGTCTGCACGGGGTAGGTG
TGTCGGTGGTTAACGCGCTTTCTGAAAAAGTGCTGCTTACCATTTATCGTGGTGGCAAGA
TCCATTCGCAAACTTACCATCATGGTGTGCCACAAGCACCGTTGGCTGTGGTAGGTGAGA
CAGAGCGTACCGGTACTACCGTACGTTTCTGGCCTAGTGCACAGACTTTTACCAATATCG
AATTCCATTACGACATTTTGGCTAAACGCCTGCGTGAGCTGTCATTCCTGAACTCTGGCG
TGTCGATCAAGCTGACCGATGAACGTGAAGAAGATAAAAAAGACCACTTCATGTATGAAG
GGGGTATTCAAGCGTTTGTGACCCACTTGAACCGTAACAAAACGCCAATCCATGAGAAAG
TCTTCCACTTTAACCAAGAGCGTGAAGATGGCATCAGCGTGGAAGTGGCAATGCAGTGGA
ACGATGGTTTCCAAGAAAACATCTACTGCTTTACTAACAACATCCCACAGCGTGATGGTG
GTACCCACTTAGCCGGTTTCCGTGGTGCGTTGACCCGTACTTTGAACAACTACATGGACA
AAGAAGGCTTCTCGAAGAAAGCGCAAGCGGCAACCTCGGGTGATGATGCGCGTGAAGGCT
TAACGGCAGTGGTTTCGGTGAAAGTGCCGGATCCTAAATTCTCAAGCCAAACCAAAGATA
AGCTGGTTTCTTCGGAAGTAAAATCCGCGGTTGAGTCAGCCATGAATGAGAAGCTGGCGG
ATTTCCTAGCGGAAAACCCAAGCGAAGCGAAAAACGTTTGTTCGAAGATTATTGATGCGG
CGCGTGCGCGTGAAGCGGCGCGTAAAGCCCGGGAAATGACTCGCCGTAAAGGCGCGCTGG
ATCTTGCTGGCTTACCCGGCAAACTGGCGGATTGTCAGGAAAAAGACCCAGCATTGTCTG
AACTCTACATAGTGGAGGGTGACTCAGCGGGCGGTTCAGCCAAACAAGGCCGTAACCGTA
AGAATCAAGCGATTCTGCCGCTGAAAGGTAAAATCCTCAACGTAGAAAAAGCGCGTTTTG
ACAAGATGTTGTCTTCACAAGAAGTCGCGACCCTCATCACTGCATTAGGCTGTGGTATCG
GCCGTGATGAGTACAACCCAGATAAACTGCGTTATCACAACATCATCATCATGACCGATG
CGGACGTCGACGGCTCGCACATTCGTACTCTGCTGTTGACCTTTTTCTACCGCCAAATGC
CTGAGTTGATTGAGCGTGGTTACATCTACATTGCTCAGCCACCACTGTATAAAGTGAAGA
AAGGCAAACAAGAGCAGTACATCAAAGATGAAGAGGCGATGAACCAGTACCAAGTGGCAC
TGGCGATGGATGGTGCAGAGCTGCACGTGAATGCCGATGCGCCAGCGTTAGCGGGTGAAC
CGCTGGAGAAGCTGGTTCAGCAATATAACGCCGCGATCAAGCTGGTTGAGCGCATGAGCC
GCCGTTACCCTTACGCGATGCTGCATGAGCTGATTTACGTACCACGCATCAATGCCGAGC
TGTGTGCGGATAAAGCCGCGGTTGAAGCTTGGACACAGCGTTTAGTCGAACAGTTGAATG
CTAAAGAAGTGGGTGCGAGCCAATACAGCGTTCTGGTTGAACACAATGCTGAGCTGAATG
TGTACTTGCCAAAAATTCAGGTGCGTACTCACGGTGTGACTCATGAATACTTACTGAGCG
CGGATCTGATCAACTCGAAAGAGTACGCTAAGTTAGCCGATCTGTCGGAAGCGCTGGACG
GTTTGATTGAAGCGGGAGCGTTTATCAAACGTGGTGAGCGAGTACAACCGATCAGCAGCT
TTGCCGCCGCGCTGGATTGGCTGATCAAAGAGTCGCGCCGCGGTCTGTCTATCCAACGCT
ATAAAGGTCTGGGCGAAATGAACCCTGATCAGCTGTGGGAAACTACGATGGATCCAGAAA
CGCGTCGTATGATGCAAGTCACTATCGAAGATGCGGTAGGCGCGGACGAACTGTTCACGA
CGCTCATGGGCGATCAAGTTGAACCACGTCGTGCATTTATCGAAACCAACGCACTGAAAG
TGGCCAACCTCGACGTATAAGCGTTTGGTTGATTAACAATCTGCGATAAAAAAGCAGCGC
TGTGGCGCTGCTTTTTTTATCTCTGCATTTTGTCCCTTCCCTCTGTTGGATGACGGCAGC
CTCAAGCAATGACAAAAGGGAGCCATAAAAATTTTGTGTCGAATATCCTAGGTTGTTGGG
CTAAAGCACCAAAATCAGAGGTTAACTAAGACTTTTCTATCCTGAAAACAGCTTTATTAG
ACTTTCCTTTTTTCTCTAAATTTCATGAGGTTGCATTCATTTTTTTAGTGTCTATAGTGG
TCTGTGAACCCTATCGTTATTCCTTATTTTTTTGACTGGAGGTCAGGATGGTCGCCTTTG
TGAATTGAACCGGGAGTGTATTTCACTCCCGGGCATACTCATCGATTTGTCACTGTTGGT
AATGGAATGAGCAAAGGAAGTATCATGCTGAATCGGTTATCTTTGAATATTCGGCGTTTT
CTCGCCGGTTGGTGGCTACGTAGCCGCTTTTTGACCTATCAATCTCCGCTGTTGCTGCTC
GAATTGTTCGAGAAGCTGGAGCATCCTCGCTCGCCCATTGAACGAGCGCCACAGCGCATT
AAGCTTGGGGATACGGTGAGCCTTGTTGATGCTCATCGTCAGTTGTCGTTTCAAGTCACT
CTGACCACGTCTGAAAATCAGCACGAAGTCCAGGGTGGCGTGACGTGCGATTCCCTACTT
GGTGCCGCTTTACTTGGCCGTCGTCAGCATGAAGTGTTTACCTTGTCGATTTGGGGACAA
CCCCATTGCTTTGCCATTACTCACGTTCAGCACTCAATGCAGGGTAAGCCAACCAAGCTT
TGCCATGCTTGTTATGTCAGTAATTAGGAGTTTGTCATGAGTAAACAAGAGATGAAAAAA
CCACAACTCAGCCTCAAAGAGAAGCGCAAGCTGAAGCAAGAAAAAGCGCAAGAGAGCTCA
GTGATTAAGCCACGCAAAAGCAAAGGCCGTTAATTAAGGATAAAGTGCATTATCCAAATG
ACTAGCCCGACTCAATGTCGGGCTTTTTTTCAAAAAAATTTTTGGGCAAAAACTTGAAAT
GGTTTTGAGTGACCTTATATCTAGAATTGAAGAGGATGCCGCTAGGACCTCTGAATGAGA
CTAACACCCTTGCTCAATTGAGGAGTGTGTTACCTAACTGAAATCACGCCGATTCAGGTC
ATAAGAATGGATCGAGCGACTTAACAAGTCATTGTTAAGACTATTGCTTAATCAAAGAGG
ATAGGAATATGAGAACTGTAGATTTTACTCCACTGTACCGCAACGCGATTGGCTTTGACC
GTCTACTGAACATGATGGAAAACAGCGCGGCGAAAAACGCCCAAGGCGGATACCCTCCAT
ACAATATCGAGCAAAAAGAAGACAACCAATATCGCATTACCATGGCGGTAGCGGGTTTTG
GCGATGAAGAGATCGATATTACTCAACAAGAGAATACTTTGATTGTGCGCGGTGAGCGTA
AACCTGAAGAGAGCAAAAACTACATCTATCAGGGCATTGCCGAGCGCGATTTTGAACGTA
AATTCCAATTAGCGGATTACGTGAAAGTGACTGGCGCGACTATGGAACATGGTCTGCTGC
ACATTGATTTAGAGCGCGAAATTCCAGAAGCGATGCAGCCACGTAAAATTGCGATTAACG
GCAAGCACCTACTGGAAAACAAATAACTCTGCGCAGCGTTTTAACGCACTGAACGCGAGA
TAAAACGAAGCCCGCGAATTTCGCGGGCTTTTTGCATTGCTTAGTTTGGGTGTTTAGACG
TTGGCTTGTTGATACGCTTTTTGTACTTCTTCGGCGATGATGGCAATGCCTTGTTCCATC
GCTTGCTCGTTCTGCACATAGTTCATACGCAAGCACTCATGAGCGTGTGGCCATTCTTGC
GGCTGGCCGATAAAGAAATATTCGCCCGGTACAATCAATACCCCACGCGCTTTCAAACGT
TGGTAAAGCTCCATTGTGGTGATCGGCAGTTCATCAAACCACAGCCAGAGGAAGATCGCC
CCTTCGGGTTTATGGATGCGAAAACGCGGATCCGTAATCGCACTTTGCAGCAGCTCTACC
GCATGTTGCGCTTTTTGGCGATAAAACGGCTTGATCACCTGCTCGCTAAGTCTCAGCAGA
TCGCCTTTTTCTATCATGCGTTGCACCAGTGCGGGTCCCATACTGCCGGGTGCTAAGCTA
ATGATGCCATTCATGTTGGTCAGCGCTTGAGTTACCGCTTCATTGGCGATCACAATGCCG
CAGCGCAGACCGGGCAAGCCCAGTTTGGATAGGCTCATGCACAAGATGGTGTTGTCATTC
CAAAACGGTTCAATGTCTTCAAAAATGATATTCGGGAATGGCACGCCGTAAGCATTGTCG
ATAATTAACGGCACACCGTTATCACGTGCCAGTTGGTCGAGTTTGTGGATTTCCTCTTCG
GTTAACACGTTACCGGTTGGGTTGGTGGGGCGAGACACACAGATCGCGGCCACCGATTCA
TCGACTTTCAGCTCAGAAAAGTCCACATGGTATTTGAACAGTCCTTGATCGAGCAGCTCA
ATCTCCGGACGGTAGGAGACAAAAATATCGTCATCAATGCCAGCATCACCGTAGCCAATG
TATTCGGGCGCGAGGGGTAGGAGGATTTTTTTGTGTGCACCATCGGGCTGTTTACCGGCA
AACAAGTTAAACAGGTAGAAAAAGCCACTCTGGCTGCCGTTGGTCAAGGTGATGTTCTTT
TCGCTGATATTCCAGCCATACGTCTCACGCAGCAGTGTAGCGAGCGATTTTACAAACACA
TCTTTGCCCTGTGGACCATCGTAATTGGTCATGGCATTGAGCAGTGAACCATCGGCCAAC
ATTTCGGCGCTGGTGTTATGGAAATAATCGAGCATGGCAGGGATGGCAGCAGGATTACCG
CCACCAAGCATGATCGCGCCTGGAGTGCGCAGACCATCGTTCAAATCATCCATTAACTGG
GTAATACCGGAGTAGCGATTAAACTTTTCGCCAAAAGAGGAATACTGCATTGCTCGACTA
CCTAATGATTGCTGTGTGTTTGCGAAACGATATACCGGTGGAATCTCCGCCGTTTAGAAT
AGTTCTTGAACATACCGCAATGTATTTGCGAGGCAAAGCAATATTTTTGTGTCCCCTTCC
TACTTGAAGCTGCAGCGGTGTTGGCGGCGTTCGTTCACCCCAATCACATAGTTTATCTAT
GCTCATGGGGATGAACTCACTTGTCGCCTACCTGCAACTCCAAGTCGTTTGGGGAGCGCG
AGCAAAAACAAAGCCCAACTCTTTTGAGTTGGGCTTAAAGTTTGTTGACGAAATTGTCGT
GCTGCAGATTATTTTTGCAGCAGCGAAATGTCGGCAATTTGCAGGAACAGGTTACGCAGC
TTGTTGAGTAGCGTGAGACGGTTCTTCTTCAGTGCTTCATCGTCAGCCATCACCATCACG
TTGTCGAAGAAGGCATCGACAGGCGCGCGCAGGCCAGCCAGTTTGCTCAGAGCTTCTTGG
TAGTTGCCGGTTGCAAACGCAGGTTCTAACGCTTCTGCCATGATTTCGACGGCTTCGGCT
AAGGCTTTTTCCGCATCTTCTTGCAGCAGAGCGAGATCGATTTCTTCACCCAATTCACCA
TCGTACTTAGCCAGAATGTTGCCTACACGCTTGTTGGCAGCAGCCAGTGCTTCGGCTTCT
TCAAGAGCGCGGAAGTGCGATACGGCTTTCACACGCTGATCAAAGTCGGCTGGTTTGGTT
GGGTTACGCGCCAGTACCGCTTGGATGATGTCGATGCTAAAACCGGCATCTTGGTACCAG
GTTGGGAAACGGCCAAGCATAAACTCGATCACTTCCTGCTCAACGTTGGCGTTAGTCAGG
CGGTCACCAAACAGTGATTTGGCTTTGGCGATCAAATCCACCAGATCCAACTGGTAGCCG
TACTCAACCAGAATACGCAGTACACCCAGTGAAGCACGACGCAGCGCAAATGGGTCACTG
CCTTTCGGCGCCTGACCAATACCAAATATACCGACGATAGTATCGAGTTTGTCAGCCATC
GCGACCGCAGCTGAAACACCACGGCTTGGCAGTTCATCACCCGCGAAACGTGGCATGTAC
TGCTCATTCAGCGCAACTGCAACTTCTTCTGCTTCGCCATCGTGACGCGCATAATGCATA
CCCATCACGCCTTGGGTGTCGGTAAATTCAAACACCATCGAGGTCATTAGGTCACATTTT
GCCAGTAGGCCTGCACGCTTAGATTTCTCCACGTCAGCACCGATCTGCTCTGCGATGTAG
CCAGCCAGTTCAGTAATGCGGTCGGTTTTGTCTTTAATCGTGCCGAGTTGCTGTTGGAAA
ATCGCGTTTTCGAGCAGAGGTAAGCGATCCACCAATGGGCGCTTGCGGTCAGTATTAAAG
AAGAACTCTGCATCTGCCAGACGTGGACGAACTACCTTCTCGTTACCTTCCACAATGTGG
CGAGGCTCTTTCGATTCGATGTTCGAAACGAAGATGAAGTTAGGCAGCAGTTTTTTGCTT
GCGTCATAGACTGGGAAATATTTTTGGTCACCTTTCATGGTGTACACCAAAGCTTCTGCT
GGAACTTTGAGGAATTTTTCTTCAAATTTCGCCGTCATCACCACTGGCCATTCCACCAGC
GAGGTCACTTCTTCTACCAGCGCATCTTCCAGATCCGCGATACCGCCGAGCTGCTGAGCC
GCTTGTTGTGAGCCTTCGATGATCATCGCTTTACGAGTCGCGTAGTCAGCGATGACTTTG
CCGCGCTCTTCAAGGATCGCAGGGTACTGCTCAGCCGATTCGATGGTGAATTCCGCTTCA
CCCATAAAGCGGTGACCACGGAGGGTGCGTGCAGAAGCAACACCCAAGATTTCGCCTTGG
ATCAGTTCGCTACCAAACAGAATGGTCAGAGTTTTTACTGGACGGATAAATTGGGTTTCT
TTGTCGCCCCAACGCATCGGTTTCGCAATCGGCAGGTTAGCCAGCGCTTTGGCCGCCATC
TCCACAACCACAGAAGCGGTTTGTTGGCCTTGCACTTGTTCTTTGAAGAGCAGCCATTCG
CCTTTGTCTGTGACGAGACGTTCTGCTTGCTCTACCGTGATGCCATTGCCACGCGCCCAG
CCTTCAGCGGCTTTGGTTGGCTTGCCATCGGCATCAAACGCAACGTTGACGGCAGGACCA
CGTTTTTCAACGACGCGATCCGGTTGGCTTTCTGCCAAATTGGCCACTTTCAGTGCCAAA
CGGCGTGGCGTGGCAAACCAAGTTACGCCTTCATGGGCGATGTCAGCTGTTGCCAGTTCT
GCCGCAAAATTCGCCGCAAAGGCTTCAGCCAGTGTGCGCAGTTGCTTTGGTGGCAGCTCT
TCTGTGCCTAGCTCAATTAAAAATTCTTTTGCCATGTGACGTCTTCCCCTTACTTCTGTT
CTGACTTCTTACACATAGGGAAGCCCAGAGCTTCACGGGATGCGTAATAAGCTTCGGCGA
CCGATTTGGTTAGGTTGCGAATGCGCAGAATGTAGCGCTGACGCTCAGTCACTGAGATCG
CTTTGCGTGCATCGAGCAAGTTGAAGGCGTGTGCCGCTTTCAAAATACGCTCGTAGGCTG
GCAGAGGCAGTGGCTTTTCAAGCTCTAGCAGGTATTTACACTCTTTTTCACACTGGTCGA
AGTAAGTGAAGAGGAAATCCACATCCGCGTGTTCAAAGTTGTAAGTGGATTGTTCAACTT
CGTTTTGGTGGAAGATGTCGCCGTAAGTCACTTTGCCCAGTGGGCCATCGGTCCAGACCA
GATCGTAAACCGAATCCACGCCCTGAATGTACATTGCCAGACGCTCAATACCGTAAGTGA
TTTCGCCGGTCACAGGCTTACACTCAAGACCGCCAACTTGCTGGAAGTAAGTGAACTGAG
TCACTTCCATGCCGTTTAGCCACACTTCCCAGCCAAGACCCCAAGCACCTAAGGTTGGGT
TTTCCCAGTTGTCTTCCACAAAGCGGATGTCATGCACACAAGGGTCAACACCCAGTACAC
GCAGTGAACCTAGGTACAGCTCTTGGATGTTGTCTGGTGAGGGTTTGATGATCACCTGGA
ACTGGTAGTAGTGCTGCAGACGGTTTGGGTTTTCACCGTAGCGGCCGTCAGTTGGGCGGC
GTGAGGGTTGAACGTACGCGGTTGCGATAGGTTCAGGGCCTAATGCTCGTAAGCAAGTCA
TCGGGTGAGAAGTACCTGCACCCACTTCCATGTCGAGAGGTTGCACAATAGTACAGCCTT
GTTGGGCCCAATAATCCTGCAGCGCGAGGATCATACCCTGAAAGGTTTTGATGTCGTATT
TTTGCATAGTCAGGTTCGCGCGATTCTTCTGTCTGAATTGATAAAAAATAACACTGAAGT
ATACCCAGATATTCCCTGACAAAGTAGCGGAAATCTTGCTGAATTAATCGACAATAATTT
CTTTTACGCTCATTTTTCCCGACTTTTGTGCCAATTTCTCTCTGAGTCATGGAAAAGTGG
GTAACGAGGGTTGCGATTCTGGATTCCGGTGGTTAGAATTCGCTCCGTCTTTGGGGAGTA
GCTGGTCTCTAAGTTTTCAACTTGGTGATTCACACATCAACATATTTGGTACTCAATTAC
CATGGTGTGTGAGACCTGAGCCTTCAGGTTTAGCAAGACCTTAGACAAACAACGCGAACT
GGGATAGGGCGTGATTGTTTGTCTACGGTTCGATAATAAATCCCTGTCCCACAGAGCATG
TCATGAGCGTTTTAGCTATTTCGATTACTACTGTGGCTTTAGCCGAGATCGGGGATAAAA
CCCAACTGTTATCCTTGTTACTCGCCAGCCGTTACCGTAAACCCATTCCGATTATTGCCG
CCATTTTTCTTGCGACGTTAGCCAATCATGCACTGGCCGCTTGGTTAGGTGTGGTGGTGG
CGGATTATCTTTCTCCCGACATTTTAAAATGGGTGTTGGTGGTCAGTTTCCTTGCGATGG
CGGGTTGGATTCTCATCCCAGATAAATTGGATGGAGAAGAGTCTATCTCTACTCGCGGTC
CTTTTGTGGCAAGTTTTATTGCCTTCTTTATGGCTGAAATTGGCGATAAAACCCAAATTG
CCACCTCGATTTTAGGGGCGCAGTATGCCGATGCCCTCAGTTGGGTGATTGTTGGGACGA
CCTTAGGTATGTTGCTTGCGAATGTTCCAGTGGTGCTGATTGGTAAATTGTCCGCCGACA
AAATGCCGCTGGGTTTGATCCGTAAAGTAACGGCAGGGTTATTCTTGCTAATGGCACTGG
CTACGGCGTTTTTTTGAGTCGTAACGCGCGGATTTCGACTGTGCAGCGTGACCTATCACC
CATCCTGATGTGGATTATCATGCTAGGGTATGAGCAGGGTTCAAGAGTAAGAGTACACCA
TTATGCTGACTCGTTACATGGGGATGACACCAAAAAGCCAGAGTTACTTATTCAGTTTTG
GCTTAGTGTTAACGTTACTCGGTATGGCGTTAACCGATTTATGGATGCCGATGGTGGTGG
GCGCGATTGTGATGACGGCGTTAGCGGTCGAATCTTGGATTCGCGTTGCCCATATTATTC
CGCTGCACGATGAAGTGCGAACGCTGCAAAAACAACTCAATAGGTTGCAAGCAGAGCTGC
GTAACCTCGAAGAAGAGTAAATCAGATTGCTATCAAAAAAGACTGCCTCGGCAGTCTTTT
TTATTGTCATCCCTAAACCACCGCTTTTAGCGGTAGTGATTGTTTGTTAGGCCAACCCTT
TTTTAATCAGGTACTGATAAGGCAGTTGGTCGATCTGCGCACCGAGTAATTGGTGATCCA
TAAAGCGGCAGAAGCTGGGAATATCACGCGTGGTGGAGGGGTCATCGGCCGTAACCAATA
ACACTTCGCCGTCTAGCATCGTACGAATGGTTTTCCTGACCATCATCACTGGCTCTGGGC
AGCGTAATCCTTCTGCTTCTAAAGTATGCGTGGCAATGTTCGGATTGAAAGTCATGCTAA
AACCTGTTGGGTGTCACAATTAAGGCGTAGATGATACTGGTGGAGAAAAATTATTCAATA
ATCGCTTGGCAAAAGGATCATTTTGTTATAACTTCCTTAACAAGTTAGTAACAAGTTGAG
CGAGGGAATGATGTTAACCACACTCGATAGACTGACCATCTATGCCGTTTTGTGTTTTAT
TTCCTTGTGTGCTTTGGGCTTGGGAGAGACCACACAAGCTCAATTGATGCCAGTGTTAGG
TACTGCTGCCTCCATCTTTGGTATTTGGCTAGAGATGCGTAGCGAACAAGACACCACTCA
GCAACCACATCGTTAACCAACGTGACTGACTACGCTCAATTACATTCCGACACTATCCCC
ATTTTTCTTGGGCTTCCCCGCTGAAAGGCGGGATTTTTTTGCCTGCTATTTATAACCAGA
TAAGGTTCACAATGAGAAACCCGCCAACAGTGCGGGTTTCTTTCCATTCGAATCAATACG
TTTTGGCTTAGAGTTTAACGACCACGCGGCCTGTCACTTGGCCATTAGTAATCGCTTCGG
CGTATTCTGGCACTTGTGACAAGCTGATTTCGTGGCACGCTTGAGCGTAGTAGCTTGCAG
GCAACAACTCCGCCAGCTTCTTCCATGCAGCAAGGCGTTTCTCGACAGGGCAAGAGACGG
AGTCAACGCCCTGTAAACGTACATTGCGCAGGATAAATGGCATGACTGTGGTCGGCAGAT
CAAAACCACCTGCCAGACCACAAGCGGCAACGACCCCGTTATAGTGCATTTGTGCCAGCA
CTTTTGCTAACACTTTACTGCCTACGGTATCGACCGCACCAACCCAGAGCTGTTTTTCGA
GCGGTCTGGAGGCTTCACTAAATTCTTGGCGATCGATAACGCGCGAGGCACCGAGTTGTT
CTAAAAGAGGGCCATTCTGTGCTACGCGTCCTGTCACCGCCACGACCTTATAGCCAAGCT
GAGCAAGTAAAGTGACGGCGACAGAGCCGACACCGCCACTGGCTCCGGTGACTAAGATTT
CGCCATCTTCCGGTTTGATGCCACCGTCAATCAGCGCCTGTACACACAACATGGCGGTAA
AGCCTGCAGTACCAATCATCATGGCTTGCTGGCTGGTTAAGCCTTGTGGCAATTTCACCA
ACCAATCGGCATTTAATCGCGCTTTTTGCGCCATGCCCCCCCAATGATTTTCACCCACAC
CCCATCCGGTCAGAACCACGGCATCACCGACTTGATAACGCGCATCGGCTGATTCCAAGA
CTGTGCCTGCAAAATCAATCCCCGGAACCATAGGAAATTCACGGATAATTTTGCCTTTGC
CAGTAATGGCGAGGCCATCTTTGTAATTGAGTGAAGAGTAGTTGACCGCTACCGTCACAT
TGCCTGCGGGCAGCTGATCATCGTTAATTTGAGTGACCGTCGCGTGAGTGATTTTGTCTT
GTTGAGTAAGCAGCAACGCGTTGAACATATGGGATTTCCCTCTGTTATGCCTTTTCTACC
TGAATGGACAAGTAGTCGGGTATGGATGGTAAAGCCAAGCGAAAGCGAGGAGTATGCCAG
CCTATCTATAGAGCGGACTGGATATAGAACAAGTTTTAGCAAGAATTGTTCAGGAATGAA
ATGGTTGATTTTTCAACACTTGACCTTGGCCACTTCGCTCGATGCTGATGGCTCGCCGGT
AAAGAGAAAGAGCCCCACATAAGGTGGGGCGAAGATTATTTAGCTAGGAAGAAACGATAC
GCAGGGTTATCGGTTTCATCTTTATAGCGATAACCGAGTTCAACCAAATGCTCTGAAAAG
CGCACTAGGTCTGGTGTATCCAGTTCAAAACCACACAGCACGCGGCCGTAGTCTGCGCCG
TGGTTGCGGTAGTTGAACAAGCTGATGTTCCAGTGGGTGCCGAGCATGCTCAAGAATTTG
AGCAGTGCGCCGGGGTATTCAGGAAACTCAAAGCTGTACAAACGCTCGGTCAGTGGTTTG
GAAGGGCGACCACCAATCATGTAGCGAATGTGTAGCTTGGCCATTTCATCATCCGAGAGA
TCTTGCACCGGATAGCCGGATTGGCGCAGCTCGTGAATGATCGATTTCAGCTCATCTGGG
CCGCCGACTAAACGCACACCGACAAAAATATTGGCCAGTTGATCATCATTGTAACGGTAG
TTAAATTCGGTGACGGCGCGGTTACCAATAATTTGGCAGAAGTCGAAAAACGCCCCTTTG
CGCTCTGGAATGGTCACCGCCAGTAAGCCTTCGCGTTTTTCACCCAGTTCGCAGCGCTCC
GACACATAACGCAAACCGTGGAAGTTGGTGTTGGCGCCAGAAAGTACCGTACCCAACTGT
TTGCCTTTGAGCTGCTGCTGTTCGGCAAATTTCTTTAGTCCCGCCAGCGCCAATGCGCCA
GAAGGTTCAGCGATGGCGCGCGTATCTTCAAAAATGTCTTTCACCGCCGCGCAGATTTCA
TCACTGGACACCGTCACGTGGCCGTCAATGTATTGCTGGCAAAGGCGAAAGGTTTCATCG
CCAATTCGTTTTACTGCCACACCATCAGCAAACATGCTGACTTGATCCAGCACCACAGGT
TTACCCGCATCTAAGGCTGCTTTGAGGCAGGCTGAGTCTTCCGGTTCAACCGCGATGACT
TGGATCTCCGGCATCAACTGTTTGACCAGAACCGCCACTCCCGCCGCTAAACCGCCGCCA
CCGACCGGCACAAAAATGTAATCCAAATGACCGTTTTGCTGCAGCATTTCCATGCCAATC
GTGCCTTGACCGGCAATCACCAAAGGGTGATCGAACGGAGGTACAAAGGTGTAGCCTTGC
TCTTTGGATAAACGTTCGGCTTCGGCTTTGGCTTCATCGAAATTGCTGCCATGCAGCAGT
ACTTCGCCGCCAAATCCGCGTACCGCTTCAACTTTAATGTCTGGCGTGGTGCGTGGCATG
ACGATGGTGGTTTTGATGCCAAGTTTCGTTCCTGACAGCGCCATACCTTGGGCATGATTA
CCTGCGGAAGCGGCAATTACGCCCGCGGCTTTTTGTGCTTCGGTTAGGTGCGACACCATG
TTGTAAGCGCCGCGCAGTTTAAACGAGTGTACTGGCTGGCGATCTTCACGTTTGATCTGC
ACTTGGTTACCAATCCGCGCCGAAAGACGCGGCATGGTTTGCAATGGCGTGACGTTCGCT
ACCTCATACACCGGAGAGCGCAAGATCTGGCGCAGATACTCTGCGCCAGTTTGATTGGTT
AACCCCATGGCTTAGCCCTCAAGTTTGGACTTATCGCGCACTGCACCTTTGTCGGCGCTG
GTTGCCATGCTGGCATAAGCTTTCAGCGCCAAAGAAACGGTACGCTGGCGATCCACTGGT
TTCCAGCCGAGTTTATCTTGTTCAGCGCGGCGAGCTGCTAGCTCAGATTCGCTGACTTCG
AGCGTGATCGAACGGTTGGGAATATCAATCGCGATGCTATCGCCACTGCGTACCAAGCCG
ATCGTACCGCCATTCGCCGCTTCCGGAGAGGCGTGACCAATCGACAAGCCGGACGTACCA
CCGGAGAAGCGGCCATCGGTCAGTAGCGCGCACTGTTTACCCAGTCCCATCGATTTGAGG
TAGGTGGTTGGGTAGAGCATCTCTTGCATGCCCGGACCGCCTTTTGGCCCTTCATAACGA
ATAACCACGACGTCACCGGCTTTGACTTGGCCGCCAAGAATGCCGTTGACCGCGTCTTCC
TGACTTTCATACACCACAGCAGGACCACGGAATTTGAGGATACTTTCATCCACGCCAGCA
GTTTTTACGATGCAGCCGTCAATCGCCAAGTTGCCTTTGAGTACGGCAAGGCCACCATCT
TGACTGAATGCGTGCGCTTTATCGCGAATACACCCCTCTTGGCGATCGTCATCGAGCGTA
TCCCAACGGCAATCTTGTGAGAAAGCTTGAGTGGTGCGAATGCCAGCAGGGCCTGCGCGG
AACATAGTATGTACCGCTGGATCTTGGGTTTGTTTCACGTCGTATTGCGCCAGCTGCTCT
TGCAGCGAGATGCCTAGTACGGTGCGGGTTTGATCCTTGAGTAGACCTGCACGTTGTAGC
TCACCCAAAATGCCCATTACACCGCCCGCGCGGTGTACATCTTCCATATGGTATTTCTGA
GTGGAAGGCGCGACTTTACATAAGTGTGGCACTTGGCGAGACATGCGATCGATATCGGTC
ATATCAAATTCCACTTCGCCTTCCTGCGCAGCGGCCAACAGGTGTAACACCGTGTTGGTG
GAGCCGCCCATCGCAATATCCAGCGCAATGGCGTTTTCAAACGCTGCTTTGTTGGCAATG
TTGCGTGGCAAAACTGAGGCATCATCTTGCTCGTAGTAACGTTTAGTCAGCTCAACAATC
CGTTGCCCAGCAGTCAAAAACAGCTGTTTGCGATCGGCATGCGTGGCGAGCAGTGAGCCG
TTACCCGGCTGAGAGAGACCCAGCGCTTCGGTCAAGCAGTTCATTGAGTTGGCGGTAAAC
ATCCCCGAGCAAGAGCCACAAGTAGGACAGGCCGAGCGTTCAATCTGCTCACTTTGGGCA
TCCGATACTTTGGGGTCAGCGCCTTGCATCATGGCATCGACCAAGTCGAGCTTGATGATT
TGGTCAGAAAGCTTGGTTTTTCCCGCTTCCATCGGGCCGCCAGAGACGAAAATCGCCGGA
ATATTAAGGCGCATCGCCGCCATCAGCATTCCTGGAGTGATTTTGTCACAGTTGGAGATA
CACACCATGGCATCGGCGCAGTGCGCATTGACCATGTATTCGACGGAATCGGCGATCAGT
TCACGCGATGGCAGCGAGTAGAGCATGCCGCCGTGGCCCATGGCGATGCCGTCATCGACC
GCAATGGTGTTGAATTCTTTGGCAATGCCGCCCGCGGCTTCAATTTCGCGTGCGACCAGT
TGGCCGAGATCTTTTAAATGCACATGGCCGGGAACAAATTGGGTGAAGGAGTTGACCACC
GCAATGATCGGTTTACCAAAATCTTCCTCTTTGACGCCGGTGGCGCGCCATAATGCGCGC
GCACCCGCCATGTTACGTCCGTGTGTGGTGGTGGCGGAACGGTACTTAGGCATGGAAACT
CCTTACTTCGCTGCTGGGTAAACGTAATCCAACCAGCCCCACTTATCTTCTGTGGTGCCT
TTGAACAGACCAAAGTAAGCATCTTGTACTACCTTGGTGATGGGGCCGCGCTTGCCTGCG
CCTACGGTAATCTTATCCACGCTACGCACGGGAACCACTTCGGCGGCGGTACCTGTCATG
AAAATTTCATCGGCCAGATAGAGCGCTTCACGGGAGATGTTGGCTTCGCGCACTTCATAA
CCCATGTCGCGTGCCAGCGTCATGATCGAATCACGGGTGATACCCGGCAGGATAGAGCTG
GTGGTCGGTGGGGTCAGGATCACGCCGTTTTTCACCACGAAAATGTTTTCGCCTGCGCCT
TCAGAGAGATAACCATCCACACTCAGCGCAATGCCTTCCGCGTAACCGTGGCGACGTGCT
TCGCCACCAACCAGTAGAGAAGATAGGTAATTACCGCCAGCTTTTGCCGCGGTTGGAATG
GTGTTCGGTGCCGCACGATGCCAGCTTGAAACCATGGCATCCACGCCATTTTCTAGCGCT
TCTTCACCGAGGTAAGCCCCCCAAGGGAAAGCGGCAATCATCAGATCCATTTCAGTGCCG
ACTGGCGGGCACACGCCAAGACCCACGTTACCCACATACGCCAATGGGCGAATGTAAGCG
TTATCGAGTTTGTTGACGCGTAAGGTTTCGCGCGTCGCTTCCATGATGGTCTCGATCGAA
TAAGGGATTGGAAAGCGGTAGATTTTGGCTGAATCAAGCAGGCGCTGCGCGTGTTCGCGA
TGGCGGAAGATGATAGGGCCTTTTGGGGTGTTGTAGCAGCGAACACCTTCAAACACCGAA
GTGCCGTAGTGCATTGCATGGGTGAGTACGTGAACGGTCGCATTCGCCCATGGGATCATC
TCGCCATTGAACCAAATATAATCAGCAGTTTTTGTTGCCATGATTGCCTTCCTTATGCGC
AAATCTTTTGTTGTAAGTTGTTATTGGGCAGCTCGTCATTTCTGATCGCTGTGACTTCCA
CAGTACGCACATCCCACAGTTTTTCAATTTGATTGGTCAGGGTCGTGATCGGTCTGTCAC
TGTCGACAATGATCTCAACGCTGGCGATTTTGCTAGCATGATTTTGGGTTGCCGCGACTT
GCTTGATGACAAATCCACGATGACGCGTTACGCGCAATACGCGCTCTAATAACACCGGTT
TATCGTCCGCTTTAATATCGAGTAGATAACGTTGCATGTGGCCTCTCCTTAGGTGTTCTC
AAGCATGTCAGTGTTGGATGCGCCCGGTGGCACCAGTGGCCACACGTTCTCTTCTTCATC
AATCAGCACGTGCAGCAGATAAGCGGTTTTGCTGGCCAGCATTTCACGCAGCGCAGGTTC
GACTTCTTCTTTGCGGCTGATGGTTTTGCCGGGGATGTTGAAGGCTTTGGCCAGCATCAC
GAAATCTGGGTTGTCATCCAAAATGGTTTCGCTGTGGCGACCATCAAAGAACAGTGATTG
CCATTGGCGTACCATGCCCAAACGTTGGTTATCCAGTAGCACCATTTTGACGGGGATCTG
GCGACGCTTGAGTGTGCCAAGTTCTTGCACGTTCATCATGAAAGAACCATCACCACTGAT
CAGGATCGATTGATCGTCAGGACGCGCAACCGCAGCACCCATTGCCGCCGGTAAACCAAA
GCCCATGGTGCCAAGGCCTGCGGACGAGATGAAGTTTTGTGGTGCGCGCGGTTGAATGTG
CTGCGCGGCCCACATTTGGTGTTGGCCGACATCGGTCGAGACAATCGAAGAGTCCGGCAT
CATGTCCGACAGTTGCTTGAGCAGCAGTGGTGCGAAGATGTTGTCGCCCGGATGATCGTA
GCGCCATTTGAACCCGCTACGCAGGCTCTCACTATGATGCACCCAAGGGGAGATGTCGTG
GCTCAGTTCCAACTGCGGCAGGATGAGGTTGATATCACCGCGCAGTGCAGCATGGGCATG
ACGCAGTTTGTTGAACTCGGCGGCATCAATATCGACATGAATCACTTTGGCATGAGGCGC
AAAGGTATCGAGCTTGCCTGTCACGCGGTCATCAAAACGCGCACCAACCGCGATCAGCAA
ATCACACTCTTGTACGATTAAGTTTGCCGCTTTGGTGCCGTGCATGCCGAGCATGCCAAG
ATAGTGTGGGTCGTGACGCTCGATGGTGCCCAAGCCTTTGAGTGTGCTCACTGAAGGCAT
AGGATTGAGGCGTAAAAACTCACGCACTGTGTCTGTGGCATTCGCCAGTTGTACACCTCC
ACCCACATACAATACAGGGCGTTTGCTTTGTGCAAGTAAGGCTTGCGCATTCGCCAGATG
TGTTGCATCCACGTGTGGCATGGCGGGTGGAGTAAAGCTTGGCAAAGCGGAGACCGGCGC
TTTGCCGAGCTGTACGTCTTTGGCTATGTCCACCAGCACGGGGCCGGGACGACCGGTCTG
CGCGACCTCAAACGCTTCGGCTAACGTGGGTGCTAGCTCGTTGATGTCGGTGACTAAGTA
GCTGTGCTTGGTACAAGAGAGCGACATGCCGATCACATCCATCTCTTGAAACGCATCGGT
GCCGATGTGTGAGCTGGCCACTTGGCCGGTGATGGCGACCAGCGGAACCGAATCAAGAAA
GGCATCCGCCAAACCTGTCACCAAGTTGGTGGCGCCGGGGCCAGATGTGGCCATGCACAC
CGCCACTTTCTGCGTTGAGCGCGCCATACCAATCGCGGCCATCGCCGCACCTTGTTCATG
GCGGCAGAGGATGTGCTCAACACCTCCGTCATACAGCGCATCATAAATCGGCATGATAGC
GCCGCCAGGGTAACCAAAAACGGTTTTGATGCCCTGTTGTTTCAATGCGGCAACGACTAA
CTGTGCTCCGGTCATCGTGCCTCCTTATGGCAACAATACGTGTCGCTGCCTTCCTGTGTG
TTGTGTTTGCACTTCATGTGCCGCTCCCATTCTTCCTGCGTATTCTGGGGGTATTCCAAC
GGATAAGTACTGACCTGTATCTATCCGAGCTTGGGTATAACCTGTTCAGAATGTGCTTTT
TTTAGTCTGTCTGAGTTGTAAAAAAACCCCCGGACTTTTCAGTGCGGGGGTTTTTTTGGA
TTTGGTTACTTATTTTTCGCCCACTCGCCCCCGCGTCGTCACTAGAATGACCACGATAAT
TAGGTTAATTAGAGCGTTGATGCGAGCGTTCAAGTTCATAGTAAAGTCGTTTTTTAGGGT
TGAACTAATATCTTACCAATGTGTTTGCGCTTCTAGTGTTAACACACATCTTCGTTACAT
GACAAGCAAAAACTCATTCTTTTTTCACATTCCCGTTTTATCTCACCACGCTATATAACC
CATTCTGTGCTTTTTATCGCCACTTATTCAGGCGCTGAAGGCTTTTTGATCAAATACTAA
GGGAAGCAATGGGACTTGCGATCATTCATAGCCGCGCCAGTATTGGCGTGCAGGCACCTC
CGGTCACGGTTGAGGTTCACATCAGTAACGGGATGCCGGGGTTTACCTTGGTAGGATTGC
CAGAAACCACAGTAAAAGAGTCGCGCGATCGGGTGCGCAGCGCGATCATCAATTCTCGCT
TTGAGTTTCCAGCGAAGCGCATTACGGTCAATTTAGCGCCAGCCGATTTACCCAAAGAGG
GGGGACGTTTTGATTTGCCGATTGCACTTGGCATTTTGGCGGCCTCGGATCAAATTGCGC
GAAATAAGCTCGAAAGTTACGAATTTATCGGCGAATTGGCGCTATCGGGCGAAATTCGTG
GCGTGAAAGGGGTTTTGCCTGCCGCGCTCGCGGCTAACCAAGTGGAGCGCTGTTTGGTGG
TGCCGCACAGTAATGGTGATCAGGCGGCTTTGGTCGGGGTTGAGCGGCATAAGTCGGCGC
AAAGCTTACTCGAAGTGTGCGCAGACTTGTGTGGTCAGCAAACTCTATCTTTGTTTCAAA
GTTCGCCCAGTGTGCAACAAGTAAGTCAGACCCGCGATCTGCAAGACATCATAGGTCAGC
AGCAGGGAAAACGAGCTTTGGAAATCGCTGCGGCTGGCAATCACAACCTATTGTTTCTCG
GCCCTCCGGGGACGGGTAAAACCATGCTCGCTTCACGGCTGTGCGATTTACTGCCAGAAA
TGAGTGATGAAGAGGCAATGGAAACAGCTTCGATTGCCTCTCTTACGCAGCAAGAGATTA
ACCAACATAACTGGAAGTTACGCCCTTTTCGTGCACCGCACCATTCAAGCTCAATGGCGG
CTTTGGTCGGGGGCGGCACCATTCCGCGCCCCGGTGAAATTTCTCTCGCCCATAATGGAC
TACTGTTTTTGGACGAAATGCCGGAGTTTGAGCGTAAAGTGCTTGATTCACTGCGTGAAC
CGCTGGAATCGGGTGAGATCGTGATTTCGCGCGCGCAGGGGAAAACCCGTTTTCCAGCAC
GCTTTCAATTGGTCGGCGCGTTAAATCCAAGCCCCACGGGCTACTACGAAGGCAGTCAGG
CGCGTGCCAATCCGCAGAGTATTTTGCGCTATTTGAGTCGGCTTTCGGGCCCTTTGTTGG
ATCGCTTTGATATGTCGATTGAGATCCCAGCGTTACCCAAAGGTACGCTCGCCAATGGGG
GCGATCGTGGTGAATCGACGGCGGCTGTGCGCCAGCGAGTGTGGGTAGCGCGTGAGCGTA
TGTTGGCGCGATCGGGCAAAGTGAATGCTTTGCTGCAAAGTCGAGAAATTGAACAGTATT
GCCCTTTGCTTAAAGCGGATGCGGAATTTCTAGAAAGCGCGCTGCATCGCTTGGGTTTAT
CAATTCGGGCTTACCATCGCATCATTAAAGTGGCGCGAACCATAGCGGATTTGCAAGGTG
AAGCGCAGATCGCTCGTCCACATTTGGCCGAGGCGTTGGGCTATCGAGCCATGGATCGCT
TACTCAAACAGCTCAGTGCGCAGAACGTCTAGTACTCTGACCTGCAGAGTTCATGTTTCA
TTACGATGACAAGTTTGTATAATCACACGCTGTTTTTTTACTCATCTTTGAACTGAGAAC
TATGTTGGCTTACTTGCTCCTTACGCTGAATGTGACCGTGGTGGTGTTAAATTCGGCCTT
TCATTCGCTGCTGATCTGCTTGATTGCGTTGATTAAACTGTTGCTGCCGTCAGCCGCATG
GAAAGCGCAGGCGACGCAAGCGGCGAATTGGGTGATGTGGTCATGGGCGAGTGTGAACGC
TTGGGTTTTGCAGCTTTCCAACCGCGTGGAATGGGATATTCAAGGCGGTGAAACCCTGAC
TAAGCAGGGATGGTATCTGCTGATTTCCAATCACTTGAGTTGGACGGATATTGTGGTGCT
GTGTTGCGTGTTTAAAGACCGTATCCCAATGCCGAAATTTTTCCTCAAGCAGCAACTGCT
GTATGTGCCTTTCATTGGTATGGCGTGTTGGGCGCTGGATATGCCGTTTATGCGCCGCTA
TTCGCGTGAGTATCTGCTGCGCCATCCGCACAAACGCGGCCAAGATTTAGCGACGACGCG
CCGTTCGTGCGAAAAATTCCGCGCCGTTCCTACCACTGTCGTGAATTATGTGGAAGGGAC
ACGTTTTAATACACAGAAGCAGCAACGTAGCGGCGTGGGATATCAGCATGTATTGCAGCC
GAAAACCGGTGGTATTGCCTACACGTTAGCTGCCATGGGTGAGCAGTTCGAGCATATTAT
TGATGTGACTTTGGCCTATCCGGATAACCGTCAACAGCCGTTTCGTGATTTATTGATGGG
TCGTATGCAGCGCATTGTGGTGCACATTGATTTGCTACCGGTGGATGAACAGGTACAAGG
TGATTACTTCAACGATAAACAGTTTAAGCGTCAGTTTCAGCTTTGGCTGAGCGAGGTGTG
GCAGCGTAAAGATCAGCGATTAGAGCAGATTTACAAAGCCGATTAGCACTGAGAGGCTGA
TAAAGCGAAGGGAGCCATTGGCTCCCTTTGTCTTTTTTCTCAATACCGAATCATGGGTTG
AGATTACTTCAGCGTCAGCAGGTAGTTCACTAGGTCAAAATATTCGTCGAGGGATTTGAC
GGACTGACCTTGTACCAAATAACGGTTGTTAACAACAACGGCAGGTACACCGGTTAGGCC
GCTATCTTGGAACTGTTTATCGAAACGGCGCACCATAGAATCCACGGCAAAGCCGTTGTA
AGCTGCATCAAATTTCGCCGCATCAATTCCTTCATCTAGGAAGATTTGGCGTAGTTCTTG
TTCATCTTTCGGTGGCTTACGCAGAGTGTGGATGCGGTTAAACATCACAGGTACCATTTT
ATCTTCCACTTCCAGAGCAATCATGGTTGCGTACGCTTTGCTCATCGCTTGACCCATGTT
ACCACCCATGAAAGAGACGTGGTTTTTCTGGAATTTCGCGCCTTCAGGCAACTGCTGCTT
CAACTGAGCAATGATGGGTTCGAAAGTGTTACAGTGCGGGCAGTAGAATGAGAAAAACTC
ATTGACGACTGGTGAAGAAGAGGCGGGTGTTTTTAACACTTGGTAGTGTTCACCTTCTTT
AAATTGAGCCGCATAGGCTGACACGCTTAACATCAGAGTTGCAACCAGTGCAAACAGCTT
TTTCATGACTTTCTCCATTGGATTTATTGTGTTGGCTTACCACTGCGGCTGCAATGATAA
CGGGGGTTCTTGTAAAGTGGCAATCTGCTCTTTAAAAGCGAGGATCTGATTCTCCCAGTA
TTTCGCGTCATTAAACCACGGAAATGCGATTGGAAAAGCCGGATCTTGCCAGCGTTTGGC
GAGCCATGCCATGTAGTGCACCATGCGTAGACCACGTAAAGGCTCGATTAGTTTCAATTG
TTGAGGATTAAAATCGCAAAACTCTTGGTAGCCTTCCAAAACGATATCTAATTGGATCAG
TTTGTCTTGGCGATCACCATGCAACAGCATCCAGAGATCTTGAATGGCAGGGCCGTTGCG
TGCGTCATCCAGATCGACAAACATCGGGCCATCGCGCCATAAAATATTGCCGGGGTGGCA
GTCTCCGTGCAGACGGATCTGAGGCTGGGTGGGTACCCAATGCTGCTTGATTTCAGCAAT
CAAAATATCGAGATCGTGAAAAAACACCCGCTGCAAATGGGCAGGAATGCAGTGACTGTA
CTCCAAGGTATGTCTGGGTTGATGTAAGTATTCATCCAGCGACAGAGTTGGGCGGTGGAG
AAAGGGTTTACTTGCTCCGACTTTGTGAATGCGCCCCAGAAAGCGGCCAACCCACTCTAA
GTGTTCCTCATTATCCACTTCGTATTGGCGACCGCCCATGCTGGTAAACAGGGCAAAACG
GTAGCCTTGGTAGTGGTGTAGTGTCGCGCCATTGAGTCTAAGCGGCGGGACGATCGGGAT
CTCTTCTTGTTCCAGTTCGAGCGCGAAATCATGCTCTTCTTGGATCTGCTCATCGGTCCA
ACGTTGTGGGCGATAAAATTTCACCACAAAGCGGCGACGCTCTTCATCGGTAAACTGGTA
GACGCGGTTTTCATAGCTGTTGAGTGGCAAAAAGCCTGACTCAGCACGAATGCCGATACT
TTCCAGCGCGTACCAAATCAGATCGGGAGTTAAAGCATCAAAATGAAACGTGGCTTGGGT
CATTGAATAAAAAGGGCTCATTACTGAGCCCTTTACCATACTGGTGAGTGTCAGAGCTTT
TGAATAAATCGGCTCTCGACTTCAAGGGTAAATTGGTGGCTTTCGTCGTGCAGTATAAAC
TGAATTGTCGTGACCGCAGAGCTGAGATTTTCTGGTTTGGCTCCGAGCGTCATCGGGAGA
TTGAGTACTTCACCCGGTTGCACAACCACACTTTGTTTGCCGTACCAAGAGACTGGATCC
AATCCTTTAACCGACAGCTGATAGGTCTGTGGCTGCTGGGTTTTGTTGATCACTTTGAGG
TTGTAAGTGTTTTCAATTTCGCCCGAGCTGTTGGTTCTAAACAGTTGAGTGCGATCGCGA
AGAACGGTTAACCCCGCGGGATCCACGGCGGCCACTTGAGCAAAGAACAAGCCAATCATG
ACCAAGAACACCGCTCCATAACCGAGCAGTTTGGGTCGCATCACTTTGGTGTGTTTGCCA
GATAGGCGATGTTCTGTGGTGTAGCTGATCAGCCCTTTCGCGTAGCCCATACGTTCCATG
GTGTTGTCACAAGCATCAATACACGCCCCGCAGTTGATGCACTCATACTGCAAGCCGTCA
CGAATATCGATACCGGTTGGGCAGACTTGCACGCAGAGATCGCAATCAATACAGTCGCCT
AAACCGAGCGCTTTGGGATCCGCTTTGCGAGAGCGTGGCCCACGTTGTTCGCCGCGCGCG
ACATCATAGCCGACAATAAAGGTATCTTTATCGAACATGGCGGATTGGAAGCGCGCATAT
GGGCACATGTGGATACACATGATTGAGCGCATCCAGCCTGCGTTGCCGTAAGTACAAAGG
GCAAAAAACAGTACCCAAAACACTGGCCAGAACGCGGCACTTAAAGTAAAGAAGTCGATC
ACCAGTGCGCGGATGGGCACAAAGTAGCCGACAAAAGTGAAACCAGTGACTAAGGCAATC
GCCAACCAAGCGATGTGCTTTAAGGTTTTACGCGCCACGAGTTCTGCCGTCATCGGACTG
TTGTCTTGCTTACGTCTTTTGTTGGCATTGCCTTCGAGTTTTTCTTCAAACCAGATGTAC
ATAAATGTCCACACGGTTTGCGGGCAGAGATAACCACACCAGACACGGCCTAAGAAGGTA
GTGATAAAGAACAGGCCGAAGGCGGCGATCATAAACAGCAGCGCCAATAAGGTCAGATCT
TGCGGGTAGAGTGTGGTTCCGAAGAAGTTAAATTGCTGGTTGCCAATATCAAGCAAGATG
GCTTGCCGATCGCCATAAGAGATCCAAGGAACCAATCCAAACAACAGCAGCAGAAACCAG
CCACCATAACGGCGCAGTTTCTGGTAGGTTCCTTTACTTTCACGAACATAGATGCGATTA
CTTGGGTTAAAGCGATCCCCGCCTTGCCCTTTATGGGTCTTGGGATTGAACACTTTGGGA
GTCACATCTTTAACATCGATTTTATCCTGACTCATGACACTATCCTTTTCAGGCATTCGG
TGTGATTTCTTTTGTTCACACTCAAATACATTGCTCATTCCCTCTTAAAGGCTGATGTAA
GAGGGGACTGATGGTTTTTTAGGCCGTAAGTATAGCGTCAATCAAACGTTCATTTCTTTA
AGGCAATCAACCTTTAACAACAAATTTCCTTACAATTCTTCACCCTATTAACGACTTAAT
AAAAAAAGCGGCTTTCGCCGCTTGCTCATTTTGGGGTTGGATCTGGGCTGCCGAACGTTA
TACCTTTCCTACTTGAAGCTGCAGCGGTGTTTGCTACGCTCGTTCACCCCAATCACATAG
TTTGCCTATGCTCATGGGGATTCACTTACTTGCCGCCTACCTGCAACTCCAAGTTGTTTG
GGTATATCAGCAGAATTATTTGTCAGCAGAATTATTTGATGATGCCTCGTGCACGTAAAA
TGGCGGTTTTGAAATCATCTTCATAATCTTTTTTAAGTCCTGGGATCACCGCATCTTTTG
CGCTGTTACGCATCTTGAGATGGTAAATCAGTACATCATCGGTCAGATCTTCGAGAGCAC
CTTGGTAACCTGCTTCTTGAGCCAGTTTAAGTAAGAATTGAATCAAGTTGAGCTCGGAAT
CTTTGTGCCATTCAGGCTCAAGCAGTTGCAGTAGTTCTTCTACGCGATGACATTTCATGA
CTTTCTCCACAATTTTTATAGTGATTTGTGGCTAAAGGTACCAAAAGCGCTGAGCAATAC
CAATTCGCGGGCAAGAAAAAAGCGCAGGTTTTACTGCGCTTTTCAATTAAGCTGCCTGAA
CCACTTTGGTTTCGGGGGATGCGGTCAACGCATTTCTTTCAACCAGCGTGGGGGCTGTTG
CTGTTTTTTTCGCAACGGGAGCCACTGCAAAACCACTGCGGCGACGCATTGCACTACGGT
TTGTATTTGAAAACCTGACGGTTGTTGGGCGCATGACATAACCTAACTGTCAGGCATATC
CATTGCCGATGCTACACCCTGGCTCATTATGAGTGGCTCTTGAGTACAGGACGTAACCGA
GATTCACTCTTTTGGCGATTGCCGATCCGAACAATGAGACAGGAATAATGATATGCGTTC
ATATCGCAAATAGAGTAGCACCAGTTACTAAAATGATCGATAGTTGACCAATTTTGCGTA
ACATTTATTTTCAACTGCGTGGATTGAGTGAGACAAGGGTTAGCCCTTACTATGCAATTC
TCACAACAGGAGGTGTCTATGTCGTTTATCAAGAAAACCCTCGCCAGTTTTGGGATTGGC
TCTGCGAAAGTCGATTCGGTGTTGCAGCAGGAAGTGCTCTATCCCGGCCAATCCGTTAAG
GTCATCATCCATGTTTATGGCGGTGCAACAGCGCAAGTCATTGATAACATCGAGCTCAAA
CTTTGTTGCTGTTATATTGCAGAAGTGGCGGATGAGCGCGGTCAGCAACAAGGCCAGCCA
ATGCGCCGAGTTCCTCATACCTACACCTTAGCCAACTGGTCTTTACCGTACGCCTTTACG
ATTGAGGCGGGTGAAACGCGTAATTTTGATATCGAACTCAGCATCCCTTGGAATACCCCA
GTGACGATAGGGGATGCCAAAGTTTGGTTAGAGACTGGACTCGATATTGCGTTAGCGCTG
GATCCTACCGATAAGGACATTCTCACCGTGCGCCCTGAGCCGATGATGGATGGTATTTTT
AGTGCGCTGGAAGCACAAGGTTTGCGTTTACGTCAGGTTGAGTGTGAGCAAGCCAAAGGC
TTCGCACTGCCTTTTGTGCAAGAGTTCGAATTTGTCCCTACCACGGGGCCATTTCAAGGT
CGCTGGCGTGAAGTTGAAATCGTGGCTTATCGTGATCCTGAAGCCTTACAGCTCTGGTTT
GAAGTCGATCGTTATCAACGAGGCGCATCCGGCATGTTGGCCAGCTTGCTAGGGCGCGGT
GAGCTCAAGCGACATCTCACTTTACCTGCGCGCACATCACCACAGGAAGCCGGGGAGCAA
GTGTTGGCGTTTCTTGATCGCAGCTGCTGATCACGCGGTCTGAAATTTTAGCTAACACCT
GTAAGCTCAATGTGCGATACTAAAGCCAAGTTTCAGACTCGGATTGAGTGAGTATGTCGA
ACAGTTATGGCTTTAAAGAAGAAGTGGCCAATGCGATAAGTCATGGCGTTGGCCTTATCT
TAGGGATAGTTGGTTTAGTGCTGCTGTTGGTCAAAGCGGTGGATCAGCAAGCCGATGCAT
TGACTATTACCAGCATGAGCATTTATGGCGGCAGTATGATTGCGCTATTTTTGGCTTCTA
CGCTGTACCACGCTATCCCTTATCAGCGTGCAAAGCGTTGGCTAAAAACCTTTGATCACT
GTGCTATTTATTTACTGATTGCGGGCAGTTATACCCCATTTTTACTGGTCAGTTTGCGTA
CACCACTGGCGGTTGGTTTGATGATAGTGATCTGGTCGCTCGCGCTTATTGGCATTCTGA
TGAAAATTGCTTTTGTCTACCGCTTCAAAAAGCTCTCTTTGGTGACGTATCTGACCATGG
GTTGGCTTTCGCTGATCGTGATTTACCAGCTTGCCATTCATCTTGAGGTGGGTGGGCTCA
CTCTGCTGGCGGCAGGTGGACTTATCTATTCACTCGGGGTGATTTTCTACGTCGCCAAAC
GGATCCCTTACAACCATGCCATTTGGCACGCTTTTGTGCTGGCGGGATGCGCATGCCATT
TCTTAGCCATTTATCTGTATGTCGAGCCGATTTAGCTTTGACGGATAAGATGGGTAAAAG
AGGAAACGCGCATTTAGCGCGTTTCAATCTGTTTGATGGTAGCGTGTAGTGTGTACTGAC
TCTGCTCTGCGAGGTTTAACTCCAGTGGTTTGCCTTCCACTGAAGTGCGCGGGCGTAAAT
AGGTTTCCGCCATTCGTTTGATCGACTGCCAAATCGTCACTTCCTGTTCTTCACTCCACA
CGCCTTGTGCATCCTGTACTCGAATCGCGAGACGAACCGCAATCACTGACTGACTACTCT
GGTTGGTGATGGCACTGCTCAGCTTGAGCTGGCCATGCTCATAGCGCGGAGCGCTCAGTA
CCACATCGACGCCTGAATCACTGAGTTGCAAAACAGGGCGATGATCACCCACAGTGATTG
TCACACCACTCAATGTCGGTTGAGCGATCACCGGTGCAGCGAGCACGAGAGGAGCCAGCT
CGCTTGTCTGCTGGGGCTGAGTCTCTTGTGGCACATACTGCCAAGTAAAGTCATCGTTGA
GCTGAATATAGCGGCCATCCTTGAGCTGTAAGGTTTCGCTTGCCCAAGTGGATAAGCTCA
CTATGCTGGCTACCAATATGAGTTTTTTCATTATGTTTCCTTTTAATGACGCCAGAATGC
AGGGAAAAAGAGCACCAAAATCGTCAGAATTTCTAAACGTCCCATCAACATTCCAAAGCT
CAAGAGCCATTTGGCGGCATCCGGTAGAGGGGCAAAGTTACCCGTTGGGCCAATGATGCT
GCCCATACCTGGACCCACGTTAGCCACGGCAGTGACCGCGCCAGAGATACTGGTCACCGA
ATCCAATCCCATTGCCGATAACGCGCCAGCCAGTACCACGATAGTGATGAAAAACGTCAA
GCCAAAGGCGACTACGGAGCGGATGATCTCTTCATTGACCGGGCGCTTGTTATAGCGCTG
GATAAAAATGCCAGAAGGGTGGATGAGGTTCAGCAGTTGCTTTTTGAGCAGTGCCATCGC
GATTTGGAAACGAAAGACCTTAATTCCGCCAGAGGTAGAACCCGAGCAAGCGCCGGCCAT
CAATAGGAAGGCAAAAATGGTTGAGGGGAGCGCGCCCCACGCGGTGAAATCATCCAGACC
ATAGCCCGTGGTTGTGACGACGGAGACAATGTTAAACATCGAAACTCGCAGCGCATCCAA
TATCGCGTAATCGTTTTTGAGCCACAACCAACCTGCGACCAGCAAACTGGAGATCATAAA
GAGCCAGAAGAAGCCGCGTACCTGCTCATCTTTGAGTAGGGCTCGTGCACTCTGTTTGCG
CAGAGCCTGCACAAACAGTAAAAATGGCAGGCCACCAAGAAACATAAAGAGTGTGCCAAC
CCAGTGCGCGCCGTGTGAGAAGCGGTTCATCGAGCTATCACTGGTCGAGTAGCCGCCGGT
GGAAAGCGTGGTAAAGGCGTGATTAATCGCTTCAAACGGCGTCATACCTGTGGCGATATA
GCTCAAAAAACAGAGCCCAGTCAAAACCAGATACACCGCCACAATGTTTTTCGCGACGGT
TTTCGCGCGCGGGCTGCTTTTATCCGACCAATCAGACGATTCGGTTTGGAACAGCTTCAT
CCCCCCAACATTGAGCATCGGCAACACCGCTACCGCCATCACGATAAAGCCCACGCCACC
TAACCATTGCAAAATGGAGCGCCACAACAAAATACTGGGCGGCATATCATCTAAGCCACT
GAGTACCGTGGAGCCTGTGGTGGTAAGGCCGGACATGGTTTCAAAATAGGCATCGGTAAA
GCTGATGTGGTTAATAAACACAAAAGGCAGAGCAGCAAATGCGCTGGCAATCGTCCATAC
CAAGCTGGTGATCAGGAACATATCACGTACGTTGAGCCGAAAATGTTCAGTGCGACCGAT
ACTTAAGCAGAGAAACGCCACCAGATGGGTAATGATGACGGCTTGCGCGAAATCGAGAAA
ACCGCCGCTGCCAGTAAAAAATGCCACTAGAGTCGGCACGTACATGAATAGGGCTAGCTT
AGACAGCACTAGCCCGATGATAAACGTAATTGGGCGTAAGTTGAGCATAGCGCCAACCTT
TACAAGAAGAATGGGCTCGGCTGGAATAGCGTTTCCACGTCGGGCACATATTTTTTATCG
ACCAAGAACATGACGACGTGATCGTCTTGCTCGATGACAGTGCGGTCATGGGCAATCAGC
ACTTCTTCGCCCCGCACAATAGCGCCAATTGTCGTGCCCGGAGGCAGTTTAATATCGCCC
ACCGCTCGTCCTACTACCTTAGAGGTTGATTCATCGCCGTGGGCAATCGCTTCAATGGCT
TCTGCCGCTCCACGGCGTAATGAAGAGACGTTGACAATATCGGCGCGGCGCACGTGAGTG
AGTAGCGCAGAAATGGTCGCTTGCTGCGGGGAGATCGCTACATCAATCACACCGCCTTGG
ACTAAATCGACATAGCCGCTGCGTTGGATAAGCACCATGGCTTTCTTGGCTCCCATGCGT
TTGGCAAGCATGGCCGACATGATGTTGGTTTCATCTTCATTGGTGAGGGCGATAAACACA
TCGACCTGATCGATATTCTCTTCCGACAGCAGCTCTTGGTCCGCGGCATCTCCACAAAAG
ACGATGGTATTTTCCAACTGTTCAGATAACTGTTCCGCACGTTGGTAATTATGTTCAATC
AGCTTAACGCTGTAAGTTTGCTCTAGGCGTTTAGCGAGGCTGGCACCTATGTTACCGCCG
CCGACAATCATGATCCGACGATACGGTTTTTCAAGGCGCTGCAACTCACTCATCACCGAG
CGAATATGGTTACTCGCGGCGACGAAAAACACTTCATCATCCGCTTCAATAATGGTGGTG
CCTTGCGGACGAATTGGGCGTCCCTGACGGAAAATCGCTGCCACGCGAGTATCGATGTGC
GGCATGTGATCGCGTAGGGCAGAAAGGGCGTTACCAACCAGTGGACCACCGTAATACGCT
TTAACGGCCACCAAGCTGACTTTTTCTTCGGCGAAACTCACCACTTGCAGCGCGCCCGGA
TACTGGATCAAGCGCTCGATATAGCTGGTGACCAGTTCTTCCGGTGCAATCAGGTGATCG
ACCGGGACCGCGCCAGATTGAAACAGCGCTTCTTTTTCAGCGAGATATTGTGGAGAGCGG
ATACGCGCAATCCGGTTGGGCGTGTTAAACAGAGTAAAGGCGACCTGACAAGCGGCCATG
TTGGTTTCATCGGTATTGGTGACCGCGACCAGCATGTCAGCATCTTGTGCGCCAGCTTCG
CGCAGCACATCAGGGTGGCTGGCGTGACCATTGACTACACGCAAATCATATTTATCTTGT
AAATCGCGCAGTCGGTCAGCGTTTTTATCGACCACAGTAATGTCGTTGTTTTCGCCTACC
AAGTTTTCAGCGAGCGTACCGCCGACTTGTCCTGCACCAAGAATGATGATTTTCATAACT
TGTTCTCTTTGTTTGCTCACGCCCAAGGTGAGTTGTGGCTCACCTTGGTTGACCGAATCA
GTGTTGTTTGCTTAATACGGCGTAATAGAAACCGTCCATCGCTTCCTCTCCGGGAAGGAT
TTGGCGGCCGGGCTGCGCGGGATCGGAACCCACTAAGCGCGCATCTGGCGTGCGTTCAAG
GAACGCTTTGACCTGTAGGCGGTTTTCTTGTGGTGTGATCGAGCACGTTGCGTACACCAA
ACTACCACCGGGTTTGAGTTGTTGCCACATCGCATCCAAAATTTCGCGCTGTAGCTCGGC
TAATGCCGCGATATCGTCTGCGCGGCGCAGCCATTTGATGTCGGGATGGCGGCGAATCAC
GCCGGTCGCCGAGCAAGGTGCATCCAGCAAGATGCGATCAAACTGTTCGCCTTGCCACCA
CTGTTGCGGGTAACGCGCATCGCCACAAATCACTTGCGCAGTGAGCTCTAAACGCTGCAG
GTTTTCTCGCACGCGTTTGAGGCGAGTTTCATCACAATCAATCGCAACGACTTGGCTCTC
TGGTGTGCGCTCCAAGATGTGCGCAGTTTTGCCACCAGGGGCAGCGCAGCAATCTAAAAT
CAGCTCTCCTGCTTGCGGTGCAAGGTAAGTCAGTGCTAACTGCGCAGCGGCATCTTGTAC
TGAAACCCAACCTTCAGCGAAACCCGGCAGTTGGTGTACATCGCAAGGCGTTTCTAAGCA
CAGCGCATCTTCGGCTTGCGCATGAGGCGTAGTGACGATGCCAGCTTGTTCGAGCAGGGC
TTGATACTCAGCACGAGTATGGTGTTGATGATTGACGCGTAGCCACATCGGCGCTTTGCT
GTTGTTGGCTTCAACAATTTGTTGCCACTGCTCTGGGTAGCTCTCTTTGAGCAATTTCAA
TAACCAGCCCGGATGGCCGTAGCGCCCTGCGTCATGGCTGGTGGCTTGAGCATCTAAGCC
TTCTTGGTCACGCTGATAGTTACGCAGCACCGCATTGATCAAGCCGCGCAGACGAGGGCC
TTTCAAATCTTGCGCGCCTTCGACGGTTTCCCCTACCGCAGCATGTGCGGGAATGCGCAT
AAAGCTCAGTTGGTATAAGCCGACGAGGATCAGGAAGTGGAATACGCGTTGTTTGCCTTT
CAACGGTTTTCCCATCAGAGCTTGGCTGATGGATTCCAAACGCGGCAATTGGCGCAAAAC
GCCATAGCAGATCTCTTGCAGCAGGGCGTGATCACGTGGGCGAATTTGCTGCTGAGCCGC
AGGCAAAGCATTGGACAGTGAGTGCCCTAAATCAACCACTTGGTAAAGAGCCGACGCAGC
AGCGGCGCGAACATTCATAATAAAACCTAAACAAAAAGCCAAACCCTAGCCATCCATAGG
CTAGGGTTCAGGATTAACTGAGTTGGGAACCGACACTAAACCAGTCGGCACGCGCATTGA
GAATATCTTGTACTGGCAAGGCTTTCTTGCCCGGAATTTGCAGGCTTTCGAGCACTAGTA
CATCTTGCCCGGTTGCCACGTAAATCCCGCTCTTATCTGCTTGGATAATGGTACCCGGAG
TTTGAGTTACTGCTCGTGTTTCAACACGCGCTTGCCAAACCTTAATGCTGTTTTCTGCTA
CTTCAAAATGGCTCATCGGCCAAGGATTAAAGGCACGAATACAGCGCTCAATATGTGTCG
CTGCATCACTCCAGTTAATACGCGCTTCTTCTTTGCTGAGTTTATGCGCGTAGTTCGCCA
ATCCATCATCTTGTTTGACCGCAACCGCTGTGCCTTGAGCGATATCTTGTAAGCACTCGA
GCAGCGCTTGTGGACCAAGTTCTGCCAGTTTGTCGTACATCGAGGCACTGGTGTCGCTCG
CTTCAATCGGCAGCGTCGCGATTTTCAGCATATCGCCCGTATCAAGGCCGACATCCATCT
GCATGATGGTGACGCCAGTTTCGCTATCACCCGCCCAAATGGAACGCTGGATCGGCGCAG
CACCCCGCCAACGCGGCAGAATCGAACCGTGCACATTAATACAGCCAAGTTTAGGTGTAT
CCAAAACTACTTTAGGCAGTAGCAAGCCGTAAGCCACGACCACCATTAAATCGGCGTTGA
GTGCGGCAAGCTGTTGTTTAGACTCGTCTGATTTAAAGTTCTCTGGCTGATAAACCGGAA
CGTTGTGCTCAAGTGCAAGGGTTTTGACTGGGCTGGCGGTGAGTTTTTTGCCGCGCCCCG
CTGGGCGCTCCGGTTGGGTGTAGACCGCAATAATCTCATGCTCCGAAGACAATAACGCCG
CCAAGTGACGGGCGGCGAAATCCGGAGTACCTGCAAAGACAATACGTAGTGATTGGCTCA
AGGTTACCTCACAGTAATTTATTTTTTCTCATTGAAGCGTTTGATTTTCTCTAGCTTCTC
TTTGATGCGGTTGCGTTTGAGTGGTGACAGATAGTCAACAAACAGTTTGCCCGCGAGGTG
ATCGAGTTCGTGCTGTACACAGATAGCCAGTAGGTCATCTGCATCAAACTGGTACTCTTG
ACCATTGCGATCCAGCGCTTTTACGGTCACTTCTGCGGCGCGAGGCACTAAAGCCCGCGC
ACCCGGGACGGACAAACAGCCTTCTTCAATGCCATCTTCACCGCGCTTTTCGATGATCTC
TGGGTTAATCAACACCATAGGCTGATCGCGAGTTTCAGAAATATCGATCACCACGATACG
TTGGTGAATATCGACTTGGGTCGCCGCTAAACCGATGCCTTCTTCGGCATACATGGTTTC
CAACATATCATCGACGATTTGTTGGATTTCTGGGGTGACTTGTTCGACCGGTTTCGCAAC
GGTACGCAGTCGATCATCTGGGAATGTTAATACTTGCAATACAGACATATACACTCGAAA
TGTTGAACTGTGCCGAAACAGCTTAATGCGTGTTGGCTCAATTCTAGACATTTTATGACC
CAAATGACAGCATCCGGACGTGATTTCTCCGAAACCCAGTCATTTTTTCGACCAAGGAAG
CAAGGTCATGGCACGATTAACCCGTTATATTACCTACGCTTTATTGCCTTTCACTCTGCT
CAGTGGACAGGTGACCGCCGATGAGCAAACGCCGCTGGCACTCAAACCAAATGCACCGAC
CACCTATACCGTGGTGAAAGGTGACACCTTGTGGGATATTTCCGCTTTGTATCTCGACAG
TCCATGGCTGTGGCCAAGACTTTGGCAAGTGAACCCAGAAATTGATAACCCACATTTGAT
CTACCCCGGTGATAAATTGACGCTGTTTTGGCGTGATGGGCAACCCGAACTCAGTCTAAA
ACCGATGCGCAAACTGAGCCCGCAAGTGCGTGTGTTGGAGAAACAAGCTGTTCCGACTGT
GCAAGAAGGCTTGGTGCTGCCTTATTTACAATCTGACCGTTTGATGGCGAAAACCGCCTT
GCAAGGTAGCGTGCGTGTGATTGGCTCCAGTGAGGGGCGTCAATATCTCACCAAGCAAGA
TCAGCTTTACATCTCCGGTGTACACAGCGAGAAAAAGTGGGGGATTTATCGCGAGGTAGC
ACAGTATCAACGTGATGATGAAGTCATGGTGGCGCTGCGTTTAGTGGCGGTGGGTGAATT
GGCGATGACTGGGGGCAACTTTAGTGGACTAAGCTTGCTAGAGCAAAATCAAGAGATTTT
AGCCAATGATATTGCTTTGCCAGAAGTCGATCTTGAGGAGCGCCAACTGTCGACAACCTT
CTATCCGCAGCCAGCGCCTGCAGGGAGTGAAGCTCGCATTCTGGGTTCGCTTGAAGGGAG
TCAATACGCCGGACAGAATCAAGTGGTGGTGATTGACCAAGGCCGCAGTGATGGCGTCGC
GCAAGGCAGTATGTTTGAACTGTATCAAGCCGCAGTCCAAGTCAAAGCTAAGCAAGATTC
GTCTACTTTCCTGTCTGAGCGTTCGAACACGGACGTACAGTTACCAAGTGTAAAAGTGGG
CGCTTTGATGGTGATTCGCCCTTATGAGCGTTTTAGCTTGGCACTGATTACTAACAGTTC
GGCACCGATCAGTGCTGAAGTGCACGCACTGTCTCCGCAGGCAGAGCCTCAAACCGAGCA
GCCAGATGTAGTGCAATTGTCTGAACAAATCGATTTGGTTGATGATGCCAGTTAATGAAA
GATCAGGATTTAGCGGCATGGTTGGCGCTCTGTTTTACTCCTAAACTAGGCAGCAAAACC
ATTTCTCACCTGCTTGCGACCCGTTTGCCAGCCCAGTTGCAAAGTTTTACGCCTAAGCAA
TGGTTGGCCTGCGGGCTTAAGCCCGAACAACTGGTGTTTTTAACCACTCAAGCGGCTAAA
CAAGCCGAGCAGTGTTTGCAATGGCGATCAGCAGCCAATAACCGCTATATCGTCACTCCT
CATTGCCCGCTTTACCCTCGTTTATTGAAAGAGATTAACTCATCGCCTCCCGTCCTGTTT
ATTGAAGGAATATGGGAAGCGGTGCATGACCCTGCGGTGGCTATCGTCGGTAGCCGCAAT
GCCAGTGTTGATGGGCGGCAGATCGCTCGCCAGTTTGCCACTGAGCTCGCGCAGTCAGGT
TTAGTGGTCACCAGTGGTTTAGCGCTTGGTATTGATGGCTATGCGCACGATGGCGCTTTG
CAAGCACAAGGGCAAACCGTAGCAGTATTAGGTTCAGGGCTGGCGCAGGTTTACCCCAAA
CAGCATCAAGGGTTAGCGGAGCGAATCATCGCCCAAGGGGCCTTGGTTTCTGAGTTTGCC
CCTCACACACCGCCTAAAGCCGATCACTTTCCGCGCCGTAACCGAATTATCAGCGGCTTA
TCGCTCGGTGTTGTGGTGGTAGAAGCTGCGGAGAAAAGCGGCTCACTCATCACTGCACGC
TACGCGGCTGAGCAAGGGCGTGAGGTCTTTGTGGTTCCCGGATCAATTTTTAATGCCGCC
AGCCAAGGTAGCAACCAATTGATTCGCCAAGGCGCTTGTTTGGTGCAAAGTGTGCAACAA
ATTCATCAAGAGCTCAAAAATGCGCTGACTTGGTCACTCTCTGAACAAGTTCCTTATCAA
GCAACACTTTTTTCTGCTGTACAGAGCGATGAAGAATTGCCATTTCCCGAGCTGTTAGCT
AACGTAGGAATAGAAGCTACACCTATTGATATTCTCGCAAGCCGGACCCAGATACCGGTG
CAAGATATCATGATGCAGCTCTTGGAGCTTGAGCTCCTTGGGCATGTGGTTGCAGTACCT
GGTGGCTATATTAGAAAGGGGAGAGGCTAGCTATGATGATGGATATTTTGATGTATCTGT
TCGAAACCTACGTCCATAGCGATGCAGATTTGCAAGTGGATCAGGACCAGCTGGAAGATG
AACTGCTGCGTGCTGGGTTTCACCAAAAAGACATCTACAAGGCCCTCCACTGGTTGGAAG
AGCTGGCGGCTTTGCAACAAACCGATGCACAAACTGCAATTGCGAAAAGTGCACCCACTT
CAATGCGTATTTACGCGCCGGAAGAGATTGAACGACTGGATCTCGAATCGCGTGGTTTCC
TGCTGTTTCTTGAACACATCAATGTGCTGACCCCAGAAACTCGTGAAATGGTGATCGACC
GTGTCATGGGATTAGAAACCGATGAGTTTGAGCTTGATGACCTGAAATGGATCATCCTGA
TGGTGCTGTTCAATGTCCCGGGTAATGAAAATGCTTACACAGTGATGGAAGAGCTGCTGT
ACAGCAAAGAACAAGGCATTTTGCATTAAGCGTGTGATGTGTCTATGAGTCGTAAAATTG
ACCCGCAACTGTTTGCCGCTCATGAGCATGCGCTGCAATCTTCCCCTTGTCCGCAATGTG
GCGCAGCATTACAACTGCGCCACGGCAAACATGGTCCTTTTTTAGGTTGCACTGCATACC
CAGAGTGTGACTACATCAAACCTCTGCATCAAAATGATGGGCATATCATCAAAGAACTCG
GTGTGCCTTGCCCTGAATGTGGACATGAACTGGTGCTGCGCCAAGGTCGTTACGGGATGT
TTATTGGCTGTAGCCACTACCCGCAGTGCCACCATATCGAGTCGATGGATTCCCCTTCGC
AAGAGGAAACATCGCCAGATATCCTTTGCCCGGAATGCGGCAAAGGCCACCTTATCGAAC
GCAAATCTCGCTTCGGTAAACTGTTTTATGCGTGTGATGCGTATCCTAAGTGTAAGTTTG
CTTTAAATAGTAAACCGATTGCTCAGGCTTGTGCTCAGTGTGGCTTTACGGTGATGGTGG
AAAAGAAAAGTGCAGCAGGCATGCGCTATCAATGCGCTAATCGTCAATGTGGGCATATTC
AGGAATGCTAGCTTCATCATGCTCATCGCATACAAAGTTAAAGCCGCGTTAGACGCGGCT
TTATTGCATTAGTGGGGTATGGATTAAGGCTGAATTTCCTTTGCTACGGCGTGTACGGCA
GGAAAAGCCTTTTCATCTAACACAGTCGCTAATTGGCATAATTTGCGTTGCAACTCACCA
CTGTAATCGGCGGTCACATTGATATGCCCCATCTTGCGTCCTGAGCGCTTGGCCTTGCCG
TACCAATGTACGTGGCAGCCTTCCAGTGCCAATACTTCTGCGGGCAGCTGATCTTCACCA
AGAATATTAATCATCGCGGTCTCACGAACCAGTTTGGTGCTACCCAGCGGTAAGCCACAC
ACTGCGCGTAAGTGGTTTTCGAACTGACAGGTTTCCGCACCTTGCTGAGTCCAGTGACCG
GAGTTATGAACTCGTGGTGCAATTTCATTGACCAGTAACTGGCCTTGTACTTCAAAAAAC
TCCAGCGCTAATACACCGACATAATTGAGCTGCTCGGCTACCGCTTTAAACATGGCTTTC
GCTTGAGTTTGTAGCGCAGGAGCATCAATGGCGGTAGAAAGGCTCAACACACCTTGGGTA
TGAACGTTCTCCGCTAAAGGATACACCACAACATCGCCGACTAGGTTACGTGCACCGACC
AGTGACACTTCGCGATCAAAAGCGACAAATTCTTCTGCCACAATTGCTTGTTCGGGGTTG
GCTGCCAGATATTGCGCAAGTTCTTGCCAAACCGATTCGATCTGCGTTGGTTCTTTCAAG
CGCCATTGGCCTTTTCCATCGTAGCCTCCGAGTGCACTTTTCAGCACCATAGGCAATCCA
ATCTCGGCGATGGCTGAGGTTAGGTCGTCTCGGCTGCGGATCATCGTATAACGTGCATTC
GCCACTTGGGCGCGATCCAGCAAGGCTTTTTCTAAACGACGATCGCCGCCAGCTTTGATA
GCTTCAGCGCTTGGGTAAAGTTTGCCACTGCGTGCACAGAGATCGAGGATCGGATGCGGA
ATGTGTTCAAACTCAGCGGTGATCACATCGACTTGTTCAATCGCTTGCTCCAATCCATGC
CCAAGCACAGTTTGCGTTAAGGGGTGCACAATGTTTTCGCTACCCACATCAAAAGCGATC
GTTTCAATATTGAGCGGTGCTCCGGCGAGCGACATCATGCGCGCCAGCTGACCAGCGCCG
AGAACCAACACACGCATCTGTTACTCCTCAGCCGGATTTGGGTTATCCAACACAGATTGA
GTCTGCTTAGCGCGGAAAGCTTCCACTTTACTCATCACTTCTGGGTTATGAATGCCGATG
ATTTGTGCGGCAAGTAATCCTGCATTAGCGGCACCAGCTTCACCAATGGCGAGCGTACCC
ACCGCAATGCCTTTTGGCATCTGCACAATGGAGTATAACGAGTCGAGCCCAGACAGAGCG
CGAGATTGAACGGGCACGCCTAACACTGGCAAGCTAGTGAATGCGGCGGTCATTCCGGGA
AGATGCGCAGCGCCGCCCGCTCCAGCGATGATCACTTGTAAACCGCGTTCTTTGGCGCTA
GAGGCATAGTCGGCCAAAAGATGAGGAGTTCGGTGCGCAGAAACCACTTTAGTCTCGTAA
GCCACACCAAACTGGTCAAGCATCTCTGCTGCGTGTTTCATGGTTGGCCAGTCTGACTTG
GAACCCATGATAATACCGACTGTCATCTCAAACTCCTTCAGTGTTATTTATCGGACAAGC
AAGCCCGCTTGCGGCGCATTATACGGGGATTTTTTTCTCAAGCAAACGTTTGCTTTTTCT
GGTTGATGAGAAGAACTGGTCAATTGCTCCACGATTTGTACACTGAGCACAAATGAAAGA
GGAGTGGCTCTGGTGGAGAATCTACAACAGGCGGTGGATGCGCTGCGCAAAGGTTGCGTT
ATTGCCTATCCAACCGAAGGGGTGTTTGGTTTGGGGTGTGATCCGGATAACCAAACCGCT
ATGCTGCGCTTATTGGCGATCAAGCAGCGCCCCGTGGAAAAAGGGGTGATCTTAATTGCC
GCTAGCTATGCGCAGTTGCGCCCTTATGTCGATGAAACGCAATTAACCGCAGAGCAACTG
ACACAAGTGCTGGCTTCATGGCCCGCGCCACTGACTTGGGTCATGCCAGCCAGCGGTGAT
ACGCCAAGCTGGGTTCGTGGTCAGTTTGATACCGTTGCCGTGCGTGTTTCGGATCATCCG
GTCGTTCAGAAGTTATGTCTCGCCTTTGGGAAGCCACTGACGTCAACCAGTGCTAATCTA
AGTGGCCAGCCCGCGTGCGTAACTCAACAAGAAGTCATGGTTCAGCTAGGCAATCAGATT
GCTGTGGTAGTAGAAGGGAAGACCAGTGGCCGTCATGGACCGAGCGAAATTCGTGATGCT
CGCAGCTTACAAGTGTTAAGACAGGGATAACCCTGCGCAGGAGAGAATGTGGAGTCGATA
GTCGATAAACAAGCAGTGAAGCACTTTTTACTGCAGCTACAAGATAAGATTTGCCAACAA
TTGGAAGCCACAGATGGCCAAGCGCAATTTATTGAAGATGCGTGGCAGCGTGAACCGGGT
GAGAAACTGGGTGGTGGTGGCCGTACGCGAGTCATGCGTGAGGGCGCTGTTTTCGAACAG
GGTGGCGTGAACTTTTCCCATGTATTTGGTGAGCAGATGCCTGCCTCTGCGACGGCCCAT
CGTCCAGAATTGGCAGGTCGCCGCTTTGAAGCCATGGGCGTTTCTCTGGTCATGCACCCG
AAAAATCCGTATGTTCCGACCTCTCATGCCAATGTGCGCTTTTTTATTGCTGAAAAAGAG
GGCGAAGCTCCGATCTGGTGGTTTGGTGGTGGTTTTGACCTTACGCCGTTTTATCCCTTT
GTTGAGGATGGCCAGCACTGGCATCAAACTGCTAAAAATATCTGCGCCCCTTTTGGGTCA
GAAATCTATAACGAACATAAAGCATGGTGTGATCGCTATTTCTACTTACCACACCGCAAT
GAAACACGCGGCATCGGCGGATTGTTTTTTGATGATCTCAATGAATGGTCATTCGAGCAA
TGTTTCGCTTATATGCAGGCGGTCGGCGAAGGTTATACCCAAGCTTATGTGCCGATTGTC
GAAAAACGCAAAAACACGCCCTTTACAGAGCGCGAGCGCCAATTTCAACTCTATCGTCGC
GGTCGATACGTTGAATTTAACTTGGTGTTGGATCGCGGCACGCTGTTTGGCCTTCAAACC
GGTGGGCGTACCGAATCAATCTTGATGTCGATGCCTCCCTTAGCGCGTTGGGAATACGCA
TATCAACCGCAAGCAGGAACGCCAGAAGCCAAGCTAAGCGAGTTTTTAGTGCCTCGTGAA
TGGTGACAGGCAAGGTTCTGAGTGATAGGGTCGCGCAAGTGACCCTTTTGATTGTTTAGG
CAAGGATATGGCTTCTCAAATCGATCAGTATGCCGTTTTTGGTAACCCCATTAATCACAG
TAAATCCCCTTTTATTCATACGCTGTTTGCACGACAAACTCAGCAGTCCATGATCTATAC
CGCACAGTGCGTGCCAGTGGATGGGTTTACTGAGGCGGCGAAACATTTTTTTGCGCAAGG
TGGACGAGGTTGTAATGTTACCGTGCCATTTAAAGAGGAGGCGTACCGCTTTGCCGATCG
CTTAACGGAGCGCGCGCGTTTAGCCGGTGCGGTAAACACGTTAAAAAAGCTGGATGATGG
CGAAATACTCGGAGACAACACCGATGGTGAAGGCTTAGTGCAAGATCTACTCGCGCAGCA
AGTGCTACTGAAAGGCGCGACGATTTTGTTGATTGGTGCTGGTGGTGCGGCGCGTGGCGT
GCTCAAGCCGTTATTAGATCAGCAGCCGGCCTCTATTACCGTCACGAATCGTACCTTTGC
GAAAGCGGAGCAGTTGGCTGAGCTTGTGGCCGCTTATGGTGAGGTAAAGGCGCAAGCGTT
CGAACAGCTTAAACAAAGTTATGATGTGATCATCAACTCGACCTCTGCCAGTCTCGATGG
CGAATTGCCTGCGATTGATCCGGTGATCTTTTCATCTCGCTCCGTCTGCTATGACATGAT
GTATGGCAAAGGCTATACCGTGTTTAATCAATGGGCGCGACAACATGGCTGCGCGCAAGC
GATCGATGGCTTAGGCATGTTAGTGGGACAAGCGGCTGAAAGTTTTATGCTATGGCGTGG
TTTACGTCCGGGCACGAAACAAATTTTGCGTGAACTGCGTAAAAATCTAGAAGGTGCGCT
ATGAACCAATCCATCTTGTTTCCCGATTTACAGCATTGGGATGAGGCAAAACAAGCTGTT
GTATTTTTTGCTCAGCAAAACGGAGCATTAATCGAATGTCTTGTGGCGCGACAAGTTCTA
CAAGAGCTCTCAGGTGAAGCTTTAGCAGAATCGCAACACGTGATGACGGCCTTCAGTGAG
TGGCGTTTTGACCTAGAGGAACTCGCCGAACAGGCGATTGAAAACGAAATGTTTAACTCT
CTAGGCCAAATTGAGATCACTCGCGAACGGTTTTAACGTCATTCAGATAGTCATTCTTAC
TCTGAACATAATTACTGGACGATTTAACGAGAAAAGCACGCTCCTTATCATTGAGAGGAC
GTGCTTGCTTGACCGGGCTACCCATGTACAGAAAGCCACTTTCGAGCCTTTTCCCGGGCG
GAACTAAACTTCCCGCACCGATCATGACATCATTTTCAATCACCGCCCCGTCTAACACGA
TAGACCCCATGCCGACGAGAACTCGATCATGAATGGTGCAGCCGTGCAGCATAACCTTAT
GGCCAATGGTCACATCATCCCCAATGCATAACGGATACCCATTCGGGTTTTCGGCATTTT
TGTGAGTGACATGCAGTACCGAACCATCTTGAATATTGGTGCGTTTACCAATCCGAATAT
GGTTAACATCGCCCCGTGCTGCCACTAAAGGCCAAATACTGGCATCGTCGCCCAGTTCTA
TATCACCCACAAGCACAGCACTGCTATCTACATAAACCCCTTCACCAAGCTTGGGCACTA
TGCCTTTGTAGCTACGAATTGAACTCATCATTTCACCCTTTTATAAGCAAGTGGTAGGTA
TAGTAGATGGCTTAATCATTAACAAATAGCCTGTTCTGCCTAAAACATCACCAAGTGCTC
GAAAACTTTAAAAAACTTCTAAAAAGTACTTGCCAATATAACTAGGTTCTCTATAATCCG
CCCTCACTGATACGGCAGACGCAGTAAGCGTTAGCAGTGATTCAGCTCGGTGTTTTAGGT
CGCGAAATCGCCAACGAAAATAAACTGAAAAAAGTGTTTGACACAACAGTTTATCTCGCT
AAAATGGCCGCCTCTTCTGAAGCAGACTGCAAAGAAGAACGCTCTTTAACAATATAAACC
AATCAATCTGTGTGGGCACTCGTTGATGATAATCAAAAAGATTTATCAATGAACTGAGTG
ACCATTTGAATGAGCAATCATTCAGCACAGTCAATTCAACATTACTTCGCTTTTTAATTA
AGCAAAGAATGTAATCAGTATTCATTGAGCCGAAGCGAAAGCTTCAAAAAACTTTTAATT
GAAGAGTTTGATCATGGCTCAGATTGAACGCTGGCGGCAGGCCTAACACATGCAAGTCGA
GCGGCAGCACAGAGGAACTTGTTCCTTGGGTGGCGAGCGGCGGACGGGTGAGTAATGCCT
GGGAAATTGCCCGGTAGAGGGGGATAACCATTGGAAACGATGGCTAATACCGCATAACCT
CGCAAGAGCAAAGCAGGGGACCTTCGGGCCTTGCGCTACCGGATATGCCCAGGTGGGATT
AGCTAGTTGGTGAGGTAAGGGCTCACCAAGGCGACGATCCCTAGCTGGTCTGAGAGGATG
ATCAGCCACACTGGAACTGAGACACGGTCCAGACTCCTACGGGAGGCAGCAGTGGGGAAT
ATTGCACAATGGGCGCAAGCCTGATGCAGCCATGCCGCGTGTATGAAGAAGGCCTTCGGG
TTGTAAAGTACTTTCAGTAGGGAGGAAGGTGGTTAAGTTAATACCTTAATCATTTGACGT
TACCTACAGAAGAAGCACCGGCTAACTCCGTGCCAGCAGCCGCGGTAATACGGAGGGTGC
AAGCGTTAATCGGAATTACTGGGCGTAAAGCGCATGCAGGTGGTTTGTTAAGTCAGATGT
GAAAGCCCTGGGCTCAACCTAGGAATCGCATTTGAAACTGACAAGCTAGAGTACTGTAGA
GGGGGGTAGAATTTCAGGTGTAGCGGTGAAATGCGTAGAGATCTGAAGGAATACCGGTGG
CGAAGGCGGCCCCCTGGACAGATACTGACACTCAGATGCGAAAGCGTGGGGAGCAAACAG
GATTAGATACCCTGGTAGTCCACGCCGTAAACGATGTCTACTTGGAGGTTGTGCCCTAGA
GGTGTGGCTTTCGGAGCTAACGCGTTAAGTAGACCGCCTGGGGAGTACGGTCGCAAGATT
AAAACTCAAATGAATTGACGGGGGCCCGCACAAGCGGTGGAGCATGTGGTTTAATTCGAT
GCAACGCGAAGAACCTTACCTACTCTTGACATCCAGAGAATCTAGCGGAGACGCTGGAGT
GCCTTCGGGAGCTCTGAGACAGGTGCTGCATGGCTGTCGTCAGCTCGTGTTGTGAAATGT
TGGGTTAAGTCCCGCAACGAGCGCAACCCTTATCCTTGTTTGCCAGCACGTAATGGTGGG
AACTCCAGGGAGACTGCCGGTGATAAACCGGAGGAAGGTGGGGACGACGTCAAGTCATCA
TGGCCCTTACGAGTAGGGCTACACACGTGCTACAATGGCGTATACAGAGGGCAGCGATAC
CGCGAGGTGGAGCGAATCTCACAAAGTACGTCGTAGTCCGGATTGGAGTCTGCAACTCGA
CTCCATGAAGTCGGAATCGCTAGTAATCGCAAATCAGAATGTTGCGGTGAATACGTTCCC
GGGCCTTGTACACACCGCCCGTCACACCATGGGAGTGGGCTGCAAAAGAAGCAGGTAGTT
TAACCTTCGGGAGGACGCTTGCCACTTTGTGGTTCATGACTGGGGTGAAGTCGTAACAAG
GTAGCGCTAGGGGAACCTGGCGCTGGATCACCTCCTTACACGATGGTTATCGTGATGAGT
GTCCACACAGATTGATTCGGTTTAGATTTGAGCATTAAGTGGGGCTATAGCTCAGCTGGG
AGAGCGCTTGCATGGCATGCAAGAGGTCTGCGGTTCGATCCCGCATAGCTCCACCATCTT
TAAGCGTTTTCGCTGAGAATGTTTAAAAATGGTTTTCATCAGAAAATCTTGCTCTTTAAC
AATTTGGAAAGCTGACAAAACAACAATTTATTGTTGTTTGTAAAGTTCTCAATGTTTATC
GAAAGATAAACACCAACAACACATTCAAGTGTGCTTGGTATCGAATAAGACTTCGGTCTT
GTTCAAATTTGAGTCCGGCAAAATCTGTCTCGCACTCATGTAAATTAAACGCGAGACAAC
TTAGGTTGTTTAAACAGCAACCCGAAACTCCTTCGGGTTGTATGGTTAAGTGACTAAGCG
TACACGGTGGATGCCTGGGCAGTCAGAGGCGATGAAGGACGTACTAACTTGCGATAAGCG
CAGATAAGGCAGTAAGAGCCGTTTGAGTCTGCGATTTCCGAATGGGGAAACCCAACTGCA
TAAGCAGTTACTGTTAACTGAATACATAGGTTAACAGAGCAAACCGGGGGAACTGAAACA
TCTAAGTACCCCGAGGAGAAGAAATCAACCGAGATTCCGGTAGTAGCGGCGAGCGAACCT
GGATTAGCCCTTAAGCACTCGGTGAAGTAGGTGAACAAGCTGGAAAGCTTGGCGATACAG
GGTGATAGCCCCGTAACCGACGCTTCATCGAGCGTGAAATCGAGTAGGGCGGGACACGTG
ATATCCTGTCTGAATATGGGGGGACCATCCTCCAAGGCTAAATACTCCTGACTGACCGAT
AGTGAACCAGTACCGTGAGGGAAAGGCGAAAAGAACCCCTGTGAGGGGAGTGAAATAGAA
CCTGAAACCGTGTACGTACAAGCAGTAGGAGCACCTTCGTGGTGTGACTGCGTACCTTTT
GTATAATGGGTCAGCGACTTATATTCAGTGGCAAGGTTAACCGTATAGGGGAGCCGTAGC
GAAAGCGAGTCTTAACTGGGCGCTCAGTCTCTGGATATAGACCCGAAACCGGGTGATCTA
GCCATGGGCAGGTTGAAGGTTGAGTAACATCAACTGGAGGACCGAACCGACTAATGTTGA
AAAATTAGCGGATGACTTGTGGCTAGGGGTGAAAGGCCAATCAAACTCGGAGATAGCTGG
TTCTCCCCGAAAGCTATTTAGGTAGCGCCTCGGACGAATACTACTGGGGGTAGAGCACTG
TTAAGGCTAGGGGGTCATCCCGACTTACCAACCCTTTGCAAACTCCGAATACCAGTAAGT
ACTATCCGGGAGACACACGGCGGGTGCTAACGTCCGTCGTGGAGAGGGAAACAACCCAGA
CCGCCAGCTAAGGTCCCAAAGTATTGCTAAGTGGGAAACGATGTGGGAAGGCTCAGACAG
CTAGGATGTTGGCTTAGAAGCAGCCATCATTTAAAGAAAGCGTAATAGCTCACTAGTCGA
GTCGGCCTGCGCGGAAGATGTAACGGGGCTAAGCAATACACCGAAGCTGCGGCAATGTCT
TTTAGACATTGGGTAGGGGAGCGTTCTGTAAGCCGTTGAAGGTGAATCGTAAGGTTTGCT
GGAGGTATCAGAAGTGCGAATGCTGACATGAGTAACGACAAAGGGGGTGAAAAACCTCCT
CGCCGGAAGACCAAGGGTTCCTGTCCAACGTTAATCGGGGCAGGGTGAGTCGACCCCTAA
GGTGAGGCCGAAAGGCGTAATCGATGGGAAACGGGTTAATATTCCCGTACTTCTGACTAT
TGCGATGGGGGGACGGAGAAGGCTAGGTGGGCCAGGCGACGGTTGTCCTGGTTCAAGTGC
GTAGGCTTGAGAGTTAGGTAAATCCGGCTCTCTCTAAGGCTGAGACACGACGTCGAGCTA
CTACGGTAGTGAAGTCATTGATGCCATGCTTCCAGGAAAAGCCTCTAAGCTTCAGATAGT
CAGGAATCGTACCCCAAACCGACACAGGTGGTCGGGTAGAGAATACCAAGGCGCTTGAGA
GAACTCGGGTGAAGGAACTAGGCAAAATGGTACCGTAACTTCGGGAGAAGGTACGCTCTT
GATGGTGAAGTCCCTCGCGGATGGAGCTGACGAGAGTCGCAGATACCAGGTGGCTGCAAC
TGTTTATTAAAAACACAGCACTGTGCAAAATCGCAAGATGACGTATACGGTGTGACGCCT
GCCCGGTGCCTGAAGGTTAATTGATGGGGTTAGCGCAAGCGAAGCTCTTGATCGAAGCCC
CGGTAAACGGCGGCCGTAACTATAACGGTYCTAAGGTAGCGAAATTCCTTGTCKGGTAAG
TTCCGACCTGCACGAATGGCGTAATGATGGCCACGCTGTCTCCACCCGAGACTCAGTGAA
ATTGAAATCGCTGTGAAGATGCAGTGTACCCGCGGCTAGACGGAAAGACCCCGTGAACCT
TTACTACAGCTTGGCACTGAACATTGAACCTACATGTGTAGGATAGGTGGGAGGCTATGA
AGACGTGACGCCAGTTGCGTTGGAGCCGTCCTTGAAATACCACCCTTGTATGTTTGATGT
TCTAACTTAGACCCGTTATCCGGGTTGAGGACAGTGCCTGGTGGGTAGTTTGACTGGGGC
GGTCTCCTCCCAAAGAGTAACGGAGGAGCACAAAGGTGGGCTAATCACGGTTGGACATCG
TGAGGTTAGTGCAATGGCATAAGCCCGCTTAACTGCGAGAATGACGGTTCGAGCAGGTGC
GAAAGCAGGTCATAGTGATCCGGTGGTTCTGTATGGAAGGGCCATCGCTCAACGGATAAA
AGGTACTCCGGGGATAACAGGCTGATACCGCCCAAGAGTTCATATCGACGGCGGTGTTTG
GCACCTCGATGTCGGCTCATCACATCCTGGGGCTGAAGTCGGTCCCAAGGGTATGGCTGT
TCGCCATTTAAAGTGGTACGCGAGCTGGGTTTAGAACGTCGTGAGACAGTTCGGTCCCTA
TCTGCCGTGGGCGTTGGAAGATTGAAGGGGGCTGCTCCTAGTACGAGAGGACCGGAGTGG
ACGAACCTCTGGTGTTCGGGTTGTGTCGCCAGACGCATTGCCCGGTAGCTAAGTTCGGAA
TTGATAAGCGCTGAAAGCATCTAAGCGCGAAGCGAGCCCTGAGATGAGTCTTCCCTGACA
GTTTAACTGTCCTAAAGGGTTGTTCGAGACTAGAACGTTGATAGGCAGGGTGTGTAAGCG
TTGTGAGGCGTTGAGCTAACCTGTACTAATTGCCCGTGAGGCTTAACCATACAACACCCA
AGGGGTTTTGTAGTGGACTCAAAGCTAAGCGCATAAGAATGTGTGTGAGAACGAAGACAG
CTTTCCAGAATTGTTGGTTATCACTTTTTAAGAAAAAGTGAAATCAAAAACAGAATTTGC
TTGGCGACCATAGCGTTTTGGACCCACCTGATTCCATCCCGAACTCAGAAGTGAAACGAA
ACAGCGTCGATGGTAGTGTGGGGTCTCCCCATGTGAGAGTAGAACATCGCCAGGCTTTTA
ATTTGGTCTAACCAGACAGCGGAGCGGTAGTTCAGTCGGTTAGAATACCGGCCTGTCACG
CCGGGGGTCGCGGGTTCGAGTCCCGTCCGCTCCGCCACTTATTCGAGCTTAAGCTCAAAA
AACTACAGGGGTGTAGCTCCAATTGGCAGAGCAGCGGATTCCAAATCCGCGTGTTGGGAG
TTCGAATCTCTCCACCCCTGCCATATATCGAACCTCAGCAGAAATGCTGAGGTTTTTCTT
TACCTGCCATTTAATTAATCTCGTCCTAAGAGTTTTTGTGATTAAGTGACGCATGTAACT
TTTCTATTTTTCTCCTTATTGTTAACGGCAATCCGCCACATTGTTTTTGCTCAATCTATT
ATTTCGTTGAAGTTTTGCGCTTTATACCGAGGAGTGTTTAGAATACCCTCTTAGTTGGTA
GATAAAGGAATCGGCATGTCATTCGCGATATTGGGTTTTATTGCTTTAGGCGGCGCGGTT
GGTGCTTGCGCTCGTTTCTTAGTGTCCGAAATATGCGTCACTTTATTTGGGCGTGGTTTC
CCGATTGGAACACTGACCGTTAATGTGGTGGGGTCATTTATTATGGGGGTTTTGATCGCT
TGTGTTGAAAATGAGTGGTTAAGCCCTTACCCATGGAAACAAGTGATTGGCCTTGGTTTT
CTCGGAGCATTAACGACTTTCTCGACGTTTTCTATGGATAACGTGCTTTTAATGCAGCAG
GGCGCTTTTTTTAAAATGGGGGCGAATGTACTGTTGAATGTCATTTTAAGTATTTCTGCT
GCGTGGATTGGTTTTCACTGGTTAATGAAAAGTTGATCAATGAAACAGCCATTTTACTTG
GTTAACGAATAAGCTTTATCTATAATGCTTCCACTTGTCGGAGTGCCATTGGGCTGAGAC
CGTTTATTCGGGATCCGTTGAACCTGATCAGGTTAATACCTGCGAAGGGAACAAGAGAAG
ACTCTCTTAGGTGACCTATTGTTATTAATAGCGTACTTACCTGTCGACTCATCTCTCATA
GCATCTTTCCGTCAAGCATTTCTCCCTCTTATTAAAAAGGAAATGCTATGTCGAACCGTA
AACAAGCAAGACTGGAAGCCAAGCGCTTTATTGATACCCTTTCTGTTGAACCCTATCCTA
ACTCTCAAAAATCTTACCTATTAGGCTCTCGCCCTGATATTCGGGTGCCTGTCAGAGAAA
TTACTCTCAGCGATACTTTGGTCGGTGGCAGTAAAGATGCACCCATCTTTGAGCCCAATG
AGCCTATCTGTGTGTATGACACATCTGGCGTCTATACTGACCCTTCACATGATATTGATC
TCTACAAGGGGCTTCCTAAGCTCAGAGAGGAGTGGATTGAAGAGCGTCGAGATACGCACA
TTCTGCCTAGTATGAGCTCTCATTTCGCCCGTGAACGCTTAGCGGATGAAACTCTAGATG
AACTGCGTTATGGCCATTTACCGCGAATTCGCCGAGCGATGGGCCAGCATCGAGTCACTC
AGTTACATTACGCACGGCAGGGAATCATTACGCCGGAAATGGAGTTTGTGGCGATCCGTG
AAAACTCTCGTCGTCTTGCTCATCAAGATCCAAGTCTACTTCAGCAGCATGCTGGGCAGA
ATTTTGGTGCTCATTTACCCGATCTGATTACTCCTGAGTTTGTGCGTCGTGAGATTGCAG
AAGGGCGCGCCATCATCCCATGCAATATTAATCATCCTGAATCTGAACCCATGATTATTG
GCCGCAATTTCTTGGTTAAGGTGAATGCCAATATCGGTAACTCTTCTGTTAGCTCTTCTA
TTGAAGAAGAAGTCGAGAAGTTAGTTTGGGCGACCCGCTGGGGCGCAGATACTGTGATGG
ATCTGTCGACAGGGCGAAATATCCATGAAACCCGCGAGTGGATCTTACGTAATAGCCCCG
TGCCAATTGGTACTGTACCTATGTATCAGGCGCTGGAAAAAGTGAATGGTGTAGCAGAAA
ACCTCACATGGGAAGTGATGCGCGATACCTTACTAGAGCAAGCTGAGCAAGGTGTGGACT
ATTTTACAATTCATGCGGGCTTGCTATTGCGTTATGTGCCGATGACAGCCAAGCGCGTAA
CGGGCATCGTTTCTCGTGGCGGCTCGATTATTGCGAAATGGTGTCTTTCTCACCATCAAG
AGAATTTCCTTTATACCCATTTTCGCGAAATCTGTGAGATTTGTGCGCAATATGATGTGG
CTCTATCTCTAGGGGATGGACTTCGTCCTGGCTCGATTGCTGATGCTAACGATGAAGCGC
AATTTGCTGAGTTACGTACCCTTGGTGAGCTAACCCAAATAGCTTGGGAATATGATGTGC
AGGTCATGATTGAAGGGCCGGGTCATGTACCTATGCACTTAATTAAAGCCAATATGGATG
AGCAGCTTAAGCATTGTCATGAGGCGCCATTCTATACCCTTGGTCCATTAACTACCGATA
TTGCCCCGGGTTATGATCACATTACCTCCGGTATCGGTGCGGCCATGATTGGTTGGTTTG
GCTGCGCCATGCTCTGCTATGTCACACCTAAAGAACATTTGGGGCTGCCAAACAAAGAAG
ATGTCAAAACAGGATTGATTACTTATAAGTTAGCGGCTCATGCAGCAGATTTGGCGAAAG
GGCATCCGGGAGCGCAAATTCGTGATAATGCATTATCAAAAGCACGTTTTGAGTTTCGTT
GGGAAGACCAGTTCAATCTTGCGCTTGATCCCGTCACAGCACGCGCTTTCCATGATGAGA
CCCTACCGCAGGAATCGGGCAAAGTCGCGCACTTTTGCTCTATGTGTGGCCCCAAATTCT
GCTCGATGAAGATCTCGCAAGAGGTCAGGGATTACGCAAATAACCAGACATTAGACACCA
CCGTCATTGACTTGGTTATGCCTGCAGAATCTATACAGCTGGCGATGCAAGATAAGTCTC
GTGAGTTTTTAGCCTCAGGTGCTGAACTCTATCATCCTTTGGTGAAAGAGCCGATCGAGG
AGTAAGTCATGGTACGTTTGGTTTTTCCACGTCACCTATCAGCCTTAATCGGTCACGTGC
AATACGCACTGTTGCAAGCCAAGGAACAAGGGGTCGCTATTCAGCATATCCGTTTGGATG
TGGGCTCTGAGGCTCAGTTTATTTTAGAGAAGAGTGAAGAGTCTTTGCGAATTGGCAGTA
GTTTGTGCTCTCAAAAGGAGGGTTTTGAGCCTTGCGACTACTACCTAGACTATGTGTCTG
AAAACCGAGTGTTACCCGAGGCAATGATGTGTAACGCTCGCTGCACGGTGACTGTAGGTC
TTCATGATGAATATGGTTTTACGCTGGATAAGTGGCAGTATGGGCATGCTGCAGAGCAAC
TTATTGTTTATCCATCAGAGAACCATCGATTAAATAGTAAGGTAAATCAGCATCTTGCTT
GGGTTTTAGCTACGTTGACCTTAGATTTTTCGATTGGAGATGGTTTGTGCATTGCAAGAG
CGGCAATCACTCAAGGGGATAGCGTTTCACGTGAAACATGGCCAACGCAATTCGAGCGTT
TCCCTGCAGTGCAATCTAACATTCGCTCTCTATCTACCCAAGTATTTCTAACCACCAGAG
CATTTCCAACGATTGATAAAGCAAAATTTAATCTCTATCCCGTAGTGGATGATGTGAATT
GGATTGAGCATCTTCTGAAGCTCGGTGTTAGAACGGTTCAGCTGCGAATTAAAGATCCTA
AGCAGGGTGATTTGGAAGCACAGATTATCCGAGCCATCGCGTTAGGTCGTGAATTCAACG
CACAGGTTTTTATAAATGATCATTGGCAATTAGCCATTAAGCATCAGGCTTATGGTGTGC
ACCTTGGTCAAGAGGATTTGACGAGTGCGAATTTAACCGAGCTATTAGATGCAGGTATTC
GATTGGGGCTTTCGACGCATGGTTATTATGAGTTACTGATAGCCGCAGGAATACAGCCTA
GCTACATCGCCCTTGGGCACATTTTTCCCACGACCACTAAACAGATGCCATCAAAACCAC
AAGGGCTAGTGCGATTGGCCGCCTATCAGCGGTTGGTTAATCAAATGCCTTACCAAGGAC
AACATGGCATTCCAACGGTGGCGATTGGTGGTATTGATTGCAGAAACATTCGCGATGTTC
TCGATTGTGGCGTCACGGCGGTTGCAGTGGTGCGGGCTATTACCGAGTCACCGGATCCTA
GCCTTGCAGTACAAGCGTTGAGTTCTGCTTTTGCCGATTTTGTAGATGCGGAGTACAAGT
TGATGCCAGCCAGCGAGTCATGCGAGCCACTCAGTTACTTGGCTATGGAGGTAGCGGATG
CTCACAGATAAACAGTTTCTTCGCTATCAAAGGCAGATCAGCCTTGCTGAGCTTGGAGAG
GAAGGGCAGCAAAAACTGCTTAATTCACGTGTGTTGATAGTTGGCTGCGGGGGGCTTGGT
AATGTGGTGGCCCCTTACTTGGTTGGTGCAGGTGTTGGACAAGTGATTATCGCGGATAGT
GATAGGCTGGAGTTACACAACTTACACCGTCAGATTTGCTATCACGAGGCACAAATTGGT
CACAATAAAGCCGAGCTTCTTGCTCGGTACTTGCGTGAACTCAATTCAGAAGTACGAGTG
CGGGTGATTGCTCGGGAAGTAGATGAGCTGATCCTGAACTTAGAAATCAACCAAGTGGAT
TTGGTGTTGGATTGTAGTGATAACCTTCCAACCCGCCACGCAATTAATCGAGCCTGTTAT
GCAGCGCAGCGGCCACTCATCAGCGGTGCCGTCATTGGGTGGGAAGGGCATCTCATGGCG
TTTGACTATCGCCAATCTACACCTTGCTATCAGTGTGTCGTACCGGATATGGCAGAGCGC
CAACGCTGCAGTGACCGAGGCGTTATTGGCCCTGTTGTCGGTATGATTGGTAACGGACAA
GCCTTAATCGCACTGCATGCTCTGATGGGGAGCGCCCATTTTCCTGCTAACCAATTACTG
CGCTTTGACGGTAAATCTATGAACTGGCAGAGCTTACAGCTTCATCCAGATAAGGTTTGC
CCAGTTTGCAGCGTATCGTCACCTGCACAACCGAAGGAGCCGCAACCGTGCTAATGACTA
TCTACTTGAATCAGCAAGCTATCCAGACTGATATTTCTAGCTCATTATTCCATTTACATG
CGCAGCTCAGCCTGCCTAGCCAAGGTTGCGTCTTCAGTCTCAATGGGCAGGTTGTCCCAA
GAAGTGAATGGCAACACACCAAGCTTAATTCAGGGGATGAGATTTCCCTTTTCCAAGCGA
TAGCAGGAGGCTAAATCAGATGCTCAAGATTGCAGATAAAACGTTTCAATCCAGACTGTT
TACTGGGACTGGAAAATTCTCTAATCGCCATGTCATGGCTGAAGCATTGGCCGCCTCAGG
TTCAGAGTTGGTGACCATGGCGTTAAAGCGGATTGATTTGGCTCAGCGCGACGATGACAT
TCTTGCGCCGCTACTCAGTATGCAGATGAATCTCTTACCTAACACATCTGGAGCCAAAAA
TGCTGCTGATGCGGTGTATGCCGCCGAGCTAGCCCGAGAAGCCTTAGCCACGAACTGGCT
TAAGTTGGAGATTCATCCTGATCCCAAATATCTAATGCCCGATCCCATCGAAACCCTGCT
TGCGGCAGAACAATTGGTGAAGCAAGGTTTTATTGTGTTGCCGTATTGTCATGCTGACCC
TGTCTTGTGCAAAAGATTGGAAGAGGTTGGCTGCGCTGCGGTTATGCCCCTCGGTTCACC
GATTGGCAGCAATCAAGGCTTGGCGTCGAAAACCTTTCTTGAAATCATCATTGACCAAGC
CAAGGTGCCGGTCATTGTCGATGCGGGGATTGGGTCGCCATCCGATGCTGCGCAAGCGAT
GGAGCTTGGCGCCGACGCTGTGTTAGTGAATACCGCTATTGCCGCGGCGCATGACCCCAT
CGCTATGGCAAAAGCCTTTAAGCTAGCGGTCGAAGCTGGGCGAATGGCTTATGAATCCGG
CTTGCCATCACGAGTAAAAATGGCGACGGCATCAAGTCCATTAACTGGATTTTTGGATTT
TGTATCATGAGCTTCATTACCCACTTCCAACAATTAGGCTGGGATGACAGTCGGCTATCG
ATTTATGGTAAGACAGCGCGGGATGTTGAACGCGCTTTATCTTCACCTAAACGGACGTTA
GACGATTTCAAAGCGCTGATTTCACCTTCAGCAGAGCCTTATCTGGAAACAATGGCGCAA
ATGGCTTATCAGGCCACTCGTCAACGTTTTGGCAATACCATGTCGATGTACATTCCGCTC
TACCTCTCTAATCTCTGTTCGAATTCCTGTACCTATTGCGGTTTTTCAATGGATAACCGA
ATCAAGCGTAAAACACTGAATGAAGTGGAGATTGAACGAGAGATCGCGGCGATTAAACGA
ATGGGTTTTGATAGCGTTTTGCTGGTGACCGGAGAGCATGAAACCAAAGTGGGTATCGAA
TACTTCCGTCGGGCACTGCCTATCATCAAGCAAGCTTTTCATTATGTTGCGATGGAAGTT
CAGCCGTTGCAGCAAGAAGAGTATGCCGAGTTAATTGGGCTCGGGTTGGATGCGGTGATG
GTTTACCAAGAAACGTACCATCCTTCGACTTATGCGCAGCATCATTTGCGAGGCAAGAAA
ACCGATTTTTGGTATCGACTCGAAACACCCGATAGGTTGGCTAGAGCGGGCATCGATAAA
ATTGGTATTGGCGCGCTGATTGGGCTTGAGGACTGGCGAACTGACAGCATTTTTGTTGCG
GCGCATCTGGATTATCTTGAGCGACAATATTGGAAGACGCGCTACTCAATTTCTTTTCCG
CGTTTACGCCCGTGTGAGGGCGCTTTACAGCCGAAATCAGTGATGACGGATCGACAACTT
GTGCAGTTGATTTGTGCATTTCGTCTGTTCAATAGCGAGGTTGAGCTTTCTTTGTCTACC
CGCGAGTCACCGATGTTTCGTGATCAAGTGGCTAAGCTCGGGATTACCTCAATGTCTGCA
GCGTCTAAAACTCAGCCGGGAGGGTATTCAGACCCTAAGGTTGAGTTAGAGCAGTTTGCG
GTAAGTGATGAGCGTTCTGCCGCAGAGGTGAGTAGCGCGTTAATGGAGCAAGGTTTACAA
GTGGTATGGCATGACTGGCATCGAGCCTATTCAGGCTAATGTTTCACTCAAATTAATGTT
TCACGTGAAACCCAAAGCTTGTATTTTACAAAAACGGCATTTGAGATTCGGATAGAGCCT
TTTCTGGGTTGAAACTTGGAGTAGAACTGCGATTTCTCGAGGCTAAATCCCATCCACGAT
AGCGACAAAACAAATAGCAGCAACAAAAAGAAAACCGCCATACGACGGTTTTCTTTTCTA
TTCTATGCGGATAACCAGCCAGTTTATACGTGACTCAAGGGTGAGGTGGCTTGTTGCAAC
CACTCACGGACGTGAGCCTCTTTGATAAGCGGACTCACTTCATCCCACACTTTTTGATGA
TACTGATTGAGCCAATGGAGTTCCGGCTTAGTCAGCAAATTCACCTCAATCGCACGTTTA
TCGATAGGGCAACGAGTCAATGATTCAAAACCAAGTACAGAGAAATCGCCCTGAGTTGCA
AACTCGGTGACCAGCTCTAAGTTCTCGATTCGAATGCCGAACGCATCGGCACGGTAATAA
CCCGGCTCATTGGAAAGCACCATTCCGGGGCGCAAAGCCACACTATTGTGAACCTTCGCG
ATACGCTGTGGCCCTTCATGTACACTTAAGAAATGGCCGACACCATGGCCAGTACCATGA
TCGTAGTCGTAACCTTGTGCCCATAAGTGCTGTCTGGCCAAAACATCAAGTTGTGAACCT
GTTGTGCCTTTCGGGAAGCGAGCGCGAGCCAAGGCAATGTGACCTTTGAGTACTAAGGTG
AATTGTTGCTTCATCTCTGCGCTGACCTGGCCAATGGCCACCGTACGAGTAATGTCTGTG
GTTCCATCAAGGTACTGGCCACCAGAATCGACTAAATACAGGCTATCCATAGAAAGCTGA
CCCGGCTCAGGCTGATTTTGGTGGTTGTAGTGGCACATAGCGGCGTTTGTACCAGCTGCT
GAAATCGTATCAAAACTCAAGTCAACCAAGGTTGGGTCTTGGCGACGGAAGGCTTCAAGT
CGATCCGCCAGCTCGGCCTCATTATGCAGGCGACCATTAGCCACTTCATTGTCCAGCCAA
GCGAGAAATTGCACCATAGCTGCACCATCGCGAATATGACAGGCACGCATGCCTGCAATT
TCCGTGTTATTTTTTGCCGCTTTCGGCAGGAGGCATGGATCCGCTTCGTTGAGCAGTTCA
GCGCCCGCATTTTGTAAGGTGAGTGTGAACCATGCATTGCTGGTCGCAGAATCGAGCATG
ACGCGGCGACCAGAGAGTTGATGCAGTTGAGCTTCAAGCTGATCCGGATGATGCACGCGA
ACCGTACCTGCTACATGGGCATCAAAATCGGTTGCCAAGCGCGCCGGATCGAAAAAGAAA
TCCACACTGCTGTCGTTATGGACAATGGCGTGAGAAAGCAACACGGGTAAGCGAGATACA
TCTAAACCGCGGATATTGAGTAGCCATGCGATAGAATCTAGTTCGGTCAACACGACGCAA
TCGGCGTTTTTGTCGCGCAGAGTGCTGGCGATCGATTGACGCTTTTCAAGGCTGCTTTGT
CCAACACGATCAAGAGGTATTAAGCGCATTTCAGAGGCTGCGGGAACTGGACGATCCTGC
CAGAGTAAATCAATCGGGTTACTGCTGACTGCACACAAGTTAATTTTTCCTGCGAGCTGT
TTTTGTGCCTGTGTTAGCCAGCTACCACGGTGCATGCGAGGATCGTAACCCACTTTCGCT
CCTGCGGGCAGTTGAGTGACGAGCCAGTTTAAATAAGGTTGTTCGATCAAGTGGCAATAT
TCGAATAGCTCACTAGACACTTGTTTGCGGACTTGAACGGTATAGCGGCCATCAACAAAA
ATCGCTGCGCCGGAGAGGGTAACGATGGCGGCTCCCGCGGAACCTGTAAACCCAGTTAAC
CAGTGTAAGCGCTCATTATGCTCAGGAACGTATTCCCCAAGATATTCATCTTCATGAGGA
ACAATGAAGGCATCAAGTTGCTGGGTGTGTAGCCAGTGGCGAAAATCCGCGAGGCGTTGA
GAGTGTAGGTTTGACATCTGAAGTGATCCTTTTTCTAAACAGTCCTTGTTATCTCTTGTG
TATGGATTATACGAACCACATACAGCAAGTGGACGAGAGCGAATAAGCTACTCTTTTTGT
GTACGCTGCGCAAATATCCGACTATCAACTCAGCGTAAATGAAGCGTATTGGTTTGTATC
AGTTCTCGTAACCAGCGCAGCGCAGGGTCATTCTCTCGTTCACGATGCCAAAATAGTGTG
TATGCCATAGGTGGAAACTCCATCGGTAATGGTAATTCAACCAGATCCATCTGCTTGGCG
ACCCAGTGAGTAAAGTGGCTCGGTGCGGTAAAAATAAAGTCCGTATAGGTGCACAAACTG
GCTGCACTATTGAAGTCTGGTACGGTAATCGCAATGTCGCGCTCATAGCCGAGATCGGCT
AATCGATAATCCAGCAGCCAGCGATCATTTCCATCACAGCGCACTTGTACATGACGGAGG
TTGAGATAGCTGGATAAATTCCAATCATACTGAAGTACCGGGTGGCCGCGGCGCACCACA
CAGCGCTGATTATCGCGGTAGATCTCTTGTTCACAAATGTCAGCAGGAGGCAATAAGGTC
AACTTCGCATCATTGATATCAATGTCTTTACCAGTCAGACCGAAATCCAGTTCGCCAACT
TGTAATTTACGGAAGGTTTGTTCAGTCCATGCATGGGTGCTGATGCTCAGATGAGGACCG
TGGCGAAAAATCGTCGGTAAAAAGTAGGGCATGATCAATGGATAAACACTTTCGACCGCC
GCGATCTGAAAGCGATATTCGCTGGATTGGGGGGAGAAATGTGCGGGCTGAGTTAGTAGC
TCAAGCTGATTCACCAACACATCCAGTTTGGGTTTTAAGAAGAGCGCCTTCGGGGTCGCA
TTCAGTCCATAAGACGTGCGAACAAACAACGGGTCGTCAAACTGCTCGCGTAGCTTGGCT
AAGGATTTACTCACGGCCGATTGGCTCAGACATAAACGTGCAGCCGCGCGCGTGACGCTT
AACTCTTCAATCAATACTTTTAAACAGACCAGTAGATTGAGATCGATACGGGCCAATTTT
TCAATTTGCATGAGTTTTTCCAAAATAGAATAACAGCAATGACGATATACCACTGTTTAG
CATATCTTGAGCCACGTATCATGCACCGATCTTTAAAATTCAGTCGGAGTGTGAAGTGAA
ACAAGCAATGCCATCTCAGGTCAGTAAGCAGCAAATGGTGCTACTGACACTACTCGTTCT
ATTTAGCCCATTGGCGATCGATATTTATCTACCGGCATTGCCTCAAATATCACAAGCGTT
TCACGTGGAACACGCTTTAGCACAAGATACGATTACCTGGTTTTTGTTTGCGATGGGCGT
CGGGCAGTTATTTGCTGGCCCATTAGCAGATAAGTATGGTCGACGAACTGTTGCATTAGG
GGGCATTAGCATTTATGCCTTGAGCGCTTTATTGGCGTGGAGTGCTCAAAGTATTGAATG
GATGTTAATGGCTCGGTTGCTACAAGGCTTAGGAGCGTGTGCGACTTCCGTAGCAGCTTT
TGCAACAGTTCGCGATTTATTTGGGCCGCAACGCAGCGGTAAGATGATCAGTTACCTCAA
TGGAGCGATCTGTTTTATTCCGGCACTCGCGCCGATTCTGGGCAGTTGGTTAACTCAGCA
ATTCGGTTGGCGAGCAAACTTCAGTTTTATGACCGGATTTGCGCTGCTGGTAGGGTTAGC
CATGGCTCTACGTCTGCAGGAGAGTAATCCGTACATGGGCAGTCGACCTGCCGTCTTTAA
GCTCTCTCGTTATGCCGCCGTATTAAAAGCGCCGACCTTCCTCTTCCACGCATCGCTGTG
TCTGCTGGCGATGGCGGTGATTCTCGCTTACGTGACCTCCGCGCCAGTGATTCTCATGGA
GCGTTTACAGCTCAGCATGAATGAATTCACCTTCTGGTTTGGCGTTAATGCGGTGATCAA
TATCATTGCCTGCATGACGGCCCCCAAAGTGATGGATAAATTGGGTACTCGTTGGTCTTT
GATCATTGGCATTACTACGTTAATGATCGCTGGCAGTCTAATGCTGGTGCTGCGTAATCA
GGCAAGCGCACTGGCGTTCATGTTGCCAGTGTTTTTATCATCGATTGGTTTTGCATGGAT
ACTGGGCGCAGCCGCCGGTAAAGCGTTAGCTCCGTTTGGCGATAAAGCCGGTACGGCGGC
GGCATTGCTCGGACTATTCCAGATGAGTGGTTCTGGGCTATTGGTCGGTACGTTGCAACG
CATTATGCCTGAGCCGCAACTACTGATCGGTTTGACCATGTGGCTAGCGGCACCTGCGTT
ACTCATTTTATTCTCACCGCTTGGTTTTCGTTGGCACGCCAGTGTCTCTGAGTGTTGATA
GAACAAGATAAATTCACGCTGAGGCTATTTTACTCAGCGTGCATCCTGTGTATATTGTTT
GCCTCTTCGATACTGACTAACCGTTTGGAATCCAAAACACCATGTCTCTAACCACCTATG
AAATGGCTCGCATTCTGGAACAACTTGATGAATCTCCAGAAAAGGTGATGTATGGCAAGT
TGCTTAATGAATTAGGCAATCAAAGCAGTGAACGTATTCGCAGTGCGGCCAAGCAAGTGC
CACTGACCGTGCTACGCGATCTGGTTTACCAGTTCCAGCAAGTGATCGAGTCACGCAAGG
GCGAGCAAGTCGAAACCATGGCTAAAGAACTCGCTAAACAGGGCATCTCTGCGGAAGAGC
TTCTGAATTACTTACAAAAACGCTAATCGAACGCTCATTCCCTATATCGCCTTGTTCGTG
TACCACGATAAGTCAATGACAAGGCTTAGTGATACTCAGCGATCCGTTATACCGTTAAGG
ATTAACGTTACGGCTGATCGGGTTTTGCAGGGAAATCAGCGTTTCGGTGGATTGTACTTC
ATCGATGGCTTGCAGTTTGTCGATCAATACATGCTGCAGTTCTTCAATCGAGCGGCACAT
CAGCTTGACGAAAATGTTATAAGCTCCGGTGGTGTAATAAGCTTCAACCACTTCATCCAG
TGCATTCAGTTTGGCGAGCGCTGAATGGTAATCACGCGCGGCATTCAAATTAATCCCAAT
AAAACAACAGACGTCATAACCGAGCTTTTTGGTATTTACGACCACTTCGGTGCCTTGGAT
AATATCGGCCGCTTTCATCTTCTCTATTCGCACGTGAATCGTAGCTGGACTAACATTAAA
CTGTTTGGCCATTTCTGCGTAAGGCGTGCGAGCATCGTCCATTAGAATTTTCAGGATGGC
GCGATCCAATTCATCGAGTTTGGTGGTGGTTTGCATTGTCTTTCCTGACAGTCATGCCGA
CATGAAATTAAAGTGTGCTTACTTTACCACCATTAAAACGATTGTTTAACCTTGGAGTCT
GACTTGAGCCGATTGCGACACTGGTACAACAAATATGCGCTGCCTCTTGCTGTTGGGTTG
GGCTGCTTTTGGACGGCCAACCTAGTCGCGCAAGAACCAACCTTATCGAGCCAACCGTTA
GACAATCTAGGAACGAGTCGCGTGCCATGGGACAGCGAGCTTGCAGCAAACGCCATGTTG
TGGATTGTGGCGCTTGTCGCCATCATGGTTTTAAGCATCTTAACAGTGCGCCAGTACCAC
TATATTCAACGCTTACGCACCAACCAAAAATTACTGGAGTCGATCTTTGATCAAAGCACA
CACTACATCGGTATCTTTGACTTAGAAGGTCGGATTATTTCCTGCAATGGCAAGTTACAG
GGACTGCTGTATCGACATGGTGAAAGTTTGCTAAGACCGATCTGGCAGCACAAAGGTTGG
GAGGATTCAGCGGTCGAACACATTCAGAACTATTTCTCTGAGTCAGTGCCGCAAACTCGC
CAGTTTAACGCCGAAATTTGGCATCCTGAGCTTGGAGCCATCGTGCTGGAGTGTCAGTTT
AAGCCGCTACCGACTCGCGAAGAGTCGCAAATTCTGCTTGAAGCACAAGACATTACTTGG
CGAAAAATTACCGAAGATAAACTCTTTCAGCGTGAAGCCAGCCTTCGCCATTATTACGAT
CAGCAGCCAGTGATGATGCTAACCTTGGATGAGCGTAACCACATTCAACAAGTGAATCAT
TTTGCTGAACAGCTGCTGGGTTATCCCGCCGATGTCATGCTTGGGCACCATATCCGCGAT
TTTTATCAAGATGAAGAGGTACTGACACCAAGGCAGATGCTACTGCTACCGAGCCGCCAT
GCTTCTTCTGTTTGGCGGCGAGAAGTGTGTTATCGCCATCACTCCGGTGAAACGGTGTGG
GTACGGGAGAACATTCGTCCGCTGGTCGAAACGGGCACGCTGTTAATCGTTGGGGAAGAC
ATTACCGAAACCCGCCAGCTTGCCGACCAACTGGCGTATCAAGCTCGCTATGATTTATTG
ACCCACACTCTAAACCGAAACCAGTTTGAGCTAGAACTGGCCAAGGCGCTGAAAGAAACC
GACAGTCAATTACGCACCCACGCCATGCTGTATCTCGATCTCGATCAGCTTAAAGTGCTC
AACGATACCGCGGGCCATGATGCAGGCGATGGCGCGATTCAGTTCTGTGCGAGCATGCTG
GAAGATGTGTTGCCCTTTAAAGCCACCTTGGCGCGTATGGGCGGCGATGAGTTTTCCGTA
TTACTGCGTGATTGCACCGAGCGTGATGCAGTGTTGGTGGCGCAAAGTATTATCCATGCG
CTCAGTGAAGTGGCGTTTGTCTGGGAGCATATTCGCTTTAATCTGACCTGTTCGATCGGG
ATCCGTATGATTGACCATACTGCGACATCACCACAAATGGTGCATGCACAAGCGGATACG
GCGTGCCATGCCGCCAAAGAGGAAGGACGCAATCGCTTCAACCTCTATCGACAGGATGAT
GAGGATTTGCGCCGGCGCCAATTGGAAATGGAGTCGGTGAATCTAGTGCACGATGCGCTC
GCCAATGAGCGAATTGAGCTATTTGCTCAGCGCATTGTGCCGCTCAATCAACCCGATGTG
TTGCTTCATTTCGAAGTCTTAGTGCGAATTAAAAACGCCGCAGGGGAGTACGTTTCACCG
GGCATTTTCGTTCCCGCCTCTGAGCGTTATAATTTGGCGCACCGTCTGGATCGGAAAATT
GTCGAGCAGACCTTTAACTGGTTGGAAGCGCGTCCGCAAGTGTTAGATAAACTGGGGCGC
GTTTCGATTAACCTATCGGGTAACTCGATTGGCAATCCAGATTTTGTGGCCTTTCTGCTC
GAAAGATTGCGCGATAGCCGCATTCCATGCAGTAAAGTCTGTTTTGAAATCACCGAAACG
GCTGCGATGCGCAATCTCAATCAAGCGATCAAAGTGTTATCTCAGCTCAAAAGCTTAGGT
TGCGTGTTGGCTCTGGATGATTTTGGCTCGGGGCTCTCCTCGTTCGGTTATCTGCAGAAA
CTGCCGGTCGATATCGTCAAAATTGATGGCATTTTTGTGTGTGATATGGACAAAAATGAG
ATGGATCGCTTGATGGTCCGCTCTATCCATGAATTGACCAAGCAGATGGGCAAAAGCACC
GTGGCGGAGTTTGTTGAAAACCAGCAGATACTTGAGGCTTTGCAGCAGATTGGTGTGGAT
TACGCGCAAGGCTATCTATTCAGCCGCCCACAACCGATCGCTGATTGGGTTGCCGAGCAA
CTCAAAGAGAAAGCGTAGGGTTTGCCGATAAAATCCGCTACACTGAGCGCCGTTTTATCT
CGGTTTTCGGAGTTCCCTTGTTGATTCAACTGATTTGCCAAGCGCCTCAACGTGCGCAAG
AGTTGGAGCAGATTGCTGCGCGTTGGCAACTGCAAGCCAGTGATGATAGCCCATTTGCTT
TGGTACTCAGCGAAGAGCGCCTTGAGCTACGCAAATTAGATGAACCTAAACTGGGGGCCA
TTTACGTCGATTGGGTAGAAGGTGCAGTCGCACACCGCCGCAAATTTGGTGGTGGTAAAG
GGCAATCGATCGCCAAAGCGGCTGGGCTAAATAAAGGCGTCACGCCAGTGGTTTTAGATG
CAACGGCGGGTTTAGGCCGTGATGCGTTTGTGTTGGCGTCCTTGGGCTGTCGGGTACAGA
TGGTAGAACGACATCCTGTGGTTGCCGCCTTACTGGAAGATGGTTTACAGCGCGCCAAAC
AAGATGATGAAATCGGTGCCTGGGTCAGTGAGCGCATCAGTCTGCTGCACGCCTCAAGCC
ATGATGCACTGCAGCAATTGGCCTCCGATCCGAATTTTACTTCGCCCGATGTGGTCTACC
TCGACCCCATGTATCCACACCCCGAAAATAAGAAAAAAACCGCCTTGGTCAAAAAAGAGA
TGCGCGTATTTCAGTCTCTGGTGGGGGCGGATAATGATGCCGATGCTCTGCTTGAACCTG
CGTTGCAACTGGCGCAAAAACGGGTTGTGGTTAAGCGGCCTGATTACGCGCCGTGGCTGG
GTAATCGAAAACCGAGCATGGCGATGGAAACCAAGAAAAACCGGTTTGATGTTTATGTGA
TTGCCGCGATGAGTGGCGAATAGCGCGCTGGCCAATCAAGCCGCTTTGCTCACGAAGCGA
GGGCACACCACAATCTGACTTGTGTTTTTGGATGAAGGACGTAATATCTGCGTCTGAGAA
TAATTCGTATTTTAGCTGGAGTGGTTGTGGCTAAACGTCTATGCAAACTCAGTCGTCATG
AGATTGCGACTTCCCTAAGTGAAATTGAGCGTCTGGTCGCTGAGCCGCAGTTTTTGTGTC
GGGCTTGTGCGCGCGTGGCGGGGGATAAAAAAAGCTTGTGTAAACCGCAAGCCATGAGTC
TTCCGGCGCCCGTAGCGACTGTGGTGGCACTTCCTGCTCATGAAAGTGGGGTGGTCAGCC
TGCTTCCCAAAGCCAGCCTTAAAAAGCAGCGCAAATTCCACAAAAAGCTGGAAAAAGTGC
TTAAAAAGCAGCGTAAGTTAATGAAAAAGCAGCAACTGCTAGAAGGCAAAGTTGGACAAA
GGCATCCAACACCAGTGGTAGAGAGAGCGACAGCGCAGAGCATGCATTGAGCTGAATCAT
TGCGCTGAAGTGTCAACTATCGCAGACCTAAAAAAGCCCATCTCCGATGGGCTTTTGCGT
CTCTTGATGAGTCATTTCATCTCGGTTAGAGCAAACCTTGACGCTGATAATCCCTTTCTA
CTCGGCGTTTCACCCAAGTTTCATTAATCCACAGCGAGCCAAGAATAATCGCACCACCTA
GCGATAAGCGCACCAAATCGACTTCGCGGTTCCAAATCAGAATATTTACCACCAAGCCTG
CGGGTACCAAAGCGTTATTCATGATGGCTAACGCTCCCGCGTTGACCATGCAGGCGCCTT
TGTTCCAAGCAAAGTAACCAAGCCCAGAAGCAATCAGTCCCAAATAGACCAAGATGCTCC
ATTGCACTGAGGTCGTCGGGAGCTTTTCCGGATTACCCAGCAGCAGAAAAGCAACGCTGG
CCACCAGCAAAGCGCCTAGATAGAAATAGCCAAATACCGTGTGTTGGGGCAATTCGGTAG
ACTCTTGTTCCATCACATATTTGTAGCCGACTTGGCCAATCGCAAAGCAGAGGTTGGCTC
CCTGCACGACAAGAAAACCGGTCACGAAGTGTTCATTAATGCCAGCGAATTTAATGAACA
CGGCACCGAGCACAGCGATAAAAGCGGTCACTAAATACCAAGGCGAGAAACGCCCTTTAA
GAAAATCGTAAATCAGCGTGACATAAATCGGGGTAAAAACGGTAAACAGTAAGACTTCGG
GAACCGAGAGCAGCAAGAAAGACTGATAGTAGAAACAGTACATCAAGCCAAGCTGAACGC
CGCCAATCGCCATTAATTTGGCAATCAGGGCGCGCGGTACACCTTTGAAACGCAGAAAGG
GAATGAAGACTAAACTCGCGAGAGCCACTCGCATCCAAACGGCAAACCAAGAATCAACCT
GACCAGCGAGATAAACGCCGATCAGGCTAAATGAAAATGCCCATAACAGGGTGACTGCTG
AAAGATAAACCATAACGCTATTGAATGAGTGAATGGAAATCAGCAGTCTACCTGAGTATT
TTCTGTTCGTCAGTCGTTGAGTGGAATGACTAACATATCCACTGGCGAGCTGTTGATCAG
TTGCCGTGTGGAAGAGAGCAGTTTGCTCCAGAAATCTTGGTGATGGCCACACACCAGTAA
ATCCACGTTAAACTCGCTGATGGTTTCGCACAGCTCATTGGTTAAATCGCCGCTACCGAC
CAAGGTATGCTTGATGGGGTAATTGGCATGCTGCGCCAAATCCTGCAGTTGCTTTTGTGA
AGCTTCCATCGCGTGATGTTGCGTTTCGGCCAAATTAATGTCGATAAGGCCCGTGTACAG
CTCGGCGTAGTTCACGTCGATATGAATAAATGAGACTTCCGCATTGAGAGGTTTGGCCAG
AGCCACCGCTTTTTCAACCAGCAGTTTGCTGTCTTCAGACAGGTCGACCGCAACCAAAAG
ATGTTGATAACTCATTGTACTGACTCCTATTCGGGTGACTAAACACAGCGTAGCACTGGA
GTGGCGATTTTTTTGTCGCAGCGATCTCAGTTTGATGGCGATGGGTTAGGTGATGACTAC
AATAACTACCGAACATGCTATAGTGCGTTCAAATAGTTAGAGTGAATCAGGAGTTTTTTA
TGTTGTCGCAAGCGATGGTAGAACATCTCAATGAGCAAATTAACCTCGAATTTTTTTCAT
CCAATCTATACTTACAAATGAGTGCTTGGTGTGAAGACAAAGGATTTGACGGAGCTGCAG
AGTTTTTACGCGCTCACGCGGTAGAAGAAATGCAGCACATGCAGCGTCTGTTCACTTATG
TGAGTGAAACCGGTGCATTGCCAATCCTTGGTGCGATCGCTGCGCCACGCCACGATTTTG
CTTCACTGGGTGAAGTGTTTCGTGAGACGTACCAACATGAACAGAAGATCACGCAACAGA
TTAATAAACTGGCTCATGTGGCGTTCACCTCCCAAGACTACTCAACATTTAACTTCCTTC
AGTGGTACGTGGCTGAACAGCACGAAGAAGAGAAGTTGTTTAAAGGGATTTTAGATAAGC
TAGAGCTGGTCGGTGAAGATGGTAAGGCGTTGTTCTTTATCGATAAAGATCTAGCTGCAT
TGGCAAAAAAAGGCTCATCTTCTGTCATGGATGCCCCTGCTGAGTAAGATCAGCAAAAAG
ACAAACTGAAGCGATCGTCTTTTTCTCTGGGCATTCTCAACACAAGATGTAGGGAGGAAA
AGATGATCAGTGGAGATACCATTCTATTTGCGCTTATGCTCGTGACTGCGATTAATGTAG
CACGTTATGTGACAGCGCTGCGCTCGCTTATTTACATCATGCGTGAAGCTCACCCGCTCC
TTTATCAACAAGTCGATGGGCGCGGCTTTTTCACCACCCATGGCAATGTGACTAAGCAGG
TGCGTTTATACCATTACCTGAAAAGTCGTGAGTATCACCACCATCATGATCCTGTGTTTA
CTGGTAAGTGCGATCGGGTACGTGAGCTGTTCATTTTATCGGGTTCACTGTTGGTGCTCA
CCACTGTCGTCGCGTTTATGCTTTAGTGCGCCGGAGAGCTTTTCGAATGCGGTTTGCCAA
CACGTGCATTGCGTTGGCAGAGTAGCGATTTGCCGTTAGAATAGCCGCCCAAGTGAGTAA
GGATGTGCACTCAGCACATCCTTTTTTTATGCGATTAGGTGGCAGTGATGAGCAAAACAG
TCGATGTGGTAATTATTGGCGCAGGTGCGGCGGGATTGATGTGCGCAGCACAGGCGGCGC
GACGCGGCCGTCAGGTATTGCTGCTCGATCATGCTAAAAAACCGGGGCGAAAAATTCTGA
TTTCCGGTGGTGGACGCTGTAATTTCACCAATTACGATGTCTCGGCGGCGAACTACTTGT
GCCAAAACCCACACTTTGTGAAATCGGCGCTGTCGCAATACACCAACTGGGATTTTATCT
CGCTGGTCAGCAAATACGGTATTGCCTTTGAAGAGCGCGATCACGGTCAGCTGTTTTGTC
TTGATTCGGCCAAAGAGATTGTAGACATGCTACTCAGCGAGTGTGACCAACCGAATATCG
AGCAGCGCTATCAAGTTGAAATCAGCGCCATAGCCCACACCGAGCAAGGTTTTACTCTGC
AAACCACCATAGGTGAGATTGAGTGCGCGTCGCTGGTGGTTGCCACCGGCGGTTTATCGA
TGCCGAAACTGGGTGCCACGCCGTTTGGCTACAAAATTGCAGAGCAGTTTGGCTTGCCCG
TGATCAGTACCAGCGCAGGTTTAGTGCCATTTACGTTGCATGTGCAAGATAAGGAAGATT
TCGCGCCGTTATCGGGTGTGGCGATTCCTGTTGAGATGCGCGCAGAATGCGGTAAAACCT
TCAAAGAAGCCTTGCTCTTTACTCACCGCGGCTTATCTGGCCCCGCGGTGCTGCAAATTT
CCTCTTATTGGACGCCAGGACAAACCATTACCACCAATTTAGTCCCCGACGTGGATTTGG
CTGAGTTGTTGAGTAGTGAAAAAGAAGCGCACCCGAACCAGAGTTTGAAAAATACCTTAT
CGAAAGTGTTGCCCAAGCGGCTGGTTGAAGTGCTGATTGAACGCCAACTGTTTGCCGATA
AACCGCTGAAACAGTATTCCCCCAAAGAGCTCGACGCGGTGCAAACCCGTTTAGAGCAGT
GGTCGATTGTGCCAAACGGTACCGAAGGCTATCGCACCGCAGAGGTGACGCTTGGTGGCG
TGGATACCGATTGCCTCTCATCCAAAACCATGGAGTGCAAAACCGTCAAAGGCTTATTCT
TTATCGGTGAAGTGATGGATGTGACTGGCTGGCTCGGCGGCTATAACTTCCAATGGGCTT
GGTCGAGTGGCTACGTCGCCGGCCAGTGGGTTTAGGGGTTAAGTTTTGCTTCGCTAGGTT
GCGCTTTACGGCCTTGCCACTGCTGAACCACAAGTCCCGCAATAATCAGCACTAAACCGA
TCAAAGTGGTTGGGTGGATCGCTTCGCCAATGATGGTCGCGAGTAGAAACAGCGAAATAA
AAGGCGAAGCAAAAATCAGGTTACTGATGCGTGCGGTGTTCTGGGTATTTTTCAGTGCGC
TGAGCCAGAGTACAAACGTAATGCCCATTTCAAACAGTCCCACGTAAGTGACCGCTAACC
AACCTTGGGTGGTGATGCCTTGCCAATTGAGGTTTTCGTGCCAACACAGCGCCAGTGCAA
ACGGGATTGCCAGCAGAAAGCCGAGTAACACCCCAACGATCGGATCAGCTTTATTTTTGG
TGTTGAGAATCCAATATCCCGCCCACAGCAGAGTCGACAGCAGGGCGAGACCAACCCCGA
GTGGACTTTCAAATTGCAGGCCGAGCAGATCGCCTTTTGTGGCGATCACCACCACACCGA
GATAACTCATTGCACAGGCGATCCAATCTTGTTTACGAATGCGTTGGCCGAGAAACAGTG
CCGCCATCAAGGTGAGAGTAATCGCCCAACTGTAGTTGATGGCTTGCGCTTGTGAAGCGG
GTAGCAGCGAATAGGCTTTAAACAAAATCAGGTAATAGGCGAGTGGGTTAATCAATCCAA
GCAACAGGTAGTAAAACGGATTTGCCAGTAAAGTGGGGACGATCAGCTTAAGCTTGTCCA
TCGCAGCACAAATCACCAGTAACGCGAGTGCGGAGACAATGCTCGCCACGGTCACCATTT
GCAGCGGGTTTAACTCGGCCAGCGTCAATTTAAAGGCAGTCGCGACCGTTGACCACAACA
GCACCGAAGCCAAGCCCAAACTCAACGCGCGTTTTTCATTCATCCTGAAACTCTCTTATC
CTTGTTTTTCGCTAGTCTAGGGGAGAATAAACGCGCAACAAACTGGACATTTATCCAGTG
CCGAAATACCATTTTGATCGAGATAAATCACAGTAAGTGTTCAACATGCAATGGATTTTT
GAAAATCAAAGCGCATTGTGGTCGGCGTTAGTGAGTGCAGGCGCCACTGGGGTGGCGATC
GGCTGGTGGGTCAAGCAGCGCTACCAACTGAAAACCCAATTGCTTGAGCAACAACTTGAG
CAGCAGAGCCACTGGCATGCGCAGCAAATTCAGCAGCTTAATGAGCAGCTCACTACCGCG
CAGCAAGAGTTGGATGAGCTGGATGCGTTACGTGACAAAAACGAATTTGAACTCAAGCAA
TCACACGGCAAGTTAATGGCAGTGCTGGAAAAGCTGCGTTACTTTGAGGCGGTGAAACAA
GAGCGCCAGCAGTATGCCGATGAGCTAAACCAAGTGCGCGCCGCGAAAGCCGAGTTAGAA
AGCCAATTGCGTGAACAAGAAGCGCGTCATCAGCAGCAGTTGGTGGCGAGCCAAGAAAAA
TTGCAGCTGCTTGAACGAGCCGAAGAGCGCCTAAAGCAGCAATTTGAGCATTTAGCCAAT
CAGGTGTTTGAGCACAAAACCGCCACGGTCGATGTGCAAAACCGCCAGAGTTTGGAAGGT
TTGCTCACACCACTTAAAGAGCAGCTCGAAGGTTTTAAAAAACAGGTCAATGATAGCTTT
AACCACGAAGCCAAAGAGCGTCACACCTTAGTGCATGAACTGCGTAACTTGCAGCGCCTT
AATGAGCAGATGGCCAAAGAAGCGGTCAACCTGACTCAAGCGCTGAAAGGGGATAACAAG
CAGCAAGGCAACTGGGGCGAAGTGGTGTTGGCGCGTGTGCTAGCGGAATCTGGGCTGCGC
GAAGGGCATGAATACCAAACTCAAGTCAGCTTACAAAACGAAGCGGGTAAGCGTTATCAG
CCAGATGTGATTGTCCATTTGCCGCAAAACAAACAGGTAGTGATCGACTCGAAAATGGCT
TTGGTCGCGTATGAGCGTTACTTCCATGCGGAAACCGATAGTGAGCGAGATAGCGCATTA
CGTGAGCACTTACTTGCGCTTCGTAACCATATTCGTGGGCTAGGGCAGAAAGATTACCAT
CAACTCAAAGGCATTCAGAGCCTCGATTACGTGCTGATGTTTATTCCGGTTGAACCCGCG
TTTCAAGTCGCGATTCAAGCCGACCCAAGCTTGGTCAACGACGCGATGGAGCAGAACATT
ATTTTGGTGAGCCCCACCACTTTGCTGGTGGCGCTGCGCACCATTGATAACTTATGGCGC
AACGAGCGGCAGAATCAAAATGCGCAGCTGATCGCCGAACGTGCTAGCAAGTTGTACGAT
AAGCTGCGTTTGTTCGTAGAAGACATGGAAGGGCTAGGCGGCGCGCTGGATAAAGCCAAT
CAGAGCTACCAAGGGGCGATGAATAAGCTGGTGACTGGGCGTGGTAACGCGATTCGTCAG
GCGGAAAGCTTCAAACAGCTTGGGGTGGAAATCAAACGTTCTATCCCTCAGCCATTGATT
GAACGCGCACAACAAGCGCCGGATCAGGAAAATGCCCCTTTAGTAGAAAGACATCCGATT
GAGGATAAAGTAAACTAATCGCCCGCAGTCGCCGCAGTCATGACGGCCAAAGAGGAAAAA
TAATGACGGACACCAACGTGCTAGCAAACTCTGCAACAGACAATCAGGAAACGACCCACT
TTGGGTTTGAAACCGTACGTAAAGATGAAAAAGTGCATAAAGTCGCGCAAGTGTTTCACT
CGGTTGCGGCCAAATACGACATCATGAATGACCTGATGTCGGGCGGTATCCACCGTTTAT
GGAAGCGCTTTACCATCGATTGTTCAGGCGCACGTCCGGGACAACGCATTCTCGATTTGG
GCGGCGGTACAGGCGATTTAACCGCGAAATTCTCGCGTATTGTGGGCGAGAAAGGCCATG
TGATTTTGGCCGATATCAATAACTCTATGCTCAATGTTGGCCGCGATAAACTGCGCGACA
GCGGCGTGGTCGGTAATGTGCATTACGTGCAAGCCAACGCCGAAGAACTGCCTTTCCCAG
ACAACTATTTTGACTGCATCACCATCAGTTTCTGTCTGCGTAACGTGACCGACAAAGATA
AAGCGCTGCGTTCGATGTTCCGTGTATTGAAACCCGGCGGCCGCCTGTTGGTGCTGGAGT
TTTCTAAGCCGATCCTTGAGCCGCTGTCTAAGCTTTATGACACTTACTCGTTCCATATTT
TGCCTAAGATGGGGCAACTGATTGCCAATGATGCAGACAGCTATCGCTATCTTGCTGAGT
CGATCCGCATGCATCCGGATCAAGAGACTCTAAAAGGCATGATGGAAGAGGCGGGTTTTG
AACAAACCACTTATTACAACCTGACCGGCGGCATTGTGGCGCTGCATCGTGGTTACAAAT
TTTAAGGGCTGCTATGTCATTGCTTGCAACCATGCCACTGTCTCCTTTGCTGACCGCGGT
GATTGAAACCACGCTCAATACGCTCATCAACGATGATCCGGCGTTAGGCCGCAAACTGCT
GCGCCTGAAAGGCAAAGTGATTTCGCTGCATCTGCGAGAGTTAAATCAATCCCTGACCTT
TGTGTTCAGTCAGCGCATCGATGTGATGACCGGCTTTGAAGGCCAGCCGGATTGCTATCT
GGCATTAAACCTCTCGATTCTTCCTCAGTTGCGTGAGCAAGCCAATATTACCCAGTTGAT
CAAGCAAGATAAGCTAGAGCTGGAAGGCGATATCCAACTGGCGCAGAAGTTTTCCGAGCT
GATGACCGATTGCAAACCGGATGTGGAAGAGTGGTTATCGCGCATCACGGGTGATGTGGT
GGCACACAGTGTCGTGCATGGTGTGAAAAGCATCGTCGGCGCGCTAAAACAGCAAGCGCA
TAAGCATCAAAACCACTTGGCACAGGTGCTCACTGAAGAGTGGCGGATTGCGCCGCCACC
GTTGGAAATTGCCTATTTTTGCGATCAAGTGGATGACGTGAAAAGTCACGCTGCGCGTTT
AGAAGCGCGTTTGAACCAGTTACTGGAAAAAGCATGAAACCTGCAGAGCTGAAACGTTTA
TACCGGATAGTTAAAGTTCAACTCGAATATGGCTTAGATGAGCTGTTGCCAGAGCATCAT
CTGACCCGAGCGCCGCTACTGGCGCGTAAATCTCTTTTTTGGCTGCGCAATCAACACGCC
GATAAAGCGTTAGGCGATCGTTTACGTTTGGCACTGCAAGAACTTGGCCCGGTGTGGATC
AAGTTTGGGCAGATGATGTCGACTCGCCGTGACCTATTTCCGCCGCACATCGCCGATCCC
TTGGCTATGTTGCAAGATAAAGTTGCGCCGTTTGATGGCCTACAAGCCAAGCAATTGATT
GAAGAAGAACTCGGTGCACCGCTGGAAACTTGGTTCGATGACTTTGATATCAAACCATTA
GCTTCCGCGTCGATAGCCCAAGTACACACCGCCAAGCTCAAGAGTAATGGTCGTGATGTG
GTGCTGAAAGTGATTCGTCCGGATATTCGTCCGCAGATTGATGCCGACATCAAGCTGATG
TATCGCGTGGCACGCATTGTGGCTAAAGCGCTGCCGGAAGCACGCCGCTTAAAACCGGTG
GAAGTGGTACGCGAATACGAGAAAACCTTGCTCGATGAGTTGGACCTGCGCCGTGAAGCG
GCCAATGCGATTCAGCTGCGCCGCAACTTCGAAAACAGCGAAGAGTTGTATGTCCCTGAG
GTGTTAACTGATTTCTGTAATGAAACTGTCATGGTTTCTGAGCGAATATACGGCATCCAA
GTTTCTGACTTGGCAGGACTTCATGCCAACGGTACCAATATGAAGTTACTGGCGGAACGT
GGCGTGAGTGTGTTTTTCACCCAAGTGTTTCGCGACAGTTTCTTCCATGCGGATATGCAT
CCGGGTAACGTGTTCGTCAATCCTAACCATCCTGAAAACCCGCAATGGATTGGTTTGGAC
TGCGGCATAGTCGGGACACTGAATAGCGAAGATAAGCGCTATCTGGCCGAAAACTTCCTC
GCCTTCTTCAATCGTGACTATCGCCGCGTAGCGCAACTGCACGTCGATTCCGGTTGGGTA
CCACTGGATACCAATGTTGATGAGTTTGAAGTGGCGATCCGCATGGTGTGTGAGCCGATT
TTCGCCAAACCGCTGTGTGAGATTTCATTTGGTCACGTGTTACTGAATCTGTTTAACACC
GCGCGACGCTTCAATATGGAAGTGCAGCCGCAGTTAGTTTTGCTGCAAAAAACACTGCTG
TATGTCGAAGGCTTGGGGCGTCAGCTCTACCCACAACTCGATTTATGGCAAACCGCCAAA
CCGTTTTTAGAAAAGTGGATGGCTAACCAAGTGGGGCCACAAGCTTTCTTGCATGCATTG
AAAGAGCGTGCGCCCTTATGGTTTGAAAAAATGCCTGAGCTGCCAGAATTGTTGTATGAC
AGCTTAAAGCAAGGTCGTAACTTGAATCAGCGTTTAGATAATCTTTATCAAGGTTATCGC
CAATCCAAACGCCAACAAGGGACGGGAAAGTTTTTGTTTGGTGTTGGAGCCACATTAGTC
GTATGCTCGGCGATATGGATCTCCAACCAATTAGAACCTTTAGCGATCGGTAGCGCGACC
ATTGGCGTGTTATGTTGGCTATTGAGTTGGCGAGCTTATCGCCAGTAAGCGCCTTGTCGC
GTCGATAAGTTCGAAGATTTGTTCACACATAACCCGAGGTAAAAGAGATGGGTGGTATCA
GTATTTGGCAACTTCTTATCATTGCAGTGATCGTGGTATTGCTGTTTGGCACTAAGAAAC
TGCGTGGTATTGGCAGTGATTTGGGCAGCGCGGTCAAAGGCTTTAAGAAAGCCATGTCGG
AAGAAGAGTCAAACAGCGCAGCAAATCAGAAAGATGCTGACTTCGAAACCAAAAATCTTG
AGCAGGCCAAAACCAATGCGTCTGCTGAAGTGAAAAAAGACAAAGAGCAGGCATAAGTCG
TGTTTGATATCGGTTTTTGGGAACTGGTATTGATCGCTATTGTGGCGCTGGTGGTGCTTG
GCCCTGAGCGATTACCCCATGCGATTCGCAGCGTGGCAAAGTTTGTCTCTGCAGCGAAAA
GCATGGCCAATAGCGTGAAGGATGAGTTAGCGCATGAGTTGAAAGTGCAGGAGTTGCAAG
AAAACCTGCGCAAAGCCGAGCAGATGGGGATGCAAAATTTATCTCCTGAACTGCAAAAAT
CGGTGGAATCACTCAAGCAAGCCGCGCAGGAAGTGCAGCGTCCTTACGCCGCAACGCCGA
GCAGTGAAGCTAGCTCTACCAGTAGCAACCCCAGTTCGGCTACAGAGCCCGATGTTCGCC
TCGATAGCGCGTCGCAACCGGCGGAAAAAAAGGCCGAATAAGCGTTTTTTAAGCTCTCTT
TATCAAGAGTTATCCTAGGTTTCAGTACTGATGTGATAACTCTTTTTTGATCTGTTACAT
GAGGTTTGCATGTCTTCCGTTGAACAGACCCAACCTTTGATCAGCCATTTGTTGGAACTG
CGTAATCGCCTACTCAAAGCGGTGGCGGCTGTGGTGGTGATATTTATTGGCTTGATCTAT
TTCTCGAATGAAATTTACGAGTTTGTCTCAAAACCCCTAGTCGAGCGACTTCCCGCGGGC
GCAACCATGATTGCGACCGATGTGGCTTCACCCTTTTTCACGCCTTTAAAACTGACGTTG
ATTGCCGCGGTGTTTCTCGCGGTGCCTTTCATTTTGTATCAGGTGTGGGCTTTTGTGGCT
CCCGGTTTATATAAGCACGAACGGCGTTTAATCTTCCCACTGCTGGTCTCTAGCTCGCTG
CTGTTTTACTGCGGTGTCGCGTTTGCCTATTTTGTGGTGTTTCCGCTGGTGTTTGGATTT
TTCACCGCCATTTCACTCGGTGGTGTGGAGTTCGCGACCGATATCGCGAGTTATCTCGAT
TTTGTATTGGCGCTGTTTCTAGCCTTTGGTATCGCGTTTGAAGTGCCAGTTGCGATCATT
CTGCTGTGCTGGACGGGCGCAACCACGCCTAAAAGCCTATCGGAAAAGCGTCCATACATT
ATCGTTGGTGCGTTTGTAGTTGGTATGTTACTGACGCCGCCGGATATGATTTCGCAAACG
CTACTCGCCATACCTATGTGCTTGTTGTTTGAAGTTGGTTTGTTCTTCGCTCGTTTTTAT
ACCCGTGATGAAGCCGATGAAGGACAAGAGGAAGAAGAATAAAGAGCCGTGCTTTGAGCG
CTGCGTAAAGTCAAGAAGGGCACCTTATCGGTGCCCTTTGTTTTTGGATCAGCACAAAGT
TTGACCGACTTCGCTTTTTGATGATGTTGTCATCGCCATCTTTGATTTAAAGCAAATCTA
TCTTGGTTAGTGTTCGCACCGCGGCGAATTTCTACTATTCATATAAGCAGGCTCTAATTT
AAAGCGATTCGTAAACGCTTAGAGCATAGATTCAGTTGCACATCAGGAGCCGTAACACAT
GTCAGCAACGTAAAGCCACAATAAAACCAATAACATAAAACAAGGAAGCCATTATGAAAG
TCGTTCTTACCTCGCTGAGCTTAGCGATATCCCTCTCCCTCGCTGGGTATGCTTTTGCGG
CATCGCCAAGAAACGAACCTGTTTCCCCCATTTTACCTGCGCAGGAAATCCACATTGGAA
AAGCCGAGTTGGGTAAAAAACTGTACTTTGATCCGCGCTTATCCAAGTCAGGGTTTATCT
CGTGTAACTCATGCCATAACTTGAGCATGGGCGGCAGTGATAACTTAAAAACGTCCATCG
GTCATAACTGGCAACAAGGTCCAATCAACTCACCGACTGTGCTCAATTCCAGTTTGAATA
TCGCCCAATTTTGGGATGGTCGAGCGGCCGATCTGAAAGAGCAGGCGGGTGGGCCGATTG
CCAATCCGGGTGAAATGGCTTTTACGCATACGTTAGCCATTGATGTGTTGCAATCAATCC
CAGCTTACGTGAGTGAGTTTCGTCTAGTGTTTGGTAAGCCAACCCTCGATATCGATCAAG
TGACTGAAGCGATTGCGGAGTTTGAAAAGACCTTAGTGACCCCATACTCACGTTTTGACC
AATGGTTAATGGGGGATGATAGCGCGATAACGGCTCAAGAGCTGGCAGGCTATGAATTGT
TTAAAAACTCGGGCTGCGTGGCTTGTCATAACGGCAGTGCGTTAGGTGGCAATTCGTTCC
AAAAAATGGGTTTGATTGAACCGTATCAAACCAACAATAAAGTCGAAGGACTCAGTGCGG
TAACCGGCGCTGACGCCGATCGCTTTAAATTTAAAGTCCCGACACTGCGCAATGTGGCGT
TAACGTATCCCTACTTCCATGACGGAGAAGCGGCCACGCTTAAAGACGCTGTGGATATCA
TGGGGCGTTTACAGCTAGGGCGTAAATTTACCGATGATGAAAACGGTAAGATAGTGGCTT
TCTTGCATACCTTAACAGGAGAGCAACCAAGCTTTGCTTTACCCATTTTACCGCCATCCA
ACGATAATACACCTAAGCCTCAGCCTTTTGATTAGTTGAGGTAAGCGCCTGCTGGCTCGG
TGTTTTACCTGCCAGCGGGCTTTGCTATGTTTCGGGATGGCGATATCTAAACAGCTGCTA
CTTAAACGATCGGAGGTGGTTTAAATGGAAAAGCGAGCCGGTAAAAAAGTCCCCGCGCGC
CATTGAGTATAAAAGGTAGCCCCTAAGGTAAAACCACGCAGTGCCATAAAGCTGAGCATG
GCTAGCCACAGAGCGTGATTACCGTAGTGTGTCATGAACCCGTAAATGGCAAAGAACGCT
ACGGCCGAAACAGCCATGCTATTTCGCATCTCTTTGCCTTTGGTCGCGCCGATAAACACA
CCATCCAATAGAAAACACCACACGGCGATTAATGGCATGGCGACCAGCCAAGGCAGATAA
TGTTCCGCCGTTGCTTGAACGCTCGGAATGTTAGTGATCATTTGGATCAGATCCGATCCA
AAACCTAAGAAGATCAGGCTTAACAGCAAACAGATCATGGTAGCCCAAAAGGTACTGCTA
ATCATGGCAGTACGCAGTTGGCGATCATCCTTGGCACCAATTGCTTTACCAACCATGGCT
TCCATCGCGTAGGCAAATCCATCCATACCGTAGGAAATCATCATCAAAAAGCTCATCAAC
ACCGCATTAGCAGCGACGATGTCATCTCCCAACGCTGCGCCTTGAAAGGTCATAAAGCTA
AATACGGCTTGCAGACAGAGTGAGCGTAGGAAGATGTCACGATTGAGCGCCACTAAACGG
GAAAGCTCTTTGGTGAGAGAGGGGATGAAAGAGAAAGGGGCTGGGAGCTGATGCTGCCGC
CAGTAACGCCCCACGCACAGGAGACCAAACAAGAGACCAGCATAATCGGCGATAACCGAC
GCAATGGCGGCTCCTTCGACTTTCAGCCCAAGCCCGAGTACCAACAGCAGATCGAGCACA
ATATTGGTGAGGTTGGTGATGATCACCATCCACATCGGAGCGCGGGCATTTTGGGTGCCG
AGTAACCAGCCAAGCAGTACAAAGTTAAGCAAGGCGGCTGGGGCACTCCAAGCACGAATG
TAGAAATAGGCTTCAGCGTAGGTTTTGACTTCGCTGCTGGCATCGCTGAAGTGAAAAATC
AGTTCGGCGACAGGGCGGTGAAACAGTAAAAACAGTGCGGCTAAACCCAGTGCAATGACG
CTGCCTTGCAGTAAAACTCGAGCAAGCTGCTGTGAATTTTGCGCACCGTGCGCTTGGGCG
GTTAAGCCTGTGGTCGACATGCGTAAAAAACCGAGCAGCCAGAATGTCACGCTAATCATA
GTGCTGCCGAGTGCCACGCCGCCTAAATACCAAGCGTGTTCGAGATGACCGATCACCGCA
GCATCGACCAAGCCGAGCAGTGGAACGGTAATGTTAGACAGGACCATAGGCAGCGCGATC
GCCAGCACTTGGCGATGCACATTCGGTTGTTTCAACGTTTGCAAAATCAGTGACACACAG
AACACCTCAGTAACGACTTGCGGTTAGTGTAACTGAGTGGGGATAGTTGGGCTATGACAT
GACCGAGATGGCGGGTTACCAATCTAGGTTAACAACAACAGGGGTTAAGCGTGTTTTGTA
AATGCCGGAGCGTGCAATCGCGCGTTGCCAAAATTTCCAGCGATCACAATGGCGATCCAG
TGGTGAGAAAGTGCGTACCGATTTCGCCCACGGCAAGCAATTGATGATGGCATCACCTGC
GCAGGTAAACCCGTGGGCATAAGCTTCACAGCCCAGTTTTTGGCCTAGATAGCTGGAGGT
TTTATCTCCCGCCACCACAAGGCAGGCGCTGGCTTTGGCAAAATGCAATCCGATAGAGCG
CACGAAACGCGCCACTTGCTGAGCATCGCAATCGAGCAAGGCATGTTCACAGACCAACAG
CACAGGAGCGAATTCGGGGATCGGCAGTTCGGCAAGTCCTTGTGGTTGCATCACATCACC
ACACACCAGTTGATAACGCTCACTGCTGTGAAATAGCTTCTCACGCCATAAAAGGTTTTC
AGTAATATCCCACTCAATCCAGTGGCAGCGGCCGTTATCTACTCGATAAAAGCGGGTGTC
GAGGCCTGCACCGACATTAATGATCCAGCCATCAGGATGAGTATCAAGAAAGTGGCGAAC
TTGTTGGTCACAAAGTTGAGTCAAAGTGACGTGGAGTAACTGCTTTTGAGCGATATCGCC
CGTCAGGCAGTCTTGCGCTAAAGCGCAACGCCTACAGGCATTGGCTGCAATCGGATCATA
GACCAAGCCATTATCGACCAAGCTTTCTCGGCTGCGCAGCCAAAGTGGCTGAACCAAATT
CGCAGGAACTTGGTATGAGTCTGAGGTGGGTGAATCTGAGTGGCGCATGCTCATCTTCCT
ATACTGGGATAGGAAGATGATAATGAATCTCAAATAAGAAGGCAAGTTGTTGAGAATTTA
TCTCAACAATCTTCACATCCAAGTGCTGTTGCGAATGACGCCTACTGCAATGCCTTCAAT
GGTGAGCGATTGCGCGGCTAAATCGACTTCGATTGGCGCAAACTCTTCATTTTCCGCATG
CAGGAAAACTTTGGAACCTTTGCGCTCCAGACGTTTCACCGTGACGTCATCTTCTACGCG
CGCCACCACGACTTGGCCGTTGCGTACATCTTGTGTTTTGTGCACAGCAAGTAAGTCACC
ATCGAGGATGCCGATGTTCTTCATACTTTCGCCATGTACACGCAGCAGAAAATCGGCTTG
CGGGCGGAACATGCTCGGATCGACTTGGTAGTGTGCTTCCACATGCTCTTGAGCAAGAAT
CGGTTCACCCGCGGCAACGCGGCCAATCAAAGGCAAGCCAGTTTCGGCTTCTTCTTCGTT
TGCGGCGTTATCGACGAGGATGCGGATCCCGCGTGAGGCGCCGGGCACCATTTCAATCAC
TTGTTTACGAGCCAGCGCTTTGAGGTGTTCTTCAGCCGCATTGGCCGAACGAAAACCCAG
CTCTTTAGCAATTTCGGCGCGGGTTGGGGGCATTCCGGTTTCATCGATCTTACTTTTGAT
CAGATCAAACACTTCTTGTTGGCGAGGGGTTAACGGCTTCATGAGTCACCTGTCTTTTTA
TACAGTTGACTGTGAGTATATCCAGTGCAATGAGAATTGCAAAGCCAATTGCTTGTTTTT
TGTGTGATTGTGAAGTTCGCCACTGGATTGCGTTCTCCATAATGGCTTCAAAGACGGTGT
GGCTGCCTCCCATTTCACTCGGAAATGCTGCGCATGTAAGCAATTAAATTAAAAGGTTTG
ACCAGTTTCTGGTATTCTTGGCGCGCAAAAAACGATACCGCACGATGGTGAGCTCTCGCG
TTGGCCGTGAAAGCAGACGTACTGTCGCGCTTATTTCAAGAATCTTGAGGCTTTGAACTC
TATGTCTTCAGGACACCTATTATCCCGTTCACTACTGAAGTTGCCGATGTCGGTGCTGGT
GAAAGGGACGGCGATTCCGTCTAATCCGATCCAAGATCTGGATATCGATACTCATAAACC
GGTGATTTACGCCTTACCGTTTCGCTCCAACGTCGACTTGCTGACGTTGCAAACACATGC
CAAAGAAGCTGGGCTGCCTGACCCTTTAGAGCCTTTGATGCTGAATGGCAAAGCTTTCCA
GCGCTATGTGTTTATTGCTTCGCGCCCAACGCTGCTGAGTAGCGATCAACATGTGCCGAG
TGACTCTATTGCGCTGTTTTCTGAGCTGCTGACCGAACATAAGCTCGACAGTGAGTTGGA
TGTGCAGGTGATTCCAGCAACGGTTTTGTGGGGACGTAAACCGGGCAAAGAAGGGCAAGA
AAGACCCTATTTGCAAGCGTTGAATGGTCCGGAGAAAGCGCTGGCCGTTTTGGCTTCTGG
CCGTGACTGCTTGGTGCGTTTTAGTCCTGTGGTGTCGATGCGTTACATGGCGGACACCCA
CGGCACCGATGCCTCGATTGCCCATAAATTGGCTCGTGTAGCACGCATTCACTTCTCTCG
GCAAAAACTGGCGGCGTCAGGCCCTAATTTGCCGCAGCGAGCACAACTGTTTGCCCGCTT
GATGAATTCTCCTGCGATTGAAAAAGCGATTGCGGACGAAGCGAAATCCAAACAGATCCC
ACTTGAGAAAGCGCGCAAAGAAGCGCACGACATTCTGGATGAGATCGCGGCGGATTTTTC
CTATTCGCTCGTGAAAAAAGGCGATCGCATTTTAGGTTGGTTGTGGAACCGCATCTACCA
AGGTTTGAACATCAATAACGCCGCAACGGTGCGTCGCTTGGCGCAAGATGGCCATGAGAT
TGTCTACGTGCCTTGTCACCGTAGCCATATGGATTACTTGCTGCTTTCTTATGTGCTTTA
TCATGAAGGCATGGTGCCTCCGCACATTGCCGCGGGGATTAACTTGAACTTTTTCCCGGC
GGGGCCGATTTTCCGCCGCGGCGGCGCGTTTTTCATTCGTCGTAGCTTTAAAGGTGCGCC
ACTTTATTCAACGATTTTCCGTGAATACCTCGCGGAGCTGTTTGCGAAAGGCTATTCGGT
GGAATACTTCAGCGAAGGTGGCCGCTCGCGTACAGGTCGCTTGTTGCCAGCGAAAACGGG
CATGTTGGCGATGACCATTCAAGCCATGTTGCGTGGCCTGAATCGTCCCGTCACGTTAGT
GCCTGTCTACATCGGCTATGAGCATGTGATGGAAGTGGGTACTTACGCCAAAGAGCTACG
CGGCAAACGTAAAGAGAAAGAAAATGCCGGTTTAGTGCTGCGCACGCTGCGTAAGCTGCG
CAATTTTGGCCAAGGTTACGTGAACTTCGGTGAGCCTATCCCACTCAACCAGTTTTTGAA
TGAAACCGTACCGCAATGGACGCAAGATATTGACCCGATGGGCGAGAGCAAGCCGCAATG
GATGACTCCAACGGTGAATAAACTCGCGAACCGTATGATGACGCACATCAACGATGCGGC
AGCGGTGAATGCGATGACCTTGTGTGCGACGGCGCTGCTTGCTTCGCGTCAGCGTGCCTT
GGCGCGTGACAACCTGATTAAGCAGGTGGATTGTTACTTATCGCTGCTACGCAATGTGCC
GTATTCAGCCACATCAACGCTGCCGAGTGAGAGTGCAGAGAAGCTGGTAGAACATGCGGA
GTCGTTGGATAAGTTTGTGGTGGAAACCGATACCATGGGCGACATTATTTCGCTGGATCG
TAACCAATCGATCCTGATGACTTATTATCGCAACAACATTATCCACCTGTTGGCTCTGCC
ATCGCTGATCGCTCAGTTGTTGATTCGTCAGCAAAGCGTATCGCTGGAAAAGGTGCAAGC
GACCGTTGCACAAATCTATCCTTTCCTGAAACAAGAGCTGTTTTTGCGTTTTGAGGCAGA
AGAACTCAACGATCTGGTACTGCGTTATGTGGCGGAGCTAGCACGCCAAGGTTTGGTCAC
GGTGGAAGGGAAAACCGTCACCCTGAATCAAGCGCAAACTCAAGTGCTGATGCTGCTGGG
GCGCATTATCTCCGAAACGCTGCAGCGTTATGCGATTGCGCTGAACCTGCTGGTGAGCTG
CCCACATTTGGGTAAAGCTGAGCTGGAAGAGAAGAGTCAGGAAGTGGCGCAGCGTCTTGG
CCGTTTGCATGGCATTAATGCGCCTGAGTTCTTTGATAAAGGGGTATTTGCTTCGCTGTT
CGTGACGCTACAAGAGCAGGGATATCTCGATGATCAAGGCCGCTGCGTATTAGAAACAGC
GAAGCCGCTCTCTCGCCAGCTTTATGCGCTGATCTACCCAGAAGTGCGCATGACGATTCA
AGAAAGCTTGTGTCAGGTTGACGCGTAACGATTGTGTTCTAGCCAATCGAACCGAATGAA
AAAGGCATCCTGCGGATGCCTTTTCTTTTGCCTTAAGCTGGGATTACCAAACGCTGAGCA
GAATGCCTGCGGTGATGGCCATTCCTACATAGTTGTTATTTAAAAACGCCTGAAAACAAG
GCATACGTTCGCGATAACGGATCAAATGTTGTTGGTAAGCAAACAGCCCCGCTGCGATCA
GTAGACCCCAGTAGTAACTGGTGCCAAGCGCTAAACCTTGGCCTAGAGCGACCAGTAAAC
TCAAAGTGGCCAATTGCAGTAGGCCAATGATGCGTTTATCCCAACGCCCGAATAAGATCG
CGGTCGATTTGATGCCAATTTTCACATCATCATCTCGGTCGACCATGGCGTATTGAGTGT
CGTAAGCAATCGTCCATAACGCATTAATCAAAAACAGTACCCAGACTTGTGGAGTCAGCG
TATTTGCTTGAGCAGCCCAAGCCATAGGAATCGACCAACTGAACGCGAGGCCAAGCACCA
GTTGAGGCAGGTGAGTGAAGCGCTTCATAAACGGGTAAACAAAGGCTAACAGAATACCGA
TAAAAGAGAGCTGGATAGTTAGGGTATTCATAGTCAACACGAGTAAGAACGAGCTGACAG
CAAGAAGAACAAATAACAGTAAGGCTTCTTTGGCCGAAACTAACCCTGCGGGCAATGGAC
GTTGGCTCGTGCGCTTCACATGGCCATCGACATGGCGGTCGGCGTAATCGTTGATCACAC
ACCCAGCCGAGCGCATTAAAAAAACCCCTAACACAAACACGACTAAGACGCGAAGATCCG
GCAAGCCTTGAGCGGCTAAAAGCAGCGCCCACAGAGTAGGCCAAAGTAAGAGTAGGGAGC
CAATCGGGCGATCCATGCGCATCAGTTGCCAGTAAGCGCGCGCTTTTACAGCGGTCATTT
ACACTCTCTCCTTAGAGTAAATCGGGGATGTGGCGAGAAACAGCTCCGTCACTAACATGG
GTTTGTTGTTCATCCATAAGCGAGAGCGACGGGCTAATAGTCGTCCGAGTTCTGTCTCTA
CCCAGCCAACTTGCAGTGCATCTCGCTTAACATTATCCGCACTAAATACGGTGAGACCTA
GTGGAATTTTCCCTTGTTGGGTGAAATCAAACGGCTGATTGTGCATGGATGAGCGAGGGA
TCAAAGTATGGCCAAATACCCAAGGTTGTTGGTCGCCATAAATAATCACTTGGCGTAGAA
GATACTCTTCAGAGGCGAGCAGTTGAGTTTCATCATAGCTCAGGGTGTCCGCCAGCATGA
TTTGGTTACTTAATAAATCTACGGTCAGATGCTCACACTGCGTCGCCATTCGGCGCGAAA
GAGAGCCTTGTTCGAGTAGCCATTGCTGAGCTAAAGGGGCTGGAAATTCAATGTCATCAG
GCTGTTGCCAAGTGACGCGATTCAGTGCGGCTAAATAGAGCGAAGTTAATTGATTCATAC
TATTATTCAATTTGACGCTTTACCCGATTACCCTAGCTACCTGCAATACCACCGAGTTTG
GGTATACAATAAAGCTCAGATTTTGATTCCAAACCAAAGAGTTCGAACGCGGAAAGCATT
TTATTTACCAAATGGATGCTCTATTGTAACAAGACTCCGGCGGTTCGAGTATTGCGAACA
GAATAAAGAGCAGACAGAAATATGCTAAAACGTTACGTCGTCCAAATAATGCTCGCTTTG
AGCTTCATTGTTCCTTTCCATAGCCATGCGGAAGAGAAATCTGCTGTACCTCAGTTGGCT
TATTTCACTTTAGAACCTGATCTCACCACCAATTTTTTTACCAAAGGTAACAAATTGGGT
TATATCCAAGTACGGATCGATATTATGGTCGCCAATGCTGCAGATCTCCCCGTTGTGGAG
CAGCATCAACCTTTGATTCGTGATGCCGTGGTTGAGCTGCTCGGTAAGCAAACCGAAGAC
ACCATCAAATCCTTAGCGGGCCGTGAGGATTTGCGTAAGTCGCTTGTCAATCGCCTCAAC
AACATCCTGTTGCCAGAGGTAGGGCGTACTGTGATCGCGGATCTGCTGTTTACGAAATAC
ATCTACCAATAATCGGATTGTGTTGGGTGCATCGCTCAGCGACGAGTCAGTAAACAAAAA
AGCGGCGGTTGCCGCTTTTTTACTCTCAGAGTATCGATGTCTGCTGCATCATGGTTTCAT
CCAACCCAGGCTCAAAAACTCTCCCATTCTTCATCGTGCGCGACCTGCATAACGGGTTGT
GCCCTCGAGCTGGCTTTGGCCGTGATTTTTGCTGGCGTTTTAGCGATGTGGCTGGCCGGA
TGTCGAGTCACTGGTGCGGATTGCGGGCGCTTATTGACCGCTTTCAACAGTGATGGGGCG
CTCGTGTCCTGATCTGGCAATCTGAACATAGCGACATGGTCATAGAGCTGCTCGGCCTGT
GCTAATAGGCTTTCTGAAGCCGCGGCTGCCTCTTCGACGAGTGCGGCATTTTGTTGGGTC
ATCTCATCCATCTGATTGACTGCTTGGTTCACTTCATTGATCCCCGTTGCCTGCTCGGCT
GACGCTGAGGCGATATCGGCCATCAAATCATGGACTCGCTTGATCGACACGACTATGTCT
TTCATGGTGCTGCCGGAGCGATCCACCAATTCATTCCCATTGCTGATTTTACTCACGGAA
TCTGAGATGAGCGCCTTAATATCTTTCGCTGCATTGGCTGAGCGCTGTGCGAGTGAGCGT
ACTTCGGAGGCGACTACGGAAAATCCGCGGCCTTGTTCACCGGCTCTAGCGGCCTCTACC
GCAGCATTGAGTGCCAGAATATTGGTTTGGAAAGCAATACCATCGATCACACCTATAATA
TCGGCGATCTTTTGCGCGGATTCGTTAATCGAGGCCATAGTCACTACCACTTGCTCAATC
AGTTCTCCACCGCTGGCGGCGATTTCCGTGGCTTTACCCGCAAGGATGTTCGCCTGCATG
GCGTTATCCGAGTTTTGTCGCACCGTGCTGTTTAGCTCTTCCATGCTGGAGGCCGTTTGC
TCCAGATTGGAGGCTTGTTGCTCGGTTCGGCTAGAGAGGTCGGTATTGCCATTGGAAATC
TCCGTCGCTGCTAGCTTGATGGTCGCGGCGACGCTGTTGATGTCAGTAATGATTTGACGC
AATGTGACAATGAATTGACTGATCACCTCACCGAGCTCAGCAAATTCACCTTCAAAAGGA
TGCGTGAGTTGTGCACTGAGATCGCCGCTGGAGAGCGCCGTCATGACGCGTTTGACTTCA
TTGACCACCATCTTACGCTGAGTCACGTTGGTGGCATATTTGACAACCTTATACGGTTTA
CCCTCGCTGTCCATAATCGGGTTATAGCTGGCTTGGATCCAGATCTCTTTCCCCCCTTTG
CCGAAACGTTTGTATTCGTCGACAAAGAATTCGCCGGAGCGCAAACGCTGCCAGAAATGT
TGGTACTCTTGACTCTGTTTATACTGCTCATCAACAAACATGCTGTGGTGCCGCCCTTGG
ATCTCATCCAACTGATAGCCCACCGTTTGCAGAAAATTCTGATTTGCAGTCAGAATGGTG
CCATCGAGCGTAAATTCAATCACGGCTTGGGTGAGATTGACCGCATTCATTTGACCACTA
CGGTCAATTTTTTCCAGCTTGGCCGCAGTGATATCTTGCAACAGTACCACCACGTTTTGT
AATTGACCGTTTATCGCCTTGATGGGATACAGATCCGCTTTTATCCAGATTGCCTCTTGC
GAGCGGCTGAGCTGTAATTCGGCAGAAACAGGGTGTCCTTTTTTAGCATCCTGCAGCAAG
CGCTGCACAGATGGCTGCTGATGAGTGCGCCATAAGTTCGCAAAATCCGCTCCGACCATC
GCTTCAGCCGATACCCGACAGAGATGAGCAAACGCATCACTGGCATAGCAAATCGTGCCG
TTGGGCTCACATTCCAACAGTGCCAGATGTTCACGAATCACCTGAACAAAAGCTTGATTG
ACTTGGGGTGTGAGGTCTGACTCTGGCGTGGTGAGCGCAAGGTCAGTTTGATAAGGCGCA
ACCTGTGGTTCTGGCTGTAATGCCGTCGTCTCGGTGGTTACCGGAGATTGCATCAGCGGG
TCTGGCTTAACCTCCGCTGGTTGCGTCGGATGATGTGGTGCTGTAGAGAAAAGACGTGCC
AATAAACCCATAACCTGCTCTCCTTGGATGGGACCAACTGATGTTTTTATTTCCCTTTTC
TACTTGAAGCGGTCACGCTGGATGCCGTGTTCGTTTCGTCCAGTCACAGAGTTTATCTAT
GCTTGTAACGATGGTCTCACTGGCCCTCTGCCGTCGCAGCAAGTTGTTAGGGCATGCGAT
CATTGATCGCGTGATCTTATGGCAACACTAAGGCACAACGCAGTCAGGACAGCACAGAAC
TGACAAGCATTATGTTGCACATTCGATACTAACTCATAGCAGAGGTTGGGTGATTAGTAC
AAGTCGGTGAGCCGTTTTACGATCAGCATACGTGCTGACCGTGATCGCGACTCAAAGAGA
AGCGGCGCAAGAAAGGAGGAAATGCTTAAGCTTGCTGGTCGCGCTGGCTGTCGAACCATG
CCAGTACGACACCGCTGATTAAGCCAGCTAAATGAGCGGTATTGGCAATCGCCATAAACG
GCTGCACATAACCTAACACTAACCAGATCAGCATAAAGCCCATCAAGGATCTTGGAATGG
ATAAACCCAGTTGGGGGGCGCGCTGACCAAGAATCCACAGATACCCAGCCAAAGCATAGA
CAACACCGGATAGGCCTCCAAAATTCGCGCCTTCAACCCAGTATTGACCAGCTCCAGAGA
TAATCGCGGACACCACAAACAGCTTAATCAGTCTGACACTGCCAAGGCGCTGTTCAAGAT
CGCCCCCAAATTGCCACCACCAGAGTAAGTTAAAGGCAATATGCATGACGGAAAAGTGCA
GTAAAGCATGACTAACCCAGCGCCAAATTTGCCATTGCTGGCCAGCAAGAGCGGGAAAAT
GTAATGCATTAAACACCTCATCTCCCGCACCAAACGTTTGCAGAGTAAAGATGATGATGC
ATAGCGCCATAATAAACAGCGTAAACACTCCAGCTTTGGCTTTAATCAGACTGAGTAAAT
TGGGCGATGCGTAATGAAATTGGGGGCGCTTTTGATCAGCGACTTCCCATGAGGCGGCTT
GGTATTTTTCCGCATAAGGGTTCTCTAAAAACAGCGCGAGTTCAGCTTGTGCGGTTTCGA
TGTGTTGATCTTGGATTACCCAAAGAGTGAACTGACCACCTGCATCCGGCATCATCTGAA
TTTCAATGTGGTGGGCGGCCATGTAATCGATAAAAGCTTGTGCCGCACGCGGATTGTTAA
AAGTGGTCAGTAAATGCATTAGTCCTTAACTCGCTTCGATGGGGAGATTGGCACGATGCC
AGGCTTCAAAGCCGCCATCGACACTATACACCTCTTCAAATCCTTGGTTAACCAGATATT
GGGCTGCGCCTTGGCTACTTATGCCGTGATAACACATGACTAAAACCGGCTGATCAAACT
CAGCTTGTTCCATGAATTGCACCATAGACTGGTTTGTCAGGTGGTAAGCGTTTTTAGCAT
GAGCGAGTTGAAAAGATTGTGGGTCGCGAATATCGACTAAATGAGCCTGTTTCTGCTCCA
TCATGGCTTGTGCTGCATTAACGTCGATGTGTAAAAAATGGTCCATAGGTTTGCTCTCAT
TTGGCATGCCGAATCGGGCTAATTGTAACCTATTCAAGTTTAGACAAGTACTGGACAAGA
GTAGGGTTATCCACTTGTGATTAAAATGACAGCACCTGTGGGTAATCCTGTGAATTGCGT
TGATAAAGTGGTTTTGTGATTTTCGATCCACAATATGTAGCGATGATCCTGATTTTGCTG
TGGGTAATTTTGAAAGTATCCCCAATCGATGAATTGTAATAAAGCCTTGAAATAGGCGGT
TTGATGACAGTGAATAAAGAAATTTATCACAGAGTTATCCACAGGTAGATTTGCGCAACG
AGATCCCGAGTGCGATCTAAAATCGGATCACTGCAGCGCAATTGAACGTTTGAGTGGAGT
CTTTCGTGGGAAGTCACAGGAAGGGGGAAAGGCACAAACCCAGAATGACCTGCACGGGCA
AGTCATTCGCTCACTTATCGAAGCTTGATTGACGATGAGCTTAGTGCAAAAGAGAGGCTA
ATAAGGCCACTATGCTCTCACAGCAAAGCAGCCACTATTTGATCTTGATGATATGTCCGC
ACTCTCTGCAGATGTAGACTTCTTTAATACCAATCAGCTTTTGCCACAGTGTGCGCCGTT
TACGTTGCAAATGATTCGTGTGAGTACAATTGAGCATAATATATAAGTTAACCATGAAAA
ATTGTTACGAATATTACATTTGCTGCATAGGAAATGAAAGTGATCTTGGTTCAATAAAAT
GCTATGAAATTAAATTAATAAAACTGTCATTTATCCAGTCCAAACAATGCCTTAGAATTG
TTGTTGGTAATTTTGATAACCTCGCCGAGAGGGAGTGAACGAAGCTGTGCAACTTTCTCA
CTGATGAGATGGGTTAACATAGGTTCATTACGTTTTCCACGGTGGGGGACGGGGGCTAAA
TAGGGACAGTCCGTTTCTAAAATCACGTAGTTGAGATCGAGTTGCGGGATCACTTGATCC
ATGCCGCTATTTTTAAAAGTACTGACTCCGCCAATGCCGAGATGAAAACCAAGATCATTG
ATCGCTTTTGCCTCGTCGACACTGCCGCCAAAGCAGTGAAAAACACCGCGTAAGCGACCA
TCTTGCGCTTGCTTGAGTAATGCTAATGTCTCGTTGAGCGAATCTCGGGTGTGAATGACC
ACGGGCAAATCCAGCTCTTTTGCCCAGTTGAGTTGGGTTAAAAACGCCATTTCTTGTTCG
GCTTTAAAAGTCTTATCCCAATATAGGTCGATACCGATTTCGCCCACGGCAATAAAAGTG
TGGCGAGAAAACCACTCATAAATGGTCGCTAAAGTCTGTTTTACATTGGCATCCACATAG
CAAGGGTGGAGTCCCATCATCGAATGGCAAAGATCTGGGTAGGCTTTTTCTGTTGCCAAC
ATGGGCGCAATGGAATTGAGGTCAATATTAGGCATCAAGATTTTTTCAATACCGACTTGT
CTAGCGCGAGCGATCACCTCATCGCGGTCATGGTCAAATTCACTGGCATAAACGTGGGCA
TGGGTATCAATCATCGGATCATCTCAACATTCGGTTTTGTGGCGAGTATACGTGAGTGTG
AGCACGAGGTCATTTTTGGCTTTTTCCTGCTTTGCCGCTAGCATGCCGAGCCGAGAGTGA
TATGATTTTGCCCAGCACTTCCCTCAGCACCTGATTTTTCAGGCACTGACCACATAAGAA
GGAGAATAGAGTGTCGGTATCCATTCAAGGTCAATTTCCTGGGCGTCGTTTACGCCGCCT
GCGTAAACATGATTTCAGCCGTCGCCTTGTGGCCGAAAACCAGTTGTCGGTGAACGATCT
GATCTACCCGATGTTTATTTTGATGGGTAAAGATCGCCGTGAAAAAGTCGATTCCATGCC
GGGCGTAGAACGTTTATCCATCGATTTAATGCTGGAAGAAGCACAGTATCTCGCTAACCT
CGGTGTGCCTGCGATTGCTCTGTTTCCTGTGGTCAATCAGGATGCAAAAAGCCTATGTGC
TGCCGAAGCTTACAACCCTGAAGGCTTAGTTCAACGCGCAGTGCGTGCGCTGAAAGAGCA
TGTGCCGCAAATGGGCGTGATCACTGATGTGGCATTGGATCCATTCACAACTCATGGACA
AGACGGCATCATCGATGAGCAAGGTTATGTGTTGAATGATGAAACAACGGAAGTGCTAGT
GAAGCAAGCACTGTCGCATGCTCAAGCTGGTGCGGATGTGGTTGCCCCTTCCGATATGAT
GGATGGCCGTATTGGGCGCATTCGTCAAGCATTGGAAGAGGCGGGGTACATTCATACTCA
AATCATGGCTTATTCCGCTAAATATGCCTCGAATTACTATGGGCCATTCCGTGATGCGGT
CGGGTCATCTGCGAATTTAAAAGGTGGCAACAAGAAAAACTACCAAATGGACCCCGCCAA
TTCCGATGAAGCTTTGCATGAAGTCGCGATGGACATCAATGAAGGTGCGGACATGGTGAT
GGTGAAGCCCGGCATGCCCTATCTAGATGTGGTGCGCCGTGTCAAAACCGAGTTGCAGGT
ACCGACCTTCGCTTACCAAGTTTCCGGTGAGTATGCGATGCACAAAGCGGCAATCATGAA
TGGTTGGTTGAAAGAGCGGGAAACGGTATTCGAATCTTTACTCTGCTTCAAACGTGCAGG
TGCAGATGGCATTTTGACTTACTTTGCGAAAGAGGTGGCTGAGTGGTTGGCGGAAGACAG
CGCAAAAGCCGCGCAGTTCTTACCTAAAAAGTAAAGAATACACCGCGCTAATAAAGCAAA
GCTCAAGGCTGACGTAAGTCAGCCTTTTTAACATCTCTAAACCACTGTTTTTAGCGATGG
CGATTGTTTGAGGAAAAATGATGTTAATTCGTGAAGGTTCCCTGAGTGAAATTGTACAAA
TCGTTGAAAAAATTCATGAGTTTGCGCAGAAAGAGACGGAACAGAGCTTACAAGCTAGGC
TGAACGATAAGACTTGCTTAGTGCTCGTTGCAGAAAATGAGAGCGAATTGCTAGGTTTTA
AAATGGGTTACGAGCTCGATAATAAAACGTTCTACAGCTGGTTTGGTGGTGTGACTCCTG
CCGCACGAGGGCATGGTGTCGCGCAGCGCTTACTTGACGTGCAAGAAAAATGGGCGTTAG
AGCAGGGGTATCAACGTATCAAAGTGAAATCGCGTAATCAGTTTCCCGCCATGTTACGGT
TGTTGATAAAAAATGGTTATCTCATTGAGGATTATGAGAAAAAGGAATCCATCATCGAGA
GCCGAATCCACTTTGTTAAAGTGCTCTAAAAAATAAATGAGATTTTTTCTCATTTGGGTG
TTGACTATTAAATGAGAACTATTATTATTAACCACGTCTTAGGGAACAAGTGAAGGTTCA
CCAGGACGTTAAGTCACCCTTTATCGAGTCATCGATATGCGGTAGCGAAACGGCCGAACT
TGAGCAGGTTCTTTTTGACACGACATTGCTCACATTGCTTCCAGTGTAATTTTTAGCTTT
TTGGTAAAGCGAATCAAAAAATTGGCTTTGACCTCGTTTGCTAGGCGACATCTTCGGGTG
TCGCTTTTTCTTTTTATGTTATGGTTCTCGCTCTCGCTCATGAAGTTATCCACTGAAGCT
TAATATTATCCCAGCAATGAGTGGACAAGTATGAAGTTTCACTGCACTCATCCACTGGCC
AATCCATCACGTAAGCAGAGTGAGCAAAAGGGCAGCGAGTGTCTTTTCCACAATTTACGA
TCCGCAAAAGATCATTTTATTTTCAGTCGATCCTTTTTTTTATTGTTTAAAAACATTAAC
TTAAAAATTAATCATGCAGTAAATTTATCGGTTGTAAATCGACATAAATAAATCTATAAA
CAGAGTTATCCACAGAATGTAGGGTTGGATAAGTGGGTCGGATATCCCCTGAATGAGCCA
AAAACGGTAACAACATGGAATCCAAGCATTAGTCGTGGCATCCTAGGCTCATTTACTTAC
GTTTGGATAATCCTTCTATGGCTCATATACCTGACAATCCATTGATTTTGATCGACGGCT
CCTCTTACCTTTATCGCGCATTTCATGCTTACCCGGGCACCATGAGTAATGGTGAAATCC
CAACCAACGCCATCTATGGTGTGGTAAACATGATTCGCAGCATGATGCGCCAGTTCGCTT
CGGATCGCATGGCGGTGATTTTTGATGCCAAGGGAAAAACCTTCCGTGATGAGATGTACG
ATCAATACAAGGCTCATCGTCCTCCTATGCCAGATGAGTTGCGCTGTCAGGTTGAACCTT
TACACCAAGTTATTCGCGCTATGGGTTTACCGCTGTTGGCGATTGAAGGTGTAGAAGCTG
ACGATGTGATTGGTACGTTGGCGCGCCAAGCCTCACAAGCTGGTATGCCTGTTTTGATCA
GTACCGGCGATAAAGATATGGCGCAGTTGGTGGATGATAATATTACCCTGATCAATACCA
TGACCAACGTCGTGCTGGATCGCGAAGGTGTGATTGAAAAATTCGGTATCCCGCCAGAGC
TTATTATCGACTACCTCGCCTTGATGGGTGATAAAGTGGATAACATTCCGGGCGTACCTG
GGGTGGGTGAAAAAACCGCGACCGCACTTTTGCAAGGGATTGGCGGCTTAGAAGCGCTGT
ACGCCAACCTCGATAAAATCGCTGCTTTAGGCTTCCGTGGCTCAAAAACCATGGCACAAA
AGCTGGAAGAGAACCGCGGTAATGCCAAGCTTTCTTATCAACTCGCCACCATCAAATGTG
ATGTCGAGCTTGAGGAATCTCCGCAAACCCTGCTAAAGCAAACGCCAGATCGAGATGCGT
TGATGTCGCTCTACGGTAAGCTCGCCTTTAAATCTTGGCTGACCGAATTGCTTGATGGTG
GTACAGGTATTGTGACGGCGGACGAGCAAACGAAAACCTCTTCAGTTACTGTTTCAACCG
CAGCAACTCATGCGGCTGCGATTCCTGAAAGCCCTGCGGCCCACATCGATCGCAGCCAGT
ATCAAACCATCCTAAACGAACAAGACTTCCAGCTTTGGTTAGAGAAGTTAAAACAAGCCG
AGCTGTTTGCCTTTGATACGGAAACCGACAACCTTGATTACATGGTCGCCAATTTGGTGG
GGATGTCGTTTGCAGTTGCCGAAGGTGAAGCGGCTTATCTGCCAGTTGCGCACGATTATC
TGGATGCGCCGCAGCAGTTGGAGCGCGACTGGGTGATTGCCCAGCTAAAACCTCTGCTTG
AAGATGAAAGCAAAGCCAAAGTGGGCCAAAACCTCAAATACGATGCGAGCGTGATGGCGC
GCTACGGCGTTGAGCTGCGTGGTATTCGCCATGACACTATGCTGCAATCCTACGTCTATA
ACAGCGTGGGCGGCAAACATGATATGGATAGTTTAGCGCTGCGTTTTTTACAGCACAGCT
GTATCTCGTTTGAACAAGTGGCAGGTAAGGGTAAGAACCAGCTCACCTTTAACCAAATCG
CTTTAGAAGAAGCGGCACAATACGCGGCAGAAGATGCGGATGTGACGTTGCGTCTGCATC
AGCGAATTCATCCGTTGATTGAGCAAGACGCTAAGCTTGAGCAAGTGTATCGCGAAATCG
AAATGCCGCTGGTACCTGTGCTATCACGTATTGAACGTACGGGCGTGATGATCGACGACA
TGCTGCTCAGTGCCCAATCGCAAGAAATTGCGTTACGTTTAGATCAATTAGAACAAAATG
CTTATGAGTTGGCAGGTCAGCCGTTCAACTTAAGCTCGCCGAAGCAGCTACAAACCATTT
TGTTTGAGCAGATGAAGCTGCCTGTCTTGCAAAAAACGCCATCCGGTACCCCTTCAACCA
ATGAAGAAGTGTTGCAAGAGCTGGCTTTGGATTACCCACTGCCCAAGGTTCTGATTGAGT
ACCGCGGTCTGGCCAAACTCAAATCGACCTATACCGATAAGTTGCCGAAGATGATTAACC
CAAGTACAGGGCGCGTGCATACTTCCTATCATCAAGCAGTGACGGCCACTGGGCGTCTCT
CCTCCACTGATCCTAACTTGCAGAACATTCCAGTGCGTAATGAAGAAGGACGCCGTATTC
GCCAAGCGTTTGTTGCTCCGCATGGTTGGAAAATCATGGCGGTCGACTACTCGCAAATCG
AGCTGCGCATCATGGCGCACCTGTCGGGCGATCAGGCGTTATTGGATGCTTTCCGTGATG
GGAAAGATATCCATGCGGCGACAGCAGCAGAAATCATTGGTGTGCCGATTGATCAAGTGA
GCAGTGAGCAGCGTCGCCGAGCGAAAGCGGTGAACTTTGGTTTGATCTACGGCATGAGTG
CGTTTGGTCTGGCAAAACAGCTCGGTATTCCACGCGGTGAAGCACAAGAGTATATGGATA
AATACTTTGAGCGTTATCCCGGCGTGATGCAGTACATGGAAGATACGCGTAGCCGTGCTG
CACAATTGGGTTATGTCGAAACCATCTTCGGTCGTCGCTTACATTTGCCGGAAATCACCT
CACGTAACGCTATGCGTCGCAAAGCGGCTGAGCGGGCAGCGATCAACGCACCGATGCAAG
GCACCGCGGCAGACATCATCAAAAAAGCCATGTTGTTGGTGGATGAGTGGATTGAGCGGG
AAGGTGATGGCCGAGTCAAATTGCTGATGCAAGTACACGATGAATTGGTCTTTGAAGTTA
AAGAGTCATCTTTATCCGAAATTGAAAGTAAAGTACAACAGCTGATGGAGTCAGCGGCCG
AGCTTGCAGTACCTTTAGTGGCCGAAGCCGGCCACGGCGACAACTGGGAGCAGGCGCACT
AGCTCGATTTTCCAGCGAAACTGAAGAAATACATGAGCCAGCGCACGTTCGCTGGCTTTT
TTTATCACTAAAAAAAGTTTACCTAGCTCAGACAGTTATGTTGTTTAACTAAAATTTAAT
GAAAAAAAACTACAAAAAATATTTTCAATTCTGACCAATTGTTGTACATTAGCTCGCGTA
GGGTACAGAGGTAAGATGTTCTATCTTTCAGACCTTTTGTTTCACGTTATTGGATTAGGC
TGATTCAGCCGCCCCAGTCACCATTTGACTGGGGCGTTTTTTATTGGGCGCTATTCCACG
TTGGCACTCCCGCTTTTAGCCTATATCTCTGCTTATTTTGTGGTCGGTCGCTTATGTGCT
TTAAGCGGATTGATTCGACAAAAACACTCCATTCTGTAACTAAACACCATTCACACTTTT
ATTATTTCTAACGAGAAATCAAGTCTCTAAAACACAGCATTTAAGCCGTCGAACGATGCT
GAAAGCCAAGAGCAGCAAGGGTTAAGCTATCTTGAGTCATCTGATCTTGAGCATTTTGTG
CCGACTTGAAAAAGAGCCGCGTTTGCGAAATGCTTGGGCCATAACAATAAAAACCGTTTT
CTCTCCCGTTGCCCCACCAGGATGGTGGGGATTTTGTTGCTTTCCCTCATATTTGTTGGC
CTACCATCGACAGCCCTGAGTGACATCTCTGAATTGTGGTAATAAAAAACCCCGCATGAG
CGAGGTTTGTCGTGACATAGTGTTAAGACTATTGGTCGGTAGACGATTCAGGCTGCTCGC
CTTCTTCTTGTTCGGCAAGAGCTGCCAACATCGGTGCATACCACTCATCCAGTTTGGCGC
GCAGAGTATCGACACCAATTCCGCTTAATGAAGAGAAAGCATCAACGGCCACATCGCCAC
CAAAGGTTTTTGCCTCTTCACGCACTTTCAATACTTGTGCTTTACGAGCGCCACTTTTTA
GCTTATCCGCTTTAGTCAGCATCACCTGTACTGGAATTCCGCACTCTACCGCCCAGATGA
TCAGTTGCTGATCGAGGTCTTTCATCGGATGACGAATATCCATCAGTACCACTAAGCCTT
TTAGGCTTTGGCGCTTTTGTAAGTATTCACCAAGGGCTCGCTGCCACTTGAGCTTCATCT
CTAGCGGGACTTGAGCAAAGCCATATCCGGGCAAATCGACGATATGACAGCCGTCTGCTA
CTTTAAAAAGGTTAATCAACTGCGTACGACCCGGAGTCTTACTGGTTTTGGCCAGATTTT
TCTGGTTGGTCAGGCGATTAAGGGAACTTGACTTACCAGCATTAGAGCGTCCTGCAAACG
CAATTTCGATACCTTCATCTTCAGGAAGATGGCGAATATCAGGCGCACTGGTAATGAAAT
GCGTGTTTTGGTAATGAATTTTTACGCTCACTGTGTTAACTCCATCTCGACTTTGTGTAG
TCGATTGATTACTTTTTTGTGAAATTGTGTAAAATAACCGTGCTCGGCATAAGGTCGCCT
ATTGTACCATGAGAGGTACCCCAGAGTGGTACTGGAAGCTTGATAATTATAAATGGAATG
TCATGAAGAAATTAGCGCTAATCTTGAGTGTTTTAGCCAGCTGCTCTGTATGGGCCCAAG
GTAGTATCGAAGCTGGTAAAGCCAAATCTCTAACCTGTGCTGCCTGCCACGGTGCAGACG
GCAACAGCCCGTTAACCATTTACCCTAAACTGGCAGGGCAACATGAGAAGTATCTTGAGA
AACAACTCAAGGAACTGAAATTGGGTGCTTCCAGCGGCGGAAAACAGGGCCGTTATGATC
CTGTGATGAGTGCAATGGCGATGCCACTGAGCGATGAAGATATCGCTGACTTGGCAGCAT
ACTATGCCTCTATGCCTATCTCTGGCAATACCACACCGGAAGATGTCGTGGCCCAAGGTA
AAGTACTTTATACCGCTGGGGATGCATCACGTGGGCTGACCGCTTGTATTGCGTGTCATG
GTCCGCGCGGTAATGGTACGGAGTTATCAGGCTTTCCAAAAATTTCAGGCCAGCATGCTG
ACTACATTAAAGCGCAGCTAGAAAAGTTCCGTTCCGGCACTCGTGCGAACGATATGAACG
AAATGATGCGTGATGTGGCACATAAGCTGACCGATGCGGATATCGATATCCTATCCAAAT
ACGTAGGTGGCCTACACTAGTTAGACAAAACGAGCAAAGATGACTAAACAGCCCTAGTGA
CCTTACTAGGGCTGTTGCTTTTTATGGCTTGCCCACCTCTTTTGGGGTAACGCATCGAAC
AATTCAGCGTTTTTTGTTTAGGCTGATGAGAAAATCGCCTTTTACACTCCACTCTCAAGG
CAGTTTCTGGTATGTTGCGCATCCCGTTGGAGGAGGTCAGCATGCATCTATGCCCGTTAT
GTCACAGTGAAAATAGCCAAGCGTATTTTGCTGATAAGCAGCGCGACTATTTTCAATGTC
AGCAGTGCGAACTGGTGTATGTAAATCCTGAGCAACGCTTAAGTGCGGAGCGCGAAAAGG
GCTTCTATGACTTGCATCAGAATATTCCGAGTGATGAGGGCTATCGACGCTTTTTATCAC
GCGTCTGTTCTCCTATGCTTGAGAGAGTGCCTCCCCAATCACAAGGGCTAGATTTTGGCT
GTGGGCCGGGTCCAACCTTGTCTCTCATGTTAGAAGAGGCGGGACACAGCATGGCGTTGT
ACGACATTTTCTATCATCCAGATACGCAAGTGTTGAACCGTCAATATGATTTTATGACTG
CGACCGAGGTGATTGAGCATCTGCACGATCCGCACCGAGTGTGGCAGCAATGGTTAAATT
TAGTTAAGCCAGGCGGCTGGATTGGTCTGATGACAAAAATGGTCAAAGACTTAGACGCGT
TTGCTGGTTGGCACTACAAGAATGATCTCACCCATGTGATCTTTTTTAGTCGTGCTACGT
TTCAGTATCTGGCGGAGCGGGATCAGCTCGAACTTGAATTTATTGGTAATGATGTAATTT
TACTGAGGAAAACCCAGTAATGAGTCGCTCAAAAAAATCGAGAAAACCGGGTACCAACAG
TAACGATCAACTGGTCGTGGTACGTACACGCAGCGAATCCGAATTGGAAAGCCGCCTGCG
TAAAAAACTGAAAAAGCGTAAAGGCTTAAAGTCAGGCAGCCGCCATTCAGAAGGCAGTGA
AAGCCAAGTGCGCCAAGCGGCGCAAAAGCGCGACCCGCGTTTGGGTAGCAAAAAGCCGAT
TCCATTGATTGTGGCAGAGCCGAAGAAGCTCAATAAGCAAGAGCGCAAACTGGCGGCTGA
GCAAGAGCTAGCGATGCTAGAGAAAGACGCGCAACTCAACGTGCTGCTCGACCGACTCGA
CAACGGCGAAAAGCTCGGGATTGGCTTGCAGAAATACGTGGATGAGAAGCTGGATCGCAT
TGAAGTGCTGATGGAGCAGTTGGGCTTGCTCGACGATGAACCAGAGCCAGCGCCGGCACC
ACAGTCAAAACCGACTAAAAAGCGCAAAACTGAAGACGATCTATTGTCTGAGTTTGAGCA
GCTGGATGTGGATAAGTACCAAGATTAAGGAGCGGTGATGAACGGGATGCTACTGGCTAG
TGTGGGCGGTGCCATTATCGTGGCATTGGCCAGCTATGCAGCTTACTTGCTGTGGCAAGT
GAAAAAGCAGCAGGCGCTACAGCGGCAACAGCAACAGTTAGCGATTGAAAAGCGTAACGC
CAACATCTTTGACAGCGTTAATATCCTTTGTATGGCGGGGATTCAGGGACAGTGTGATCT
CTCTGAAATCAGTATCCGCGTCTATTGCATTATGGATTACGTACAAGGTGAGCAGCGCAT
CAATTTTGAACAAGAGTATCCCGCCATCAGCGAGCTGTACCATGTGGTGAAAAATATGCC
GCGTGGTGAAGCGCGCCAACAACTCCCCAAGCAAGAGCGGATGAAACAGAATCTGGAGCG
CACCAAAGCAGAAAGTCGTCTGCAAGATGCGATCATTGTCGAACTCACCGCTCTCAAGCA
GCGCATTCAGCCGCTGAATAATCAAATCGCGATTCAGATGGTGTGAAACTAACCCGAAAG
GGGGAGTGATCGCGCTAGCAGAATCGAATATTTTGTTGCCAGATCCTGTTCTGCCGCCCG
ACGTTCGTCAATGTCGTGTGGCAGAATAGCCCGTCAAGAATTGAGCAAAACGGAAAGATT
CATTATGTCGTCGTATGTCGTACCCAGCCAACAGATCGTATGGGATCAGGCCATTCTGGA
TAAGTACAACTACTCCGGTCCGCGTTACACTTCATACCCGACTGCGGTTGAGTTCCATGA
AGCCTTTACCATCGCTGACTTTGATATGGCCTGTACTCAGTACCCAGAGCGACCATTATC
GCTGTACATTCATATCCCGTTTTGCCATAAGCTTTGTTACTACTGTGGTTGTAACAAGGT
GATCACTCGTCATTCGCACAAAGCGGATGAGTACCTTGATGTGCTTGAGCATGAAATTCG
TCAACGCGCCTCACTATTAATCGGAAGAAACGTCACTCAACTCCACTTCGGTGGTGGTAC
GCCGACGTTCTTGACCAACGCTCAAATCAGTCGTTTGATGACGCTGCTGCATAGCGAGTT
TCACTTCGCCGATGAGGCGGAAATCAGTATTGAAATCGATCCGCGTGAAATCCAGTTAGA
GGTGCTTGATCACCTGCGCCAAGAAGGCTTTAACCGAGTCAGCATCGGGGTGCAGGATTT
CAATAAAGAAGTGCAGAAGCTGGTTAACCGTGAGCAAGATGAGCAGTTCATTTTTGATCT
GGTTGAACGCGCTAAACAGCTGGGTTTTCGTTCGACCAACCTTGACCTCATTTACGGCTT
ACCTAAGCAAACCGCAGTAACCTTTGCCCAGACGTTGCAACAAGTGCTGACCATGCAACC
GGGGCGTTTGTCGGTATTTAACTACGCGCACATGCCGCAACTGTTCGCAGCGCAGCGCAA
AATTAAAGAAGCCGATTTACCTGCCGCCGAAGAAAAACTGGCGATTTTACAGCAGACAAT
CACCACGCTAACAGGCGCGGGGTATCAGTTCATCGGTATGGATCACTTTGCCTTGCCGGA
TGATGAGCTAGCGATTGCTCAGCGCAGTGGTATCTTGCACCGTAACTTCCAAGGCTATAC
CACCCAAGGTGAATGTGACTTAGTCGGCTTTGGGGTTTCGGCGATTTCCATGGTGGGCGA
TGCCTATGCACAAAACCAGAAAGAGCTGAAAAAATACTATGCGCAAGTCAATGAGATGCG
TCATGCCTTGTGGAAAGGTGTGACACTAGATAAGGATGATTTACTGCGCCGTGAAGTGAT
TAAGCAGCTGATTTGTAATTTCAAGCTTGATAAAACAGCGATTGAGCGTGAGTTTAATCT
GCGTTTCAATCACTACTTCCGCCAAGATTTAGCTCTGCTACAAACCTTTATCGACGATGG
GTTGGTGACGGTGGATGAACGCATGATTGAAGTGACGCTGCGTGGGCGTTTGTTAATTCG
CAACATCTGTATGTGTTTTGATAAATACTTGCGTGAGCGGGCGCGTCAGCAGCAGTTCTC
GCGAGTCATTTAAGACCGCATTCCACAACAAGGCCACCGCATGCGGTGGCCTTGTTGTTT
GTGCTCTGATTTTAATTCAGGATGACTGAGCGGAAGGTGACTCCAGCAAAGAGAGCGCTT
TACGAGAAACATCGTGTGCGGCACGCGTGAAATTCTGCTTTTCCAGTGCATCAGCCAAAT
AGGCATAGTCGGAGACGCTAGAGCGCAGTGACAGCGCTTTTTCGAGATGTTTCTGCGCAT
CAGCCCAATGTTTCTCACGCAGATACAGTTGACCCAAAGCGCTATGTGCTTCGGCATTAT
TGCCATCCCGACGCAGCGCTTCTTGCAGCAAGGCAATCAGGGGATGGCGATCGCTGATAT
TGAGCTCCGGCAGTAGCGCGTACAGCTCAGGAGTCGCTTGTTTCTTCAAGCTCTCTTTGA
TCATTGAGAAGGCCTCATAGTCAGCTTTGCGTTGAATAAGCTGAGTGATAAAGCACATCA
AAAGTTCCGGCTCCGCTTTCAGTTTACGTGACAGCTGAGCCCAATGTTGCATCAAGCCTT
CACTGCCTTTTGGGCTGGCAATGTCTTGCAAAATGCCACGCTGAGCGGTGATTTCCAGTT
GCTGCGCTTCCTCATTGCTCAGACGTTTCGCTTTGACCAGTTTGGGCAGCAAGGCCAACA
GTGGTTGCCACTCGCCAAGGGCTTGATAACACTGCTTGAGCAAGTTGAGCACCACCGTAT
TGTGCGGGTGATTGCGCTGCAGTTGAGTTAAGGTTTCAAGGGCAGCTTGGTTATCGCCAT
CACCCAGTTGTTGTTTGGCGCGTGTCAGCTCCACCGCCAAAGTCGAGTTATTTTGCTGAG
CGGCCAGCGCTAAGTAACGATCGCGCTTAGCTCGATCGCCCATACCATTGGCGGCTTCTG
AAGCGACAAGATAGCAAAGCAGCGGCATATCGTGGTGATTGGCCCAACGAGTCACTTTCT
TCTCGGCTTGTGTCCAATCGCCTTCCAGCAGTTTGATGATCCCTTCATTGGTATAACGGC
GTGAGCGACGCTGCTTACGCACGCTAAACCAGTTCCAAGTGTGAAAGCTGGTGTAGAGGA
TTTTTTTCACCAAAAACTCTAGAGCGAACAGGGCAGCCAATGCTCCAATGATAAAAATCA
CTAAAGTGGTGACACTCATTTCAATGGTGCGATTGGCGATCGAGATCAGCACATAGCCTT
GTTGGCCAGCGTATTGCGTTCCCACAAACAGGCCAAGTCCTAAGACAACAAAGAGGAATA
TGAGACGAATCATTGCTCAGCCCCCGTGGTTAGTGGTGAAACACTGCGGCGCAAGCGTTC
GTTGATCACATCGGCGAGCTGTTGCTGAGCCTGTAATTTAACGGGGTATTCCACTTGCAC
TTGCTGCTCGGCGAGCTGGGCCAACGCTGCGTTAAAGCTTTGTACGGCTTTATCGTCTGG
ATTGAAGAACGATGTTGACCACTGGGCGGCTGTGTCGAGAGCGATGCGATAGAGTGTTTG
TTGTTCCGTGTACACCCCTTTGATCGCCGTTTCTAACTTGGCCTGCAGATTCTCTCGCAA
ATAAAAATGCTGAGTAGGAGAGAGAAGAGGGATCACATTGCCATCACGTGAGCGGAAAGT
GATGAAGTTATCGGCAAACGCTTTGAGCGAATTTTTCAGGTTGGTTTGCCAGTCATCGAT
GTTTTCTGATACCGCTTGGCTTGTTTGTGGCTGATCGGCAGGCAAGATGGCATTGGCCAG
CGGTAAGCTATCGATCTGCTGTTGCAAGCTGATGAGGCGCAGCACTAAGCCATCGCGGTC
AATGAGCGGGATATTTTTCAGGGTAGTGATGTCATTGGCCATCGCTTTACGCAGCGCCGT
GAGGCTAGGGTCATTAAGCGCAGCGATGCGCTGATCGGCACTTTCCATCAATTGAGTTGC
GGTTTCCACATCGTGCTCAAGAAACAGCTTGCGACCCGCGAGCTTGACCAAGTAATCCGC
TTCTGCAAGTAGCCAATCATTTGGGCGACGGCCTTTAATATCCGCCACGGCGAGCTGCAA
GCTTTCAATACTTTTTTGTTGCTGTTCCAGCACGGTTTCTGCGCGATGAGTAATCTCAGT
GGCTTGTGACGTGGCTTTCGATACCGTTTGTTCCAACTGCGCATTGAGCGCATCACGAGT
CTGTTTCAGCTCTGCGCGTACGGCTTGCAACTGGTTGTTAAATTCACTTTTTTGCTGCTG
ATGCACATAGGCAAAACCTGCGCCGAGCGCTAATACCAGCAAAAGCGCCACGCTCGCCAA
CTTTTTCCCTTGCGAGTTTGGTTGTGGCGGCTTGTCTTGAGCTGGTGTGCTGTCCAAGGT
TTTCTTGGCCGCCGGTTGGTTTGGCGCTGGGCTATCTTGTTTGTCGGGCGCGGTCGGGGG
AGTCACCGCTGCCGAGCTTGGGTTTACTGTGATTTCAGGTTCTTGTTGCGGTTTATTGTT
GTTGGTCATTGCTCAGAGTTCCTGTTGGTTTTTCGGGCATCAATGCCGCGACTAAATCGC
GATTAGCAGCACTTAGCGTGACCACGATGCGATGAAATCCTAGTTGGTGGGCGAGAGTGG
CAATCCGTTGGCTGGGTACGAGCAAAGTTAACTGCTGCACCCATGGCAAGTGTGATGTCT
CGAACTGACGGATAAAAAAAGCCAACTGCTCACTGCTGGTGATCACCAGTGAGTCGACCT
TCGCCAACTGCCATTTTTGGACACACTCGGCGGCGGCAAATGGCCGCTCGTGCCGACAAT
ACGCTTCTTGATAGCGCACAGTCGCTCCTCTTTCCACTAAGGTGGAATAAATCAGCTCAC
GACCACCATTACCACGTAAGATCAATACCTTCTTACCTGCGACATCACGCAGCATACTGA
GTGCCAGCAGATGTTCACTATCGCTTATTTCTGGATAGTCTACTGATTGTTGGCAGGCTT
TGCTGAAAACATGCGCGGTTTTTTGACCAACGGCAAGGTAAATAGCGTTATTTGGCCAAC
AAATTCGGCGATGTTGCAGAAATTGGTCACTGAAGATGACGGCATGTTGACTGACGGCAA
TGATGATATCGAATGAAGATAAATCTTCTGCCAGCGCAGCAAGTTGAGGGCTGGCAGAGA
TGGCGAGTAGCGGATGGTGCAGGGCGGGGATGCCCTGCTGGTGCAGCAGCTGGCACAGCT
CTGCGCCTTGTTCATCAGGACGAGTGACCAGTACTGTCATAACACTCTCAATCAATGCGA
GATAAGCAATCAGTCTATGCGTGCGGACATAGGCTTACCATTATTCGTGGTCACAGTAGA
GACGCTCCAAGATCTCTTTGGCTCCTTGGCTAAGCAGTTGCTCAGCCAGCGTGATGCCAA
GTTGCTCAGCTTGTGTGCGAGGTCCGCGAATTTCGCCGCGCACGATTTGCGAACCATCGG
GTTCACCCACAAGAGCGCGTAGCCAAATAGTGTCACCCTCCAGCAGTGCATAGCTACCAA
TCGGCACCTGACAGCCACCTTGTAACGTGAGATTCATCGCGCGTTCGCAGCGCACTCGAT
CGGCGGTATCAGCATGGTTAAGAGGTGCGAGTAGGGCGCGCACGCGTTGATCATTCACGC
GACATTCAATACCAACGGCACCTTGGCCAACTGCAGGTAGGGACTGTTCCGGTTCAATAA
AGCTACGAATACGGCTTTCGAGCTCAAGGCGTTTTAGGCCTGCTGCCGCTAAAATGATGG
CATCGTATTCGCCCGCATCAAGCTTACTTAGGCGAGTCCCCACGTTGCCGCGCAGCTCTT
TAATCACTAAATCTGGCCGTGCCGCTTTGAGTTGGCATTGACGGCGTAAACTGCAGGTAC
CGACGATAGCGCCCGAGGGCAGATCTTCAATCTTGGCGTAGGTATTTGAGACAAACGCAT
CACGCGGATCTTCCCGTTCGCAGATGGTGACTAAGCCCAGACCGTCAGGGAAATCGACCG
GAACATCTTTCATTGAATGCACGGCTAAATCGGCGCGCCCTTCGAGCATGGCAATTTCCA
GCTCTTTCACGAATAAGCCTTTACCGCCCACTTTAGCCAGTGGAGTATCCAGAATCACAT
CGCCGCGCGTGACCATAGTCACCAACTCCACCTGCAGTCCGGGGTGGGCTGCCATTAAGG
CGTCTTTAACATAGTTGGCTTGCCACAAAGCCAGTGGACTCTGGCGGGTTGCAATGCGAA
TCGGCGTCTCGGTCATTATGATGTTCCTATCCATCTGTTTTAAAATCGCCTAATCCTATC
ACTTGGGGCTTAAAATGCTTACAACTAGTTCGAGTCGGAACGATTTTGCGCAGAAGAATG
TCGTTTTCCCGCTTGATTGTGTGATTCGACTCGCATTTATTATCTTGGCGATACTTACAA
AACGGCAATTTGCAACAACACTGTAATCATTTATGCTGTTTTGTGTTGATAAGTGTTTAG
TTTGGTGTGATGTGCTTCCAAGAGCGCTTTACCAAACCGGAAAGAAGTGTTAGATTGATC
ACGTTTTGTTGGCATGGTCGCGTAAAACATAACCAAAAAGCGGCTTTTATCTGTCATATC
AGGGAAGCAAACTTGCAGGCTTATACTCAGACCTTAATCCATAGACTTGATAAGCTAAAC
CGGCAACGTATTGAGCGTGCGCTGGCTCTTATGGATTTGCAAAGTCAACGTGTTTTCCAC
CTCATTCCCGCACTATTTCAATTTAATCATCCTCTGATCCCCGGTTATTTTTCTGCTGAT
ACGCCTTTCGGTATCCATCTGTTTGAAGCCAATCCTATCCAGCAGCAATTCATCGATGAT
GCTCAGTTGACGCTCGGCGAGCCGTTAACGCCAGCTGACAATCCGGCGATTTTAGGCTTG
TATACGATGGGCAGTACCTCATCGATCGGTCAAAGCACATCGAGCGATCTGGATATTTGG
GTCTGTGTCTCTGCTCAAATGAGTTGTGAGGCGCGCGACAACCTCTCCAGTAAATGTCTG
CTCATTACCGATTGGGCGAAAAGTCAGGGTGTTGAAGCCAATTTCTTCATCATGAATGAA
GAGCGTTTTCGCCATAACCATTCCGAAGCGTTAAGCGGTGAAAACTGTGGTTCATCACAG
CACTTATTATTATTGGATGAGTTTTATCGCTCTGCGGTGCGCTTAGCGGGCAAGCGACTG
CTGTGGCAAATCGTGCCACCAGAAATGGAAGAGTGCTACGACGAATATGTTCACGAGCTC
TGTTCAAATGGGTATTTGAACTGCAATGAATGGATCGATTTTGGCAAGTTAAACCGCATT
CCGGCTGAAGAGTACTTTGGCGCGAACTTGTGGCAACTGTATAAGAGCATTGACTCGCCT
TATAAATCGGTACTGAAAGCCATTTTGCTTGAAGCCTATTCGTGGGAGTACCCGCACACT
CAACTGTTGAGTATCGACAGCAAACGCCGTTTCTTTGCCGATGAACCGGATCTGTACGGC
ATGGACTCTTACTATCAGATGTTAGAGAAAGTGACGCGCTATTTGGTGCGAATTGGTGAT
AGCACGCGCCTTGATTTAGTGCGCCGCTGTTTCTATCTCAAAACCCATGAGAAGTTGTCG
CGTGAGCCGGGCGTCGGCTCGATGCCTTGGCGTCGTGAAGCGTTACGGGAACTGACCAGC
GAATGGCAATGGAGCGCAGATTTGATTGCCGAGCTCGATAACCGTCGTCACTGGAAAGTC
GAGCAAGTGAAGGTCGTGCACCACGCACTGCTTGATGCCTTGATGCTCAGCTATCGTAAC
CTGATCCAGTTTGCGCGTCGTAATGACATCACCTCGGCCATTAGCCCACAAGATATCTCG
ATTTTGGCGCGTAAACTGTACGCGGCGTTTGAAGTGCTGCCGGGGAAAGTCACACTGCTC
AACCCACAAATTTCCCCAGACCTGCATGAGCCCGATTTAAGTTTTATTGAGGTTTGTGCT
GGACGCACCAATAAGCCCGGTTGGTATCTCTACAAGCAGCCGCTGCAGGCGCAGCGCTTG
ATTGGTCAGCCGTATCTTGAGCACAACGAATACTTGAGTAAATTGGTGGCTTGGGCCTTT
TTTAATGGCCTGATCACTGAGTCGACTCGTTTGCATGCGGTGGTGCGTGAAGCGCAGCTG
GACATCGACAAGTTCTACCAAATGGTCAGCGATCTGCGTAATACCTTTTCGCTGCGTAAG
CGTCGCCCTACTATGCAAGCGCTGGCCAATCCTTGTGAGATTAGCCAGCTTGCCATGTTC
ATCAATTTTGAACACGACCCAACCAGTGAATTGAGTGGGAAAGCGCTGAAAGTCGACCTG
AAAAATATCGATATTTTTAGTTTTGGTGCTGAGCAGAAATGCTTAGTCGGCAGTGTCGAT
TTGGTGTATCGCAACTCGTGGCAAGAAGTGCGTACCCTGCATTTTGAAGGCCAGACGGCC
ATGCTTGATGCGTTGAAAACCGTGCTTGGAAAAATGCATCAGGATGCGCTGCCGCCAGAA
TCGGTGGATGTGTTCTGCTACAGCAAAAACTTGCGCGGCGTGATGCGTAACTTGGTTTAT
CAACTGTTGGCTGAGTGTATCGATTTGCGCCTCAAGCCGATGGAGCAAGAGAAACGTCGT
CGTTTCAAAGCGCTGCGCATGGGCGATCAGATGTATGGTTTGTTCTTTGAACGTCGTGGT
GTTTCGGTTCAGAAGTTGGAGAACTCGGTTGATTTCTATCGCAGCATCTCAACCAATAAG
CTCAAGGGCTCGCCTTTACTGATGCTCGATCGCGATCAAGATTACCCATTGCCAGCGGTG
GTGGATAGTTTTGCCAGTGAAGGTTTGGTGCAGTTCTTCTTTGAAGATACCGAGAAAGGT
TTCAACATCTATGTGCTTGATGAGGCCAACCGCGTTGAAGTCTATCACCAGTTTAATGGC
GAAAAAGACGAAATGATTGCCAGCGTCAACAGCTTCTACACCTCGATGTTGGATGACAGC
AATAAACTCGGCGCGAAAAGCATCAATTTTAACTTGCCGCAGTATTACCAAATCATCCAC
CCTGAAGAGGGAGAAACGTACGTGGTGCCGTACCGTAACGACAGCGCTGTGTATTCCAAG
CCTTCGCAAGTGGTCAATGCCTAACTCGTTGACGTCTCAGGTTTTCTAAATCCTTATCAA
TAAAAAAGAGCACAATCGTGCTCTTTTTTATTATGCGTCAGTGGCAGCATGCCTAAGCGA
CTTTCGTGCTTAAACCCAATCAATCGGCTCATCGGCGTGCTTATCACACTCTTGCTTGAG
CAGAGTGAGCAGCTCAAGCCCAGTTTTTGAACAGATCCATTCGCCATCAATCGATTTGAA
ATGGTAGCCACCTGATTTGGAGGCCAGCCAGATTTCACGCATCGGTTCTTGGCGGTTAAT
GATGATTTGGCTGCCATCATCAAACTCGAGTGTCATCACATTGCCTGACGTTTCGTAGTC
GATATCCGCGCCGGCCTCATCAATCGCGGCCTCTATACGCTCTAGCTGGCTATCGACGAG
TTGATGAAATTCAGTTTCGTTCATCCTATCTATCCTATTGCTTTTCCTAATCGTGGTGCG
ATTATAGGGGGCATTGATTCAATAAGCACGATATGCAAAATGAAAAAGAAATTCACTGCA
CTGTTTTTGTTGTCGGCTCTCGCGTTAGCGGGATGCGGGCAAACTGGGCCACTGTATATG
CCTGATGATGCAAAACAAAGTGAGCAAAGTCAGTAAATCACGCTACTAAGAATAAAAGGG
AAAGCATTTTGGATTACTTCAATTATCAGGAAGATGGTCAGTTGTGGGCTGAGCAAGTTC
CACTCGCCGATTTGGCAAACCAGTACGGTACACCGCTTTATGTTTACTCAAGAGCGACAC
TTGAGCGCCATTGGCACGCGTTTGATAAATCAGTCGGTGATTATCCTCACCTAATTTGTT
ATGCGGTGAAAGCCAACTCTAACTTAGGGGTATTGAATACTTTAGCTCGTTTGGGTTCAG
GTTTTGATATCGTCTCCGTTGGCGAATTAGAGCGTGTATTGGCCGCCGGTGGTGACCCAA
GCAAGGTGGTATTCTCTGGTGTGGGTAAAACCGAAGCTGAGATGAAGCGCGCCCTGCAAT
TGAAGATCAAATGCTTTAACGTGGAATCGGAGCCTGAGCTGCAGCGCCTGAATAAAGTGG
CTGGCGAGCTTGGTGTTAAAGCGCCGATTTCACTGCGCATCAATCCTGATGTGGATGCCA
AAACTCACCCTTACATTTCAACGGGTCTACGTGATAACAAATTTGGTATCACCTTTGACC
GCGCAGCGCAGGTATATCGCTTAGCGCACAGCTTACCCAACCTCGATGTACATGGTATTG
ACTGCCATATCGGCTCACAGCTAACCGCTCTCGCACCGTTTATTGATGCGACTGACCGTT
TACTGGCACTGATTGATTCGCTGAAAGCGGAAGGCATTCATATCCGCCACTTGGATGTCG
GCGGTGGTTTAGGGGTGGTTTATCGTGATGAACTGCCTCCGCAGCCTTCGGAATACGCCA
AAGCATTGCTGGACCGCCTAGAGCGCCACCGCGATTTAGAGCTGATTTTTGAACCGGGAC
GCGCGATTGCGGCTAACGCGGGAGTATTGGTGACTAAGGTGGAGTTTCTCAAACACACTG
AGCACAAAAACTTCGCGATCATTGATGCGGCGATGAACGATTTGATCCGCCCGGCGCTAT
ACCAAGCGTGGCAAGACATCATTCCACTGCGTCCGCGCCAAGGCGAAGCCCAAACTTATG
ATTTGGTTGGCCCGGTGTGTGAAACCAGTGATTTCCTAGGGAAAGATCGCGACTTAGTGT
TGCAAGAGGGGGATTTACTGGCGGTGCGCTCTTCTGGTGCGTATGGGTTTACCATGTCGT
CGAATTACAATACCCGTCCGCGAGTGGCTGAAGTCATGGTTGATGGCAATAAAACCTATT
TGGTGCGTCAGCGTGAAGAGCTTAGCAGCTTGTGGGCGTTAGAATCGGTATTACCGGAGT
AAAGTTATCTTCTATGCATTTCCATTTTTCTAAAATGCACGGTTTGGGCAACGACTTTAT
GGTCGTGGACTGTATTACCCAAAACGTCTTCTTCTCTCCGGAATTGATCCGCCGTCTGGC
GGATCGCCATACGGGAGTCGGCTTTGATCAATTGTTGGTGGTTGAAGCGCCTTACGATCC
AGAATCGGATTTCCATTACCGCATTTTCAATGCCGATGGCAGCGAAGTGGAGCAGTGTGG
CAATGGCGCGCGCTGTTTTGCCCGTTTTGTACGCATGAAAGGGTTAACCAACAAGTACAC
CATCCATGTCAGTACCAAGAAAGGCAAAATGGTACTCAATGTGGAAGAGGAAGATCTGAT
CACCGTGAACATGGGTGTGCCGGAGTTTGAGCCGAACAAGATCCCATTTCGCGCCAAACA
GAGCGAAAAAACCTACATTCTGCGTGTCGGTGAACACACCTTGTTTTGCGGCGCGGTGAG
TATGGGCAACCCGCATGTAGTGACTGTGGTGGACGATATCCGCACTGCTGCGGTAGAAAC
CTTAGGGCCGCTTTTGGAATCGCACGAGCGTTTCCCTGAGCGCGTCAACGCCGGTTTTAT
GCAGGTCGTGAGCCGTGATGAGATCAATTTGCGCGTGTATGAACGTGGTGCGGGCGAAAC
TCAAGCTTGTGGCAGTGGCGCGTGCGCCGCGGTTGCGGTAGGCATTTTGCAAGGTTTACT
GGATGAGCAAGTTCGTGTCCATCTTCCCGGTGGTGAGCTGGAAATCCACTGGCAAGGCCC
CGGCAAACCGCTGTATATGACAGGCCCGGCTACTCATATCTACGATGGCCAAATCTCTTG
CTAATTGAGGTTCAATTTTGTCTCAGGTAACGGCGGATGCTCTGACTGCCCAAGTGGTGG
CAGAGTATCTTTATGAACATCCCGATTTTTTTCAGCATCATCCTCATCTGGTCGAACGTT
TAGCCTTACCGACCCAAACGGGCGCGGTATCGCTCGCTCATGTGCAGTTAGCGCGTCAGC
GCCAGCGGATAGACTCTCTCGAAGAGGAGATCACCGCCTTGATGTCGCTCGCGGCAAATA
ACGATCGTACTTTCCATGAGTTTATGGATCTGCAAGAGCAGATTCTAAAATGCTCGTCGC
TGCAAGCGGTGTTACACGCGATTGAAGCCAAAGCGCGTGAACTCAATCTGCGTGCTTACG
TGCGCCTGCTGCAGCGTCATGATGAAAAATACGGTTTAGCCAGTGAGGATTGGCAGCGCT
TTGCGACCAATCATTTTAATGGCAAATCGGCTTATTTAGGTCGCTTACGCCAAGCGGATC
GGCAACGTCTGCTGGGGGATAGGCCCGCGCCAGAAATGGGTTCGTATGTGGTGTTACCTT
TGCAGCGCCAAGCGCCGTTGGGAATTTTGGCCTTCGCCAGTGAAGATGGCGGCCACTTTC
AGCCGAGTATGGATACCTTGTTTTTGCGCCATCTGGCGTTAGTCTTAGCTCATCTGATCG
AGACATTACCTTGGCAGTCACACGATGAAGAACGACGAACGCACCCCGCTTCCTGATGCG
TTGGCTCAACCGCTGGAGCGTTTTTACGCCTACCTGCATACGGAAAAAGGGTTGAGCCTG
TATACCCAGCGCAATTATAAGCAGCAGTTGGAAACCATGACCCAGTACTTAGTACAGGTT
GGGCTCACCCACTGGACACAGCTTGATTCGGCGTGGGTGCGTCAATTGGTGATGCAGGGG
AAAAGGCAGGGGATGAAAGCCAGCAGTATCGCGACGCGTTTGTCTTCATTGCGCAGTTTC
CTGGATTTTCTGATTTTACGTGGCGAGCTTCAGGCTAACCCTGCGAAAGGCGTCTCTGCG
CCGCGCAAGCAGCGTACTTTACCGAAAAATCTCGATGTTGATGAAATGGCGCAGTTACTG
GAAGTGACCGATGATGATCCGCTTTCGATTCGCGATCGGGCGATCATGGAGCTGATGTAC
GGCGCGGGTTTACGTTTGGCTGAGCTAGTTTCGATTGATATCAAAGACGTTAATCTAAGC
GAAGGTGAGATCCGCGTCATCGGTAAAGGCAACAAAGAGCGCAAAGTGTGGTTTGCTGGA
CAGGCACAAGAGTGGGTCGGTAAATGGCTCAAATTGCGCAGTCAATTGGCGGATAGCGCA
GAAACGGCGCTGTTTGTGTCCAAACTCGGTACCCGTATTTCACACCGTAGTGTGCAAAAA
CGCATGGCCGAATGGGGCCAAAAACAGGCGGTTGCCAGTCATATCAGCCCACATAAATTG
CGCCACTCGTTTGCCACCCATATGCTGGAATCGAGCAATAACCTGCGTGCGGTGCAGGAG
CTACTTGGGCACGAGAACATCGCGACAACGCAAATCTATACCCACCTCGATTTTCAACAT
CTGGCTCAGGTGTATGACCAAGCGCATCCTCGGGCGCGCAAAAAGAATAAGGATGACTAA
CCATGCTGTTTTACCGCCCATTGGCTTCGATTCAAGCACTGACGTTTGATTTGGACGATA
CCCTTTACGATAACCGTCCGGTCATCAAACAGGTCGAGGAAAAAGTCACTGAGTGGTTGT
TAAGTGAGCATCCCATTACGGCGACGCGTCCTTTGGCTTGGTGGCTGGCGATGAAGCGTG
ATATAGCGCGCCGCTTTCCGGAGCAGTGCCATGATGTGAGCCAATGGCGTTATTTACAGG
TGCAGCATGGTTTACTGGAATTAGGCTATGCGCAGCCAGAGGCGGAGCAAGCGGCGAGCG
AGACGCTTGAGCAAGTGATGCGCTGGCGTAATCAAGTCGATGTTCCTGCCGAAACGCATC
GGGTGTTGGCTCAGTTAGCGGCTAAAGTGCCGCTGATTGCGATCACCAATGGCAATGTCC
AGATAGAAAAAATTGGTTTAAGTGGCTATTTCCAAACGGTATTGCGCGCAGGGCCAGACG
GCCGTGCCAAACCGTATCCCGATCTCTTTGCACAAGCAGCACAACAGCTTCAGCTTGAGC
CCCGTTCAATCTTGCATGTCGGGGATCATTTACAAACCGATGTGCTAGGGGCGCGGCAAA
ATGGTTTTCAAGCCTGCTGGTTTAACGATCAAGGGCAGAGTATTCGTCGGCTCGCCAAAG
CGAGCGTATTACCCGACGTGGAGATCGAGCGTCTCTCGGAATTACTTCTGATAGTTAACT
AGGTGCATAACATCGAGTCACAAAAATCACATTGCATGGTTATTGAGTATAGTCTGCGGT
AACGATTGCATTGCATAATGCCTAAACATTTCACTGGCTTATCAGCTCTTTATGTTTACG
GTCTCGCGTCTCATCCCAGATTTAGCATCGGCCAATCAGGTGCTCGAAACGATGGATCTT
CCTCATGGGCAATCCATCTTAGTGCAAATTTTCTCTCCTTTGAGTCGCGAGCATGTCGTG
CAGCTTGCGCGGCTCATCCGTAGTCGCCATCCACAAGCTTGCCTGCTTGGATGCAGTACC
GAAGAGGTGATTTTCCAAGGGGAAGTGCACCATCAGGTGACGTTGCTGCAAATCACCGTG
TTTGAGCAAACTTATCTTAGCCGTGCTGTTGTGGATTACAGTGACGATGAGGCTGCCGAC
GCGGAGCGTTTAGCTCGCCAGCTCGAGCTCACTAGCATGTCTCGAGCAGTGGTCTGTTTT
TCTTGGCAGATGGATACCTTGCAAGTCGCACGATTTGCCTTACGCGACACGCAGGGTGCG
CCAGTGCCCGTCGCTGGTGGAGCCGCCAAACAAACTCCCAGTGGTCGCTGGGTTTTGCTC
GATGAGGCTTGTTATCAAAACGCCAGTGTGGCTATTGCGCTGCATGGCGAAGCGCTTTAT
GTCGAGACGGGTGGTTACACTGAGTGGCAGCCTGTTGGGCGCACCTATCGGGTCACAGCC
GTGGAGGGAGATCGGGTCTTACGTTTGGATGATGAGCCGATAGAGGCGATTTATCAGCGC
AATTTGGGCGCGCAAGCCGACTTACCCCATGACTGGCTGATCAGTTTTCCACTGATGAAA
GGGGAATGCCGCCACCAAGATCTTTATCTGCCGCTCGGGCTGGCGGAGGAAGGCGGACTG
AGGTTTAACCGCCCACTGGCGCTGCAAGATGAAGTGCGCTTTTGTTTTGATCACCCGAGT
TTAACCCTAGAGCGGGTCTATCTCACCGCGCAGCAACTACAAGCCAAGCAGTGCCAACAA
GTGTGGGTGTTTAACTGTGCGCTGCGTTTAAACTTCATGCATGAGAATCACGAGTTACAA
CCGCTTCAGGCGGTGGCGCCGACCGATGGTTGTTACTGTTGGGGAGAGCTGCTGTATGAG
CATGGTCAGCAGCAAGTGATGCATCATAGCATGACGTTTCTTGCCTTGCGTGAAGGGGCG
GTGCGTGACGATCTTGTCCCAATCCCCTTGCCGAGTTATCCGGAAGGGATGACGTCCCCT
CTGTTTAATTTGATCCGCCATGCGTTTCATGATTTGGATGCCATGACGGACAATTTGGCA
CAGCAGATCCGCGCTCAAACCTCATTACTGACGGCGAGTTACCGGCGTGACCGACGTACC
GGCTTACCCAATCGAGTGGTGTTACGTGAGCGATTGGCGAACTTCGCGGCCAATGAGCAC
CTAATCGCCCTGAAAGTGACCAACTTCAATCAGATCAATGAGAAGTACGGTTATCCGGTA
GGCGATAAGCTGCTTCGTGATTTGAGTGAACAGTTTCAGGTCTTTTTGGATCAGAAATTG
GCAGGGCAGAGCGGTTTGTATGCGATTGGGGTCGGTGAGTGGGCAACGGTTTTTCGTGCC
AAGCTGGACGGGAAAAGTATTCATAGCCATTTCTATCAGTTTGTGGAGCAGTTGGAGCAC
GTCAACTTCGAGCCCTACGGTTTACCGAATGTGGATTATCTGTCGATCTCGTTGTGCGCT
GGGTTAGTCAGTCAGGGCGATTTTGCAGAGCATTCGCCGGATGAGCTATTGCTGCGTGCT
ATCGAAGCACGCCGCTACGCGTTTAACAACAACCACCATTTCTGTAATGCAGCGCGTTTA
AAAGTGCAAGAAAGTGTTCGTCAGGAGCGGCTGAATTGGCTATCGCGGGTTAGCCGCGCG
GTGGTACGTGATGATGTGGTGGTTTATGCGCAGCCGATTTGTCAGGCGCGTAGTCACATT
GTGGCTTCCTACGAATGTTTAGTGCGGATTGAAGATGAAGGGGAAATTATCTTGCCTGGG
AATTTTCTCCCGATCATCACCGATACTCACCTCTATACTCGTTTGAGCCGGCAGATGATA
ACGCATACCTTCAATATGATGCGTCATCGCCCGGAGGCGTTTTCGATCAATCTTTCACCG
CAAGATTTGATGAGTGAGCGCACCTTGCAGCATTTGGAAGCGGCAATCAAATCGGTGGCC
GATCCCGCCCGTGTCGGGCTCGAAGTGTTGGAGAGCGAACAAATCAAAGATTACGGGCGG
ATGATTGAAGTGTGTAACCATTTCCGCACACTGGGCGCGACCATCATTGTCGATGATTTT
GGCAGTGGTTATTCCAATATTGATGAGATAGTGAAGCTTGAGCCGCAGGTGATTAAGCTC
GATGGCAGCTTGATCCGCAATATTGATCAGGATGTGAAGCAGCGCCGGATTGCCGAGCAG
CTCGTGAAATTGTGTCAGGTACTGAATGCGAAAACCGTGGCGGAGTTTGTCCATAACCAG
ACGGTTTGTCGCATCAGTGAAGATATGGGTGTGGATTATTTACAAGGCTATTTCTTGGGT
CGACCTTCACGCTTGGGTTAACGCAAGATAGACGCGTCATCCCATCTTGATATTTACCGT
TCAATCCAACGATGACCGCTTTTGTCGGCTTTAAAAGCGTTCATCGAATAGTGATAAAAC
TGCTCCAAGGCCTCAGCTGAAGCCTCGGCGTTGAAATGGCGCAGTAGCATTAATCCCACC
TCAAGGGTGCAGAGATTGCCCGGCTGTTGATTGCGCCTGAGCCGATACGCCGACACGTGA
TCGGTGGTAAGGTGAACTCTCGGAACATCGGCTAGCCAAGGGCTTTTACGCTCCATTTTG
CGCGCTTCCTGCCAAGTGGCATCGAGCACAATAAAATGCGCGATCTCATCTTCGCGCAGC
GAGCGGAGTGCATCGGTTAATTCCACGCTCTCTTCGGATGGGTAAACCAGAAACGAGCGA
GCGTTGGGTTGGGTGAGGCGCGCTTGTAACTCAGTATTAGCCGCGACTCGGCTCCATGTA
TAGGCTTGGCACTCGGCCATGGATTTCACCAGCCAGCGCCCAGTATTGGTTTCGCGCTGC
CACTCATTATCGTGAGTGAGCAGCGAGAGTTGAAACGGCGCGTGGAAGCTAGGGACGGCG
GAGCAGAGGCATTGAAATTTAAGCCCGCAGTCCGGACACGCCGCATTCATAGTTTAATGC
CTGACTGTCTTGGCGAGAGGCCATCGGCAAACAGTACCACTTGGCTGATTTGCTCGGCGT
TGGCTTCTGGTGCCACACTTGGGTTCGTCGGGTAGCTGATGCCGTTGTATTGTAAACGGT
GTATAGCGGGTTTCGCGCCGCCGCCACTGACACTGAACAGTAAGTCTTGCCAGCCATGAT
GGGTCTGTTTACCTAAACGGATCGGGTTTTGTACGAGAGTGATGCGGCTATTGAAACGCC
ACTGCTGATTGTGTTGATCGAAAATCAGCAAAGTACAGCCGCCAGTACCACACCAGTCTA
GTTGCACCAGCAGTTCCGGTTGTTCATCACCGTTGAGATCGTACTTCAACCAGCGATATT
GCGTATTGTCTGGCGACGTTTGGTGCAAGTTAAAATAGCGGCGAATCGCCTGATCGACAT
CTTCTTCATAGTCAGCGCGTCCTGCGATTTGCTGAGCGTGAATGGCCGCTTGTCCTACGG
CAGGGGGCACAGCGCTTTCATTCAACTCGACCAGAGAGCGAAACAGCACTAAACCTCCAT
CGGCGATGTTATAAACCGATTGACCAACCTTCTCTTGTGTCGCTGTTAGCTGATAACCCT
CACGAGTGAAAATGCGCTCGGAGAGCAAGTACTGCTGCTGGTGGCGAGTCATCACCACTT
GGATCTGATTGGGGTTGAGCTGCTGCCAGTAGCCTTGCTCCACGACAGCCGGTTCGCCAT
TGGCATACTCATAGCGAGTCTGCGCGGTGTGATCTTTTTCCAAGGTTAAGCTGACACTAA
AGCCCGTCTGTTCAGTCGAGCTGGCAAAGTAGACGCCGCTCCATTCAAGGGTAGGATCAA
GATTAGCTAAGGTCGCACAGCCTTGGTATTGGCCGCCTTTTAGGGTGAGTTTAGAGCGCC
ATTGGTAAAGGTTATCGCTCATACCATCGCGACATTGCCCTTGTTCTAACAGCAGTTCAC
CACCATCAAATTGGTAGCGTCGTTTATCTTGGCTCAGTTGACTGCGTGTGATCGAAAATT
GTTGCTTGTCACCGCCCATAGGTTGGAATTGTAGCCCGCCATCTACAAAGCGCATTGACC
AAAAAGGCTCATTACCAAACGCACGGGTTGGGCTAAGAGGCTGCTCACAGCCGCGGCTTT
CATTGCTCAGTTGATTGATGCTCTGCACCTCAATTCGCGCCACATAATCACCGTTAAACC
CCGTTTGGCTTGGTGGCGTGAGTGTGCCGACAAGCTCACCATACAGAGGTTGGTAAGGAC
TACGATTCAGCGCCATCGCTTCATTCAGTTGCTCTGGCGAGAGATTGAGCCAGTATTGCT
GATGGCTGCCACAGGGCGTAAAGCGTCGCACCTCATGGCCCACGACCACCTCGCCACGCA
GCATAAAGCTCTGTGGTTGAATGGTTTCCGGTTTATCGAGGGTCGCTGGAATAATTGGAG
CGGAGTCAGGCTCGACACTGACGGAGGTGGTGTTGGTGCACGCTTGCAACAGCATAGCGA
GCGACATGGCGCAGAAGGGCAAGGCTCTCATTGATCAATTCCTTTGGCTCGAGATGGAAT
AGGGGATGTTTGGTCGCAAAAATTATCGCACAAACTGAAAGACAAGCTAAACCGTCACAG
GGTTCAATTGACAGAGTGCAAACAAAGGAACGTATTGTTTGAGAGCGGTTTCGCCATTTT
GCGCGGTGAGTGGCTAAGGAACGGTGCAGAAAATAGCCAACGGCAGCGTTAGGCTGCCGT
TGAGTGATGCTCAGGTGATGCGCTTTTACGGCTTAACCTGAGCGCAATAGGCACCGAGTG
AGACGTGAATCGGGTTAAAACAGATGCTGATGCAGGTAATGCGCCACCGCATCATCGGCG
TTACTGCCGATCACTTCATTATCCGGCAGGGCGTTAAACACTTTTTCATGGGCGGTGCCC
ATAACTAAGCCTTTTCCGGCCATTGAGAGCATTTCGACATCATTCATGCCGTCCCCAAAC
GCGATACAGTTTTCAAGGCCAAGGTGAAGAGATTCGGCCACAGCTTGCAGCGCATCGCCT
TTTGATACGCCCGCACACATGACTTCTAGGCACCAAGGTGTTGAAAAAGCAACGTTGAGT
TTATCGCCAAAGCGCTGATTCAGTAAGGTTTCGTACTGCACCAAATGTTCATGATCTTGG
TCTTCTTGAGTGAAGAAAATTTTCGCGATGCCATCGGTTGGGGCGTTATTGACATCAAAG
ACGCGATAGGTAAAACCAGAGTCTTCATGGAAGTCGCGCAGGATCTCATCTTCTTTATTG
AGCATCCATTCGTCATTACGGTACAGATGCACGAACAACTGCTTATCGTGTTTAACGACA
TCGATGATGGCTTGCACCAAATCTTGCGGTACGTTTTTGCTGTACATCAGTTGGTCATTC
TGGTCATGCACTCGCGCACCGTTTGAGGTGATCATATACGCAGGAATCCCCGCGATTTCA
CGAATCCCCGCGACATCAATGTGGTGACGGCCTGTCGCGAAAATAAAGGTAAATCCTTTA
TCGTGCAGCTGTTTCAAAGTCTGTTTCGAAAATTCGCTCAACTGATGGTTCGGGGCGAGT
AAGGTGCCGTCGAGATCCGACGCCACGATTTTATACGGATGTTTGTGTGCTGAAGTGGTC
ATAAAACTCTCTGTTTCTCGGTTGGCCGGATGAGCCGTCACCCTTAGGTTGCCTAGTGTA
GTGGAATTAAATGCGGAAAAAGAGGGTAAACCTCTCTTTGCGCTTTTCCTCAATTTCTAT
GGTCGATGGTGCTGTCTTTTATGGTCGATAGTACTGTCGGCGAAAAAACGCAAAATATGG
TCTAACGTCTGATTTCGGTAGGCATCTTGTTCAAAAAGCAGTTCATGTCTGGCTCCTGCT
ATGCGGCATAAAGCGGCACGTTTTTGGGTGCGAGACAGCTTTTTGAAGAGCCGGATTTGC
GCCCGATTACACACAATCGCTTCTTCGCCAGCTTGTAAGATCAGCATGGGGATTTTGATT
TGTCGGGTTAACTGCAAACACTGTTTGGTCGCCATTAAGCTCTGCCAAACCCAGCGGTGA
CTCGGCCCTCCAATTTGCAGTTCAGGGTGCGCTTCATACAGTTCACGAAACAACTGATAG
CGGGTTTCACTGTGGGTGAGCAGGTTGAGATGAAAGGGTTTAGCGTGATAAGGGCCATAA
CCCGGAGCGTAACTGGGTTTTAGGGTAACGGCAGCCATAATTTGAGTGATGAGCAAAGCC
CATGGCCTTAAATACCAAGGCATATTCACGCCAAACATCGGAGCACTCAGGGCCAGTGCG
CTAAAGGGGTGCGCTGGAGTGGTCTGGATATAGCGCGTAGCAATCGCGCCACCCATAGAA
TGGGCTAATAAAAAGCGCTCTTGGTAGTGACCGAGATCGAAATGCTCGACTAAGGCTTTT
AAGTCAGTCACGTAATCTTGAAACTCATGTACATGGCCTATTTGTCTATCTTCAGTCAGA
CGTTCTGACCGTCCTTGACCACGGTGATCATAGGTATAAACATCAAAACCTTGGCGGAAT
AGGTCATAACACAGCTCTTGATATTTCCACGCAGATTCAATCCTGCCATTCACAATCACT
ACGGCTTTTTGATGCTCAGGATGCTTGAGACTACACCAATAAATGTGCGTTTTATCAAAA
CTGCGATAGGTTCCTTCGCTTCGAGTGTGCCACACTTGAGCTATCTCAAAGTTGAGAGCT
TGCTCCAAACTCGACTCTTGCGTATAAGGATAAAGATTTTTTTCAGGGTTCATAAGTTGG
CAATGGGGTTGTGCGAATCAGTGTTTGACCTCATTGGGCTAGCATAAGTCAGGAATGAGG
AATTGCAATGGATATCCATGTTTGGCTTGCCTATCTACTGACCGCGGTGGTGTTTAGTCT
GGCGCCCGGTTCAGGCACGGTTAACTCGATCAGCAATGGTTTAAGTTATGGTACACGCCA
CTCATTAGGGGCGATTATCGGCCTACAAATCGGTCTTGCTTGTCATATAGTGTTGGTCGG
CATTGGAATTGGCGCTTTGGTGGCACAATCTGCGTTGGCGTTCACTCTGATCAAATGGAT
TGGCGCGGCTTATTTAGTATGGCTGGGTATTCAGAAATGGCGAGATAGAGCCCCCCTAAC
GGCTACCACAACTTCTCATGAACTCTCACAAGCCGCCCTGCTGCGTAAAGCAGTACTGAT
TAACCTGACCAATCCCAAATCAATCGTTTTCTTAGTGGCATTATTTCCGCAGTTTATTGA
TCCCACTAGAGATCATTGGCCGCAGTTCTTGGTTCTGGGTATCACAACCGTTACTATTGA
TGCGATTGTCATGTTCGGATACACGGCACTGGCTGCGCAGCTAGGTCGCTATATTCGTTC
ACCTAACATAATGACCAGAATGAATAAACTGTTTGGTTCGATGTTTATGGGCTGCGGAAT
GCTGTTGGCTACCGCCAAAGCGTAAGCAACCCTTTGAGGACACCATGTACACAACTTATG
TAGCACGCCAACCGATATTGAATGCAAAGCGACACACGCTAGGTTATGAGCTGCTGTTTC
GAGATGGAGAAAAAAACGCGTTTCCTGAGTACATGGATGCCGATCGTGCTACCTACCGTC
TGATTGTTGAAAACTTTTTATCCCTTGGTACCAACCCGAGAATTGCCCGCTCGCGCTGTT
TTATCAACTTTCCCCATAAAAGCTTAATTCGACGTTTGCCGCTGACTCTGCCGCGTGAGC
AGATCGTGGTAGAAATTTTGGAAACGTGCCAACCGACCGATGATCTTTTTGAGGCGGTAC
AAGAGCTGAGTCAGCGAGGTTATCTGCTCGCGTTAGATGATTTTGTGTATTCACCCGCTT
GGGAGCGCTTTTTACCCTACGTACAGATAGTCAAAATCGACATCATGGCAATGGGGCTCG
ATAAAGCGTGTGAATTTGTGCGTGGTCGACTGGCTCAGGGAAGTCGTCGCCGATTTTTGG
CAGAACGAGTCGAAACCGAAGATGAGTTTCATCAAGCGCGTCATGCGGGTTTTACCTTCT
TCCAAGGCTATTTTTTCAGTAAGCCAGAAATCATTAAACAGCGCTACGTCAGTCCAGAGC
ATGTGATTGCCATGCAGCTGTTTCGCGAAGTCTGTCAGCCTGAAGTCGATTATGTGCGAG
TAGAGCGCTTGGTCGCGCAGGACATTGCGCTCTCCTACAAGCTGCTGCGTTTCGTAAACA
CTATGTCGGATCGGATCTCGGTCTCCATCTCCTCATTTCGCCAAGCCTTGGTTTATCTTG
GACAGGACAAACTGCGCATTTTCGTCTCTTTGGCGGTCGCGTCTTATATCTCCTCCAAAA
AGCCCAAGGAGCTTTACAACTTGTCGTTACAAAGAGCGCAGTTTTGCCAGTTGATGGCGA
CGCATACACATTTTAAAGCGCATCGTGAACAAGCGTTTCTGATTGGCATGTTTTCTGTGC
TGGATGCCTTGCTCGATACCTCAATTGAGCAATTGGTGGAGCAACTGCCGCTGGCCGATG
ATGTGAAGTTAGCACTGCGAGAGCGTGAAGGGCCACTGGGTACTTTGCTCGATCTTGAGG
AATGTTTTGAAAAAGCCGATTGGCAAGGTGTGGAGCAGCACTGCCTAGAACTGGGTTTTG
ATCTGGAAGATGTCCGTCAGGAATTGATTGAAGCCCAGCGTTGGAGCCAGGACATCAATC
GATTAATTTAGTGATAAGTTAATGCACCTTTTCAACTTGACGCGGCAGCGATGTTGGCAG
CAACGGCAAGTCATTTGGGGAGAGATGGTCGGCCAGCCCGACTCTGAGGGTGTAGGATGA
TAAAGGCTGACCGACCAAATAGATTAACCTTCCTGCACCTTAGATTTAGTGAGCGTGTCA
GAGCGGTGAGTTATTTCAGCCAAGCGTTAAGCATCCACACCAATTTCTCTTGCTCGCGGA
TGTAATCACTCATCAGCGCTGACGTCCCTTCATCCCCGGTTTCGCCGGCAAGCTCAAGAA
TGTCTCGTTGTTGGTGGAGCAGAATGCTAAAACCATCCACCAATCCCTGCATGCTGCTAC
GGCCATCAATTGAGTCGGTATGCTCTTTGATTTGCGCCGCTTTGAGGTAACCGCTAAAGC
TGTGCATGGGTCGAGCGCTCAGCGTTAAAATACGCTCTGCCAGTTCATCGATTTTTAGCT
GTAAGTCGGTATAAATCTCTTCAAACTTAGCGTGCAGTTCGAAAAACTCCTTACCTTGAA
TATTCCAGTGGTAACCGCGAGTATTCATATAGAACACTTGATAGTTGGCCAGCAAGTTGT
TGAGCGCATTCGCCAGTTTTTGACTTTGTGTGGTATCAAGACCAATCAAATTCGTTGCCA
TTTTTACACCTCTCAGTTTTTTATTTCCCCTATCGGGATGAACAAAGAATAGTGTAGTTC
AGATATGGAAGAAATTTGGATTATCTGATTTTTCTGATAGGCATAGACTATTAATCCATT
ATAAAGAGTATGGTTTAATCGTCTTAATGGCTGTTCTCAAGAACCAGATTTTAACGCTTC
AAGGCAAAGTGCAAAAAGCGTTGTCCTTGGTAAGTTAGTACGCCTTTGTCTCCTGGATTG
AGTGCATGATAGTAATGAATGCCAACCTGAAACTCGCGTTTTGGCCCTAAACGTCCTTTT
TGTACGTAAATCCAAAACTCTTGGTCATCTTGGCCGGGAAGAGGGTGAGGAATGTCGATC
GCTTGCTTATCCAGTATGGTCACTTCGGCACTACGCTGTGGAGCATTTTCTCCTTGCATG
TGGCGGCGGTAGAAGTGGCTAAAAAACCAAACTGCCGCAATAATCAATAACGCTAAACTG
ATCAATAAAGTGAAGGGCATAACAGCCTCCTATTCTGAATACGCCGCTATTTTAGCGAAT
GACGTATTTTTCCAAGCAGTTTGTGGTGAGAAAGAGATGTGCGGCAGTAATCAAAGGGAT
TTTTTCGGCTTATCTCACACTTTATCAGCCATTGAACGGCTAACAATTGGATAATGTGAC
TCTGGCTGCTAGAAAATAAAGAGAGAAGGCGCAGGAGGGCGGAAATGTCAGAAATTGAGC
AAGTTGTTCTACGAACGCGCAAACTCGAAACCTTATTGCGCGAACAATACCATGCAGAAG
GCAAGGGATTGCATCAATTGATTACCAGTTGTGAAGAACGTTTACCCCATGACGTGATTA
AAAAGCTGCGTTATGTGGCGACGATTCGTAACAAAGTGGTGCATGAAGATGATTATCGCT
TAGATGATCGCAAAGCTTTTCTCGCGGTATGCCAAGAGTGCGAAGATGAGCTCACGCCAA
GAAGTGGGAAGTTTGTGTGGCGGATTGCTTTTATGCTGATGATGTTGATGACCTTAGGAG
CCCTATTTTTCTATTACTGGCATTGGGAAGAGTTATCTCAACATTTTCAGTAATCGAACA
TTGAACCAATAAAAAAGGACGCGATGCGTCCTTTTTTATTTTAAAAACATTAACTTAGTA
CATCATGGGCAGTGTCATTAAACCAATGATTACTGCGATCATAACAAGTCCTTGTTTTTG
AGATGAAGAAATCATAACACTGCTCCTTTGGTTGATTACTCATTCTGTAAAAAAAGAATA
GATCATTTACCCAGCTTGATCAATAGATCGTTGATTAAAGTTTAAAAAACACAGTTCTTT
TGCTCGTAGGGGGCTTTTTAACGTAAGAAAAGTCACACTTTTACGCTGTTTTAATCATAA
GCTAAATGCTGATTTTTAATTCAATATTGTATTTATTTTATTGATTTTATAGTGTTTTTT
ATTGTTTGTTGGTAGGTTGTTATTTGTTCTGGTTGTGGTTATTACGGTTTGTTTTGGATC
GATTGTCAGGTTTTAGTAAATTACCACTTTATGAGAATTATTTCCATGTTGTTGAGATTG
GTTATCAATTGAGTTGTGTTTTTATCCTTTATCTGTTTTTATATCTTTAAAAATGGCAGT
TATTTTTCATTTATCTGTTTAGTTGGTTGTTTTCAATTTTTTGATTTTTTTGTTGTTGTT
TTTATTGGGTTTTTGTTTTTATTTTGCAGTTTTGGTTTGGTGGATTTTTCGTTTTTTTAT
TTTGTTTTGATTGTGTTTCATTTGTTTGGTGTTGATTTGTTGTCTTGGTTTGGTTGGTGG
CAAGTTTTCTTGTTTTGTAATTTTATTGAGTAATTACTATTTTATATAGCAGCTCAAGTA
AGGATTCGCTAGCAAGATCCAACTTTTTACTTTCATAACTGGACATCAAAAGTCAGATCC
CTACACTGGCGGCAGTTTGAGTTAGGGGTATGAGCATGTTGAGCTGGATTTCTGTCGTGT
TGTCGGGGTTTATCAGCATTTCTGCTTATGAAAATCAGAAGCTTAAGCAAGCGATATTCT
TTCGAATCTTCAGCCTCCTGTTACTGACAATTATTGTGTGGGAGCAGCACAGTCATGCCA
CGCCAGAGGTGATTTTTATCTCTCTTGGTTTGGCGGTGTCGATGTTTGCGCATGGACTGC
GGCTAAATCATCGCTACCACAAAGCCAGCTTTGTGCTGTTTTTAGTCGCGCAACTGCTGT
TTAGTAAAGCATTCTGGGTGCAATTGTCGGGGAGTATGGTGTGGTGGTTGCCCGCATTAC
TGGTGGCGGCAAGCATAGTGGCGTTTTTTTTGTTACTGCCACAAATTGATACCTTAATCT
TCCCGGTCACCATTATGGGGTTGATGTTAGTACAGATGACGTGGGCTGCGGGTGAACTGT
GGCTACAAGAGGCCACCGTGGCTTCTGGCGCTGGTTTCTTAGGATGTCTGGTTTATATCC
TCTCGGCCACGTTATTAGCCATCCACGATTATCGGCGTCCACTTCCTTGGGGGCACACTC
TTATCTCCAGCTCCTACTTGATAGCCCAAGCCTTGATCTCAGCGTCGATCGTGTTTTAGT
CATATTCACGGTCTATGATGTAAAAAAACCGCCTCGCGGCGGTTTTTTTACATCATGTAT
TTACGGCGAATATCCAACAGGGCAAAAATGCCAAAGATCAGAATTGACCACTTTTCCCAG
CGCTTCAGTGGTACTTTATCGCCAAACGCGCCAATGAAAATCAACATCTGTAAACCATGC
ATGAAGAGCAAAAATGCGGTCATGATGTAGAGTGCGATGGCGGCATTACCCGGAAAAGGC
ATCACGATGTTGAACAGCAAAACCAGCCATACAAAACCAATCGCCGCTTTCGCTAACCAG
AGTAGTGCTTTCATTGTTCTTCCCTTATAAACAGCCGATAACAGACTTGTCCGGCACTCT
TTTCTCGATGTAGATGCCAATGAGGAGGCAACTCCGTCAGTGGCAGCTCTTTTTCGCACT
CAATATAAATCATCGCTTGTGGCGCGAGCCAACCGTTTTGCTCGAGTAACTGAGTGGTTT
CCTGTAATAAACCTTGTCGAAAAGGTGGGTCAATAAACACCACGTCATAAGGTTTACCCG
ATTGTCGCAGAAAGGCGAGTGCATCCGTGTGAATAAGCTCAATATTTTCTGCTTTCAGGC
TCTGTACATTAGTTTTGAGTTGCTGAAAGGCGAGCGGGTTCAGCTCAAGCATGGTTACTT
GGTTGGCTTGGCGTGATGCACACTCGAAGCCTAGCCCGCCAGAACCGGCAAAAAGATCGA
GACAGCGAGCATTTGGCACTTCTTGAGCAAGCCAGTTAAACAGCGTTTCTTTCACTCGAT
CGGTCGTCGGGCGCAGTCCTTCGGCATCATGCACGGGCAATTTTCGGCCGCGCCACAGAC
CGCTGATAATCCGAACTTGCCCTGTAGGGGCCTTTTTTTGTGATGGGTTTGGCTGGCGAC
GTCTTTGCATAGATTTTTTGACCGCTAATTAAGTGTTACTATACCTCGCTTGTCAGCCAT
TTGGCGTGACAACCCGAGTTAACATAAAAAACTGGGCAAAGTGTACCAAGCGAAGCAAAA
AGTTTTCACTGCTTTGTCATTTTTTCTTTTCGGGGCCGCAATAATGGCCAAGAAAAGTCT
GTATTAAAATAAAGCGATTCAGGATAGCTCCAGATGACGGAAAAAAAGAAGCGTGGCTTG
TTGTCATGGCTTGGATTTGGTGACGAAGAGAAAAGCCAAACCACTGCAACGGATACTCAA
ACGCAGGATGAACCACAAAGCCAAGCCGATGTTGAAGCGGTGGCGATTCAAACGGAAACT
GCGTTAACAGAAACAGAAACAGAAACAGAAACAGAAACAGAAACAGAAACAGAAACAGAA
ACAGCCACGGTTGAACCTGCACGTATTGTTGAACAAGAGAAACCGACCGAAAGTTTCTTT
GCGCGCTTAAAGCGCAGTTTGAGCCGCACCAAAGCGAATATTGGCGCTGGCTTCTTTGGC
CTGTTTAAAGGCAAAAAGATTGATGATGACCTGTTCGAAGAGCTCGAAGAACAACTGCTG
ATTGCCGATGTCGGCATGGATACGACCAGCAAAATCATCGCTAATTTGACCGCCAGAGCT
TCTCGCCAGCAACTGCGTGATGGGGAAGCGCTGTACGGTCTGCTGAAAGAAGAGATGGCC
GAGATTCTCTCTCAGGTCGAGCAGCCATTGGTGATCGACACTGAGAAAAAACCTTACGTG
ATCTTGATGGTGGGCGTGAATGGGGTGGGTAAAACTACCACGATCGGTAAACTGGCTAAA
CAGTTCCAAGCGCAAGGCAAGAAAGTGATGTTGGCAGCGGGCGATACCTTCCGTGCTGCA
GCGGTTGAGCAGTTGCAAGTGTGGGGAGAGCGCAATCAAGTGCCTGTCATCGCTCAGCAT
ACTGGCGCCGACAGTGCCTCCGTCATTTATGATGCGATTGAAGCGGCGAAAGCGCGCGGG
ATTGACGTGGTGATTGCGGATACCGCAGGCCGTCTGCAAAACAAAAGTAACCTGATGGAA
GAGCTGCGCAAGATTGTGCGCGTGATGAAGAAGATTGATGACAGTGCGCCACATGAAATC
ATGTTGACGCTGGATGCGGGTACCGGACAAAACGCGATCAGTCAGGCCAAATTGTTTAGT
GATGTAGCGCCCATCACGGGCATTACCTTAACTAAGCTTGATGGCACCGCTAAAGGTGGC
GTGATTTTCGCGATTGCCGATCAATTCCAGATCCCAATCCGTTATATCGGTGTCGGCGAG
AAAATTGACGACTTACGTCCATTTGCAACACAAGAGTTTATCGACGCGCTATTTAGCCGC
GAAGAATAAACCAATCTCAGTTGGCACAGTGTGCCAGCCTTGTCAGGGGGAGACGGCGTG
ATCAGGTTTCAGCAAGTCAGTAAAGCGTATCGAGGTGGACGACAAGCGCTACAGAAAGTG
GATTTCCACTTGCGGCGTGGTGAAATGGCCTTTTTGGGCGGCCATTCTGGGGCAGGGAAA
AGTACCCTACTTAAGCTGATTTGTGCGATTGAGCGTCCAACCGATGGCAAAATCAGTTTC
AATGGTCATGATATTACTCGGATCCCAAACAAGGATATTCCCTTTTTACGCCGCAATATT
GGGATTGTGTTTCAAGACCATCGCCTTTTGATGGATCGCAGCATCTATGACAATGTCGCG
TTACCGATGCGCATTGAATCGATCTCGGAAAATGAAATTAAACGTCGTGTTTCGGCGGCG
CTCGATAAAACCGGATTGCTCGATAAAGCCCGCTGCTTACCAAGCCAGCTCTCTGGTGGG
GAACAGCAGCGAGTCGGGATTGCTCGCGCGGTGGTGAACCGCCCAACGCTACTGCTGGCT
GATGAGCCGACAGGCAACCTTGATCCTGAGCTTTCCAGCCGAGTACTGCGTCTGTTTGAA
GAGTTCAATCGCGCTGGGGTCACAATACTGCTGGCGACGCACGATATTCATTTGGTGAAT
TCGCGTCCGCAATATCGTCATCTAGAACTCAATCAGGGTTTTTTAAGTGAGGTAGCGGAT
TATGGCCGTTAAGCCGGGCAATCAAAAAATCAGCAAAACCACCAAAAGTACCAAAAGCAA
ACCGCGTGATGTGAAGCGAGCCAAAACCGACAGTTTTCTCGCCATTCATTTCAAACAGGC
GAAAGCATCGTTTGCCGCCTTGTGGCGACGTCCACTGGGCAACATTTTGACTTTGGCGGT
AATTTCTATGGCGTTGGCGCTACCCGCCAGTTTGTACTTGCTGAGTAAAAATATCGCCTC
GGTGGCTGAGCGAGTGGCTGAGCCTTCTCAGCTCAGTGTTTATCTGCACATCGATACACC
AGAACCTCGGATCATCGTTTTGAAAGATGATTTGGAGCGGCGTGATGAAATTGCCAAAGT
GAAATACATCTCACCGCAGCAAGGTTTGGATGATTTAAGCCAGTATGCTGGCTTTGAGCA
AGCGATCAGCCTACTCGATAACGCCACCTTGCCCGCGGTATTAGTGGTGACGCCTAAAGT
GGACAGTCGAGAGCAGATCCAAACGCTTGCCAAAGCCCTACAAGCAGAAGAGGGGGTGAC
CGATGTGCGCATGGATGAAGATTGGTTTGCCCGTTTAGATGCGATTCGCCATTTGGCGAC
TATCGTGGTGATTAGCTTATCCAGCTTGATGTTGATGTCGGTTTTTTTGATTGTGGGCAA
TACGCTACGTTTTAACGTACAAGCCAACAAAGAAGAAATCCAAACCATGAAACTCATCGG
TGCGACCGATGCGTATATTCTGCGTCCTTATCTCTATTCAGGGATGTGGTTTGGTTTACT
CGGCGCCGTGGCAGCCTGGCTATTAACGGCCTTGATGACGATTTTACTCAATGGTGCGGT
GGAAGCGCTCGCTCAATTGTATGACAGCCGTTTCCGTTTGATTGGCCTCGGCTGGGATGA
ATCATTACTGCTTTTAATGCTCGGCGTCTTTTTAGGCTGCGTGGCGGCGAAAGTGTCGGC
GAAACGCCATCTAAAAGAAATTGAACCTGTTTAAGTGATGGTGGTCATAAATGGGTGGCT
GATTCAAGGTTGAGGCAGTGCTTGACTTGAGTTGCCCTTTTGTTTATGCATAATGACAAG
TCAAACTTGAAACCTGTTCATTTTAGGTTCAAGCTTGTTGCGGTAAAACAGCGTATCCAG
ATCAGAGAATGATGAGGAATTGAATGACTAACCAAGCGTATCCAATGGCTCTTGTTTCCC
AAGACAGCTTAGATAGCTACATCCGTTCAGTAAACGGTTACCCGATGCTGAGTGCTGATG
AAGAGCGCGAGCTGGCAGAGCGATTACATTACAAAGGGGATATCGATGCTGCGAAAGGCT
TGATCTTGTCGCACCTACGATTTGTTGTTCACGTTGCTCGTGGTTATTCCGGTTATGGCT
TGCCAATGGCGGACTTAGTGCAAGAGGGCAATATCGGTCTGATGAAAGCGGTTAAACGCT
TTAACCCTGAGATGGGGGTAAGACTGGTGTCGTTTGCGGTGCACTGGATTAAAGCCGAAA
TTCATGAATATGTGCTACGTAACTGGCGTATTGTGAAAATCGCCACCACCAAAGCACAGC
GCAAACTGTTCTTTAATCTGCGTAAATCGAAAAAACGCCTTGGCTGGTTTAATAACGGCG
AAGTCGAAACGGTAGCGCGCGAGCTGGGTGTTGAGCCTGCTGAAGTGCGTGAAATGGAAT
CTCGTCTGGCAGCCCAAGATGCTGCGTTTGAGATGTCCGCCGAGGATGACGAAAACGGCA
TGGCCTACACTGCGCCTGTGCTGTACCTCGAAGATAAGCACTCTGACTTAGCTGATAACC
TAGAAGCCGAAAACTGGGAAGCGCATACCACACAGCGCCTCAGCATGGCGCTGGCAAGTC
TTGATGAGCGTAGCCAACACATTGTGCGTGCTCGTTGGTTGGATGATGACAACAAAACCA
CACTGCAAGATTTGGCGGAAATGTATGGTGTTTCTGCGGAGCGTATTCGTCAGCTTGAGA
AAAACGCCATGCGTAAGCTGAAAGAAGCGGTGGGCGAGTTCTGATTTCACATTGCGTAAC
AGCTTGATAAGAAAAGGTCTGGTCAATGCCAGACCTTTTTTGTCTCTATCTATATACCCT
TCCTACTTGAAGCTGCAGCGGTGTTGGCTACGTTCGTTCACCCCAATCACATAGTGTATC
TATGCACATGGGGATGAACTCACTTGCCGTCTACCTGCAACTCTAAGTAGTTTGACTCTA
GCGTATTAAAACAGTCGATTAAGACCATTTAAGGCTGCAACACGGAAGGCTTCGGCCATC
GTCGGGTAGTTAAAGGTGGTGTTCACGAAATACTCAATGGTATTGGCTTCCCCTTTTTGT
TCCATGATCGCTTGGCCGATATGAATGATTTCTGCGGCACGCTCACCAAAGCAGTGAATA
CCTAAAATCTCTTTGGTTTCGCGATGGAACAGGATTTTTAAGCTGCCGATATCTTTGCCC
GCAATTTGCGCGCGCGCCAAATGTTTGAAAGAAGCGCGTCCCACTTCATAAGGCACTTTA
GCCGCCGTCAGCTCTTGCTCGGTACGACCCACGGAGCTGATCTCAGGGATGGTATAGATA
CCGGTTGGGATATCTTCAGTCAACAAATGTGCCGCTTGGCCATGAATGATGGCTTGCGCG
ACAAACCGACCTTGGTCATAAGCGGCGCTGGCAAGGCTTGGGTAACCAATGACATCACCC
ACCGCATAAATGTGTTCCACTTGAGTCTGGTAATTGGCGTTGACGACTAACTGGCCTCGC
GAATCGGCTTGTAAGCCAACCGACTCTAAATTGAGCTTATCAGTATTACCAGTGCGCCCG
TTGGCGTACAACAAGCAATCGGCGCGCATTTTTTTGCCCGATTTCAGATGGACGATCACC
CCATCGCTGGTGCCTTCCACCTTGTCGTAAGTTTCATCATTGCGGATCACCACACCACTG
TTCCAAAAGTGGTAAGAGAGCGCATCAGAGACTTCATTATCCAGAAACGACAGTAAGCGA
TCACGGGTGTTGATCAGATCCGTTTTGACATCCAAGCCGCGGAAGATAGAGGCGTATTCA
CAACCAATCACCCCAGCACCGTAAATAATGATATGGCGAGGATCATGTTCGAGGTTCAGA
ATCGAGTCGCTGTCATAAATACGCGGGTGACCAAAATCGACATCTTTCGGATGATAAGGG
CGTGAACCGGTGGCGATAACAAATTTATCGGCACTGTAGGTGTCGATGCTGCCATCGGCT
TTTTTGACTGCTACGGTGTGAGCATCAATAAAGTGCGCAGCGCCAAAAATCAGCGTGCAT
TGATTGCGATCGTAAAAGCCTTGGCGCAGGCGTGTTTGTTTATCAATCACGCTTTTGGCG
TGACTTAAAATGGTCGAAAACGTAGCGTGAATGCTGGAGTTGTTTTTGCAAAACAGCGGG
TTGCTATTGAACTCAATAATGCGGCTTACCGCGTGACGTAGGGCTTTCGATGGGATGGTG
CCCCAATGAGTACAACCTCCGCCTACACTGCTCTCTTTTTCTATGATAGCGACATTTTTT
CCCCCTTTGGTCAGCCCCATGGCTGCCCCTTCTCCGCCCGGACCGCTACCGATCACAATG
ACGTCAAAGTGGTTTTTCTGTCCCATAGTGAATCCTTGTTATATTTGCTTAACATTGCTG
TTGCGAGATTTTAACGCATTCCCTGACCTGGAAACATGCTGCAAGGTGCAGAGAGTGGAG
GGGATCACGCCTTCATTGCAAAACAGGTACTCAACCTTGCTTGATTCCAATCGCTTTTGA
TTACATTGAGTTAGCATCAGCACCATTATTATCTGGTATCCGGTTGCGAAAATGGCTGCT
GTCTCATACTGACGAGCTTTGTTGCTTAGACAAGCCAACCAATCAGGTTATAGTATGAAC
CACATTTTTCGACTTAGCTGAGAACTGATTGGAATGAAATCGTTGGGAATCCGAGCACAA
CAAAAAGAAAAGACGCGCCGCTCTTTAATTGATGCCGCGTTTAGCCAACTGAGCGCTGAC
CGAAGTTTCTCTAACCTGAGTCTACGTGAAGTCGCCCGAGAAGCGGGCATTGCGCCGACC
TCGTTTTATCGTCACTTCAAAGACATGGATGAACTGGGTTTAACCATGGTGGATGAAGGT
GGTCTGTTATTGCGTCAGTTGATGCGTCAAGCTCGCCAGCGCATCGTCAAGGAAGGCAGT
GTGATCCGCACTTCAGTGGAAACCTTTATGGAGTTCATTGAGAGCAGCCCTAACGTATTT
CGTTTGTTGTTGCGAGAACGTTCTGGCACTTCCTGCGAGTTTCGAGCGGCGGTAGTGCGT
GAAATTCAACACTTTGCGGCTGAGCTCACCGAATATCTGGTTGCCACAGGGATGACGCGG
GAAGAGGCGATGACTCAAGCAGAAGCTTCCGTCACCTTGGTCTTTAGTTCAGGCGCAGAA
GCGCTCGATTTGGATCGCCGTGAACGCGATGAACTGGCCGAGCGTTTGATCATGCAACTG
CGCATGCTGGCCAAAGGGGCACATTGGTATCGTAAAGAGCGTGAACGTCATCGCCTGAAA
GGCGCGTTGGAATAAGTGCAATATCCAAAATAAAAGAGGAAAAAGGAAAGAGAGATGTCG
AGAGAAAACAACGTTCAGTCCACTCGCGCAGAGCGTAAAACATTAATACTGGCGCTGGTC
GCGGGAATGTGCAGTGATGCTTTGCTTTCATGGCTCACCATGAGTTCAGTGCCATTTTCT
CTGTTTGCTTTGATAGCTTTAGTACTCTCAGCTCAGATGCTTTATCAAGAGTATTTGGCT
CATCCGGTGGCGGAAGAGGTGCCATTAGTCGGTCTCGCCTGTTTCTTCGTCGGGGCTTTT
GGTCACTCGGCTTTTATCAAAGCACAATACCCGCAAGAAGGGTCGAACTTTTTCTCCATC
GTCATAGTACTGCTCCTGATCTTTTGGATTGGGCGTAAGCTCGGTTACATCGGTAAGCCA
CGCTAAACAAAAAACGAGCCATCTGGCTCGTTTTTTATGCGGTTACTTTTTGCGCTCTAA
CATCACGCCCGCTTCCATGTGGTGGGTGTAAGGAAATTGGTCGAAGAGAGCAAAGCGCAC
CACTTGATGGGTTTCCCCCAAGACTTGTAAGTTCTCTTGCAGCGTTTCTGGGTTACAAGA
GATGTACAGAATGCGCTCATAACCTTGCACCATTTTACAAGTGTCGATATCCATGCCTGA
GCGTGGTGGGTCGACAAAAATAGTGTTGCAACGGTAGCTTTGCAGATCGACTCCCGCATC
CTTCAAACGATTGAATTCGCGTTTACCTTCCATCGCCTGAGTAAACTCTTCTGCTGACAT
GCGAATGATCTGCACGTTGCCGATCTGGTTCGCGGCAATATTAAATTGCGCGGCTTCTAC
AGAAGGTTTGGCTAATTCGGTTGCCAGTACACGCTCAAAGTTTTGCGCTAACGCGAGTGA
GAAGTTGCCGTTACCGCAATACAGTTCAAGCAAATCCCCCTTGCTCTCTTGAGTACAATC
GACCGCCCACTCCAACATTTTTTCGGCGACCTTCGCATTAGGTTGGGTAAAACTGTTTTC
GACTTGCTTATATACATAAGGCTGGCCATTGACCTGTAAATTCTCCACCACGTAATCACG
ATCCAGCACTACTTTCATTTTGCGAGCACGGCCGATTAAGTTCAGGTTGAACCCTTCATC
GTTTAGGCGCTGTTTGAGTGCTTGCGCCGCAGTGATCCATTCTTCGCTGAGCTGTCGATG
GTACAGCAGTGAAACCAAAATCTCGCCACTGAGGGTTGAGAGGAAATCAACCTGAAACAG
TTTATGGCGCAGAATAGGGCTGCCTTTCATCGCATCCATCAGCAGAGGCATCAAATCGTT
AATCAGGCGGCTCGCCGCTGGAAATTGATCCACGCGGTACTTTTCGCGCGTCTCTTGATT
AAACATGATGTAGTACATGTCATCGCCTTCATGCCAAATCCGAAATTCAGCACGCATACG
ATAATTCGCCACTGGCGACTCAAACACTTCCAGCTCAGGCATGGAGTAATCAACAAACAT
CGCTTTTAAACGGGCGATTTTGTCTGCCAATTGAGCTTGGTAGAGTTCAGGGTTTACATC
AAGAGTCGCCATTCGGGTACCTTTTTATGGGCTATTACAGAAAGAGCGCAGATTTTATTC
AATCTCGGCCGCTTGTCCAGTTTTGCCCAAATATTGATTGGGATATTCAGTGTAAAGCCT
AGCGGATCGGAATCTGTACTGGACAATTTTTCATTCACTCAATACTATCAGCGCCAAGCT
GGTGCTATTTAGATGCCTGGATGGCTAAAAATGGCTGAAAAGGGAATCCGGTGTAACTCC
GGAACTGACGCGCAGCGGTAAGAGAGAACGAACGCTCAAACGACACTGCTTTTCGAGTGG
GAAGTCGAGCCAGTAGGCCAACAGTGCTCTCAAGTCCGAAGACCTGCCAGCAACTGAGTT
ATGCAGTGGTATTGCACTCGGTAGGATTCACGCGATTTAGGACAACATAATGCAAAAATC
AGCACTGGCGATCGCTCTAGCATCGCTGCTTACCCCTATCTCTTATTTACACGCCAACGA
AGCACAACCTCAAGAAACGGTTGTTGTGACGGCAAATCGTTTTGAGCAAAAGGCCAGTTC
AACTTTGGCGGATGTGGAAATCATTACCCGCCAAGATATCGAACAAACTCAAGCTAAGAC
ATTGCCTGAGTTGTTACGTAGATTAACGGGTGTTCAGATCACGCAAAATGGTGGACGTGG
TCAGTTAGCCTCTTTATTCGTACGTGGAACAAGTTCAGATCAAGTATTGGTATTAGTGGA
TGGAATTCGTTTTGCTCGTGCTGCAAAAGGAGCGGTCGATTTCAACCAAATTCCACTAAC
TTATGTTGACCGTATTGAGTATGTGCGTGGCGCTCGAGCTTCGTTATATGGATCTGAAGC
GATTGGTGGTGTCATTAACATCATTACTAAAGCTCGTTCACAACAACAAGGCACAACCGT
AAGTGCTGGACTGGGTTCATTGGATTACCAAGAACTCAGTATTGCTTCTGGGGTTGCGAT
TGGTGAAAAAGGCCAGATGAATGTGGCTTTGGGCACAGAGAGTGATAAAGGGTACAACGT
TCGTCCAGTTCCTGGAGTGAATGATGGTGATCGTCACGGTTTCAGGTCAGATAATGCGTT
GTTGGGTTACGTGCACCAATTTGATGAGTCTTGGTCTTTGTTTGCCAATGCCCGCGCTTA
TGAAAATATTTATCAGTACGACAACAGCTATGGTACTCGTGACTATAAAGAGGCAGAAAA
GGATGACCTTTCTTTTACAATTGGTACTCAGTATCAAAGTGAACGTTGGGTATCTGAATT
GCAGCTAACTACCCAGAAGCAAAAATCATGGGATTACACCCAGTCTAAGGGAAAATACTC
GGACACATCGGATAATCTTGAACAACGAAATATCCAGTGGATTAATCGCTATTTGGTCAA
TGATGTGTGGACGTTCGCTGGTGGTGTGGACTGGCGAGACGAGTCGTATATTGATAAAAC
AGCGGATAAAGAGTTTGACCGCAGCAACACTGCTGCATTTGCTGTGGTTGCTGCTGAGTG
GCAACAATGGCTGTTGGAGGCAAGTCTACGCTTTGATGATAACCAAGAGTATGGTTCGCA
AACTACCCACAACATTGCTCTAGGGTATCAGTTTATCCCTGAGTTCGGGGTTAAAGCATC
TTATGGCTCAGCATTTAAGGCTCCCAATTTATATCAACAGTACGATCCGTCTTATGGCAA
TGTTAATTTACAACCGGAAGACGCAGATTCAGCAGAGTTGAGCTTCTACGGCTTATTTTC
AGGTATTAAATGGTCTATCACTGGCTATGATTACAAAATCAATAACCTGATCGATTACAA
CTCAACAACGAAGAATTACCAAAACGTAATAGGTGAGAGCAATATAAAAGGAGTTGAGTT
TACAGCCGAGTTTGCCACTGGAATTGTGCAGCACCAGTTAAGTGTTGACCTCAAAGATGC
CGATGATAGTAAAGGGAAAACATTACAGCGTCGTGCTGAGCATATGTATAAGTGGAATGC
GCTAGTGGCTTTCGAACAAGTGGATTGGTCAATTGGTTACCAATATGTAGGTAAACGCCC
AGATTTGGACTACAACACTTACCCCACTCAAAACATAACACTTGATGCGTATTCTCTCGT
TGATACCTCAGTTAGCTACTATGTCACAGACTCGACGACTATTAGCGCTCGAATTGATAA
CTTATTAGATAAAGAGTACGAAACCGCCAATGGCTACCCTGCTGCTGAGCGCGCGTATTA
TCTTAATATTGGTTATCAGTTTTAAACTTAGACACTGTCTTTAATCACAAAAGCCAGTCA
GAACATCTGACTGGCTTTTATTGTTTAATGCGTCATGTTAGTAGCGAGCCACCAAACTGA
CATTGTTAAACTCAGTGGTGCCATAGAGTGTAATGAAGTGGCGACCTTCTCGGGTATTCG
GGAAGGTACAAACTTCATTATTGCCGTTGCGATAAGATGCGCAATCCCAAGCAAACGGTT
CTGGCTCAATACCTAGACGAACATAGAGATCAAGATTACCCGTACCTCCGTTGGTCTCGA
TACTCAAGCGACGACCTGCAGGCACATCAATATAGAATTTTTTCAATTCACCTTGCTTGC
CACTGATGCCTGTAACCACTTTACCATTAGTCAATTGGCTGTCAGGCTGCGGTTGTGGCT
CTGGTTGCGGATTTGGCTCAGGATTCGGAGTGGTATTGTTATCGGTCAAACTATACAGCA
GCTTATTTGGTGTTCCTTGAGTGTCGCTGACTTTGCCTTTGGTTGATCGGTCGCTAAGCA
GCGTTTTGATTTGATTCGGAGAGAGGTTCTTATTCTCTTGTAAGTACAAGGCTGCGACAC
CAGCTACATGGGGTGAGGCCATAGACGTACCACTCATAGTCGTCGTGCCACCTTTATGCG
ACGCCGAAGTGACGTCAGATCCTGGTGCGAAGATCTGTACACAATTACCCCAGTTCGAGA
AGTTAGAGCGACCATCATTATTGGTCGTTGAACCTACAGTGATACCACTTGGTTCACGTG
CAGGGGATACTTGGCAAGCATCTTTATTATCGTTACCAGCAGCAATGACCGCCGTGACTC
CTCTTTGGACGAGTCGAGCCACTGCTTGATCCATCGCCTGAGATATCCCTCCCCCTAAAC
TCAAATTGGCAACAGAAGGGCCGGACGCGTTTTGAGCCACCCAGTCAATACCACGGGCGA
TCGCTTCAGTTGAACCACTACCATCACATCCCAGCACTCGCACACCAACTAAGTTAACGT
TTTTAGCTACACCGTATTGAGCGCCCCCGATAGTGCCTGCCACATGTGTACCGTGGCCTT
GGCAGTCACTGGCATCATTATCGTTATCGATAAAGTCATAGCCGGATTTTGCTCGTCCAC
CAAATTCAGGATGGTTGAAAGCAATACCGGTATCGATCACATAAGCGGTAACGCCACTGC
CATCATAGTTGTAGTTATAACTACGATTGAGCGGTAGATCGCGCTGATCGATGCGGTCGA
TTCCCCAGGTTACGTTATCTTGAGCCGCATTTGCTGATGCAGAGATGATCGGATTAACCG
TAATAATTTGGTTTTGCTCGATATAGTCGACGTTAGGATCGGCACGAAGAGCTTGTAGTT
GCTCAGCCGTTAGCTCTGCAGAAAAACCGCTTAACGCACTATCAAAAACATTTTTGATTT
CGAGTGCATGCTTATTGGCTAATGCATTGACAGATCGTTGAGTAAATTGTTGGAAAGCTT
GCAAATCATTACTCATGATTGTCGTTGGTTGCTTGAGTACAACAATGTATTGATTTTTAA
TGCCTTTCCCTGAAGCGGCTTTCATCAATGGTGCTAATTGTTGAGGAGATGATTTGCCAA
CAAGCTGATTGGGTTGGGCAAGTGCTGAGGTTGCTGCGACGGAAAACGTCGAAACAATGC
ATAAGCTTAAAAACTTTTTAAACATGATAAGTTTCCTTAAAAAGTGAATAAAAATGGTTG
GGTCGTGGCTCACAACAATCATGTTGAGCACACCAATAACGATCTCATCCTTGGATGAAA
AGAAGTTATTCATGAAAACTACTTATGTTTCCACGTGGGGAGGTTAAGTTTGTATTGTTC
GTTTTTTGTTCTTCTTTTGTAAGATTAATGACAGGAAAGAAAGGTTCTTCTTATTGATAC
ATATAGAATTTTTACTCTAATGCTAATGTGGTTCAGGATTAAGAATTGAAATGTTGGTAA
TGTGTCAAATAATGAATTTTGAATTAGATTTTTTAATGCTATATATCTGGGGTGGATTGC
CTAATGTAGCAGCGAGAGTATGATTTCTCCGTTTTTTCTAGTTAGGTTGTCGCACTCGTG
TCATCTCCATCTTTTCCTCGTGTTCTGATTTTCGATTCTGGTGTGGGTGGTCTTTCCGTA
TATCGAGAAATTGAAGCCCGCTTGCCGCAATTAAACTATATCTATCTGTTTGATAACGCG
GCATATCCTTATGGTGAGCTGACCCAGGAAACACTGATCGCACGAGTTGATACGCTGGTT
ACTCGAATGGTTGAACAAGAGCGAATCGATCTTGTGGTCATCGCTTGTAATACCGCGAGC
ACCATAGTGTTACCCGTATTGCGCGCCAAACTCACGATACCTGTGGTCGGGGTTGTGCCT
GCAATTAAACCCGCCTCCCTGATTGCTAGCAAGGCGATTGGGCTTATCGCGACGCCAGCC
ACAGTGAAACGGCAATACACTCAAGAACTGATCCGTGACTTTTCCGCCAACAAAAACGTT
GAGCTATTGGGGTCTACACGCTTGGTTAATATGGCTGAAGAGAAATTGCGTGGTAAGCCT
CTCGATCTCGAAGAATTAGCCAGCATATTGCAACCCCTGAAGAACACGATTGATGTCGCC
GTTTTAGGCTGTACTCACTTTCCCCTGATTAAAGAAGAGATCCAGCAAGTACTTGGAGAG
CAAGTGCAACTGATTGATTCTGGTTTGGCCATTGCGCGCAGAGTGCAGGAGTTGCTGGGA
ATAGAGCAAGCGGTTGGTGCAAAGCAAAAGCATCGAATTTATGCAAGCGCACCACCATGG
GAGGAAAGTGCGCTGAACATAAAGCTTGAACAGTTAGGTTTTAATCCTGTTCAGCCATTT
CTTCATCCGATTTAGGATCATTCGCAATGCGAACTTTTAACGTTCGCTGCATATATTCCT
TTTCGTTGAGTGCATCAATGGCTGTTTGAGCTTGGCTTGCGGCTATCACCACAAATCCAA
ACCCTCGCCGTTTACCTGTTCGTTTGTCTTTCATTAAACGCACCGCAAAGACCTCGCCAA
ACTCGGCGAACAGCTCTTTAACGTGCGATTCATTGGCTTTATAGGGCAGATTGCCCACAT
AGAGTGTTTTCGTGGTGGAAGACGCCTCTTCATCTTCGCTTGATGAAAGAGTGGGGTGAG
TAGAAAGTTTGCAAATTAAAGCCGTTGCAACCACACCAATTAGAAAAGCGAAAGAAGAGT
GTAGAGTCAATTGCGATAAAATCCCGGCACCAATAACGGCAAGCAGGGCAATCCATAACA
TCGATTTGTCAGATTTCATATTGAATTACTACGCATCAGAGAGAAAGAAGATTCACGGTC
TATCGATGAATTAACAAAATAGACACAGGAATCTTACGTATATGCTTGATATTTTTCCAA
TCGAATGGTGTGACCCCCCTCAAATGTTGAAATTTTATTCGAAAAACATTCCATTGTTGT
CTTTTTGAGCGAACGATTTTATTTGTCAAAAAAAAGCTTGTCATAAAACTCTGTCTCCCT
ATAATGCGCCCTCACTGACACGGCGTGAGATTCAAATCACAAAGTGAAAGCAAAAGAGAA
GAAAAAGTTAGAAAATAACGTTTGACACTCAACTGAATAAGCGTAATATACGCAGCCCTA
GCGAATTGAGCTTAAAAGCGATTTCGATAGGAAAAGCTCTTTAACAATATAAACCAATCA
ATCTGTGTGGGCACTCGTTGATGATAATCAAAAAAGATTTATCAATGAACTGAGTGACCA
TTTGAATGAGCAATCATTCAGCACAGTCAATTCACTATCGAAAGATAGTATCAGTATTCA
TTGAGCCGAAGCGAAAGCTTCACAAAACTTTTAATTGAAGAGTTTGATCATGGCTCAGAT
TGAACGCTGGCGGCAGGCCTAACACATGCAAGTCGAGCGGCAGCACAGAGGAACTTGTTC
CTTGGGTGGCGAGCGGCGGACGGGTGAGTAATGCCTGGGAAATTGCCCGGTAGAGGGGGA
TAACCATTGGAAACGATGGCTAATACCGCATAACCTCGCAAGAGCAAAGCAGGGGACCTT
CGGGCCTTGCGCTACCGGATATGCCCAGGTGGGATTAGCTAGTTGGTGAGGTAAGGGCTC
ACCAAGGCGACGATCCCTAGCTGGTCTGAGAGGATGATCAGCCACACTGGAACTGAGACA
CGGTCCAGACTCCTACGGGAGGCAGCAGTGGGGAATATTGCACAATGGGCGCAAGCCTGA
TGCAGCCATGCCGCGTGTATGAAGAAGGCCTTCGGGTTGTAAAGTACTTTCAGTAGGGAG
GAAGGTGGTTAAGTTAATACCTTAATCATTTGACGTTACCTACAGAAGAAGCACCGGCTA
ACTCCGTGCCAGCAGCCGCGGTAATACGGAGGGTGCAAGCGTTAATCGGAATTACTGGGC
GTAAAGCGCATGCAGGTGGTTTGTTAAGTCAGATGTGAAAGCCCTGGGCTCAACCTAGGA
ATCGCATTTGAAACTGACAAGCTAGAGTACTGTAGAGGGGGGTAGAATTTCAGGTGTAGC
GGTGAAATGCGTAGAGATCTGAAGGAATACCGGTGGCGAAGGCGGCCCCCTGGACAGATA
CTGACACTCAGATGCGAAAGCGTGGGGAGCAAACAGGATTAGATACCCTGGTAGTCCACG
CCGTAAACGATGTCTACTTGGAGGTTGTGCCCTAGAGGCGTGGCTTTCGGAGCTAACGCG
TTAAGTAGACCGCCTGGGGAGTACGGTCGCAAGATTAAAACTCAAATGAATTGACGGGGG
CCCGCACAAGCGGTGGAGCATGTGGTTTAATTCGATGCAACGCGAAGAACCTTACCTACT
CTTGACATCCAGAGAATCTAGCGGAGACGCTGGAGTGCCTTCGGGAGCTCTGAGACAGGT
GCTGCATGGCTGTCGTCAGCTCGTGTTGTGAAATGTTGGGTTAAGTCCCGCAACGAGCGC
AACCCTTATCCTTGTTTGCCAGCACGTAATGGTGGGAACTCCAGGGAGACTGCCGGTGAT
AAACCGGAGGAAGGTGGGGACGACGTCAAGTCATCATGGCCCTTACGAGTAGGGCTACAC
ACGTGCTACAATGGCGTATACAGAGGGCAGCGATACCGCGAGGTGGAGCGAATCTCACAA
AGTACGTCGTAGTCCGGATTGGAGTCTGCAACTCGACTCCATGAAGTCGGAATCGCTAGT
AATCGCAAATCAGAATGTTGCGGTGAATACGTTCCCGGGCCTTGTACACACCGCCCGTCA
CACCATGGGAGTGGGCTGCAAAAGAAGCAGGTAGTTTAACCTTCGGGAGGACGCTTGCCA
CTTTGTGGTTCATGACTGGGGTGAAGTCGTAACAAGGTAGCGCTAGGGGAACCTGGCGCT
GGATCACCTCCTTACACGATGGTTATCGTGATGAGTGTCCACACAGATTGATTCGGTTTA
GATTAGAGAAGAGTATCTTAGTGTCCCGTTCGTCTAGAGGCCTAGGACACCGCCCTTTCA
CGGCGGTAACAGGGGTTCGACTCCCCTACGGGATACCATCTTTAAGCGTTTTCGCTGAGA
ATGTTTAAAAATGGTTTTCATCAGAAAATCTTGCTCTTTAACAATTTGGAAAGCTGACAA
AACAACAATTTATTGTTGTTTGTAAAGTTCTCAATGTTTATCGAAAGATAAACACCAACA
ACACATTCAAGTGTGCTTGGTATCGAATAAGACTTCGGTCTTGTTCAAATTTGAGTCCGG
CAAAATCTGTCTCGCACTCATGTAAATTAAACGCGAGACAACTTAGGTTGTTTAAACAGC
AACCCGAAACTCCTTCGGGTTGTATGGTTAAGTGACTAAGCGTACACGGTGGATGCCTGG
GCAGTCAGAGGCGATGAAGGACGTACAAACTTGCGATAAGCGCAGATAAGGCAGTAAGAG
CCGTTTGAGTCTGCGATTTCCGAATGGGGAAACCCAACTGCATAAGCAGTTACTGTTAAC
TGAATACATAGGTTAACAGAGCAAACCGGGGGAACTGAAACATCTAAGTACCCCGAGGAG
AAGAAATCAACCGAGATTCCGGTAGTAGCGGCGAGCGAACCTGGATTAGCCCTTAAGCAC
TCGGTGAAGTAGGTGAACAAGCTGGAAAGCTTGGCGATACAGGGTGATAGCCCCGTAACC
GACGCTTCATCGAGCGTGAAATCGAGTAGGGCGGGACACGTGATATCCTGTCTGAATATG
GGGGGACCATCCTCCAAGGCTAAATACTCCTGACTGACCGATAGTGAACCAGTACCGTGA
GGGAAAGGCGAAAAGAACCCCTGTGAGGGGAGTGAAATAGAACCTGAAACCGTGTACGTA
CAAGCAGTAGGAGCACCTTCGTGGTGTGACTGCGTACCTTTTGTATAATGGGTCAGCGAC
TTATATTCAGTGGCAAGGTTAACCGTATAGGGGAGCCGTAGCGAAAGCGAGTCTTAACTG
GGCGCTCAGTCTCTGGATATAGACCCGAAACCGGGTGATCTAGCCATGGGCAGGTTGAAG
GTTGAGTAACATCAACTGGAGGACCGAACCGACTAATGTTGAAAAATTAGCGGATGACTT
GTGGCTAGGGGTGAAAGGCCAATCAAACTCGGAGATAGCTGGTTCTCCCCGAAAGCTATT
TAGGTAGCGCCTCGGACGAATACTACTGGGGGTAGAGCACTGTTAAGGCTAGGGGGTCAT
CCCGACTTACCAACCCTTTGCAAACTCCGAATACCAGTAAGTACTATCCGGGAGACACAC
GGCGGGTGCTAACGTCCGTCGTGGAGAGGGAAACAACCCAGACCGCCAGCTAAGGTCCCA
AAGTATTGCTAAGTGGGAAACGATGTGGGAAGGCTCAGACAGCTAGGATGTTGGCTTAGA
AGCAGCCATCATTTAAAGAAAGCGTAATAGCTCACTAGTCGAGTCGGCCTGCGCGGAAGA
TGTAACGGGGCTAAGCAATACACCGAAGCTGCGGCAATGTCTTTTAGACATTGGGTAGGG
GAGCGTTCTGTAAGCCGTTGAAGGTGAATCGTAAGGTTTGCTGGAGGTATCAGAAGTGCG
AATGCTGACATGAGTAACGACAAAGGGGGTGAAAAACCTCCTCGCCGGAAGACCAAGGGT
TCCTGTCCAACGTTAATCGGGGCAGGGTGAGTCGACCCCTAAGGTGAGGCCGAAAGGCGT
AATCGATGGGAAACGGGTTAATATTCCCGTACTTCTGACTATTGCGATGGGGGGACGGAG
AAGGCTAGGTGGGCCAGGCGACGGTTGTCCTGGTTCAAGTGCGTAGGCTTGAGAGTTAGG
TAAATCCGGCTCTCTCTAAGGCTGAGACACGACGTCGAGCTACTACGGTAGTGAAGTCAT
TGATGCCATGCTTCCAGGAAAAGCCTCTAAGCTTCAGATAGTCAGGAATCGTACCCCAAA
CCGACACAGGTGGTCGGGTAGAGAATACCAAGGCGCTTGAGAGAACTCGGGTGAAGGAAC
TAGGCAAAATGGTACCGTAACTTCGGGAGAAGGTACGCTCTTGATGGTGAAGTCCCTCGC
GGATGGAGCTGACGAGAGTCGCAGATACCAGGTGGCTGCAACTGTTTATTAAAAACACAG
CACTGTGCAAAATCGCAAGATGACGTATACGGTGTGACGCCTGCCCGGTGCCGGAAGGTT
AATTGATGGGGTTAGCGCAAGCGAAGCTCTTGATCGAAGCCCCGGTAAACGGCGGCCGTA
ACTATAACGGTCCTAAGGTAGCGAAATTCCTTGTCGGGTAAGTTCCGACCTGCACGAATG
GCGTAATGATGGCCACGCTGTCTCCACCCGAGACTCAGTGAAATTGAAATCGCTGTGAAG
ATGCAGTGTACCCGCGGCTAGACGGAAAGACCCCGTGAACCTTTACTACAGCTTGGCACT
GAACATTGAACCTACATGTGTAGGATAGGTGGGAGGCTATGAAGACGTGACGCCAGTTGC
GTTGGAGCCGTCCTTGAAATACCACCCTTGTATGTTTGATGTTCTAACTTAGACCCATTA
TCTGGGTTGAGGACAGTGCCTGGTGGGTAGTTTGACTGGGGCGGTCTCCTCCCAAAGAGT
AACGGAGGAGCACGAAGGTGGGCTAATCACGGTTGGACATCGTGAGGTTAGTGCAATGGC
ATAAGCCCGCTTAACTGCGAGAATGACGGTTCGAGCAGGTGCGAAAGCAGGTCATAGTGA
TCCGGTGGTTCTGTATGGAAGGGCCATCGCTCAACGGATAAAAGGTACTCCGGGGATAAC
AGGCTGATACCGCCCAAGAGTTCATATCGACGGCGGTGTTTGGCACCTCGATGTCGGCTC
ATCACATCCTGGGGCTGAAGTCGGTCCCAAGGGTATGGCTGTTCGCCATTTAAAGTGGTA
CGCGAGCTGGGTTTAGAACGTCGTGAGACAGTTCGGTCCCTATCTGCCGTGGGCGTTGGA
AGATTGAAGGGGGCTGCTCCTAGTACGAGAGGACCGGAGTGGACGAACCTCTGGTGTTCG
GGTTGTGTCGCCAGACGCATTGCCCGGTAGCTAAGTTCGGAATTGATAAGCGCTGAAAGC
ATCTAAGCGCGAAGCGAGCCCTGAGATGAGTCTTCCCTGACAGTTTAACTGTCCTAAAGG
GTTGTTCGAGACTAGAACGTTGATAGGCAGGGTGTGTAAGCGTTGTGAGGCGTTGAGCTA
ACCTGTACTAATTGCCCGTGAGGCTTAACCATACAACACCCAAGGGGTTTTGTAGTGGAC
TCAAAGCTGAGCGCATAAGAATGTGTTGAGAGAACAAAGACAGCTTTCCAGAATTGTTGG
TTATCACTTTTTAAGAAAAAGTGAAATCAAAAACAGAATTTGCTTGGCGACCATAGCGTT
TTGGACCCACCTGATTCCATCCCGAACTCAGAAGTGAAACGAAACAGCGTCGATGGTAGT
GTGGGGTCTCCCCATGTGAGAGTAGAACATCGCCAGGCTTTTAATCTCGCTGATAGTGTC
ACCACGCTATTAGCACACAATTTGCGGAGAGATGGCTGAGTGGTTGAAAGCACCGGTCTT
GAAAACCGGCGATGGTTAATAGCTATCCTAGGGTTCAAATCCCTATCTCTCCGCCACTAT
TAAGAAAGGCCGCTGACAACTCAGCGGCCTTTTTGCATTCTGTCATCTTGATTTTCAATA
TCTAGATTATCGATACAGTACCGATAACCTATTCTTCTAAAGTTCTTTATTTATCAACAA
CGCTTTTCTTTGCCGAAACGACCCGCCACAGTGCTTGGACAAGCGGATTATCTAACTGTG
AACGCTTGCAGCAAACACCGAGCATAAAGGGTTTGATGGGGGTGACGCTTAAGCGCTGGA
TCTTGTCACGCACAGGGCTGTTATTGATAACCACATCCGGAGCAATCCCTACTCCACATC
CAAGAGCCACCAAGCTAACAATCGCTTCATGTCCTGCGATCTGAGCGTAGATATTGGGCT
TTATCTTCATTTGCTTAAACCAGGTATTGGCTCTATCGCGCGCGGTTCCCGACTCTGGGA
CAATAAACGGAATTTCATTCCAATCAGGCTGCTCTTTTTGTAGCTCATCCATAAAGCTGC
TGATCCCAAGTGGTGCGATGACGGAAAGAGGGATCTCACTGATTGTGGCGAATTCAATGC
GGCTTGGCAGTTGTTCAGGCATCGCAGAAATTGCTATATCCGCTTCATCGTGCAGGATTT
TATCGATCGCTTGTGCCGGATCGCCTGTTAGCAGTTTAAATTCGATATAAGGATGCTTGA
GGCGAAATGAGCTGAGAAGCTCAGGTAAGTGGCTATAACTGGCCGTAACAGAGCAGAATA
GCTTTATCTCTCCTCGTAGTTCTTGGCTGTCATCGTTGAGTTCGGTAGTGAATTGTCGCC
AGTCGTGAATGATGCGTGCCGCAACGGGCAGTAATTGGTGGGCTGCGGGAGTGAGTTCAA
CACTGCGGTTGTCGCGCAGAAAAAGTGTGTGACCTAAATCTTGCTCCAGCTTCTGTATCT
GCCGACTGAGTGCGGAAGGGCTGAGATGCATTGCAGAAGCGGTTTTACTGAAATTTTTGC
AGTCACATAGATGCATGAATAGCTGCAGAGTTTTGATGTTCACAAAAGTTCCTATGTTGC
ATTTGTTGCAATAACTAGTTGTGAATATATCACTTTGCGCAATTTTGTCTCTGGCTTAGT
ATGAGTTTATTCGGTCAGATCGCACCGACTTAACGGAATCACTTATTAAGGAGCACCCTC
ATGGCGAATTATTTCAATACGCTGAATCTGCGTGAACAGTTGGATCAACTTGGTCGTTGC
CGTTTTATGGCGCGAGAAGAGTTTGCAACCGAAGCTGATTACCTAAAAGGTAAGAAAGTG
GTGATCGTAGGTTGTGGGGCTCAAGGCCTAAACCAAGGCCTCAATATGCGTGATTCAGGT
TTGGATGTTTCTTACGCTCTGCGTCAGGCTGCGATTGATGAACAGCGTCAGTCATTTAAG
AATGCCAAGAATAATGGCTTCAACGTGGGTAGTTATGAACAACTCATCCCAACCGCAGAT
TTGGTGATTAACTTGACGCCAGATAAGCAGCACACCAGTGTGGTCAATGCGGTGATGCCT
CTGATGAAGCAAGGTGCTGCCTTGGGTTACTCACACGGTTTTAATATCGTTGAAGAGGGC
ATGCAGATCCGTAAAGACATCACGGTTGTGATGGTGGCACCAAAATGTCCGGGTACGGAA
GTTCGTGAAGAGTATAAGCGCGGTTTCGGCGTTCCTACTCTTATCGCGGTACACCCTGAA
AACGATCCACAAGGTGAAGGTTGGGAAATTGCTAAAGCGTGGGCTGCGGCAACGGGTGGC
CATCGTGCGGGCTGTTTAGCTTCTTCTTTTGTGGCGGAAGTGAAATCCGATTTGATGGGT
GAGCAAACCATTCTCTGCGGTATGCTGCAAGCGGGCTCTATCGTTTGTTACGAGAAAATG
GTTGCTGATGGCATCGACCCTGGTTATGCGGGCAAGCTTTTGCAATTTGGTTGGGAAACC
ATTACCGAAGCACTCAAGTTTGGCGGTATTACTCATATGATGGATCGCCTGTCTAACCCT
GCAAAAATCAAAGCGTTTGAGCTGTCTGAAGAGTTGAAAGATCTGATGCGCCCACTGTAC
AACAAGCATATGGATGACATCATTTCTGGCCACTTCTCTAGCACCATGATGGCGGATTGG
GCGAATGATGATAAAGACTTATTCGGCTGGCGTGCAGAAACCGCTGAGACGGCCTTTGAA
AACTATCCAACAACCGACGTAAAAATTGCTGAGCAAGAATACTTTGATAACGGTATTTTG
ATGATTGCCATGGTGCGTGCTGGGGTTGAGTTGGCGTTTGAAGCGATGACGGCTTCAGGC
ATCATCGATGAGTCGGCTTACTATGAATCACTGCACGAACTCCCACTGATTGCCAATACG
GTAGCGCGTAAGCGTCTGTATGAAATGAACGTGGTAATCTCTGACACTGCTGAGTACGGT
AACTATCTGTTTGCCAATGTGGCGGTACCACTATTGCGTGAAAAGTTTATGCCGAAAGTG
GGCACTGATGTGATTGGTAAAGGATTAGGCGTGGTCTCTAATCAAGTTGATAACGCAACG
CTTATCGAAGTAAACAGCATCATCCGTAACCATCCGGTTGAGTATATCGGTGAAGAGCTG
CGCGGTTACATGAAAGACATGAAGCGCATCGCCGTGGGTGATTAATCCCTAAATTGATTT
CCAAAGCAAACACAACAACACACTATAATAAAAACCAAGAAGGCTTAGTCGAATGACTAA
GCCTTTCTTTATTGAGTGCTAAGTGGCGTGTTTACTGTATGAACTCAGCGCTTATTTATC
CGCTAATTTGGCTTCAAGCTCAGCCATTTTCTGCTCTAACTCAGTGAGCTTTTGGCGAGT
GCGTAACAGCACTTGAGTTTGCACATCAAACTCTTCGCGGCTGACCACATCCAGTTTGTT
CAGTTGGCCTTGAATGACTTGACGCACTTTCTGTTCTACATCAGCACCCAGTTCTTTGAC
GGGTTGTGGCATGGCTTCATGGATTTGCTTGGCGATCTGCTCGAGTTTTTTGGCATCAAA
CATAGTAATTCTCCTGTTAAGTTGCCAATATTCTATGCAATTCAGCTAGCGATGTCGTTA
GATTGGATAATAAAAAAGGCCATCGAAATGGCCTTTTGTGATGAGACTGAATATTGGCTT
ACAGCTGACGATGAGCCGCTTTGGCTTCATCAATGCGGGCCAATTTCTCCAGATCTTTAT
CCTCAACAAACACCGGTAGTGGTTTGTGTTTCTCTGCAAGGTAGCTGTAAATCACCGGCA
GTACAAACAGAGTAAACAAGGTACCAATTGCCAGACCAGAGACGATAACAATACCGATAC
TGAAGCGCTGTGCAGCCCCTGCACCGGTGGCGTACATCAGTGGGATCAGGCCTGCGATCA
TTGCTGCAGTGGTCATTAGGATTGGGCGCAGACGCACTTTAGCGGCATGCATGACAGCCT
CAATCCGGCTGAGTTTGTTGTGTAACTGCTCCTCTTTGGCTACTTCACAGATCAAAATAC
CGTGTTTAGTGATAAGACCGACTAGTGTGATCAAGCCAACCTGCGAGTAGATATTCATGG
TTGCCGTACCCCAAGCCAGTGCGATCAAGGCACCACAAATGGCGAGTGGTACAGAGACCA
TGATAACCAAAGGATCTCTGAGAGATTCAAACTGAATCGCCAACACCAAGAAGATGATCG
CCAGCGCTAGGCCAAATGTGGCATACAGCGCGCTACCTTCGGTCACATACTGACGAGCTT
CACCCATGTAGTCATGGCTATAGCCTTTAGGCAGTTTGCTGCTTGCCAAATTCTCAAACC
AGTTGATGGCATCCCCCATAGCCGTGCCCGGAGCTGGCACCGCACCAACGGTGGCAGAGT
TGAGCTGGTTGAAGTGGGGTAGCGAGCGAGGCTCTGCAACCACATCAATCGTAACTAAGC
TACCGAGTGGGATCACTTTGCCATCTGCTGCGCGAACGTAGTAGCTGTTCATCGATTCAG
GGTTGAGACGCCATTTACGTTCCACTTGCGGGATCACTTCGTAAGAGCGGCCGTTGAGGT
CGATACGGTTGACATAACCGTCGGCCATCATGGTGCTGAGCGTGATGCCAATATCTTGCA
TGGTCACGCCGTAGGCACCGGCTTTATCTTTATCGATATTGATCTTCATCGTTGCCGAAT
CGAAGTTCAGATCCAGATCCGAGTAGACGAACATCGGATTGGCTTTGACTTCGGTCAGCA
CATCGGTGGCGATGGTAAACAAGCTTTCAAAGTTGCTTGGCGTGGTGATCACAAATTGGA
TCGGTAAGCCAGAGCCTGCACCAGGCAGTTCTGGCATCTGGAATGCCGTTACCGCCATAC
CTGGGATATCTTGTACCAAGGTACCCACGCGGTTGGTTACTGTGGCTTGGCTAGCTTCAC
GCTGGCTCCATGGCACCATTGACGCAATACCAAACGCCTGGTTTGAGTTAGGAACACCAG
TAAACACCTGAGCGAACTGAACTTCTGGCTGATCAGACAGAATTTTATTCACATCATCCA
TCGTATTCGCCAGATAATCGAGGTTGGCATTCGACGGGCCTGTACCCATCAGCATGATTA
CCCCTTTATCTTCCGATGGCGCAAGCTCACTTGGAATGAACTTAAACAGCATTGGTAAAC
TTGCAAAAACGATAAACGCAAAGGCAATAACCACAGGGCGATGAGCCATTACCGCGGTCA
GCATGCGTTCATAGCGTGCCGTCATGCGATCCAGTAAATGGTGCACTTTCAGTTCAAATT
TGTTCGGCGCTTCATTGGCTTTGAGCATCTTTGAACACATCATCGGCGACAGAGTCAATG
CAACAATACCGGATACAAAAACAGAACCAGCCAGTGTGAGCGCAAACTCTTTAAACAGTG
AGCCGGTGATACCGCCCATCAAAGCAATCGGCGCATAGACCGCACCCAACGTCAGCGTCA
TCGCAATAACTGGGATGGCAATTTCACGTGTACCGATGATCGCCGCGCGGAAAGGAGATT
CCCCTTCTTTGATATGGCGGTCAACGTTCTCTAGAACGACGATTGCATCGTCAACCACAA
GGCCGATCGCCAGAACCATCGCCAGCAGCGTCATTAGGTTCCAAGAGAAGCCCATCATCT
GCATCACCATCGCAACACCAATCAGTGAAAGCGGGATAGTGACAATTGGGATGAGTACGG
CACGCAGTGAACCCAAGAACAGAGTGATGACCACAAGAACGATCAGCGCCGCTTCTACGA
TGGTTTTGATAACCTCGTGGATCGATTCATTGATCGCAACCGTTGAGTCGTACAACACGT
TCATTTCAATGTTGCTTGGCATGTTTTTCTGCAGCTCAGGCAGCATCTCAAGCACATCTT
TGGCGATGTTGATCGGGTTCGCACTTGGGGCCGCGTTAATCGCGGCAACGACCGCTTCAC
GGCCATTAGCACTCGCGCGATAGGTATCATGGCTCTTAGCCAAGGTAACTTTCGCGATAT
CACCTAGGCGAGTCACGGTACCTTTCTCAGCTTTCACCACCAGACTTTCCAAATCTTCCA
CGGTGGAGACTTGGGTATCGGCGCTGCCGTTATAAAGAACGAATTCACCAATCGCCTGAC
CGGTCGCTGACTGATAGTTGTTGGCATTCAGAATGCTCATCACATCCGCTGCGGAGAGGT
TTAGTGCCGCCATTTTGGCTGGATCGAGCCATACCCGGAGCGCGTATTTCATACCGCCAT
ACAGATCGATACTTGACACACCATTGACTGCGTAAAGCTGTGGATTAACCACGCGCTCTA
GGTAATCAGTGATTTGGCTGGATGCCAATTCATTACTGGTGAAACCAATATACAGAACCG
CAGTGGTTGAACCGGTCGACATGGTGACGGTCGGATCTTCTGCTTCTTTAGGCAGCTGCG
AGCGAACTGAGTTGGTCTTGGCCAGAACGTCAGATAACGCGGCGTTGGGATCCGTATTCA
ATTTCATGGTCACTGTGATGGTCGAGCGACCCAACACGGACTGTGACGTCATAAAATCAA
TGTTATCCGCCTGTGCTACCGCTTGTTCCAAGGGTTGAGTAATAAAACCTTGAATCAAAT
CGGCACTGGCACCGTAATAGCCGGTGCTCACCGTAATTACGGTATTGGTCATTTCAGGGT
ATTCACGCACCTGCATTTTGAAAATGGCTTGTAGACCAAGCAACACAATCAAAAAGCTGA
TCGATACCGCTAAAACTGGACGTTTTATAAAAACATCAGTAAAGCGCATGATGCCTCCGC
TTACAGCATTGGGGTTTCTGCTGGTGGTGTAGTCGCATCACTTTCGACGATACGAACTTT
AGCACCGTTACTCAGACGTACTTGACCTGTCGTGACAACCACATCACCCGGTTTTACGCN
TTCCAGAATGTGAGCAATAGATTCAGAGCGCTCACCCACTTTCACAACATGTTGCTGGAC
GCGCTTCTCACCATTTTCTTCGCTGACAATGTAAACATTGTCACCGTAGAGGGTATAGGT
AATCGCGGTTTGCGGCAGAGTGACTTGGTTTTCCAGCTTAGGCAGAATGATGTTGGCACG
CGCAAACATGCCGCTTCGCAGTTTGCCATCACTATTTGGGATATCCGCTTGTACTTGGAT
CAGGCCGCTTTGTACGCTTACAGCAGGTTCAATTGCCGAGATGGAGCCTTTAAATGAAGT
CTGTGGATAAGCATCCACAAAAATATCGACTTCTTGATCCAGTGAAATACGCGAAATATC
TCTTTGTGGCACGGTAAAACGCAGACGCATCACGCTGGTATCTTCCAAGCGCACAATGTC
TGTACCCGGCTGCAAATATTGACCTAAGAACACATTACGAATACCGATCACACCAGCAAA
AGGCGCTTTGATTTCACGGCGAGCAATGGTGGCTTTTAGGCTTTCAATATCAGCGGAGAG
CGCATAGTAGCTCGCTTCTGCTTCATCATAAGACTCTTTAGAGATAGAACCTTTAGCGAA
CAGACCCTTGTAGCGTTCATATTTGGCTTTCGCTGCAGGCAGGCGCGCTTCAGTGCTTTT
TAAATTGGCTCGTTCTACCGCTGAATCCAGTAGCACTAGAGGTTGGTCTTTTGCGACTTG
CGTGCCCGATTCAAACGTAATTTGGTCAATCACCCCTGCCGTTTCGGTCGTTAATGTCAC
ACCTTGATTCGGCTCAATAAAACCGATCGCTTCAATCACGGGTACCCAATCAACCGGATT
GGCGGTCACTACGGTAACCGGAAATTCTGGCTCAGGACGATTGGCGAGGTACTCGGCAAT
TTTCTGTTGTTTGAAAAGATTGAAACCTATCACGCTGCCAAACAGCAGGATCGCGATAAG
CAACATAAAAAATGTCCACTTTTTCATTCTGGTGCGAACTCCAAATTAGTGTTGAGTAAT
TGCATCCCAACTGGCTTGAATCATTGCATCGAGAGTTGAATCATCCAGTTGATAAAAACC
TAAAGCGTATTGACGAGCAAGAGTGACGGTTGTTTCAAAACTCAACGCAGAAAGAAGATG
GTTATCGAGAGGTTTGAAAATTCCCTGCTGCTTTCCTTGGTCGAACAACAGTTCGACTTT
GGCAAACATTTTTTGCTCTAGTTCCCTTACATTGCAACAAGTTGTTGTTGGTAAAGACTC
ATACTGCACTCGATTACTAATAATGTCACGACAAGAGCCAGCCAACGTCCAAATATTCAG
CCACATAGTACGGAAGCGTTCTTGCAAAGACATGTCATCTCTAAGATTAGCTTGTACGGC
TTCGGCGATTTTTTGACTAACGTGCAAACGCACTTCAATCAAGAGATGATCTTTATCGCG
GAAGTAACGATAAATCGTTCCGGTTGCCATATTCGCTGCTTTCGCCACTTTATGCATCGA
GAGCCCTTGAAAGCCCTGTTCTGCAATCAGTTTTTCAGCCGCGATAAGGATTTGGAGCTG
TTTATCGCCGTACACTATTTCAGACATCACATTTCTCTGCAAATGAACGGTTGTTCATTA
TAGCGGCTAATACCCCCTGTTTTGCAATACACTTGTGCAGTAAATTTTTGTAAAGGCAGT
TTCTTTGTTGGTAATCCTCGGTGAGCGGATTATTATTGGCGGCTAAATAAAGAGGATTGA
GAGCGCTATGAAGCTGAACCCAAGACAAGATGAAGCGGTCAAGTACGTCTCCGGACCCTG
TCTGGTATTGGCGGGGGCGGGTTCGGGTAAAACACGCGTCATCACCAATAAAATTGCCTA
TTTGGTTCAGCAATGTGGCTATAAAGCACGCAATATTGCTGCGGTTACGTTTACCAATAA
AGCGGCGCGTGAGATGAAAGAGCGCGTAGCTCAAACACTCGGTAAAGGTGAGTCGCGCGG
CTTAATGGTGTCGACCTTCCATACTCTTGGCTTAAACATCATTCGCCGTGAGTTTAAAGC
TTTGGGCCTCAAAGCGGGTTTTTCACTGTTTGACGACCAAGATCAGCTCGCGTTACTTAA
AGAGCTGACCGAAAAGCAGCTCGACGGCGATAAAGATCTGCTGCGCTTGCTACTGAGCAC
CATTTCCAACTGGAAAAATGACATGCTGACTCCGCCGCAAGCCAAGGCAATGGCGAAAGG
GGAACAGCAGCTGCTTTTTGCACACTGCTTTGAGCTTTACCAAAAACAGATGCAGTCTTA
CAACGCACTCGATTTCGATGATTTGATATTGCTGCCGGTGTTACTGCTACGCAGCAATGA
AGAAGTACGCCAACGCTGGCAAAATCGGATTCGCTATCTGTTGGTGGACGAATATCAAGA
TACCAACACCAGCCAATATGAGTTGGTCAAACTCTTAGTGGGTGAGCGTGGCCGTTTAAC
TGTGGTGGGAGATGATGACCAATCCATTTATTCATGGCGTGGTGCAAAACCACAAAACTT
GGTGTTACTTGGGGAAGATTTTCCGAGTTTAAAGCTGATTAAGCTCGAACAAAATTATCG
CTCGACCAGCCGCATTTTGCGTGCGGCGAACATTTTAATTGCCAATAACCCCCACGTTTA
CCAAAAGGCGCTCTTTTCTGAGTTAGCGGAAGGGGAAAAGCTCAAGGTCATACTGGCCAA
TAATGAAGATCATGAAGCAGAGCGAGTGATCGCAGAAATCATCGCCCATAAGTTTCTCAA
TCGAACCGAATACCGAGATTACGCGATTCTTTATCGCGGAAACCATCAATCGCGACTGAT
TGAAAAATCGCTGACTCAAAACCGTGTGCCGTACAAACTTTCCGGCGGCACTTCGTTTTT
TGCGCGCGCAGAGATCAAAGACATCATGGCTTACCTGCGAGTGCTGGTGAACCCTGATGA
TGACAACGCATTTTTACGCATTGTGAATACACCGAAGCGTGAAATCGGCCCAGCTACGCT
CGAAAAGTTAGGCAGTTACGCCAATATGCGGGGCAAAAGCCTATTTACCGCCAGTTTTGA
GCTCGGTTTAGAGCAGCATTTGAGCGGGCGAGGGCTTGAGAACTTACGCCGCTTCACTGA
GTGGTTGGTGGCGATTGCCGATAATGCTGAGCGGGGTAACACGGTGGAAGCGGTGCGCGC
ATTAGTGCGTGATATTCGTTACGAAGATTGGTTGTATGAGACTTCCGCCAGTCCGAAAGC
GGCCGAAATGCGCATGAAAAACGTCTCCGATCTCTATTCATGGATCGTGGCCGATTTGGA
AGGCGATAATCCCGATCAGCAAGAGAAAACTCTGAAAGAGGTGGTGCAGCGTTTAACTCT
GCGCGACATGATGGAGCGTGGCGAAGAGAACGATGACAGTGATGCGGTACAGCTGATGAC
ACTGCACGCCTCAAAGGGCTTAGAATTTCCGTACGTGTATTTGATTGGAGCTGAAGAGGG
CATTTTGCCGCATCAAACCAGTATTGATGAAGAGAATGTCGAAGAAGAGCGCCGCTTAAT
GTACGTTGGGATCACCCGAGCACAACGCGAGCTAACGTTTATCGTGTGTAAAGAGCGCCG
TCAGTTTGGTGAACTGATCAAACCTTCGCAAAGCCGCTTTTTGGATGAGTTGCCCCAGGA
CGATATCGAGTGGGAAGTAAAGAAAAAGCCCGTCACCCAGGAAGAGCGTATGGCCAAAGG
CCAAGCGCATATCGCTAATTTAAGAGCGATGTTTAAGAAGTAAATAAAGAAGGGCTTGTC
AAAACAAGCCCTTCTTTATTATCAATTGATGGAATGGTAAGCCCGCTTATTACAGGCCTG
CGATCATATGCTCAATCGCAGCAACGATTTCATCGTCAGAACAATCCATACAGGTGCCTT
TTGGCGGCATGGCATTGAAGCCGTTTAGCGCGTGGTTTTTCAACACATCCTTACCTTGGG
CGATACGCGGTCCCCAATCGGCAGCATTGCCTGTTTTCGGTGCACCAGAGATCCCCGCTG
AGTGACAGGCAGTACAAAAAGTACCGTAAACCGTTGCGCCATCACGAGGACCTGTAGGAG
CGGCTTGTACTGGTTCGCTACCCGCCAGATACACATCACCTACCGGCTTAATGCGTTCAG
CAATTGCATTTTTATCGGCTTCAGTTAGAGCAAACGCTGCAGTAGAAAATGTTAGAGCAG
CGAACAGTACGCTTAAGAGTGATCGAGACATATCCATTAACTCACTTTACATTCCGAAGG
TAAGTGCTGCTTACCTATTATTTTTAGAGTGTTTCAATTTAACGGGCGGTAATTGCTGTT
AAATCAATGTAAATTTCGGGTGATTATATCCTGAGAAGTTGTTGCAATAAACAACAAGTT
GCGATCTTCCGGCGGTGAGTCACATCCTTTATAAGGGAATAGTAGCAAGCATCTGATGAA
AAAGGCGTCAAACAGTAAAAAAAGTAAAAAAAGTACTAGACGCCCTAATGTGATATACGT
ATTATTCCACTCCGCCGATAGGGCATGCGCCCGTAGCTCAGCTGGATAGAGCGTTGGCCT
CCGGAGCCAAAGGTCGAAGGTTCAAATCCTTTCGGGCGCGCCATTTCGCCCGGGGAATAT
CGGTAAAGAATTTCAGTGGTGGCTATAGCTCAGTTGGTAGAGCCCCGGATTGTGATTCCG
GTTGTCGTGGGTTCGAGCCCCATTAGCCACCCCATTTACTTCGGTGATATTCAATTATCT
CCAGTCTTAAGAGAGACTCTTAAGCAAAACATAGTCGGTGAATAGCGCAGTTTGGTARCG
CATCTGGTTTGGGACCAGAGGGTCGGGGGTTCGAATCCCTCTTCACCGACCACTTATTGA
AAGACTAGGCAAGAGCGTAGTCTGAAATAACGGCAGACAAGCGGTTATTACAACTTTCAG
TGGTGGCTATAGCTCAGTTGGTAGAGCCCCGGATTGTGATTCCGGTTGTCGTGGGTTCGA
GCCCCATTAGCCACCCCATTTATTTCGGTGATATTCAGTTATCCCCAGTCTTAAGAAAGA
CTCTTAAGCAAAACATAGTCGGTGAATAGCGCAGTTTGGTAGCGCATCTGGTTTGGGACC
AGAGGGTCGGGGGTTCGAATCCCTCTTCACCGACCACTCTTCAAAGCCTCAGCAAATGCT
GAGGCTTTTTGCATTTTATCTCTTTAAAATTCATGTTTCCTCGCCAAGTTGTCCTGCATT
GACACTGTCTACCGATGGCCGCTTTTTCATCATTACGTTGTTGGGCATATTTCTCTCTAG
TAAATTGCGATCTTACCGACAATTCATCGATATTTCCCCGCTAACACATCTGTTCACGAC
TATGGTTACTGAAGTGTTCAGTATGACTCAATGAACTATTTTTATGATTTATCTGAGTTA
AATTGGGAGTTTTTTGGTTTTTATGACTGGATAGATGCTTACCATCCAGAGTTTTACTTT
GTTGTTTGCACTCAAAATTTGGCAATTGTTTCTTATTTGTTAATTGTTCCATTTTTGCGT
GGAGAAAAGTTATGCGTTGGTTGTTTTATCTCCTGTTATGAATCACGTCGTTTACAGTAA
CAAATACCAACCATACTGAGATTTCTTCAATTTTTTAAAAATGGTAAGACCAATAATATA
TGTGATTTTTTTGCATATTAAGCGATTTGTGGAAATTGTTTCTGGGTTAAGGCGCTTTTT
TATCCTCTCTTTGTTGCTTTTGTGTGAAAGATTTGCCAAATTGAGAACCTTATAAATTGT
CAGAATATTGTTCTGATTGGAATGGATGCAAAATGTACATCAGTCTCGCCTTGTTCGCTG
ATGTGCTTCAGACAGGGCAGAATGCTGCCACAGCAGTAGAGGTCTGATGGAATGTCACTT
TTAGAAGTCAAAAATCTTAGAATTGAATACCCTTCTCGTCACGGTGTGCACGCGGCGGTG
AAATCACTCACCTTAGATATCCAACGTGGTGAAATTGTCGGTGTGGTTGGGGAATCGGGC
GCCGGAAAATCGACGGTCGGTAATGCGGTGATTGACCTGCTCAGCCCTCCGGGAACTATT
GCGGGCGGTGAAGTGTATTTAAACGGTGAGAAGATCTCTGGTCTTTCTCCGCAAGCGATG
CGTGAAGTACGTGGTAGTAAAATTGGCTTTATTTTCCAAGATCCCATGACCTCACTCAAC
CCGCTGTTTACCGTCGAGCATCAGTTGACCGAAACCATTCATGCCAACATGCAGGTGAGT
GCCGAAGAAGCGTATCAACGTGCTTTATCTTTGATGAAGCAAGTCGGTATTCCGCAGCCT
GAAAATCGCCTTAAACAGTATCCTCACCAATTCTCTGGTGGCATGCGTCAACGGGTGGTG
ATTGCGATCGCGTTGGCTGGTGAACCTGATTTGATCATCGCCGATGAACCTACCACCGCG
CTGGATGTGTCGATTCAAGACCAGATCCTGAATCTGATTCGCGAACTGTGTAAGAAGAAT
AATGTGGGTTGCATGCTGGTTACTCACGATATGGGTGTGGTTTCTAACGTTACTGATCGC
GTAGCGGTGATGTACCGTGGTGATTTGGTGGAGTTCGGTCCGACTGCCAAAGTGCTTGGC
ACACCTGAGCACCCTTACACCCGTAGTTTGATTTCGGCGGTACCGCGCTCTGATCGCAAA
CTCGACCGTTTCCCTCTGGTGAGCTATATCGAAGAAGCGAAAGAGCTCAAGCCGTTGGAT
GTGAAAAGCCATTGGTTGGGGCAGAGCCAAGATCACCGCAAATACACAGGGCCGCTGTTA
AAAGTCGAAAACGTCAATCTACGTTTTGTGACCAAAGATTCGCTGTTTGAAAGCCGCCGT
GAGTATGTGCAAGCGTCGAATAACGTCAGTTTTGCAGTACATGAAGGGGAAACCTTTGGT
CTGGTCGGCGAATCGGGTTCAGGTAAATCGACCATTGCGCGCGTGATTGCCGGTTTGTAT
CAACCCAATGCGGGGCGAGTGACTTTTGAAGGCATCGATTTAACCGCGCTGAAATCGGAG
CACGAACGTCGCCCACTGCGTCGTCAAATGCAGATGGTATTCCAAAACCCGTACACCTCG
ATGAACCCGCGGATGAAGATTTTTGACATTATCGCCGAGCCGATCCGCTTCCATAAGTTG
ACACGAAGCGAGAGTGAAACCCGACAAATCGTTAATGATCTGCTCGAGCATGTCGGCTTA
GGTAAGATGGCGGGGTTGAAATATCCCCATGAATTTTCAGGTGGTCAGCGTCAACGGATC
TCGATTGCGCGCGCACTCGCGACGCGACCACGTCTTTTGATTTGCGATGAACCTACCTCG
GCACTGGATGTGTCAGTGCAGGCGCAAATCCTCAATTTGCTGAAAGATCTGCAAGATGAG
CTCAATCTTACCATGCTGTTTATCAGCCATGATTTGCCTGTGATCCGCCAGATGTGCGAT
CGCGTTGGGGTCATGCAGATGGGGACGCTACTGGAAGTGGCACCCACTGAGCAGCTGTTT
ACCGATCCGCAGCATGAATACAGCAAGAAATTGATTTCCTTAATGCCTGAATTTACAGGC
TTACGCGAAAGCACTACGGCAGCATAGCCGTTAACCATGGACCAACTTGGGTTGGCGATT
GTTACAAAAGCAAATACAACAAACTAGGGATCTGGATTCCCGCATAAGGAGTTATGCAAT
GAAAACCATGAAAAACAAACTGGCGTTGGCTTTGATAGCGGCTGGCTTGAGTTTTGGTGC
GATGGCAGCGGATATTACCGTGGCTTACGACGCTGACCCGGTCTCAATGGACCCACATGA
GCAGCTGTCAGGCGGTACTCTGCAACTGTCGCACATGGTCTTTGATCCACTTATTCGCTT
TACACAAAAAATGGAATTTGAACCTCGTCTGGCCGAATCTTGGCAGCGTGTGGATAACGA
AACCATGCGTTTCACTTTGCGCAAAGGCGTGAAGTTCCACTCTGGCAATGATTTTACTGC
GGATGACGTGGTATGGACGTTCAATCGTTTGAAAGAATCGGCGGATTTTAAAGGGATTTT
TGAACCTCTGGTCTCTTTGACTAAGGTGGATGATTACACCATCGAAATCAAAACGGCTGG
CACTTACCCGCTGATTGAAAACGTGGCGACCTACATTTTCCCGATGGACAGCAAGTTCTA
CACCGGCACCACGGCGGATGGTAAAAACAAAGCAGAAATCGTTAAGCACGGTAACTCTTT
TGCCTCTGAAAATATCTCTGGTACCGGGCCATTTACGGTGACGGCTCGTGAGCAAGGCGT
GAAACTTGAGTTCCAACGCAACCCCAATTACTGGGATAAAGCGTCGAAAGGCAATGTGGA
CAAACTGACGCTGGCAGTGATTAAAGAAGATGCAACTCGCGTTGCGGCACTGCTGTCTGG
CGGTGTGGATATGATTGCACCGGTTTCTCCGAATGATTACCAACGCATCAAAGATGCGAA
AGGTGTAGATCTCTTCACTATGCCGGGCACTCGTGTGATTACCTTCCAAATGAACCAAAA
CAGTAACCCAGCGTTGAAAGATGTGCGTGTGCGTCAAGCGATTGTCTACGCCATCAACAA
TGAAGGGATTGTCGATAAGGTCATGAAAGGGGCAGCTACCACGGCTGCGCAGCAAAGCCC
AGTCGGTTATGCCGGTTACAATGAGAACCTAAAGCCACGTTTTGATCTCAACAAAGCGAA
AGAGCTGATGAAAGAAGCAGGTTATGAGAAAGGCTTCAACCTGACCATGATCGCGCCAAA
CAACCGTTACGTGAACGATGAGAAGATCGCGCAAGCGGCATCGGCGATGTTGTCAAAAAT
CGGGATTAAAGTTGACCTAAAAACCATGCCAAAAGCGCAATACTGGCCTGAGTTTGATAA
GTGTGCGGCAGATATGCTGATGATTGGTTGGCACCCAGATACAGAAGACTCAGCAAACTT
TACTGAGTTCCTGACCATGACCCGTGATTCCAATACGGGTAAAGGTCAGTACAACTGTGG
TTACTACTCGAATGCGGAAGTCGATAAGTTAGTCAATGCCGCGAACGAGGAAACCGATCT
AGAAAAACGCAGCACCATGCTGAAGAAAGTGGAAGAGATCCTGTATAACGAAGCGGCGTT
TGTGCCTCTTCACTTCCAAGATCCGTCATGGGCAGCGAAAAATACGCTAGATATCGCACC
TATCATCAACGGTATGGACTTCCCATACTTTGGCGATCTGGTGGTGAAAGAGTAATCTCG
GACCACTCTGCTCTGTAGGCGTTGGTCTACAGAGCTTCTCTTCGGGTACAGGGTTTTGTT
TCAGTCGGGCCCCGTACCCTTTTTCAGACTGAAAGGTTTTGGCGCTTCATCGCGCCCACA
GATTCACATGGAAAGTTAAGGGGCAAGGAATGTTTTCGTTTCTGGTCAAGCGCCTGTATC
AGGCACTGATAGTGATGTTTGTGATCAGTTTGGTAGCGTTTGCCATTCAGGACAACCTGG
GTGATCCGCTGCGCGAGCTTGTGGGTCAGTCCGTTTCTGAAGCTGAGCGTCAAGCACTGC
GTGACGAATTAGGCCTCAATGATCCCTTCATTATTAAATATTCTCGTTTTGTAACTGCGG
CGGTGCAGGGGGATTTAGGGACTTCCTATTTCTTTAAGCGTCCGGCGCTGGAAGTGATCT
TCGATAAGCTGGTGGCGACACTGGAGCTGGTGTTTGGTGCTACGTTGATCATCATAGTGT
TTTCAATCCCGCTTGGGGTCTATTCGGCGATTCATCCGAAAAGCTTGTTTACCAAGATAG
TGATGGCGGGCAGCAGCATCGGCATTTCGATCCCGGTCTTTTTAACCGCGATCATGCTGA
TGTATGTCTTCTCGATTGAGTTAGGTTGGTKGCCGTCCTATGGTCGTGGCGAAACCGTTA
ACCTACTGGGCTGGGAGTCCGGATTCTTTACCCTCGATGGCTTGCGCCATCTGGTATTGC
CCTCTATCGCACTGGCTTCCATTATGTTGCCGCTGTTCATCCGCCTCGTGCGCTCGGAAA
TGCTCGAAGTACTGAGCTCGGAATACATCAAGTTTGCGCAAGCCAAAGGTTTGCCACTCA
ACAAAATCTATTACCAACATGCGCTGAAAAACACCATGTTGCCGGTATTGACCGTGGGTG
GGGTGCAGATTGGTACTATGGTGGCCTACACCATTTTGACTGAAACCGTATTCCAGTGGC
CGGGAACGGGCTTCTTGTTTTTAGAGGCGATTAACCGTGTGGATACGCCACTTATCACCG
CCTACGTCATCTTTGTTGGGTTGATCTTTGTCGTGACCAACACGATTGTCGACCTCTTGT
ATGGCCTGATTAACCCGACCGTCAACCTCACTGGCAAAGGAGCTTAACCATGAGTGCAGT
ATCGATCGCTCCTTCACGTTGGGAGCGCTTTAAGCAGTCCGATTTTCTCTATTATTTCCT
GCGCGACAAAGTGGCGATGAGCAGCTTTGCGGTGTTTGTGCTATTTGTCATCGTGGCAAT
CAGCGCGCCCTTGATTGCGCCCACCAACCCGTACGATCTCTCGTCGATTGATATTATGGA
TGCAGAGCTTCCACCCTCATGGATGGAAGGGGGCAATGAACACTTTTTGCTGGGCACCGA
TGAGCAGGGGCGTGACATTTTCTCGACCATTCTGTACGGCTCACGCTTATCACTGACCAT
CGGCTTTTTGGCGGTGGGCCTACAACTGACACTCGGCATTGTGATTGGTTTGTCGGCAGG
CTATTTCGGTGGCCGAATTGATAGCTTTTTAATGCGTTTTGCCGATATTCAGCTCTCATT
CTCCACCATGATGGTGGCGATCATTGTGTCGGCGATCTTTAAAGCCAGTTTTGGTGGCGA
GTTCTTCAGCCAATATGCGGTGGTGATGTTGGTGGTGATCATCGGTGTGGCGGAATGGCC
GCAATACGCGCGTACGGTGCGTGCTTCGGTGCTGGCGGAGAAGAAAAAAGAGTATGTGGA
AGCGGCACGCGTGATGGGCTTTAAAGCGCCGCGTATCATGTTCCGCCATATTCTGCCCAA
CTGTTTATCACCGATCCTGGTGATTTCAACGGTACAGGTGGCAAACGCGATCATGTCAGA
GGCGGCACTCTCCTTCCTTGGCTTAGGTTTACCGGTCGATCAGCCGTCACTGGGCTCTCT
GATCAGTATCGGTTTTACCTACATTTTTTCGGGTGCATGGTGGATAACCGCCTTTCCCGG
CATTGTATTGGTATTGCTGGTATTAGTGATTAACTTGCTTGGCGATTGGTTGCGTGATGT
GTTTAACCCGAAAATTTACAAAGGGTAAGTAAATCCGATTGATTTGCTTCACAAACTCTC
CATAAACTAAGAGCCGTATTTGAATGCGGCTCTTTTTTTGCATTTATTTTTGCTATACCG
GATCCCAATAAGTGTTCGAGGCAAGATAACTTGCCTGATTCGAACCCTGATTTCAGTCAC
AGAGTATTAAGGAGACAAGCGGATGCCGAAATGGATTCTATGCTGCAACCTGAGTGTGGC
TTTACTGTTATTCGCCCCCATTGCTTCAGCCGAGAGTGACTATTTGTGCGATGCGCAGCA
GGCGGCGGTTAACCAATTACCTGTGCTGGATGCGGCTTGCCCAATTGGCGATGGCCTGTG
GGGCAAAAAGCCCAAGCGGGGAGACTCTCTGTTTTGGATCCAGTGTGGCATGTTAAGCAA
ACCGATGCCGCTCGCCACAGTAAAAACCCTTTATGAACATATCTCGACCGATATTTGGGT
TAAGCCTGAGCCCAAAGGCGCGCGCTGTTTGATCGGCCCTTATAGCGATTTTGCTCTCGC
CAGCAAGGAGCTGAAAAAGGTCAAAAAACTGGCGACCTTTGAGCAAGCATTCATCCGCCA
AGTGGTGAAAACCTCTGCGCAGCAGCCGGTGATGAAAGCCAAACCCACAACCGCTGCGGT
GGCTCCGGCTGCCAACACAGCGGTATCAGAAGCTTCAGCACCTAAGCCCGCGAGCAAACC
GAAAAGCGAAGAAAAATCCGCTCCCACAGTGGTACCTGCCGCCGTGCCAACCAAACCCGT
AGCAAAACTGATCAGCACACCTAAACCTTCGGGAAACAGTGGTTTTGTATTGCGCCAGCA
AGTGAAAGTAGGCAGCCAAACCTTTGCTCTGCCGTACAGCGACAACCCGAAAGTGCAGTT
TTACATGGAGCATGATCAGGCGTGGAATCGCCTCGATTATGATGCTGCGCAAATCGTGTG
CCGAGATCTGGGTATGCGTCTCGCTACCGAACAAGAGTGGTCGGCGTTATTGCAGTCGAA
ACAGATGCAACAATATCAATGGCCTGTGCAATTACCGTATTGGGGAGAAGGGCGTAAAGG
GATGTTCACCACTGGCAAAGTCAATGTGTTAAAAGGCTCATCACTGCTCAATGTGGTGTG
TGTGAAGTAAAGTTTTTCGGCATGATTCTCTAAAAAAGAAAAATCGATAAAAAGAAAGCG
GCGATGGCCGCTTTCTTTTTGAGTAGAACGGAATCTCGATACCGCTACCGCATCGTGTGA
CCATACTCTTTATATCCAAATCTAAAATAATTCTGGAAAGTCTTATGTATCAATGCCTCA
GTATATTTTTCCAGAAAAATTAAATTTTTTGATAAAAATGAAAAAAATTAGAGTCTGGAA
AAGTGAATTTTCCAGACTAAAGCTAGTCTTGGATGCTCTCTTCTTCACTCGATGGAACGT
TCAGCAATGCGTTTACTGACTGTGCAATTTTTGCTTCCATTTCTGCGTAATTATCTAAAA
ATTCAGAATCTGCGTGGTAAGAATCCTGGATATTGATGTTGAGTACTTTGCCTGTTTTGT
CGTCTTTCCTATCACCGTGCATTTGGAAAAATACTTCATAGCGTCGAGATGACACACCTT
CGAATGGTAAAAAGCACACTTTATTTTTTGCATCAGCATTATCACTAATAGAATCATCAT
GAAGTTTCATTGCTAAACTTTTCTCATAAGGTTCCACATATACGACTTTTTTTATTCCGG
CAGCAACGATGTGTCGCGCACAGTTGTGACACGGATATGTCGTAACATATAATGTTTTAT
CTACAGATGTTTCTTTGTTGTTTCTTGCTAATGCTATAAGAGAATCCATTTCAGCATGAA
CCGCTCTTGAATATTCAATCAATGTTTTAATCTTGGTTTCAGATGTTATTTGGTTGACGA
TTTCTTTTAGCTCAAGGGTATTTGTGATTGATTTCTTCAATATATCTGTAATTTCTTCTT
TCAGAATATCTTTGTGTTTATCATTCGAGCATCTGCCAGTATGGACGCATCGAAAATCAG
CTAATGAGTTTGAATTATATAAACCGCCCCCAAAGCTTGGCACATCATTACAGCCAGTAG
ATATAATGTTGCCTTGGTTATCAAGTATTGCGGCACCCACTTGTCTTGATAAGCATGCAG
ACCTGAGGGCTGCTGAATAAGCAGCATGCATGCCGATTTCATCGATAGTAGGACTTATAC
CATTGATACCGTGAACGAGCTTTATGAACCGTTCTACTGACTTATCCAACATTTGCTTTT
GATTGTGAATGTTATGAATAAAATAATCAGCATTAAACAGGCTTTTTTCTACTTGTTGTC
CATGAGAAACATCTTTTCGATCCCTTCTCATCAGAGTATCTATTTCTGATGGAGAGATTT
TTTCTTCCTCTAGATTTAACCTTCTTTCTCCTTCTGTACGGATCAAGCCAATAAGATAGA
AATTTCTAGGGTATACCGATCTAAGGAATTTGATTTCATCAGGGTGCTTTAACTGGTCGA
TGATGTATGCGATCTTTTTTGTGGTTTTTATTAACGATGGTTCATTGTCATTTTCTTCTG
AGGTTTCATCAATTTCATTTTGACAGATTAATGTTCTTTCCAGCGCAATTTCTTCGATAG
CACAGGCTGCTAAAATTGAGCTCTTATGTGTTTCTCTTAGCGAGTTACCAAGATCTTGCA
ATCGGTTGTAACGCTTAAATGCCGACAATCCATCTAATGAGGTTTGAGTTTTTTCTGAAA
TGATTTTACTTATCCGGATATCAACAACTTCATATCCATATGTCTCAAGAGAACTAACTA
AACTCTCTTTTAATGCCTTTACACCAGAGCCAATAGCCCCACAGAGGCCAATGACTAGTT
CTCTTGAACGTCGTTCTAGTATTCGTTTTTGGAGATCATTTGATGAGCTAGAATTTGATT
TTGTTGGAGAAGGAACTGTACTTAAGATCTTTTTTGCGGAGGACTTATTCATTGTAAACA
ACCTGAAATTATGAAACTTATTTCTATACTCTCAGGTTGCTATGTTGCTAATCAAGAATT
AACGTGGTTACCAATGGATTTTTTGTGCAGCACGCAAAAGATTGGCTCTAGCTTTCTCTT
TTTTTGCGTCTTTCTGTGAAAAGAGCACAACATTACCGCTAGTGTCTGATTTAGAGTTAT
GGGAGAGACGGTTTTTGTCGCTATTAGAAGCGTTTCTATATTCATGAATGCTTGTAATCA
TTTGCTTTCCACCGAAATATCCATTCACTAAAGTATGATTTGCGAACAGTAAAGTGCGCA
CATTCTACTCATATTCCTTGAGCCTTCAAGTACAAGGTATATCAAAAAACGCATTTTTGC
GACTAAATCCAACTGATTTCATAATCTGTATCAAAAAAAATAATACCAATAAAATCAGGT
GTTTGTATGTTTGGGGTGGTATGAAAGATGAGTGAAATACTATATGTTGATGTTTTTTGT
TAATTAAACACTAAATATAGTGTCTCTATCTATTTCTTACTAATTAAATCTTTTAGAAGG
TTTTTCTTCTCTTCAGGGGACATTCGATGGATTAAACAAGCTAGCTCCGCTGATTCATCA
TCCTCACAAAAGAAATAATTCAAAGGCACTCCAAGTTCATCTGCTATTAATTTTAAGGTC
TGAACATCAGGTGTGTGTTTACCTTTCTCATACTGGTTCATTCGTGGACTTGCAGAACTT
TCGTCCATACCTATACGTACTCCCAAGGCTTTCTGAGAGAGTTTTGCTTTTTTACGTGCT
TCTTTGAGACGCAGTGGGATTGGGTTTTGGAATGACACTTATGGCTCATAATCTTGAAGC
TCAAATTAACTAAGATTTTCTTAGTTTTGCTCATTTCTGTATACTAAGCAATCCTTAGTT
TTTAGTGGTATTAGAAATACATGAGACGTTCTATGAAGATCAGTGCAGAGATGTACAAGT
TGTTGATTGAAAGAACATTAGATGGTTTTTCAGTAATTGAATTAAGAGATGAGTTTATTG
TTATAAAAGACTCACTCATTGATCCTGATGAAGCGTATAAAAAAGTTTATCGGCAAATCT
TACGGTTTATAAAGAAAGGTTGGCTTAACGGTGAAGGGAGTGGTCGTCAAAAACGATACT
TTCAGACAGACACTTTCAAGGCTCTTCATGCGGAGCCAAAGTCAGAAAATGTGGATATTG
AGATTGTTTTGAACCAGGACTACTCGGTATTAGTGAGTGAGCGTAATCAATATAAAGGAG
AGTTAGAGATTGTTTTAGGTGAGATTGACGAATACCAGTCTCTCAATATTCGATTCCCTG
AACTGGAACCAAAATTAATCACGCTTCTTGATGAAGCAAAAGAACGTTCTGCGTGTCTAC
TGGGAAAGGTTAATGGGTTAACAAATGTTCTGAAGGTGCTCTCTGGTCAAAAAATAGTGC
ACCAGAAGTTCAAAACTAAGGCCTTGCTTTTTGAAAGGACATAGAACGATATATAACCAA
AGATCAAGTGATTTTTATTTTTCTTAGTTATGTATTAGCTAGTTATGTGCTTGAGGTTTT
GAGAGTGCTTTTAGTTAAAAAGGTTATAGGTTAGCAGATACTAACAGGTGATGGCATTAA
ATGGAGTTATCCACAGTGGGTGTGTTATATGCAACTTGAAATACTGGCTTAGTAACATTA
TCTTGTTATCTGTAGTGTCAAAGACACAATATGTAGTGTCTTTCTGTGGAGGAAAAACTA
ACAGGTATTAGATAAAGAAAACCCCCAACGATTGTCAGGGGCTCACTTAAAGACAATCAT
CACCTACTAGGATGGATGTTCATCTAAACGTCGAACACTTAGCTTAGCATCCATCCTGGT
GAACATGAAATAGTTATCACCAATTTTTGGAAGCTTAGTTATGCCTAAAAATATCAAACA
GACTTCAAGTGATGTTGCTTCACTTGCCTCTCATATCCTAAAGAACCCAAATGCTTCAAC
GATCGCAAAAGCGTTTGCTGGTTCGGCTTTATCACAAACTTCAACCTCCAGGCAGACTAG
CTCTGAAATGGAAAGCAGAGCGTCTAAAGCGTTGCAGAGCACTAAATACAGTGAAGAAAC
GAAAACTCTCGCTGCTTCTGTTTTATCTCAATCAAGCAAAGATCGGTAGGAAGAAGTATA
TGTCCCGTAAAGATTTACTAACGGATATTGCTGACACTCTAAAAAGCATGGTGCAGTAAC
TCGTATATTCGAGATGCTCACCAAGAAGAGCTATGAGCATCTTCAATGTCCACGCTGCAA
TGGTCCAGGGTATGAGCCATGACTAAGCTAGTGAGGATAGGGTCGTAAGTCGTGGTAAAT
CTATTGTCACAACTTATGCAAAGTGTACTTAGGTGATGGATTGAAAACGGAGGTTACATG
CCAAATCCACCTGAATATGAACACCTTAAAAACCAAGTCCGAATTCTTAGTTTGAATGGC
GGTGGTGCAAGAGGCTTGTTTACTATCAGCTTGTTAGCTGAAATAGAGCGAATCATCGAG
GAAAAACAAGGTATTAACGGTTTTAAAGTTGGAGATTATTTTGACCTGATTACAGGTACT
TCTATTGGTGGAATTCTGGCTTTGGGTTTGGCTTATGGAAAGAGCGCCAGAGAACTGGAA
GATGTCTTTAGAAAACAAGCTGGGTATATTTTCCCAGAGCAGAAATACCCACGATTTTTC
CCAGTTTTTCGCAGACGGTATCGACTGGCCAGAGGTCCACTTTATGATAGTAAGCCATTG
GCTAAAACGATAGCCAGTATGGTAGGAGAAGAGAGCACTTTTAATGATCTGAAGTGTCGA
GTTCTAATTCCTACAGTTAATCTTTCTACAGGTAAACCTCAGTTCTTCAAAACGCCCCAC
AATCCTGAGTTTCATAGGGATGGTCGTATAAAACTAATAGATGCAGCCTTAGCTACCTCA
GCTGCTCCCACATATTTTGCTCCTCATTACTGTGTAGACTTAGATTCGTACTTTGCAGAT
GGGGGATTGGTTGCTAACAATCCAAGTTTTATTGGCTTGCATGAAGTCTTTCGCGATATG
GCAACAGACTTTCCTGAAGCAAAGGTTAGCGATGTAAAGATACTAAACGTAGGGACATTG
GGAGAAGAGTACAGTCTTAGCCCTTCTAGTTTGGCCGGGAAGAGTGGATACCTAGGATTA
TGGGGAATGGGTGAGAGGTTAGTTCTCAGCGCCATGGCAGCGAACCAAGAACTCCATAAA
GCAATGTTATTGAGAGAGTTTGCGACACATGATGCTATAGGAAATTTCGTGCGCTTGGAT
AACAACATACCTCATGAAGCCGCTAGTGATATCACTTTGGACAACGCTTCTGCAAGCTCG
CTCAGTAATTTAGCTAGCCGCGGTAGGCAGTTAGCTACTGAAGAGTTCACTAAAAACAAA
GCATTGGCAGATTTTTTCAAAGTACCTGCCCGCAAATTTAAGTAAATCTTAGAGGAGAGT
GAGAATGACTTGGAACTTTCACCAGTACTACACAAACCGAAATGATGGCTTGATGGGCAA
GCTAGTTCTTACAGACGAGGAGAAGAACAATCTAAAGGCATTGCGTAAGATCATCCGCTT
AAGAACACGAGATGTATTTGAAGAAGCTAAGGGTATTGCCAAGGCTGTGAAAAAAAGTGC
TCTTACGTTTGAAATTATTCAGGAAAAGGTGTCAACGACCCAAATTAAGCACCTTTCTGA
CAGCGAACAACGAGAAGTGGCTAAGCTTATTTACGAGATGGATGATGATGCTCGTGATGA
GTTTTTGGGATTGACACCTCGCTTTTGGACTCAGGGAAGCTTTCAGTATGACACGCTGAA
TCGCCCGTTTCAGCCTGGTCAAGAAATGGATATTGATGATGGAACCTATATGCCAATGCC
TATTTTTGAGTCAGAGCCTAAGATTGGTCATTCTTTACTAATTCTTCTTGTTGACGCGTC
ACTTAAGTCACTTGTAGCTGAAAATCATGGCTGGAAATTTGAAGCTAAGCAGACTTGTGG
GAGGATTAAGATTGAGGCAGAGAAAACACATATTGATGTACCAATGTATGCAATCCCTAA
AGATGAGTTCCAGAAAAAGCAAATAGCTTTAGAAGCAAATAGATCATTTGTTAAAGGTGC
CATTTTTGAATCATATGTTGCAGATTCAATTACTGACGATAGTGAAACTTATGAATTAGA
TTCAGAAAACGTAAACCTTGCTCTTCGTGAAGGTGATCGGAAGTGGATCAATAGCGACCC
CAAAATAGTTGAAGATTGGTTCAACGATAGTTGTATACGTATTGGTAAACATCTTCGTAA
GGTTTGTCGCTTTATGAAAGCGTGGAGAGATGCGCAGTGGGATGTTGGAGGTCCGTCATC
GATTAGTCTTATGGCTGCAACGGTAAATATTCTTGATAGCGTTGCTCATGATGCTAGTGA
TCTCGGAGAAACAATGAAGATAATTGCTAAGCATTTACCTAGTGAGTTTGCTAGGGGAGT
AGAGAGCCCTGACAGTACCGATGAAAAGCCACTCTTCCCACCCTCTTATAAGCATGGCCC
TCGGGAGATGGACATTATGAGCAAACTAGAGCGTTTGCCAGAGATTCTGTCATCTGCTGA
GTCAGCTGACTCTAAGTCAGAGGCCTTGAAAAAGATTAATATGGCGTTTGGGAATCGTGT
TACTAATAGCGAGCTTATTGTTTTGGCAAAGGCTTTACCGGCTTTCGCTCAAGAACCTAG
TTCAGCCTCGAAACCTGAAAAAATCAGCAGCACAATGGTAAGTGGCTGAAAGTGAAGCAG
GAATTACATCATACATTACTGGGATGCGGATTTCGTTATACGCCCGCTAAACAAATGCCT
AAAGGCATTCTGTTGGATACAAAAAGCCGACGCAAAGGCTACTACGTAAAAGAGTACTCG
ACTAAAGGTGGGGTATTTGTAATTGCTTTGGTTCTGTGGAATGACCCGCACATACAGTTA
CCCTTTGCGTATATTCTGCAGCAACCTGAACAGTATAAAGGTCGACTACTGCCTCACATT
AATTTCGGGTTTTGCCTGTGCTATGTTACTCAAATGGAGGCTGATTGGAACTCCAATGAT
CTAAAGTCAACTTATCAAGATGTGGATGAGCAAATACAGCTAACCTTGGATAACTCTGTC
GCATCTGTCGAGAGTGGAACATCAAATGATGTTGAGCTTGAAGGAGAGTTTAGTGCTTAT
TGGCAATCAGAAGAAGAGCTCTACCTGTTAGCTAAGCCATCGAGAAAAGCTCAGTTAAAG
GCTCATCTAGTAGAAGCTGAGCTAAGTAGTGGCTCTATCCGGAGAGAGTACGTAGCTGCT
TGCTCTGAGCAAAGTGAAGAGTTAGTAAAATGGTTGAACCAAAGAAAGTTCGATGAAAGC
TCCCTGCAAGAAGTGTCAATTACAACACATTGTATATCAGTAAAGCCGAACCGTTTGGCA
GGTGTAAACTGGCCTCCATCTTGCCTTCGTGAGGTGTTAAGTTGGTTGAAGCTCGTTGAT
TACTCTGCGCATGCTCGGACGGTTACTCTCTTGATGGCCAAGAGGACAAAACGTCACATA
TTGTTGTTTGATGTGGAGGGGCAAGATGAATTGGCCGTTTACTTGGAGCTGAATTTAGAT
GTTATTGGTAAGCGGTACTTTGGTAGGAATGCCGCTAGAAAGCGGAACATAAATAATGAA
GCGGCATTATTAGGTGGCAAGTTTGTGAGTGCCAACTTTAAGCGGCTAGGTGTGACCAGA
GCTGATCGAGACACTCTACTAAGTCGTAATCAATCGCGACCAGACGTTGGAAATTTAAGT
CAGAAGCGTATTGCTCTTATTGGATGCGGGACTATAGGTGGATATTTGGCAGAACTGCTG
CTGCGTAGTGGTGCTGGCTGCGGAGAAAATTACTTCCACCTTTATGATAATGATTCTTTC
AAACCACACAATTTTGCTCGGCATTCTCTGACAGCTCATAACTTTGGTCTAGCGAAATCT
ATAGCTTTAGCCAATAGCCTGAAGGAAGCCGTCCATATCGCTCAGAGTATTAAAGGAATT
GACAGACAGTTCCCTATCCAGGCAGATGTTCTATCGAAATATGACATTGTTATTGATGCA
ACAGGTCGCCCACCTGTTTCCAAACGTCTTGCAGCAGTGGCTAGGACTCTAATTGCAGAT
ATTAGGCCTGTTCTTATTCATGCATTTAATGATGGTAATGGACGGGCTTCAAAGGTTTTG
GTTGATGATGGTCGCTGCTGTTATGGTTGTATGATGGCTGATCCAGCAGTTTATCGAAAC
AACATAGATCTTCGTTTTGAGGGCATTGATCTGGCAAAAGAGAAGCACATAAGTTGTGGG
AGTACATATACACCATATGATGCTGCAGTAAGCCATATAACGGCGGCTTTAGCTCAGGAG
GCCGTCTTGAATACGCTAGAGCATACACTTCCCTGGAACTATAGTGAGCATATGTTAGAT
GGTTCTCGTTCGAAAAAGCCGAGAACTCTAAAGCGCTTCTCAGGATGTAATATTTGTGAT
GAGTGATGTCGAACTTGTTTTCAAAGATGAGAGTGATTGCCTTGTTGTCATTATGGGACA
TGTAGTAACGCGGTTACTGTCTTATCGTCAGCTCCATCATCTTACCCCTGAGTCTGCTGG
TGTCCTTATAGGAGAGCGTAGAGGACAACATTTGGTTGTTTGCGATATCTCTGAACCTGG
GTCTGGCGACATTCGTCAGAGGTGCAGAGTTGATCGTCGAGGAGTTCACCATCAGTCACG
AGTGAATGAGGCCTTTGAAAGATCTGCTGGTACTCATCTGTACCTTGGGGAGTGGCACAC
ACACCCGGAAGATAGACCATTCCCCTCCGCGACAGATAGACATTCTTGGAGAAGAAATAT
TGTCTCCGACGAGTCTATGCTCTTACTGATAGTTGGCCGCAAGGACTTTTGGCTTGGTAA
GAAAGAAAGAGAGTTAATTACTGTATTTAAGAAAATCGAATCTTAGGTATACTAATTCAT
TCACTGTACTTCGGAAGTTGTTCAATATCGGATTCAAATTCTGAAATTTTGTACTGATAT
TGCTGAATCATTAAGGTGAGCTGGTTATGTTGGCTCGCCATACTAGATAGTTGTTCTTTT
AAATCTTCTACTTGCTCTCGGTACTTTTCCTTCAATTTTATTTCCTTATTTAATCTATCT
CTTAAGCTAGAAATCTTATCTTCATATGCATTTTGATTCCTTATTTTCGGTGAGTTCCGG
ATAGCGGACTCTTTGATTTTTTGTACTATATCTTTGTAGTAATAGGCAGAGCCATCACCG
AGTCCAGCTTCTTCTTCGACAGCCTTAACGGATATCTTCCTTGCAGGATCTACGCGGTGA
GTTTTTCCCGATAAAATTCTTCCTAGTGCTTGCTCTAGTTCAACCTTCGTAATTTGGGAT
TTGCTCATATCTATCGTTACCTATCTCAAATCTAGTGAATGGTATCTGAAATTTGTGGAG
AACTTTTTCAGCAGCTCTGATTTGGGTAATGAAATGTGAATACATGGAAGATGTTAGTGA
ACCTATAGCTTCCATGTCAGTAACTTGTTTACATACCCATTGATAGCGTTTGTCCCAGTT
TTCAGCTTTTTCTTTATCGATAAGCTGGTTTTCACAACTCATACAGTTGGCTGGGGAACT
AACCTTATGCATCTGGCATTCGTAGCCAGCCATACAGTAAGAGTGTAGCGTGCCTACAAG
GGTTAATCGACCAGCTTTTACATGCTCATTAATCGCATCCCATGATTTATATTTTTTGTG
AAGAGATATTCGGTTTTTATTGATTGAACCGGCCATATGCCCCATCAGTTGACCTGAATC
ACAGCCTTTATACCATTCATGAATTTTCTGTGTCGTAGACTCTTGGATTACGTCATTGAG
GAATGATTGAAGCTCTGTATCGATCTGTAGTGCTTTTATTTTGCTGGCAAGACCACCTTC
TCCATACCATTCTGTTGTGGGTAGATCTAGGTGTTTGAACTGTTCTTTTATCGCAATATC
GTGACAAAGATTATGACGTTTTGAAAATACAGCGAAGGTTCGTCTTAGTTGGTGGGTCGT
CAAGGGCCAGACATTTCCGACTTTTAAACGCTCATCCGCATTATTTGGTTCACGGTTTGG
ATTGATGACTCTAAACTCATCGAGGTCATCTTCGGTTATTAAAGCACCCGCTTTCTCGCA
TATTTTTAAAAAATGGGTACGCATATTATTGTCTTGTCGAATAATGGGCTTTTGCGATTT
TCGTCCTTGGCCTAACCATAAGCAGCTAGAATTATGAACGCTCATTGGATCATCGTCTTC
AAGTAATTGTATGCGCATATACCTTGATATTGCTTCTGCTAGTTCAATTGCTTTTTGAGT
AAATTTTGTTGTTACCCATTCCGCCATTTTCCCTCGACCTTGAGAAAATTTATGTTGTTC
TGATTGAAGTGTGTAGTATTTTTTACCGTACATTTCTTTTTCTTTGAAACTATTTGAATG
GAGACAAAAAAGCTCTGAACGGCGCATACCGGTTAATGCACCACAGACAATAAAGCATAT
GGTTTGAATTTCAATGATGGTTCCTTGAATGCGTAATGCACTTTTGGGGAGTAAGCTTTC
TAAGTGGGTATCTTTAATGTGGGCGTCAATAATGCTGCTGTAACTTGCTGGTTGATGTTT
ATTAACTTCAACTCGATATTCATTGGATTCTTCACTTATCCATTGCCATATACCGCTTTG
TATTTTGTCGTCTACTCTCCGTTTCCCTTCTTCATAGTTTTGCCTCATGTCATAGAGTAG
TTCATGTATTTCTTCTTTATAGGGATGGTAAGTTTCTACTACATCAAAACAATATCGGTA
TATCTTTTCCATGAGTCTGGTCGGAATTGCATAGAACTGATTTTTTCCTTCATAGAGTCT
CCCCGTTATTTCCCTACCAAATTTACACTGGGTGCGTCCTTGTGGTATTTCAAATTGTAT
GGGGAGATACCTCGCTGCTTTTTTTACATGCATCAATGCATTGTAAATACCTTCGACTTG
CCCAGAACTGTAGTTTTGCCCTTTAAGGTATTCACAAAATTCACTAAAAACGATTTCAGA
TGATAATGAGTTAATAGATTGGAAGCCTTTAGAATCAATAAATTTATAAAGAATGCTTAA
TTTGGAAAATCTAGCAATTAACGTTGAAGGCTTTATGACAGCACCTTTTCTATGATGTCC
TGCAATATAAAGCCAGCAAAAGCAAATTAGCTTCATCTCTCTAGCCAAATCATCACTAAC
TATTTTTGAGAAAACAATGCGTTTTTTATAAACGATTCTTGCATCTAAATATGCACGGAA
GTCCCATTCTTCATCACCAAAGTGGCTGTTGGGAGAGCCGTCAAAATTCTTTGTTACTAC
AACATCATCGAGTTTTTTTAGTTTTCCGTCAGAATAAAGTTGAACAATGTTTTTATATTC
AGAAAGGTTCTCTTTGAGGATGTTTTTAGGCAGTTCAAACAATGGTGTCATAGGTTGTCC
TTAAAAATCGATGTTGATTCCTTCTGGCCATAGAGGGTGTCTTCCTTCATTCTGCAGTTT
CTTTTCTGCTAATCTTTTTACTTTGGGATGGATGGTGAAGACAATGCGATTGATCGAGTT
TAAAAGGTCTGAATAGTTTTTATTAAAATGCTGCTCATTGAGGTGGTGAACTTTTGAATC
AATGATCGATTCTCGATAACTCAGTAGACACCAGATATCCTCGACACTTTCAATGATGAC
CTGATTTTCACAATCGAAGCAATTATGAATGTCAGAACAAGCCAGGTGGTCAACATTAAA
GTCTTTCGGGCTAAAGTGATTCCTCCTTCGATATTTGTCAGCCTGACTGGAATAGACATT
TTTACAGCCTGTTCCTATAATCGTTTTTTCGCCGTGCTTATCTGCATATTTTGCAAGGAA
CTCCTCGTACGGAAGAACTTCTACTCCCAACTCTTTTTTTGCAAATTCTTTTGCGGAATT
AATATCTGAACACCGAGCTGCGCCTTCAATTGTGTGAGTTGCTGCAAGCAATTGTTTTTG
GTTCTCAACCTGATTTCCGGAAGAATAGTGCTTTGATAACGTGTATGGGGTGTTGCCTAA
GAGCAATGCTGTTTCAGTTGTATTTCCCGTTTTTGCTAAATAGCGGCAACTTCCACTGGC
ACGAAATTTCGAAGCCATTGGCCTTAGTGGCTCACCATCATCAGATTTTAGGTCAAACGT
CTCATACAGCCATTTAGAGAAGGTTTGTATATGTCCTTGTTCCAAAGGTGCAATATGGTC
TCTTTTGGTTTGCCAGAGCAAATGGGGATCCGAAGAAATAAGGCTACTAAGCTGCAATAG
CTGCTCAAAAAATCTAAGTGCTATTTTGGGAACATGAAATGTACCGTTATCCCCAATCGA
TATAGATACATACTTATTTGCCCTAGGCTTTAAAACACTTTGCTCAAACCATTTACCACC
GTCAAATATTTTTTCTTTCGGCTTTGTCATGTTGAGAAGGACGGTTGTATTGCCCCAAGT
GTAATAGGACAACATGAAGTAGGCGGCACTAAAGCATTTTGTTATTGGTGAGGCGATTTC
ATGTGTATGGTTGTTGTAGGTAAAGGTCGCAGTTCTTTTATTGGTTGAGGCATTCAAATG
TATGCTTGGGTTCTCCATGATTTGTTTGGATACCTGTCTGAAAAATGAGTTAATAATTTT
GATTAAGGAAGACAGCTCTCGATCTGAATAACCTTGAGTAGGATTAGGTTCAGAGCGAAA
CAATCCATAAGGAGAGAACCATTCTGAGCTTGGGTTACCAAGCATTTCCAAGCATTTTTT
TGAACAAGAAATCATTTTCCGCGCAGAATTGACGTTCATTGAAGATATACGAACTTGCTC
TATTAAGTGTCTCTCCCATGACTCAACTGCGGCAGAGCTTTCCGGATTAAGTCTTTTCGT
ATCACAAAAGCGAACGTATTTCGCAAAATCTCTTAGGTAGCTTTGTTTTGTCAGATCAGA
GTATTCGTTTGTCTCAGTAAATATTCTGTACCATCTCAGAACATCAGCATCTCGATGTGC
AGGTTCTGCTCGCTGTAAATCTCTTTTAAAAGCAACTCCTTTGTAGAAAAAACGAGTGAA
GTCATAAGTGAACGTTTGTTTTATTCCTGTGCGAAGTTTGATTGTTAGCTTAGGAGGCGT
GTAAGTCATAGCATTGCTTCCTCCAATATTTGGTCAAGCATTACAATCGCATTTTGATTT
GCTTTTTCTTTTCTTAAATATCGAAGGTATTTCCATGTGGTTTTATCATCTTTGTGCCCC
ATCCATCCCATAATTAAAGCTAAAGCATCACCAACTGGAAGGTGATCCAACAATGAATCC
AAGCGATAGGTACCATAAGTAGCCCTTAAATCGTGAGTCCGATGACTAAAAACAATATTA
TGTTTATTTTGAATATGATGTCTTAATCGACGAAAATGTTGTTGGATGTTATTGCTGCAA
AGAGGGTTTCCAAGATTATTCAGAAGTAGTGTTTTATTTACACCATCTGTTTTCTTTTCT
CGCTTTAGTCGACGTTCACTAACCGAGTAATCATACATTTTTCGCATTAGCTGGTTGGGT
ATTTCGACTTTACGTGTTTTGTTGAATTTTGTGTGTACACCATTGTGAATACCAATTTCT
ACTTCATATCTATGAATATGAGGGTTAGGCATCTCAACAATAGAAAATGGAAATGTACAA
GCTTCTTCAACGCGCAATCCAGACTGTATTTGGAGTAATTGATGAATGATAAATTCGTCG
GAACATTCTTTAAGGCAGTCAGCGAAAAATAGTAGTTCTTGTTGAGATAATGGATTGAGT
TTTTGTTGTTCGTTTCTTGCTGGTTTTCTGATTCTGAGGTCAGTTGAACGTACTGTAAAC
CTAGGGTTGTTGTGGCTCATCATCCCTGAGTTAGCTATATGGACTATCTGATAATTAAAT
GGTTTGTTCTCTTCAGTAAAAGTTATAAATCTCTCATGAGCTGCCCATTCATAGAATTTG
ATGACATGAAGAATGTACATAGATGCTGTAGAAAAAGCGATCTCTCCGCTTCTTGCTGCT
TTTAATAGGTCATCATTTCTGAATCTATAGGTGGGTTTTAGATAATCGTTTGCTGGAAAA
TTATCCCAGGAATAATTATTGGTTTCTAAGAACTGCCAATATCTCTTAAGGGCGCGAACA
CTTGCTGTTATATCGACTGCTTTTCGAATATTCACCAAGTAATTGAACCAGAGGTTCACC
GGGAGCAGGTATTCGTGGTCTTTGGAGTAAAAGGTAGGAAACCCAGTTAGATGAATAGAT
GTTGATTTACTTGAAGGCGGATAGATTCGGGGAACGTCAAAATTGTTCGAATTTACGACA
GTAACCATACCAGTCTCCAATGTATTTGATATACATAGAGGCTAGTATGGTTTCCAGAGT
TTACAAATCTACAGGGTGGATTTTCCAGACACCGATCTACATGGTAACGAACTCTTCCGA
GCCCGTAGGGTGAATTGCGACCACGGAGTCGAAATCGGCTTTGGTTGCGCCCATTTTCAT
CGCGACACCAAAACCTTGGATCATCTCATCAACCGCAAAACCGATGCCGTGTAGACCAAC
CACGGTTTCTTCAGGGCCAGCACAAACCAGCTTCATTTTGCATGGTTGACGGTGAGAGGT
GACGGCGGTGTACATAGCGGTAAAGCTGGATTTGTACACTTTCACGTTCTCTGCACCGTA
CTGAGCAATCGCTTGTGGTTCAGTGAGGCCAATGGTGCCGATCGGTGGGTGGCTAAACAC
CACGGTTGGCACTAACTGGTAATCCATCTTGGCGTTCAGTTTGTTGTTAAACAGGCGCTC
AGAGAGTTGACGACCTGCTTTTACGGCCACCGGAGTCAGCTCAATGCCGCCTTCCATGAT
GTCACCCACACAGTAAATGCCTGCAACGTTAGTGTTTTGGAACTCATCGACCTTGATGTA
GCCTTGCTCATTGGTTGCAACACCCGTTGCCGCTAGGTTGATGGCATCGGTGGCTGGGTG
GCGACCGATCGCCCAAATCAGGGTATCCACGTTGTACGTCTGACCATTTTCCAGATGCAG
CGTCAGGCTACCATCGGCTTCTTTCACCACTTGTTTTGGCACGCTATGGGTGTGCAGTTG
TGGCCCTTCGCTGTTCATCACTTCCACTAAGGTTTCGATGATCATGGGGTCGAAACTACG
CAGTGGAGACTCTTTGCGGCAGAACAGGTGGGTTTCTGTACCTAGCGCATTCAGCACGCC
GGCGATTTCTACTGCAATGTAACCAGCACCGATCACCGCCACGCGTTTTGGCTGCTCGCT
CAGCTCAAAAAAGCCGTTCGAGTCGATGCCGTATTCTGCGCCTGGAATATTTGGAATGCT
TGGGCGACCACCTACGGCAATCAGAATATGGTCAGCCGTGTAAAGTTCGCCGTTCACTTC
GACGGTTTTCGCATCCACAAACTTAGCGAAGCCCTTAATCACGTGAACTTTGTTGTTGCC
CAGAACACGATCGTAAGATTGATGGATGCGGCCAATGTAGGCTTGACGGCTTTCCACCAG
TTTTGCCCAGTTGAAGTTTTTCACATCGACATCAAAGCCGTAATCTTCTGCATAAAGGTG
CATCGCTTCTGCGATTTGCGCGCCGTGCCACATCACCTTTTTCGGTACGCAGCCAACGTT
GACACAAGTGCCGCCGAGATCTTTGGCTTCGATGAGAGCGACTTTCGCGCCATACATCGC
CGCGCGGTTAGCGGAAGCGATACCACCGCTGCCACCACCAATGCACAGGTAGTCAAAATG
TGTTGCCATTACTTTCTCCAATTATGTCTGGCGAAGATGCTCTTCGCTCTTTTCTTGTAT
TCCTTATATCAGGGCTAGGGCGTCACAATCCACCCGCCTTGATGAAAAAACAGCTTATTC
TGGTACCACCCACTCGACTTTATAGTGTCCAGTAGCGGGGGCAATCGCCTGTTTGAGGAA
AGGCAAAATGGTCTGCATCTGGCTTTCCAGCGTCCACGGCGGGTTAATCACTATCATGCC
CGAGGCGGTCATGCCGCGCTCATTGGTATCTGGCGCGACACCGAGTTCAATTTGTAAGAT
TTTACGGATCTCTAAGCCTTGCAAGCCTTCTAACATGTCATCGATATCGCAGCGATTGAC
CACTGGATACCAAATCGCATAAATACCCGTTGCCCAGCGTTTGTAACTCTGAGCGATAGC
GCGCACCACATCGCGGTACTCTTTAGCCAGCTCATAAGGCGGGTCAATCAGCACTAAACC
GCGGCGTTCTTGCGGCGGCAAACTGGCTTTCAGACGTGCGAAGCCATCTTCTTTATAGAT
AGAGACTTGGCGATCGCGGTGAAACTCTTGCTCCAGCAATGGGTAATCGCTTGGATGCAG
CTCAGTCAGTACCATGCGATCCTGCTCACGCAGATGGGCGCGGGCGACTCGAGGTGAACC
CGGGTAGTAACGCAGTGTTTCCCCTTGATTGAGCTGGCGAATCGCATCCAGATAGCTATC
GAGCTCTGCCGGAATGTTGTCTTGTTGCCAAATGCGGGCAATGCCTTGCTTGTATTCGCC
GGTTTTTTCCGACCACTCATGGGTCAGATCGTAACGACCCACACCAGAGTGAGTATCATG
GTAGACAAAAGGTTTCTCTTTTTGTTGCAGAGAATTGAGGATCAGGCTCTGTACTATGTG
CTTGAGCACATCTGCATGATTGCCTGCATGGAAACTGTGTCGGTAACTTAACAAAATAGA
CTCTCAAACCCGCTTGAGGGGCGCTGTACTGACCGCTGATTGACTTGCGTCCAGTAATAG
AAACAAAAATATTGGCTCGATTATATACCGATTTTACGTGCAGCGCGCAGCGTAACGGCA
TGGTTTTTTAGGCGGCTTAAGGCGCGAGTGAGTCGTATTTTGCAACGCTTTTCCTTGGGT
CAGCTATTGAAAAATCGTTCTGCTACCTATATTTACTTATACAACTCACAGGTCAAAATT
CGGCCTGTCTCTATGCTGAAAAGGAATCTTTTTATGTCAAACCCACTTCTTACCTTTACG
GATCTGCCGCCGTTTTCTGCGATTAAACCGGAGCACGTAAAGCCAGCGGTTGAGCAGGCG
ATAGCGGATTGTCGCCACACCATAGATAAGGTTTTAGCCGAAAATCCACAACCGAGCTGG
GAAAGTGTGATTGCGCCGATTGAAGAGGTCGATGATCGCTTAAGTCGTATCTGGTCACCG
GTCAGCCATATGAATTCGGTGGTGAACAGTGATGAGCTGCGTGAAGCCTACGAAAGCTGC
TTACCGCTGTTGTCCGAGTACAGCACTTGGGTTGGTCAGCATAAAGGGCTGTTTGAAGCC
TACAAAACCATTAAAGAGAGCGCGGAGTTTGCCAAGCTTGATCGCGCGCAGCAAAAAAAC
ATCAGCGACAGTCTGCGTGATTTTGAATTGTCAGGCATCGGCTTGCCACTGCAAGAGCAA
AAGCGCTATGGCGAAATCAGTAAGCGTATGTCTGAGCTTGGCTCTAAGTTCTCCAACAAC
GTGCTGGATGCCACCATGGGGTGGACCAAGCAGATCACCGATGTAAACCTGCTCGCGGGC
ATGCCGGAATCGGCACTGGCGGCGGCACAAGCAGCAGCCGAAGCCAAAGGTTTAGAGGGG
TATCTGCTGACCTTGGATATTCCGTCTTATCTACCAGTGATGACTTACTGTGATAACCAA
GCACTGCGCAAAGAAGTGTATGAAGCGTATGTCACGCGCGCTTCGGATCGCGGCCCGAAT
GCGGGTAAATGGGATAACAGCGAAATCATTGCTGAGCAGCTCAAACTGCGCCATGAGATC
GCGCGTATGCTCGGCTTTAGCACTTACAGCGAAAAATCGCTGGCGACCAAAATGGCGCAA
ACCACTGACCAAGTGCTTGGTTTCTTAAATGATCTCGCCAACAAAGCCAAACCACAAGGT
GAGCGTGAAGTGGAAGAGCTGCGCCAATTTGCCGAAAGTGAGTTTGGCGTCAAGCAGCTT
GAGCTGTGGGATATTGCTTACTACAGCGAAAAGCAAAAGCAGCATCTGTTTGAAATCTCC
GATGAAGAGCTGCGCCCTTACTTCCCAGAACAAAAAGTAGTGAATGGCCTGTTTGAAGTG
CTGAGCCGTTTGTTTGGCATGCAAGTCAAAGAGCGCCAAGGGGTAGATGTATGGCACGAA
TCGGTGCGCTTTTTTGATATTTTTGATGCGCAAGGAACGCTGCGTGGCAGCTTCTATCTC
GACCTGTATGCGCGTGAACACAAACGCGGTGGCGCGTGGATGGATGAGTGTCGTGTACGT
CGCACTACCGACAGTGGCGCACTGCAAACACCAGTGGCTTACCTGACGTGTAACTTCAAC
CGCCCAGTCGGCGATAAGCCTGCGCTGTTTACCCACGACGAAGTGACGACTCTGTTCCAC
GAATTTGGTCACGGCATTCACCATATGCTGACGCAAGTGGAAGTGGGCGCGGTATCCGGC
ATCAATGGTGTGCCTTGGGATGCAGTCGAGCTGCCAAGCCAATTCTTGGAAAACTGGTGC
TGGCAAGAAGAGGCGCTGGCGTTCATTTCTGGTCATTACCAAACGGGTGAGCCACTGCCG
AAAGCCATGCTCGATAAAATGCTGGCGGCGAAAAACTTCCAATCGGCGATGTTTATTCTG
CGTCAGTTGGAGTTCGGATTGTTCGACTTCACGCTGCACACCACTTACGACCCAGAAGTG
GGGCCCAAAGTGCTGGAAACCTTGGCGGAAGTGAAAAAGAAAGTAGCAGTGCTGCCGGGC
TTGGAGTGGAACCGCTTCTCGCACAGCTTTAGCCATATTTTTGCGGGTGGCTACAGCGCC
GGTTACTACAGCTACTTGTGGGCAGAAGTGCTTTCGGCGGATGCATTCTCACGCTTTGAA
GAAGAAGGCATTTTCAACCGTGAGACTGGCCAAAGCTTCCTCAACAACATCCTTGAGATG
GGTGGCAGCGAAGAGCCGATGGAGCTGTTTAAGCGCTTCCGTGGCCGCGAACCACAAATT
GATGCTCTGTTGCGTCATGCCGGAATCGCCGCGTAATCGATAGTACTTTCAGCCCACCTC
GTGTGGGCTGAAATTTTTCCGGCCACCGCTGCGCCCATTCAAGACGTTTGGGTATCTGCG
ACACTTGGGGTTATAATCGCCGCCATTATGTATAAATAACCAGTGGCGAAGTCATGATCG
ATCCCTCTCTATTGCTCGACGGTCTCAACGATAAACAACGCGAAGCGGTGGCAGCGCCAC
TGGAAAACTTACTGATTTTGGCCGGTGCTGGCAGTGGTAAAACCCGCGTACTGGTGCACC
GGATTGCGTGGCTGATGTCGGTGGAAGAAGCCTCACCGTTTTCGGTGATGGCGGTGACCT
TTACCAACAAAGCTGCAGCCGAAATGCGTGGCCGAATTGAAGAGCTGATGCATGGCACCG
CCTCTGGCATGTGGTGTGGTACTTTCCACGGTATTTGCCATCGTATTCTGCGCGCCCATT
ATCTCGACGCTAAGCTGCTGGAAGATTTTCAGATCATCGACAGTGACGATCAGCAGCGTC
TGCTCAAACGCCTCATCAAAGCGCACAATCTGGATGATAAACAGTGGCCGGCACGCCAAG
TCGCGTGGTGGATCAACAATCAAAAAGATGAAGGATTGCGCCCGACGCACATCAACGCCT
TTGATCCGGTTACTCAAACTTATCTCAAGCTGTACACCGCTTACCAAGAAGCGTGCGATC
GCGCCGGCTTGGTCGATTTCGCCGAAATTTTGCTGCGCGCCCTAGAGCTTCTGCGTGGTA
ATCAGCACATTCGCGAGCATTATCAGGCGCGCTTTAAGCACATTTTGGTCGATGAATTCC
AAGACACCAACGCGATTCAGTACGCGTGGCTACGTATGATGGCGGGTGCTCAGTCGAACG
TGATGATCGTGGGTGACGATGACCAGTCGATTTACGGCTGGCGTGGCGCGCGAGTGGAAA
ACATCGAAAAATTTACCCGCGAATTCCCGAGCGTGAATACCATTCGACTGGAGCAAAACT
ACCGCTCCACCAAAACCATTTTGGAAGCCTCAAATACACTGATCGCCAATAATAGCGAGC
GGATGGGCAAGCAGCTATGGACTGACGGTTTGGTCGGCGAACCCATTTCGGTGTACTCGG
CGTATAACGAGCTCGATGAAGCACGCTTTGTGGTCAGCAAAATCAAAGGCTGGCAGGAGC
AGGGCGGCACACTGACCGATTGCGCGATCTTGTATCGCAACAACGCCCAGTCGCGGGTAT
TGGAAGAGGCATTATTGCAAGCGAGTTTGGCCTACCGCATTTATGGCGGGATGCGCTTTT
TCGAGCGCCAAGAGATCAAAGATGCGCTGAGTTATCTGCGTTTGATTAATAACCGCAATG
ACGACACCGCCTTTGAGCGAGTGATTAATACGCCGCCGCGCGGTTTGGGTGATAAAACCC
TAGAGACCATTCGCTTTGCCGCGCGCGATCGTGGCTGCACCTTGTGGGATGCCAGTGTCG
GTCTGCTCAATGACCAAGTGCTCACTGGGCGTGCTGCGAGCGCGCTGAGCCGCTTTGTTG
AACTGATCAACGCCTTGGAAGAGGAAGGCATCGACATGCCGCTGCATGTGCTCACGGACC
ACGCGGTAAAAACCTCTGGTCTGCTGGAGATGTATCAGCAAGAAAAAGGCGAAAAATCCA
AAGCGCGGATTGAAAACTTGGAAGAGCTGGTGACGGCGACGCGCCAGTTTGAAAAGCCAG
AAGAAGCGCAAGAGATGACCATGCTGACCGCATTTTTGACCCATGCGGCACTGGAAGCCG
GTGAAGGTCAAGCCGATGAGCATGATGATGCGGTACAACTGATGACCTTGCACAGTGCCA
AAGGATTAGAGTTTCCGCTGGTGTTTATGGTCGGTGTGGAAGAGGGTATGTTCCCGAGCC
AAATGTCTGCCGAAGAGGCGGGGCGTCTCGAAGAGGAGCGTCGCCTGTGTTACGTCGGTA
TGACCCGCGCGATGCAAAAGCTCTACATCACCTACGCGGAAATGCGCCGTTTGTACGGGC
AAGATAAGTATCACAAACCCTCACGCTTTATTCGTGAACTGCCAGAAGGCTGTTTGGATG
AAGTGCGCATGAAGGCGCAAGTCAGCCGTCCAACCAGTACAGGGCGCTTTAGCCAAACCG
TAGTCAAAGAAAGCTTTAACGAAACCGGTTTTAATTTGGGCTCACGAGTCCGTCACCCGA
AATTTGGTGAAGGCACCATCATTAACTTTGAAGGCAGTGGCCCGCAAAGCCGAGTGCAAG
TGGCGTTTAATGGCGAAGGCATTAAGTGGTTAGTCACGGCTTACGCGAGATTAGAGAAGG
TGTAGATAGAATAGTGCGGCGACGTGGCTCCCCCTTTTAGGGGGAGGTCGGGAAGAAATT
GCCAATTTGCCCCTAGATACGAAGTAACGATTAACGTTTCTGTTGAGGAGTTAAGTGGTG
ATGACTTTTCGGGAGAAAAAAGAAAACCCCGGGGGCAAGCCCACCGGGGTTAGAGTCTTA
CTCGCAGCATTCCAGCTACTAAAAGGTGCTCCCTGCATCTAATCCTTGATAGTACGCTGC
AATCCGTCAGCTCAATCCTTGCATCGCCATCCTAGCGGTGTCCTGTGTCTTCCATTACAA
CTCACAATCCTAGCGAGTTCACATCACTTGTTCCCTGAGCGGTGTCCCTGCCATCATCCT
GATGTTCAGTCCTTGCCTCGTCCAGAGGTGTCCATTTCCCATCCTTGTCGTTACCATCCT
AGCAACGATTGCGTCCGTTCAATGTCCAATTACGCTTTCCTTGCCGAGCATTCATCCTGA
ATGTTCGATTCTTCTTCCTGAAGATCACCAATCCTTGGTGCTTTCCTGTTCCGTGTCAGT
ATCCTTCCGACGAGATTCATCTTACTGAGCTGAGCTTTCTGAACAAGCAAAGCGAAGCGA
TTTCTTGATGTTCGAAATGATGAAATTTTGAACATTTTATTTAAAAACAATTGCTTATGT
TGTTTTTGTCAGTGTTTTTTATCGCAGAAAGCGAATTTGTCCTACCGCTTTGTAAGAGAT
CTCGCACAGCATGATCGGCCAAAGTCGGATCATAGCCATCCGAAGGTTTGTGCTATAGCG
CGGCTTGCTTGCCATAAAATCACGCCACCGGCCAAGATAAACACCGCAGCGCATATGCTA
TCGACGGATCGCGTAATGCGCTGCATGCGTTGTTGCATGGCAGACGTGGTAAGCAGCCAA
GCTAAACAGGAGAACCAAGTTAGGGATAAGCCAACCAAAATCGCAGCGGCACTCACCTTG
CCAGACACAGACATGCTGGCTGGGATCAGGCTAGATAACAGGCTGACAAAAAACACGAGA
GCTTTGGGATTCAAGAGATTGGTCATCATGCCTTTTGTGAAGGCTTGACGGCGGTTGCCG
AGAATGGAGGGCGCAGGGCTGTGCGTCGGTGTGCTAGCGTTTTTTTGCGCCATCACTGAT
TGCAAAGCGCCGGCCCCTAAATAAAGCAAGTAGCTGCCGCCGGCCAGTTGTAACAGGTTA
AACAGCATTGGCTGCTGTTTGACTAAGTAGCTAATGCCGGACAGGCTCAAAATCAAATGG
ACTAAAATGCCGCACGACAAACCTAACGCGATCATCACGCCAGTTTTACGCCCGTGCTGT
GTAGCGTTTTGCACCACTAAGGCGACATCAGGCCCCGGGCTTAATAAGGCAATAAAATGC
ACACCGGCTAAGGTGGCTAAAATGGACATTTCGTTCATGCTTTCTCCTCACATTATTCAC
CCAGTATGCCGCGCGGCGAGCGCGAGGAGCTTGTAAATTTTTGACAGCGTGGTTAAGAAA
AGCGAGTGATCAAAGAAGGCGAAAGGCCATAAGTGGCTTTGAAGGCTTTACTGAAATGGG
CCTGATCGTAAAAGCCGACCTGATACGCGACATCTGTGCCTGGTTTGCCACTTTGCAGCA
GTTTCATTGCTTGCTCTAGGCGTAGCCGTCGTAACCAAGCGTAAGGCGTGAGCCCCGTTT
GCGCTTTAAAATGGCGCTGAAATTGAGTTGGGGAGAGTTGGCACAATTGCGCTAACTGTT
CGAGCCGGATCGGTTGGTCAAGCTGGCTGAGTACCCACTCTTTGAGTAGGGCGAGATTGT
GTTGGCCAAGCGGTTTTACGGTGGGTTGTTTTAGGTAGCTATAACGCTCAAGCAGCGGAG
CAAAGCCTTGATAAGGTAAGCAATCTTTGGCGAGCTGGCTGAGGTTGTCCTGTCGCAGCA
AATGGTGAAGTTGCTGCAAGGAGTGAAATAGGGTCGGGTCTTGTACAATCAACTGCTCAA
AGCCGATCACTTGCTCAATCTGGTTGGCTTCGAGCGTCTGCTGTAACCATTCAGGTTCAA
TGGAGAACACTTGTACTTGATAGCCCGTATTACTGTGCGCGTGGCCATCATGCAATTCAT
CGGGTGACATCAGTACCACACCACCTTGTCCCACTTGATGCCAAGCCCCTTGGTGATAAA
AACGTTGTACACCTTGGGTGATGAGACCGATATGGATATCCAGATGGTAGTGACGCTCAA
ACGCAAACTGGCGATAGTCGGCTTCAATCAGACTGATCGCGGGGTAAGCGCTGGGGCGAT
AATTCACTGTATCCATAGAGACCAAAAAGTAGGCTAAGTTACCAAAATCTTAAGCGGTGA
GTCAGAGCTTGTCTTGTAAAAAATGATCAGTGCCTCTTCGCGTGGGTGGGAAAAATGAGG
TGCGAGTAAAAAATGATGGGCAGACTCTGCCCATCACTTTTTGAGTTAACGCTTACTCGC
CGATGGCGACGCCTTCACGGCGAGGGTCAGCGGCTCCCTCAAGACCTTGTGCAGTAATAC
GAATGGCGTGCAGGCCAGAGTTGAGCTCTTTGATCCCGACCTTTGCCCCCAAACTTTCTA
GCGCTGGCTTGAACTGCTCGGCGGAGGTGCCTTGTTCGAGCTCGATTTCGCCAAAACGAT
TCAGCACATGCGGTTGATTGATCGCGGCTTGAATGTTCATGCCCCATTGGGTGTGAGCAA
CGATTGCTTGCGCCACATAGCCAATAATTCGGCTGCCACCGGGTGAGCCAATCGCCAAAT
AGGGTTGGTTATCCTGCAAGACAATGGTCGGTGCCATCGATGAACGTGGGCGTTTGCCCG
GCTCTAAGCGATTGGCAATCGGGCGACCTTCACTTTGCGTGGCAAACGAAAAATCGGTCA
GTTCGTTGTTGAGCAAAAAGCCGCGCACCAACAAGCGTGAACCGAACGCGTTTTCGATCG
AGGTGGTGAAGGAAACCACGTTGCCTTCACGGTCAACAATGTTGAAGTGGCTGGTGGAGG
GCAGTTCTATCGACTGATCGGGGCTGCGTAGCTGCGCATGATGCCAAGGCGGATTGCCTG
CTGGCGCACTGGTCAGCGCTTTGCCGGGTTGGATCAGTTTAGCGCGCTCGGCCAGATAGG
TTTTATCCAATAAGCCTTGGGTCGGAACGGGCACATAATCTTGATCGGCCATGTACAAGC
CGCGATCGGCAAACGCCAGTTGTGAGGCATCCCCCAGCACTTGCCATGATTTCACATCCT
GCGCGCCCCAACCTTTGAGATCGTATTGTTCGGTGAGGGCGAGAATTTGTCCCACCGTCA
GGCCACCTGAGCTGGGTAACCCCATGCCGCAGACTTGATAGCTTTGATAAGCCGCACACA
CGGGCGCACGCTGTTTGACTTGGTACGTATCAAAATCTTGCTGAGCGAGCACTCCGGGAT
TGCCCGGCGCATTTTGCACCGTGGCGATGATGTCTTTGGCGATGTCACCTTGATAGAAGG
CGGAGGCGCCTTGCTGTGCGATGGCTCTGAGTGTGGCGGCGTAGTCCGGGTTTTTCAGTA
AAGTGCCGGCTGTGAGGGGTTCACCTTGTGCATCAAAGAAATAGGCTTTGGTGGCAGGAA
AACGGCCTAAACGCTCTTTATCTTCTGCAATGAGTGCCGCGAGGCGAGGACTTACCTCAA
AGCCTTGCTCGGCGAGTTTGGCGACAGGTTCAATCAAGCGCGCCCATTCCAGCTTGCCGT
ATTGACGATGGGTTTCCCACAGCAGTTTGACCGTGCCGGGAGTACCAACCGAGCGACCGC
CGACCACGGCATCGTAAAATTTCATTGGCTGACCTGTACTATCTAAAAATAGTTCAGGTG
TGGCGTTGAGTGGCGCGGTTTCGCGGCCATCGAACGTAGTGAGCGCTTTTTTCTTGGCAT
CCCAGTAGACCAAAAACGAGCCACCGCCAATGCCGGATGATTGCGGCTCAACCAAGCCCA
GCATCAGTTGTGTCGTCACCATGGCATCTATCGCATTACCGCCTTGGCGTAAAATCGAAG
CCCCTGCTTCGCTCGCCAGTGGGTTAGCCGCCGTGACCATCCAGTTTTTGGCTTTGACTA
ACGATTTGTGCTCAAAGCCAGTGGCTTGTTCTGGCGCAACCGCATCGGTGGCTTGATTCG
GGGTAGCTTGTGCAGCCATCGCAAACATCAGCGCAGAAAGCGCCAAGGGGGTATGAGTCC
AATTCATGCCCATCTCCATTTTCGTTGTTATGAAGAGGTCATGTTAACGTTGGGTTAAAG
TTTTGTTCTAGCGGCTTGTTGGCTAAATCGATGATTTATGCAGCAATGTCTCAGGATTGA
ACGAGTTAGACGAGGTGGAATAGGGAGGTAAGCCGGGATAGCTTACCTCGGTAGCGAGCT
CTAACGTGCACGCCGTGCGGCGTGTCCTGCTTTTAACCCATCAACACTGAAGATGACCAA
GGCACTCCAAATAAAAGCAAAGGTGATCGCCTTATCGCTGGTAAAGGCTTCACCGTAGAC
CAAAACTGCGAGCAAAAACATCAAACTCGGGCCGATATATTGAAAAAAACCAAGCGTTGA
GAGTTTGAGACGCGCTGCGGCTCCGGTAAAACAGAGCAGGGGCAAGGTAGTCACGACGCC
AGCGCAAACCAAGAGCAGATTGAGCTGCCAAGTGTTGAGTGCCATATCACTGGTTGGCGT
ATCGGCGAGCCAGATTAGGTAGATGGCGGCGGCAGGCAGCATAAACAGGGTTTCAAGGAA
CAAGCCTGTTTGCGCATCGACTTGGATCTTTTTACGCAGTAGACCATAAAAACCAAAGCT
GGTGGCAAGGGCAATCGCCACAATCGGCACTGAGCCAAACACCACTAACTGAATGCCCAC
GCCAATCGCGGCAAGCGCGACCGCAAACCACTGCAATTTACGCAGGCGCTCGCCGAGAAA
CAGCATGCCGAGCAGCACGTTGAGTAGCGGATTAATGTAGTAACCCAAACTGGCATCCAG
CATATGGTTAGCGTTGATTGACCAGATAAAAATCAGCCAGTTACCCCCCACGAGCAAAGC
GGTCACTAACAGCAGCCAAAATTTGCGCGGAGTGTGTACTACGCCAACGACGCTGCGCCA
ACGACGACCGAGGTGAATCAGAACCGCGAGCAACACAAATGACCACACCACCCGGTGGCT
AAGGATTTCCAGCGCCGATACGGCGCCAAGTGCTTTGAAATAAATCGGCGCAATGCCCCA
CATGGTGTATGCGCTGATCGCGAGCAAAATTCCTTTTTTGGCATCTTGTTGGTCGGGTGT
CATGAACAACTTCTCTGGTTATGGTGATGACCGCTTTGGCGGCGGTAGCAGCGAAGTATA
ACCTGAGAATCGTACACTGTACGTATTTTGCGGTTTTATTCACCGAGTAACCCCTCTACA
ATAGCCAGCTTGTTGGCGACCCATGACTCTTACTTTGCACTCTATCGATATGACCGCGAC
TTTAATGGCTGAATCTTCTGCTCTCTTTGCCACTCCTGAACGTGTTTTGCACGAGGTGTT
TGGCTATCAGCAATTTCGCGTCGGTCAGCAAGAGGTGATTGAGGCGGCGCTGGCTGGGCG
TGATAGCTTGGTCATTATGCCGACTGGCGGTGGTAAATCGCTCTGTTACCAGATCCCTGC
ACTGGTGCTGGAAGGGGTCACGTTAGTGATTTCTCCCCTGATTTCGCTGATGAAAGATCA
GGTTGACCAGCTTAAAGCCAACGGTGTCGCCGCCGAGTGTGTCAATTCCACCTTGGCGCG
CGAGGAACTGATCGCGATTTATAACCGCATGCATGCTGGCCAGCTCAAGCTGCTGTATGT
GTCGCCAGAGCGGGTATTGACCGCCGAGTTTATCGAACGGCTCAGCCATCTGCCGTTAGC
CATGATTGCGGTTGATGAAGCGCACTGTATTTCGCAATGGGGACACGATTTTCGTCCTGA
ATACGCCTCATTAGGCCAGCTTAAGCAGCGTTTCCCGAATGTGCCAGTGATGGCGCTGAC
GGCGACTGCGGATGACGCGACCCGTCACGATATCATGCAGCGTTTGCAGCTCAATGAGCC
GCATCAGTATCTGGGCAGCTTTGATCGCCCGAACATTCGCTACATGCTGGTGGAAAAACA
TAAGCCGGTTTCACAAGTGATTCGTTATCTGGAAACTCAGCGCGGGCAGTGCGGCATCAT
CTATTGTGGCAGCCGTAAAAAAGTGGAAATGCTCACTGAAAAGCTGTGCGGCAACCACAT
TCGCGCCGCCAGTTACCATGCAGGGATGGATGCCGATGAGCGCGCTTGGGTGCAAGAAGC
GTTTCAGCGTGATGACCTGCAAATTGTGGTGGCGACCGTGGCGTTTGGCATGGGGATTAA
TAAACCCAACGTGCGCTTTGTGGTGCATTTTGATATTCCACGCAACATTGAATCCTACTA
TCAGGAAACTGGTCGCGCAGGGCGTGATGGTTTGCCTGCTGAAGCCATGATGCTGTACGA
CCCTGCCGACATGAACTGGCTGCGCCGTATGCTCGATGAAAAGCCCGATGGCGCGCAAAA
ACAGGTTGAAAGCCACAAGCTCACCGCCATGGGCGCGTTTGCTGAAGCGCAAACTTGTCG
CCGCCAAGTATTGCTCAATTATTTTGGCGAATATCGCGATAAGCCATGTGGTAACTGCGA
TATCTGCCTCGACCCGCCCAAGCGTTTTGATGCCACGGAAGAGGCGCGCAAAGCCTTGTC
GTGTGTCTATCGCGTCAATCAAAACTTCGGGATTGGCTATGTGGTGGAAGTGTTGCGCGG
CATGCAAAACATCCGCATTCGCGAACATGGTCACGACAAAATTACCACTTATGGGATTGG
CCGCGATCACAGCCACGATTACTGGGTGAGTATTTTCCGCCAACTGATCCACAAAGGCAT
GCTCTACCAAAACATCACGCGCAACTCGACATTGCAACTGACCGAAGAAGCTCGCCCTTT
GCTGCGCGGTGAAATGAATATTGAGCTGGCGGTACCGCGTTTAGATACCGCGGCGCGCGC
GGCGAAATCCGACAAATTGTCGGGCAAAAACTACGACAAAAAACTGTTTGCCAAACTGCG
TAAGCTGCGTAAATCGATCGCCGATGACGAAGGGTTACCACCGTATGTGGTGTTCAGTGA
CGCCACCTTGATTGATATGGCGGAGATCATGCCAACCTCTTATGGCGAAATGTTGGCGGT
GAATGGGGTTGGGCAGCGCAAGCTGGAAAAATACGCCGACCCGTTTTTGGATCTGATTCA
GGAGCATTTGACCTATCATGGCTGAGTTCGGTTTAGGCGACTATCTTGCCGCGGAAGGGC
GCTTGATTGTGCGCGCCGAAAACTTCGATTTTGAGGCTTTTGCTGAAACCGCTTTGCGTT
TGGTGAACCTGCTTTCCGCTCGGGTGTTGGAAAAGCAGTGCGATGCAGATCTACACACTT
GGCTAATTGATTTTGAAGGCTGCCATTTGCTGCTGCGCGGCGAGCATTACAGCCAATCAT
TGTGGCTGGAAACCCTAACCGCAGGTCAGGGCGATGAGGAGCTGGCGTTTATTGCCAAGC
TCTTGCAGCGCATCTAAGCCAGTAAAGTCGAGCGTTGTTCCATCGCGCGCAGTCTGTGCT
TTCCTTTTATTTTTCGCCCCTTATGCTAAGACTCATGCACTTATGGGTTTTAGCACTTAT
GGTTTTTCGCGCCTATAGGTCTTAGCACTTACGGATAATCCACCTATGACCAATGGAGGA
GAGGCGAATGCGTTTAGAGTCGATTCATCAAGAAGTCATTTCGTTTGAGCGATTTGTGTG
GCGTTGCCTGCGCTATGCGTTGATTGCTTTATTGGTATTGCTCGTTGGTCTGCTGCCAGG
GGTGATTGGCTTTATGTTGCTGGCGGAGCTGGCTGCTGCTCAAGCTTGGCTTAATGCACT
CTCGATGGTGAGCGGCCTTGAGCTCCCTTATCCGGTGGCGGATTTCCACCAATCTGCAGC
CTTACACCTCTTTTTGGCTTTTTATAGCTTATTCATTGAGACGGTGTTTTTTGTCTCCCT
TGCTACTTTATTTGCCCCCGCTATTCACCGCGTGTTTCACCGTATGCACTGTGCCGAAGA
GGCGCAGTAAAAAGCCCCTTGCGGGGCTTTATCGTGTCTCAAGAATTAGGCTTCGCCAAT
AAAACCGCCGGTCTGGTGCGCCCATAACTGGGCATAAATCCCTTTGTGCGCCAGTAGCTC
TTGATGCGTGCCTTGCTCTACGATTTTCCCTTCATCCATCACAATCAGCCGATCCATCGC
GGCAATTGTCGATAAACGGTGCGCAATCGCAATCACGGTTTTGCCTGCCATCAAAGTATG
CAGATTCTCTTGAATGGCTGATTCCACTTCAGAATCGAGTGCGGAAGTGGCTTCGTCCAT
GATCAGGATTGGCGCGTTTTTCAATAGCACGCGTGCGATCGCAATACGTTGACGTTGGCC
GCCAGACAGTTTTACGCCACGTTCACCGACTTGAACATCATACCCAGTGCGGCCTTGTTC
ATCTTGCAACTCCTGAATGAAATCATGAGCATGCGCTTGGCGAGCGGCTTCTTCGATGGC
GGCTTGATCGGCATCGGGGTTGCCGTACAAAATGTTATCGCGGATCGAGCGGTGCAGCAG
TGAAGTATCTTGGGTGATCATGCCGATATGGCGGCGCAACGACTCTTGGCTGACATGGCT
AATGTCTTGCCCATCAATTCGAATCTGACCGCTTTGCACATCATAAAAGCGCAGCAGTAG
ATTGACTAACGTGGATTTGCCCGCGCCAGAGCGGCCGACAATGCCGACTTTTTCTCCGGC
TTGAATTACCAAGTTGAGATCGTCAAACACGGTTTTTTGCGCGCTGTAACCAAAACGGAC
TTGCGAGAAGCTCAGCTCACCAAATTTCACTTGGAGCGATTTTGCTTGTGGGCGATCCTC
AATTTCCACTGGGTTCGCTATGGTGTTCATGCTGTCAATCACGGTGCCAACGCTTTCAAA
CAGAGCGCGAATTTCCCACATGATCCACTTCGACATGCCTTGCATGCGCAGCGCGATCGT
AATGCCAATTGCGATCACCCCGACGGTGACCGTTTCCGCGAGCCATAACTGGATCGAGAG
GGCTGCAATGCTAAACAGCAACAGATAGTTGATCAGATCCACACTGTAGAGAAGCGAGGT
TAAGGTACGCATCTGGCGGTAAACCGTGTGTAGAAACTGCTTCATACCCGATTTTGCGTA
GGTGGTTTCGCGCTGAGAGTGGGAGAACAGCTTTACGGTGGTGATGTTGGTGTAGGTATC
AACAATCCGCCCGGTCATTTGCGATTGTGCGTTGGCTTGATCGGTCGAAATGGTTTTTAA
GCGGGGTACGAAGTAGACCTGAATCGCGATATAGAAGAGCAGCCAAACGAGGATCGGCAC
CACCAAAATTTTGTCAGCCTCGGCAATCATCACCAGCATCGACACCATATACACCGCGAT
ATAGACCGACAGATCGACCAATTTCAGCACCGTTTCGCGCACGCTATTCGCATTTTGCAT
CACTTTTGTCGCAACGCGCCCAGCAAAATCACGTTGGAAGAAGCCGATACTTTGTTTGAG
TAAATAGCGATGAGTCGACCAGCGGATCGACATCGGGTAGTTACCCAAAATGGTTTGATG
CAGCAACATCGAGTGTACGAGTGCCAGAATCGGCATCACTACCAGTACCAGTGCCGCCAT
CGTCCACAGCCGTTCGCCGTGCATTTCCCAAAACTGGTGGCGCTCTTGAGTGCTGAGAAT
ATCAACAATCTCTCCCATGTAACGTACGAGAGTGACTTCTGCCATCGCTACGCAGGCGCT
GAGTAGCGACATCAATAACAGCGGTTTTTCAAAGCCTTGCGTGTAGTAACGACAGAAAGC
AACCAAAGATTTAGGCGGTGTTTGCGGCTCTTGAGCCGGGAAAGGTTCGGTCAGTTTTTC
AAACCATTGGAACATGAACAAGGTGCCTTAATGAAAGTAATTGAGAAAGATTCGCAATTT
TTTGCTTTTAATTAAGATAATTATCACTAAAATTGCGTAAAATTAATACTAATAAAAACG
ATTCTCAAATCTATAGCAGAGGTTTTATCATGCGCAATATTCGCCCGAGTCAGCTCGGAC
AATACATTCGTCGTGCGCTTCGCTTGCACTTCATCCCTGTTGTTTTGGTTGCCGCACCGA
GTGTAATGGCCAATACCAACCAAGAAACTGAGCAGTTAGAAACCTTAGTGGTGACCGCTT
CAGCCTTGAAAGTGGAAACACCCGCACAAGAAACGCCAAAAGCGCTATCGATTGTCACTC
AAGAAGAGATTGTGGCTCGCGCGCCACAAAAATTGGATGAAGCGCTGCGCTATACCTCCG
GCGTCACCGCTCAACCTTATGGCGCGGACAATGATACTGATTGGCTCAAAGTGCGTGGTT
TTGATGCCGCAACCTACCAAGATGGCAGCCGCCTGTTCCGTGATGGTTACTACACTTGGC
TTATCGAACCTTACGCTTTAGAGCGTATTGAAGTGCTGAAAGGTCCCGCTTCGATTTTGT
ATGGTGAGGCACCTCCAGGTGGAGTGGTCAATGCGGTGCAGAAGAAACCGACCGACATTC
CACAAGGTGAGGTTGGCCTACAAGTGGGTAATGATGCGCTGCGCACCTTAACCTTAGACA
TTTCCGATTACGCGAATCAAGACGGTTCCGTGCGTTACCGTTTAGTCGCGTTGATGAAAG
AGAATGATGGTCAGTTGAACGGTACGCAAACCAGCCGTAACTACCTTGCGCCAAGTCTCA
GCATCGATATTTCTGAGCAAACCCGTTTAACCCTGTTGGCGAGCTTTTTGGAAGACAGCG
GTGTGCCGACTAACCCATTTTTCCCTGCGGCGGGCACCTTAATCGATTCCAACTTTGGTC
ATATCGATCCCTCTACCAACTTAGGGCAACCGGATTACGACAAGTATGAGCGTCGTCAGG
TGTCATTGGGTTACTTGTTCGAACATGATCTTAATGATGTCTGGGCGCTGTCACAGACCT
TCAATTACGGCGATAACGATCTCTATCTGCGCAGCAGCTACGCTTTCTCGAATGATGACC
CAAGTAAAGACACATTAACGCAAGGCATAGTGTTCCGTGATGGTTCAACCGAAAGCTTGA
GCTTAGATAACAAAGCGGTGGCGAAGTGGGATTCTGCCCGTGTTGAAAACACGCTGTTGA
TGGGCTTAGAGCTGCAACGCCACCAGACTCAAGGTGTTGAGTTAGATAACTACAGCTTTG
GCACCATCAATCCGTTCAACCCGAATTATGGCAATTTCACGCCTATCGATGAATCTTCCG
CAGCGGATCGCACCATTACCAAAGAGCAAGCGAGCCTGTACGCGCAGTACCAAATCAAGC
TGGATCAGCAGTGGATTGGCCTGATTGGCGGCCGTATGGATTGGGTCGATACTGAAAACG
AAAGCCAAAAGAACATGCAGCGTAAAAGCCGCAGCGATGCGGAGTTTTCATTCAATGCGG
GTTTGATGTATCTGGCCAGCAATGGTGTATCACCTTACCTCAGCTATTCACAATCGTTTG
ATGTGCTCAGCACTATCGATAGCGCGAAGGGTGAGTTGTATAAGCCACTGAAAGGCGAAC
AAACTGAGGTTGGCGTGAAGTACCAGCCAGAGTTTTATGATGGTTACATCAATCTAGCTT
GGTTTGATATCACCCAACAAAATGCGCTGGTGACCAACCCAACGACTTTTGTGGCGACGC
AAACGGGTGAAATGACCGCCCAAGGTATTGAAGTCGAAAGCGTAGGTTATGTCACTGATA
GCTTGAAACTGACCGCCAGCTACACCTTCACCGATGCCAAAACCGATGAAACGGGTGGCA
AGGGGACGCAACAAGCCGGTTTGATCCCGAAACATCAAGCGTCAGCGTGGCTGGATTACG
ATGCGGCGCAGCTTGGTCTGCAAGGTTGGACGTTTGGCTCCGGCGTACGTTACATCGGTG
AGTCGAAAGATAATCCGCGTTCGAGCGATCGTACGGTGCCGAGTGTAACCTTGGTCGATC
TGATGGCGGGCTATGAAATCACTGAAAACTGGCAAGTGCAGCTCAACATCAACAACCTGT
TTGATCGCGAGTTCGTTTCTGGCTGTGATTACTGGTGTTACTACGGCCAATCACGCAGCG
CGGTACTCAGTGCTAACTATCGCTGGTAATCGGCAATTGTTGTGAACTTGCCGTTTGGGG
TCGCCGATTGTCCGTATTCTTGGATGATTGGCTGCAAGACAACTCCCGCTTCTGGCGGGA
TTTGTTGTTTTTATTGAATGTCAATTATTAGGGGGATCAATGTTTCAGTTGGCTGATATT
CAAATGGTTCGCGGTGGGCGCACCATTTTGGCGATCGATCATTTGACCATTCCGACCCAT
GAGCTGACAGTTGTGCTCGGTCACAACGGTTCTGGCAAATCCACCTTAGTCAGTTTACTG
TCGGGCCAACAGTCGCCCGATAATGGTCAAGTGACCCTCAATGGTCAATCACTCTCATCG
CTGCCGAGTAAAACCCTCGCCAAAGCCGTGGCCTTTTTGCCGCAGAAATTGCCGACCAGC
GCTGGATTAACCGTGCGTGAGTTGGTGCGTTTAGGGCGCTTTCCGTGGCGCGGCACCTTG
GGCCGATGGCGCAAGGAAGATGAGCTGATTATCGATGCGGCACTTGAAAAAACGGGTGTG
AGTGGTTTTGCGCATAACTTGGCGGATGAGCTTTCCGGCGGTGAGCGTCAACGCGCTTGG
GTGGCGATGCTGCTTGCGCAGCAATCTCCGGTGTTGATTTTGGATGAGCCGACGTCGGCG
CTTGATGTGCATCACCAATATCAATTGATGGCGCTGCTGGCGGAGCTCAATCAAACCCAA
GGCGTGGGTATTATCGTGATTTTGCATGATCTCAATTTGGCGCTGCGCTACGCGACCCAC
ATTGTGGCGCTTAAGCAGGGGCAGATCGCCTTTGAAGGCGGTGCTGAATTGTTGCTCGAT
GAGCAGCGGTTGTCGGATCTGTATCACTCACCGATCCGTTTGATTGATCACCCGAATCCC
ATTTCCCACTCTTCTACTAATAAGGTTTCGATCGTATGTGCTTGATGAGTCTATGGAATG
TTCGTCTGCGGAACATTTGCCGACCAAAGGCCGTTTTTGGCTGGCTTGCCGCGCTTTGTC
TATTCGCACTGCCCGTGCAAGCACAAATTGTGCTGACGGATAGCCAAGGGACGCACACTT
TTGCTGAGGTTCCACAGCGAGTGGTGGTGCTGAACTGGGATCTGCTTGAACAAGTGCTTG
AACTGGGCATTCAGCCCGTTGGCGCGCCGGAATTGAGTTCTTACGTGCAGTGGGTTGTGC
AACCCGAGGTGCCAAGTTCGGTGCAAGATATTGGCACTCGTACTGAGCCGAATTTAGAGA
AAATCGCCGCACTTAAACCGGATGTCATTTTAGCCGCAGGGCCGCAACAAGATTTGCTGG
CCACCTTAGGGCGCATCGCGCCAGTGGTGTATCTACCCAATTTTTCCGAGCAAGATAACG
CTGCCCAAGTGGCGATTTCCCACTTTAAAACCTTAGCTACCTTGTTTGGTAAAGAGGCGG
TGGCGCAGCAAAAACTGGAGGCGATGTATGCCCGTTTTTCTGAGCTGAAAGCTTCGCTAC
AGCACGCCTTTGGTGACACTTTACCTGCGGTGGTGACACTGCGTTTTGCCAACCCAACCT
CGGTGTTTCTGTATACCGAAAACTCCACGCCGCAATATGTGCTAGAACAGCTCGGTTTAT
CGTCAGCGCTGCCGCAGCCGCCGAAAGAGTGGGGCATAGTGCAAAAACGCTTGAGTGAGT
TGCAACACGTTGAGCAAGGCTATGTGCTCTATTTCTTGCCGTTTGCGGAAGAGAAAAAAG
TGCAAAAATCGGTGTTGTGGCGCGCGATGCCGTTTGTGCAGGCGGGGCGTGTCAATTCCG
TGCGTCCTGTGTGGAGCTACGGCGGGGCGATGTCGCTGCGTTATAGCGCAGAAGCGATCA
CCGAAAGCTTGCTGGCGGTGGCTCCGCAATCATGAGTGTGCTGCGTTTAACTGGTTTGGG
GGCGCTGACTCTACTGTTGGCGCTTGTTAGCTTACAGTGGGGGCACAATTTAACCCTCAA
TGAGCAGTGGCAATTGGTGCTCGGTCATCAAGCCGCGCAAAGTTTCGCGCAGGTGAATTT
TATCTACGCGCAGCTACCCCGTGCGGTGATGGCCATAGTGGTCGGCGCGGTGCTTGGGTT
GGTGGGCAGCTTGATGCAGCAGTTGACCCAAAACCGACTCACCTCACCGCTGACGTTGGG
AACCTCATCCGGTGCTTGGTTGGGGCTGATTATCGTCAATATCTGGTTCAGTGATTGGGT
GGCTGATTACAGCGCACTGGCTGCGATGGCTGGAGCACTGCTCGCTTTCGCACTGATAAT
CTCGATAGCGGGGCTACGCAATCTCACCGGATTACCGCTAGTCGTTTCCGGCATGGTGGT
GAACATTTTGCTGGGTTCGATTGCCACGGCCTTGGTACTGCTGAACGAAGAGTTCGCTCA
GAATGTGTTTATGTGGGGCGCAGGTGATTTAGCGCAAAACGGCTGGGAGTGGCTCACTTG
GTTGCTGCCGCGTTTGGCTTTGGTGTTCCCGTTACTGCTGTTTGCACCTCGAGTGCTGAC
TTTGCTTCGGTTAGGCCATGAAGGGGCGGCGGCGCGTGGTTTAGCGGTATTGCCTGCTTT
CTTGTTTCTGATGGCAGGCGGGATTTGGTTGGTCTCTGCTTCAATCACCGCAGTTGGGGT
GATCGGTTTTATCGGTTTATTAACCCCGAATATCGCCCGTTCACTGGGGGCGCGCACGAC
CAAAATGGAGTTGTACAGCAGTGCGCTGCTTGGCGCTTTGTTGCTGCTTGCCACTGACAT
GCTCGCCATGGGGCTGAGCGTGTGGGCTGAGGAAGTGGTACCTAGCGGCATTACTGCCGC
CGTGATTGGTGCTCCGGCGCTGATCTGGTTTAGTCGTCGCCAGCTCCAAGCGCAGGATTC
GCTCTCTATCTCCTTGTCTTCACATCGCCGTTCGCCTTCTCGATGGGCGGTGATGCTCAT
TGCGGCAGCTTTGTTGTTGGCACTGAGCCTACATATTGGTTGGCAGATGGAAAGTGCAAG
CTGGGCGCTGCCGAGTGAGTTTCAATGGCCGCTTCGTTGGCCGCGCATGCTCACCGCGCT
GTTTGCTGGGGTGGGATTGGCGATCGCGGGAACGTTACTGCAACGGCTGATTTATAACCC
GTTAGCCAGCCCCGATATTTTGGGCGTCTCTTCGGGGGCTACGTTTGCTTTGGTGTTTGC
TAGCTTGTTTTTAGGGCAAAGTTTGCAGAGCACCCACTGGATGACAGCACTGCTTGGCAG
CGCTGCGGTATTGGTGGCGCTGTTGCTGCTTGGGCGGCGCCATCATTACGCACCATCTAG
CTTGATCTTGACTGGGATTGCTATCACTGCACTGTTGGAAGCCTTGGTGCAATTTACCTT
GGCTAAAGGAACGGGCGACAGCTATCAGATTTTGCTGTGGCTATCGGGCTCAACTTATCG
TGCCACGGGCGAGCAAGCTTTGCTGCTCAGCGTGGGTGTGGTGGGGTTAACACTGTTGGC
GCTTGGCTTGTCTCGTTGGCTTACCTTGATCTCAATTGGGCGCGGCTTTGCTTCTGCTCG
CGGCTTGAGTGCGAGTCGCGCCAGCTTAGTGTTGCTGATCTTGGTCGCGCTGTTGTGCGC
TTTGGTGACCGCGACCATGGGCCCCGTCAGCTTTGTCGGTTTGATTGCGCCACACATGGC
GATGATGCTCGGCGCGCAGCGTGCTCCATCTCAACTTCTGCTGGCCGCCTTGGTCGGTGG
TACTTTGATGTTGTGGGCAGACTGGTTGGGGCAAGCCTTGTTATTCCCCGCGCAAATTGC
CGCAGGCACGCTAGTGGCAATCATTGGTGGCAGCTATTTCCTGCTGCTGTTACTCAGTCA
GCGTGCACGCTAAACCCGAAGTTGAGAGGCGTTCGCCTCTCAACGCATCTGGCGAATGTC
GGAAGAAATGTCATCGATCAACTGCCGCGCGGACGTTTCACGCTGCTGAGTGAGGGTGAG
AAAAATCAGGTCGGTCAGCACGTTTTGCGCAGTTCGTGAAGCAATCGCGGAGCTGCGGTG
CTGCGTTTCATCGGCAATTGTATCCAGTGCCAGATCGGCTATCTCACGTAAGCGATTTTT
GTTCGGTGTGGTCAGGGCAATCACTTTCGCACCTTGCTGTTTGGCCGCTTCCGCTGCAAT
CAGAATTTCGCGCTTTTCTCCCGAAAATGAAATCGCAATCAGCACATCTTGGCTATGTAA
GGTGCGAGCGGTCGCGATCTGCACATGGCTATCTTGCTCCGTGAGCGCGGTAATACCGAG
CTTGAGCAGCTTAAATGCGAGATCTTTGGCGACCAGTGCTGAGCCACCAATCCCGATGAT
CTGTACCCGCACCGCTTGCTGAATCCAGCTGATCGCCTCACTAAACTCATCCAAACGCAG
GGCATTGGTCGTGTGAAACATCGCTTCGGTTTTGGTTTGCACCAGTTTTTGGGCAATCAC
GGCAACGGGGTCATCGGCCAAGATGTTGCTGTGTAAAGGCTGGTTGACCATGACTTGTTT
GCGTCCCAGCTCTTCGGTGAGGGCGAGTTTAAATTCGCTGTAGCCTTTAAAACCAAGCCG
TTGGGTAAATTTGACTATGCTCGATTGGCTCACATTGGCCCACGCGGCCAAATCTTGGCT
GGTCATTGCTGCCGCCTGCGCCGCATTGGCGAGAACCCAATCACCAATCTGGCGGCCACT
CTCGGAAAGTTGGGTGCGACGGCTGACGATGCGTTGTAGTACGGACATTTTTTACACTCC
TCATGAATAAATTATTCCATTGTAGGAATAATGCCTGCCACGCTTCATGCTTTTTCAATC
AATGGTTTCATGGTTGAGCGTTTATTTTTCTCGATGCTTTTCACGATTATTCCAAAAAAC
GGCTGCTTAAAGAATAACCTTAATTGTGATTCTTATCACCAAAATGGAATATTTTATTCC
ATAGAATCGCCTCAATTCGAAATTTGCCGAGAAGCCTTATGAAGATTGATTTAACCCGCT
TAGTGACCGAAAGCCGTAATCCGGCCAGTGAGCAGATTGATACCTTACCCACTTTGGACA
TGCTGAAAGTGATTAACCAACAAGATCAGTTGGTTGCCTTGGCGGTTGCACAAACTTTGC
CGCAAGTGGCGCAAGCGGTGGAGGCAATTGCGACCGCGTTTGCTCAAGGTGGACGCTTGA
TTTATATGGGCGCAGGCACGTCTGGTCGTTTAGGGATTCTGGATGCAAGTGAATGTCCAC
CGACTTATGGCAGTCAACCTGAGCAAGTGATTGGTCTGATTGCCGGTGGCCACACAGCGA
TTTTAAAAGCAGTCGAAAATGCGGAAGACAACCGCGAGCTAGGCCAAAGCGATCTCAAGG
CCCTGCATCTAAGTGAAAAGGATGTGCTGGTTGGCATCGCGGCCAGTGGCCGTACCCCCT
ATGTGATTGCGGGTATGGAGTACGCACGCTCAGTCGGTGCCACCGTAGTATCACTGGCGT
GTAATCCGGGCTGCCCGATGGAAGCGTACGCCGATATTGTGATTACCCCCGTAGTCGGTG
CGGAAGTGGTAACGGGCTCGTCACGCATGAAAGCGGGCACTGCGCAGAAACTGGTGCTCA
ATATGCTGACCACGGGCGCGATGATCAAAAGTGGCAAAGTGTTTGGCAACCTGATGGTGG
ATGTGGAAGCAACCAACGCCAAGCTCATCCAACGGCAAACCAACATTGTAGTGGAAGCGA
CAGGCGTAAGCGCCGAGCAAGCGGAAGCCGCATTGGCCGCGTGTGGTCGCCACTGTAAGA
CCGCCATTTTGATGATATTGGGGGGCTTTAGTGCAGAGCAGGCCGCTCAAAAACTGACGC
AGCACCAAGGTTTTATCCGTGCTGCGCTCAATCAAGAATAAAACAGGAAGAGACAAGACA
AGGAGCCGATGATGGCCAAAATAACCCAAACCATGATGGCACAAGTGCTGTCTCTGGTGG
GCGGCAGTGGTAACGTCGCCAAATGTGGCAACTGCATGACTCGCTTGCGTTTAACGCTGA
ATAATTCTGCGCTCGCCGATCATGCGGCATTGAAAAAAATTTCTGGAGTGATGGGCGTGG
TTGAAAGTGACGCACAACTGCAGATCATCCTCGGTCCCGGTAAAGCACAAACGGCCGCGG
ATATGATGAATGCCTTGATTGAATCGGGCGACAACGTGGCACCTGCAGTGAGCGAGGCGG
ATCTCTCCACCATTGCCGCGCAGCAGAAAAAGCAGATGAAGAGCAAGCAAACCAGTGCGG
TACAACGCTTTTTGAGCAAGTTTGCCACCATTTTTACCCCGCTGATCCCCGGATTTATTG
CCGCAGGCTTGCTGCTGGGCATTGCGACTCTGCTTGAGCAAATCTATGTGGTTGGCCAAA
CCCCGAGCGAGTTTATGCTCGATCTGGTGGCTTATCTCAAAGTGTTTGGCAAAGGGCTGT
TTGCGTTTCTCAGCATCTTGATTGGCTATAACGCGCAGCAGGCATTTGGCGGCTCTGGCG
TGAACGGGGCGATTCTGGCTTCGCTGTTTGTACTCGGTTATGACCCAGAAGCAACCAAAG
GCATTTACTCGGGGATGAGTGAGTTCTTCGGCTTTGCAATTGACCCGCGCGGCAACATCA
TCGGGGTATTACTGGCGGCAATTTTAGGCGCGCAAGTGGAACGTAAAGTGCGTGAATACA
TGCCGGATGATTTGGATATGATCCTGACTTCGGTGGTGACTTTGCTGATCATGGGCGCGG
TGACTTTCCTCATCATCATGCCTATCGGCGGTGAGCTGTTTAAAGGCATGTCATGGCTGT
TTTTAAACCTCAATGATAACCCACTCGGTGCTGCCATCTTGGCCGGTTTATTCTTAATCT
CGGTGGTGTTTGGTATTCACCAAGGTTTTGTGCCGGTTTATTTCGCGCTGATGGAAGCGC
AAGGCTTTAACTCACTGTTCCCGATCCTTGCTATGGCAGGCGCTGGGCAAGTCGGTGCCT
CACTGGCGCTATACGCGAGAGCCAAAAAAGAGACCACCATTCGCACTCAAATTAAAGGGG
CGATCATCCCGGGCATTCTCGGCATTGGTGAGCCACTGATTTATGGCGTGACGCTACCGC
GAGTGAAACCTTTTGTCACTGCCTGTATTGGCGGTGCGGCGGGTGGCTTCTTTATCGGCC
TCATCTCTTATTTGGGTTTGCCGGTTGGCCTCAATACGGTGTTTGGCCCATCCGGTGTGG
TGGCGATTCCCCTGATGACTTCAGCCGACGGTATTTTTGCGGGTATGGCGGTATTTGTCG
GTGGTTTGCTCATCTCTTATACCGTTGGCTTTGCTGCTACCTACTTCTTCGGTTGTAAAG
ACGTCGATCTGAGCTAAGTTGGTTCCCTGTAGGTTATCCCCTTAACGGACGGGGGGATAG
TAAAAGCGCCCAATCTAGGGCGCTTTCTTTTCAACGATTGAAGTTTTTCAACGATTCAAG
ACGCTACTTCTTGGTGATTTTATCCAAGTAGCCCATCGCAAAAGCCGAGACCACAAAAGT
AATGTGCAGCAGCAAGTACCATTTGATTTTGTCACTTTCGATGTTTTCGGTGTTCATAAA
CACTTTGAGCAGATGAATTGATGAGATGGCCACAATCGAAGCAGATACTTTGTTTTTCAG
CGAGCTGGTATCAAGCTTGCCCAGCCAACCGAGTTTATCTTCACTCTCATCGACATCGAG
TTTAGACACGAAGTTCTCATATCCGGAAAACATCACCATCACGATAAGGCCGCCCACCAG
CGACACATCAATCAAAGAGAGTGCGACTAGGATCAGATCCACTTCTTTGATAGTAAAAAT
GTTTGGCAGTAGGTGGAAAATTTCTTGGAAGAATTTAATGCCCAGCGCGAGCAGCAGCAG
GCTTAAGCCAAGATAAATCGGCGCCATAATCCAACGTGAAGAATAGAGAAGTTTTTCGAT
CAAACGTTCCATAGGTTTCCAATTACTAAGAAGTTAGGGGATTAAATAAAAGCCCCGAAT
CAACGAGGCTTTAAGGGTTATTCGATGTTTTGGATCTGCTCTCTCATCTGCTCGATGAGT
ACTTTCAGCTCCACACCGGAGGCGGTGATATCGGTTGAGATGGATTTCGAAGCCAAGGTG
TTCGATTCACGGTTGAACTCTTGCATCATGAAATCGAGTTTACGGCCACATGAGCCACCT
TTTTTCAGCACTTCACGCGCTTCTTTGACATGAGAGTCGAGACGATCCAGCTCTTCGGCT
ACATCCGATTTTTGTGCCAGCAGGATCAGCTCTTGCTCTACGCGGCTCGCATCAAGCTCG
ATTTTTGCCTCTTCAAATTTGCTGAACAGACGCTCGCGTTGCCATTCCAGAATTTCTGGC
ATGCGTGCGCGTACTTTGACCACTTCGGCGCTGATCGCTTGCAAACGCTGCTCAATCAGC
GCTTTCATGTTATCGCCTTCACGGCCACGCGCGGCGATAAATTCGTCCACGCCTTCATCA
AACGCACTGAGTAGTGCTTGGTTTATGGCGTCCATATCCTGCTCAGGCGTTTCCATCACG
CCCGGCCACTGCATCACTTGGAATGGGTTAATGCGGCTGAGTTCACCGGTCATGTGCATG
ATCTGGTTAGCGGCATTAATCACTTGCTGGGCGAGTCCTTCATTGATGGTGAGGTGGCTT
TGCGCGGCTGGATTCGCTTCAAAGCGCAAATGACACTCGATCTTACCGCGTGACAGGCGC
TGACGAAAACGCTCGCGCAGCAGTGGCTCTAAACCACGGAACTGCTCAGGCAGGCGGAAG
TACGTTTCTAAATAGCGTTGGTTAACCGAGCGAATTTCCCACACGGCGCTGCCCCAATCG
CCTTTGACTTCTTTGCGTGCGTACGCAGTCATGCTGTAAATCATCAGGATGTCCTTTGCT
TTCATCTCTTTGTGACTGGCGCTAATAGTAGCAAAGCAGGCAAAACGGCGCTACCGTGCT
GAATTCGTTAACCTAGCGCCTGTAGGGGCTTTGGGCTATAATCCTGCCCCAACCGAATTG
ATACAGCCACAAGAAGGTCGAGACCCTATGCGTCCAGATAACCGCGCTGCGGACCAAGTT
CGCCCCATCAAAATCACCCGTCACTACACTGCGTACGCAGAAGGCTCGGTGTTGGTGGAA
TTTGGCAACACCAAAGTGTTGTGTAATGCCAGCATTGAAGAAGGTGTGCCACGTTGGTTA
AAAGGCCAAGGTAAAGGCTGGGTGACGGCGGAATACGGCATGTTGCCGCGTGCAACCCAT
TCACGCACGCGCCGTGAAGCGACCAATGGTAAGCAAGGCGGTCGTACCATGGAAATCCAG
CGTCTGATCGCGCGCAGCCTACGTGCTGTGGTGGATCTGGAAGCGATGGGCGAAATCATG
ATCACCGTTGATTGTGATGTGATTCAAGCCGATGGCGGTACGCGTACCGCTTCGATTACT
GGTGCAAGCGTGGCACTGGCCGATGCTTTTGCCCATCTGATCGCCAAAGGCCAACTGAAG
AAGAACCCGATGAAAGGCCATGTGGCTGCGGTTTCGGTTGGTATCCTAGGTGAAGATGTG
CTGTGCGATCTGGAATATGTCGAAGATTCTGCTGCTGATACGGATATGAACGTGGTCATG
ACCGAAGAAGGCAAAATGATTGAAATTCAAGGCACTGCTGAAGGTGAGCCGTTCAGTCAT
GAGCAGTTGCTGGAATTGCTGGCTGTCGCGAAAAAAGGCATTGCCGATATTGTCGCAGTG
CAGAAGGCATCGTTGTTAGATTGATTAAGTAGCTCCCAATTGGGGGCTATTTTTTTGCCT
AGGAAATCCCTTTTTGGACGATGCCTGATCCTCATCGCCTTCTAGGGGGAATTAGCCTTA
AGTGTGATCGCTCTTTTAGGGGCGCTAGCCTTAAAACTCCTCCCCCTTTTAGGGGGAGGT
TGGGAGGGGGTAGATCACGAGTAGATGCGTTTGTTGCTGGTAACCCCACCCTGACCCTCC
CCTAGAAGGGGAGGGGAAAAAGACAACCCTACTCAAGAAGGGGGGAGCACAGAACATCCC
CCCTCTTTTAAAAAGAGACGGAACAATGTTTGAATTTCTCCCTGTGGGGAGGAAGTAAGT
CCAAGTGTATGAGTTAAGAGAGAGAAATGATGAAAGCTTACCAGCGTGAATTTATTGAGT
TTGCCCTAGAAAAACAGGTGCTGAAGTTTGGCGAATTTACTTTGAAATCAGGCCGTAAAA
GTCCTTATTTCTTTAACGCTGGTCTGTTTAATACTGGCCGTGATTTAGCGCGCTTGGGCC
GTTTTTACGCTGCAGCGTTAGTTGATTCAGGTATTGAATTTGATGTGCTGTTTGGCCCTG
CTTACAAAGGCATTCCGATTGCTACCACCACAGCAGTCGCATTGGCGGATCACCACGATG
TGGATACGCCTTACTGCTTTAACCGCAAAGAGGCCAAAAATCACGGCGAAGGCGGTAATC
TAGTGGGCAGCAAGTTAGAAGGCCGCGTGATGTTGGTGGATGATGTGATCACCGCTGGTA
CGGCAATTCGTGAATCGATGGAGCTTATCCAAGCCAACAAGGCTGATTTAGCCGGCGTGC
TAGTGGCGATCGATCGCCAAGAGAAAGGCAAGGGCGAGCTCTCAGCGATTCAAGAAGTGG
AACGTGATTTTGGTTGTGCGGTGATTTCGATTGTGAGCCTGACCGATCTCATCACCTATC
TTGAACAGCAAGGTAACAACACTGAGCATCTAGAGGCGGTGAAAGCGTATCGTGCACAGT
ACGGAATTTAAGCGTATTCATCCAACTAAGCCTAAAACGAAAAAACAGCCTCAAAATGAG
GCTGTTTTTCTAGCATTAAGCTCAAGAACAAAACGCTTAGCTTTGATCGCCATGATGGGA
GTTGTCGTAAATTTCACTGCCATCACGCTGAGTTTTCAGCAACGACAAGTTCCACATGTA
CTGCTCCGGCTGTGGCGTGACCAGGGCTTCAATCGCACGGTTCATCGCCAGTGCATCGGC
TTCTTCATCGCCAGTTGGGAAGTTTTGCAGCGCAGGCAAAATGTGCACTTCATAACGGCC
TGAATCACTGTTGTAGCATGACATCAAAGGTACTACATGCGCTTTGCACAGCTTAGCCAT
TTTGCCAAACCCTTTGAGCGTGGCTTTTTCGGTAGCAAAAAACGGTACAAACACGGAGTT
TTGCGGGCCGTGATCTTCATCCGGTACCCAGTAGCCAACATAGCCGGATTGAATGGAACG
CAAGAAAGGTTTGATGCCCGATTCGCGAGTAAAAATACGGCCACCATACTGCATACGTTG
GACGTGCATCAGCCAATCGGCAATCGGGTTGCGCTGCGGTTTCATGATGTTGGCGACTTT
GTAGCCGCGAGCCGCCAGCATAACGGCGGCGTAATCAATGGCCCAAGAGTGCGGGACTAA
CAAAATCACGCGCTCGCCGCTATCTAGCAGCGGCAGCAAGTTCTCTTCGCCAATCAGTTC
GCCCCGTGCGTTGTTGTAGCGGGTCGAGCGCACCAACAGCTCTGAATAACCGAGCATAAA
CTGCGAGGCTTTCACAAACGTATCGTGCAGGATCTGCTCGCGCTCTTGCTCGCTTTTCTC
TGGAAAACAGTAGGCGAGGTTAACCCGAGCGCGGCGGACTACGCGGCCATTTTTCTTGAT
GATGAGTGGCACCAAAGGTTTCGCCAGTCGATCACGCAAGCGCCAAGGAATAAAGGCTAA
CAGTGCTGCGAAAGCGATGCCAATCCAAGTGCCCCAGTGTTTGGGGTGCAGAAAGCGCCA
CTCAAATTGCGGGTTATGTAGATGGCGTGCAATGCCGTTGTCTTGATCGCTCACAAATTC
ACCTTTACTGATAGCGCGAGTTGGTCAGTTCATAGTCCGGCAAAGATTTGAAGCGTTTGT
GCAGCCACATCCATTGCTCGGGGGCGCGCAGTATAATCTCTTCGACAAATTTATTCATGT
AAGCCGCGGCAGCGGTTTCATCTTTTTGTGGGTAGTCCGCTTCAATTGATTTATCAGCCA
TGATCTCATAACGCCCTTGCGCGTTACGGAAACCGGAGCCGATGACAATCGCGCAGTGGC
TGGTGTAAGCCAAAATACTGGTGCCGGTGGTGGTACAAGCTTCTTCTACCGCAAAGAAAG
GCACAAACACCGACTTATTGTGGCCATAGTCTTGGTCTGGCAGGTAGAACAGACGCTCGC
CTTGGCGTAACACGCGGATCATCTGCTTAATATCGGTTCGGTTGATAAGCTGATTGCCAT
TGCGTGTTCGACCACGGTACTGAATGAACTCATAGGCAGGATTACTGTGCGGACGATACA
CGCCATAGCCACCGATGCCTAGCACAGCAAAAGCGCGCGCGGTGATTTCCAGATTGAGTG
CATGTACGCAACACAGCAAAACCCCTTGGCCTGTTTTTGCATGTTGGCGAATGGCTTGGG
TATCTTTATCAATCAAAATGCGCTTAAAGCGCCAGGTTGGCCAGAACCAAGTGATCCCAG
TTTCAATCAGGGCCGCACCGGTGTTTTTGAAGTTTTCCAAAACAAACGCATCGATCTCGC
TTTGGCTCATGGTTGGGAAGGCGAGTTCCAGATTACGTCTGGCGATGTGGACACGCTTTT
TACCAAAGCGCATCGAAAATTGGCCTAAACCGCGGCCGATTTTTAGCAGCACAGGATAAG
GCAGCAGGTTAACCAGCAGGGCGAGTAGGCCAAAACCAAGCCAGACTCCCCAGTATTTTG
GGTGCAATAAAGAGAAGGAGAATTCAGGTTTGCTGTATTTATCTTGACTCATTGTACTCA
CTTAATCTGTGCACTTAGCAGCGCCCAGTATTCATCAAAATTCGCGGTTGGCAGATATTT
GAAATCAGAACGCACAAAGCGATTCAAACTGCCTTCCACCTGACCGAGCAGCTGCGCGGC
GAGGATATTTTCATCCACCGGGAAGGATTTGCCTTCGCGGAGTTTACGTTCACGCAGAAT
TTGGCGCAAAGAGGTTTCAATCCGTTCAAACAACTGATTGATGCGATCGCGCAAGCGCTC
ATTTTCAAACATTAAAGCATGCCCAGAGAGAATGCGTGTCAAGCCCGGGTTACGTTCGGC
AAAGGCGAGCAGCAATTGCATCACCAAACGAATGCGATTGAGCGTGTCTTTTTCTTCATC
AAAGATGCGGTTGATACGCGACATCAAGGATTCTTCAATAAACTCAATTAAGCCTTCAAA
CATACGAGCTTTGCTCGGGAAATGGCGATACAGCGCGGCTTCGGACACGCCAACTTGCTT
AGCGAGTTTTGCGGTAGTGATGCGTGAAGCCCCTTCATTGGATTCAAGCATCTCGGCTAG
AGCTTGCAGGATTTCTTCGCGTCGATTGATTTTTTTATTGCCGGCCATGCCCCGTTTTTC
CTTTTGGTTATCACTGCTGATGAACAACAACTACGTCGCAGACTCAGCGCCTGCGACAAA
GATGAAACCTTTGAAGTGTAACTAAGCTCAGAGGTTGTTCGAAGCGTGTTGATAAAAATG
GTTGAAGTAGGTGGCGAAAATAACGCCTACATTTGCTCATGAATCAAATGCATTACTGCG
CTAGCGAGCGCGTCTTTACTGGTTAAAGGTAGGCTGTGTTGCCCTTCTTTCCAGAATAGG
GTCAAGGCATTGTCATTGCTGTTAAAGCCTTGGCCAGCAATCGAGACGTCGTTAGCGCAG
ATCATATCCAGATTCTTGCGCACGAGCTTGCTACGCGCATAGGTCTCGACATCTTGCGTT
TCTGCCGCAAAGCCAACGGTAAACGGTCGATTCTCAGTCAGAGCCGCAACGGACGCCACG
ATATCGGGATTTTTCACCATCTCAATGGTCAATGTGTCGTTATCACGGCTCTTTTTTATC
TTCTGTTCGGCCACGGTTTGTGGGCGGTAGTCGGCTACCGCGGCGCACGCGATAAAGATC
TGGTGTGAGGTTGCCTCTTTCATCACCGCGCTGTGCATTTCTAATCCACTTTGCACATCA
ATGCGATTGACGCCCACCGGCGTTGGCAGATGCACCGGACCGCTGACCAGCGTGACGTCA
GCGCCGAGCTGCGCGGCGGCTTTGGCGAGCGCAAAGCCCATTTTTCCTGAGCTGTGGTTG
GTGATGTAGCGTACTGGGTCGAGCGCTTCACGAGTGGGGCCCGCGGTGATCAGCACGCGT
TTACCGACAAGAATTTTCGGGGCGAAGAAGTTTTCACAGTGCGCCACTAATTCCATCGGC
TCCAACATACGACCTGGGCCGACATCTCCACAGGCTTGTTCGCCAGCCGCAGGACCCCAA
GTCAGATAACCACGGCGGATAAGCGTTTGTAGATTTTCTTGGGTCGCGATATTGCGATAC
ATCTGCTGATTCATGGCTGGCGCAATCGCGACTGGTGCGCTGGTGGCCAGAATGAGCGTG
GTGAGCAAATCATTGCCCATGCCTGCGGCCATGCGCGCGATGAGATCGGCAGTCGCCGGG
GCCAGCAGCACCAAATCGGCCCATTTAGCGAGTTCAATATGCCCCATCGAGGCTTCTGCC
GCAGGGTCAAGCAAGCTATCCGACACGGGACGTCCGGAAACGGCCTGCATGGTCAGCGGA
GTAATGAATTCTTTGGCGGCGTGGGTCATCACCACTTGCACGGTCGCACCGCGCTCCACC
AATCGACGAGTCAATTCTGCACACTTATACGCTGCGATACCGCCACTGATACCGAGCAGA
ATCTTTTTGCCTGCCAATGATTGCATTTGGGATCCCTCAAAAAATCTGCGCGCTATGTTA
GCACAGCTCGAGCTAAAAGTTGGAGTCACAACCGCCGCTGTGCATCGCGCCACTGGTCGA
GCTGCAAAGCATCGGTCATTTCACAGACAATAGACCATGAATATGAGATAAGTCATTCAC
AAAGCTAACAATAATGAAAGGGAATCTTATGCTGTCTTCTCTACGAAGCCGTACCAAATT
ACTGCTATTGACGGTCATTCCTCTGATCGTCATTACCGCCTTGGTCATGGCGGTGAATTA
TCAGAGTGGGTTATCTACCTTACAAAAAGAGCTAGAAAACTACCGCACCGATCTGATTGA
TGCCAAGAAAAAAGAGCTGCAAGCCTATCTCATGATGGGGGTGACGGCGGTGAAACCCTT
ATATGAGAGTGATAAAGCCGGTGAAAACCAAGCGCAAGCCAAACAAATCCTCAAAGCGAT
GCGTTTTGACAGCGATGGCTATTTCTTTGCTTACGACTCACAAGGGGTCAATACCCTACA
TGCGATTAAGCCTGAATTAGAAGGCAAAAACCTCTACGGCATGAAAGATGAAAATGGTGT
GGCGGTGATTGCTGGCTTAATTGATGCCTCGAAAACGGGCGATGGATTCCTCTATTTCTC
TTGGCACAAACCGACGATTAATGCGCAAGCGCCGAAACTGGGTTATGCCGAATACCTGCC
GAAATGGGATTGGGTATTGGGGACGGGCATCTATATTGATGATGTCGATACCCAAGTGGC
AGAGTTTCGCGCGCAGCGCGAGGCGGATCTCTACGATCAAATGATCTCCGCGATTGGGCT
TTCGGTTGTCGGTTTGGTGTTCACTATTATTGCGGTGAGTGTTTTGGTGTCTCGCGGCAT
TGCACCACTGCAACATGTGGTGAGTTCACTACAGGCGGTGGCTGCGGGTGGCGGCGATTT
AACCGCGCGGATTAAAGTTGAGAGCCAAGATGAGATTGGCGATGTAGCGAAGGCGTTTAA
CGCCTTTATGGATAAGCTGCATCCGCTTATGACTGATATCCGCGCCTCGGCCAATACGGT
CGAAGCGGCTGCGCAGGAATTGGATCAACAAACCTCGCAAGCCAGCCATAAGATGGACGG
TCACTGTTTAGAGACCGATAAAGTTGTCGCTGCGGTGACTGAAATGAGCGCCACGGCGCG
CGAAGTGGCGAGCAACACTTACTCGACCGCGCAAGCGATTGAGTCGGCTAACAGCCAAAT
TGCTGTCGCGCAGAAAGAGGTGAATCTGGCGATTGATGGGATTGGTGAGTTGGTCAACGA
AGTGAACCAAACCTCTGCTGCGGTAGGCGATCTCAGCCAACAGGCGGCGAAGATCACCCA
AGTGCTGAAAGTGATTGGCGATATTGCTGAGCAAACCAATTTACTGGCACTGAATGCGGC
GATTGAAGCGGCGCGAGCGGGTGAACAGGGGCGCGGCTTTGCTGTGGTGGCCGATGAAGT
ACGCTCACTGGCGAGTCGTACTCAAAATAGCACTAAAGAGATTGGTGAAATGCTCAATGC
GCTGCACCAAGGGGTCAGTAAAGCGGTGCAGAGCATGAACATCAGCCAAGAGCGTGGTGA
GAAAACCGCGCTGGAATCGGTGCAGATTAAAGAGAGCTTAGCGGGGATCTCCAAAGCAGT
AAGCCTAATTCATGATATGGGCATTCAGACGGCTTCTGCGGCTGAGCAGCAAAGCGCCGT
AGCAGAAGACATCAACCAAAATCTGGTCGCGATTCAGCAGATCGTCAATGAACTTAGTGA
AAGCTTTAAACAGACCGAAAGCGTTAGCGCAAGTTTGTCCCATTCTGGACAACAGATGGG
CACTTTGGTTGGGCATTTTAAGCTTTAATCAACAGTGAAATTGCATTGCCGCTTGAGGTG
ATTCGAAACTTTATTAGGGCCGCTTGCGGCCCTTTGCTTTCTCTGTTTTGTGTAAGCAAA
ACCGACCCAGAGAAAAGATATGAGCCTAAAACAGTTACCCACCGAATCCATGCCGCGCGA
AAAATTGCTGCAACGCGGTCCACAATCATTAAGTGATGCGGAATTGCTGGCGATTTTCCT
ACGTACAGGCACCCAAGGCATGAACGTGCTCGCCTTAGCTGATCTGCTGCTGCGCGATTT
TGGATCGCTGCGCGCACTGTTTTGTGCCTCCAAGGAGCAGTTTTGTCGCCACAAAGGGTT
GGGCGAAGCCAAATTTGTTCAATTACAAGCGGTATTGGAGATGACGCAGCGTTATCTCGC
TGAAACCTTAAAGCGCGGTGATGCCCTCACCAGTCCGCAGCAAACCAAACTTTATTTATC
GAGCGTGCTGCGCGATCGCCAACGAGAAGCCTTCTATATATTGTTTTTGGATAACCAACA
TCGTGTCATTCGTGATGAGATTTTATTTGAAGGGACGATTGATGCGGCGAGCGTTTACCC
ACGAGAAGTGGTTAAGCGGGCGCTGCACCATAATGCCGCTGCGGTAATACTGGCACACAA
CCACCCATCGGGTGTTGCGGAACCGAGTCAAGCCGATCGAAGGATCACCGATCGCCTGCG
TGATGCACTCGGTTTGGTTGAGATTCGTGTGCTGGATCATTTTGTCGTCGGTGATGGGGA
AGTGGTCTCTTTTGCTGAACGTGGCTGGATATAGTCAACACTTATGGTTTGCGGCATTTT
TAAGCTTGTGAGTTAGCGAGAATCTGCTAATATGCCCCGACATTTTTTAACCCTGATTCA
GCTCGCACCGTAAAAAGATCAGCAAATCCTGCGAAAAGGATCTGTTCGGGTCTTGAGCAA
TGTGCGGCAAGTTAGTATAATGCGCGACCTTTGATAGCCTTGTATGGGTATTCCATAACG
GTTTTTAACCTCAACTTCTGATTTTGGAAAGAGAGAGGTTCGGCCACCAAGGTTGATATC
GAGCTGAAACGATTTGGAGAAGACATTCATGTCACGAGTATGCCAAGTAACTGGTAAGCG
TCCTGCAGTTGGTAACAACCGCTCACACGCAAAAAATGCTACTAAGCGTCGTTTTCTGCC
GAACCTACAAACTCATCGTTTCTGGGTAGAGAGCGAAAAACGTTTTGTTAAACTACGTCT
AACTGCTAAAGGTATGCGTATCATCGACAAGAAAGGCATCGATGCTGTTCTTGTAGAGAT
CCGTGCACGTGGCGAAAACGTTTAAGAGGAATTGAGCAATGGCTAAAGGCATTCGCGAAA
AAATCCGCCTAGTATCATCTGCAGGTACAGGTCACTTCTACACCACTGATAAGAACAAGC
GCAATATGCCTGGCAAGTTCGAGATCAAGAAATATGATCCTGTAGTTCGCCAGCACGTTG
TGTACAAAGAAGCAAAAATCAAGTAATTGATTTAGCTCTTGTTTACAGTGTTGTAAAAAA
ACCCAGCCTTTGGTTGGGTTTTTTTCTGCCTGTTATTTGGGTTTTGGCTGCCAATAACAG
AAAGCCCAAGGTATAGAGCTCCTCTTATACTCAAACTACTTGGTGTTGCAGCTTCAAGTA
GCAAGGGGATGACTAGGATCTCACTAAGCACTTTGTTAATCTCAAAACGTTTGCTTATCG
CAAGGAGTGATTATGCGCGTTTCTCCCAATCGACGTCGCCGTTGGAACAACATTCTGATT
TTGTCTGTGATTGCTTTTATCGCGGTGATTAATCTGCCGACCGTGATTAAAAGCTATTTA
TTGCCCGATCCGGCGAGCCAGTTTCCAAGCTTACTGAGAACAGACGCCACCTTACAGGCG
TTGTATTTCCCTGCGTTTTCATTAGAAAAAAGCCGCGAAGAGTGGCAGTCGGAGCCTGAG
TTGAGTGTTGATGGGCAAGAATTAGTGCAGCGTTGGCATGCACTCACTGGGACAGAAGTG
GATGAGGCGACGTATCGCGCCCTGCAACCAACGTTGCCAAACGCACAAACGATAGAAGTG
TGGTATGCCGATCGCGAAGAGCCACAAAGGATCACCTTCTATCAAACCCCACAATTTTGG
TTGCTAAAAAACTGGCAAGATCGTTGGATTGCGGTCTCGGCCGAAGCGAGTTATCTATTC
CCTGCGCCATTGTAAGAGGTTGTCATGCCTGAATTACCTGAAGTTGAAGTCAGCCGTTTA
GGGATCTCCCCACATTTGGTCGGTGGCACCATTCAATCCTTAGTGTTACGTACGCCCAAG
TTGCGCTGGCCTATCCCTCAAGAGCTGAAACAGCTTGAAGGGCAGACCATTCTCGCGATT
CATCGTCGAGCCAAGTATCTGATTATTGAAACCGCCGTCGGCAGTGCGATTGTGCATTTG
GGTATGTCTGGCTCGCTGCGTATTTTGGATGGCGATTTTCCTGCCGCGAAACACGATCAT
GTGGATCTGGTGATGACCAGCGGCAAACGGCTGCGCTATAACGATCCGCGTCGCTTCGGG
GCTTGGTTATGGTGTGCGCCTGATGAGAGCCATGAAGTGCTCGGGCGTTTGGGGCCTGAG
CCGTTGACCGAAGCTTTTAACGCTGAATATATGATGGACAAAGCGCGCAACAAACGCATT
GCAGTCAAAGCTTTTATCATGGACAACGCAGCGGTCGTGGGTGTGGGGAATATCTATGCT
AATGAATCGCTGTTTACATCACGCCTCCATCCACTACGCCCCGCTCATTCGCTGAGCTTA
GAGGAGTGGCAAACCTTAGTGGCGAACATCAAACAAGTGCTGCAAGTGGCGATTAAGCAA
GGCGGCACCACACTGAAAGATTTTACCCAAAGCGATGGTAAGCCGGGCTATTTCGCGCAA
GAGCTGCAAGTGTATGGCAAAGCCAAACAGCCTTGCCCCCATTGTGGAGAGCCGCTTTGC
GAGCAGAAAATTGCTCAGCGCAATACCTTTTTCTGCCCGCAGTGCCAGCATTGATATACC
CAAACGACTTAGAGTTGCAGGTAGCCAACATCGCTGCAGCTTCAAGTAGGAAGGGGATTG
AGGGATGTGAGCTTGCATCCCTTTGAAGCGCTAGATTTTTTTCTTTTGATGTAGAGCGTT
AGCGACAATAGCGGGCACAAACTCATCCACATTACCGCCGTGGATTGCCACTTCCCGGAC
TAAGGTCGACGAGATAAATGCGTGCTCTTCGGCGGGCGTTAAAAACACACTCTCTAAGCC
CGGCATTAAACGGCGATACATATTGGTGAGACCAAATTCGTATTCAAAATCGACTGTGGT
ACGCAAGCCGCGGATCAATACATTCGCTTTTTCGGCTTTGGCAAAATCAACTAACAATCC
GGAAAAGCCTTTCGCGCTGACGTTATCCAGATGTGAGGTGACTTGGCGCGCGAACTCGAC
GCGCTCTTCGAGCGTAAACAGAGTATTTTTACTCGGGCTGGCGGCTACGGCGATGATCAC
TTCATCAAACATTTGCGCGGCGCGCTCAATCAAATCCAGATGACCGTTAGTGATGGGGTC
AAAAGTGCCAGGGTAAATCACTCGGGAAAGACGTTTTTGGCTCACAATCCGTTACTCATC
AATCAGGGAAGTGGCCTCATCCTAACAAAAAGCCTCACATTTACCTATGAAGTCGGTATG
ATGAGCACGCAAAATTTCACACCTTATCGAGCACAATGAAAAAGTTACTGGTTATTCGCA
ACGATAAAATTGGCGATTTTATGCTGGCTTGGCCAAGTTTCGCCATGCTGAAAGCTTCTC
TGCCGGATTGTCATATCACCGCGCTGGTGCCGAAATATACCGCCGCATTGGCAGAGCTTT
GTCCATGGATTGACGCGGTGATCATCGACCCCGGCCAACAGGCTGATAAGGCGCAGCATA
AGCAACTGGTGCAAACAGTTAAAGCACAGCAGTTTGATGCTTCCATCAACCTGTTTTCGA
CTATGTATAACGCACTGTTAGTGTGGAAAGCGCGCATTCCTTACCGTTTAGCGCCGGCGA
CCAAATTGGCGCAGATTTTCTATCAGCACCGCATTAAGCAAAAGCGCTCGCAATCGGCCA
AACCGGAATATGAATACAACCTCGATTTGGTACGCGCTTTTTTGCGTGATATCGGCCAGC
CGATTATTGAACCTAATGCACCGTATCTGACCTTTCCAGCAGAGCAATTGGCAGCGCAGC
GCAGCAAACTTGCTGAGCAGTTAGACATTGGCCCCGACAAAGCGTGGCTTTTTGTGCATG
CTGGCAGTGGTGGTTCAGCGAATAATCTCTCCCTTGAGCAGTACTGTGAGTTAGTCACAG
GAGTGATGGATGAGCACAAACAAGTGGTGCTCACCGCAGGTCCCGGTGAAGAAGAGAAAG
CGGCGCAATTGCAAAGTTTACTTGCTGAGCAAGGAGTATTGGCAGCCTTGTACGCCAAAA
ATGACGGGTTGGTTGATTTCACCCGCTCACTGGCGTGCGCGCAGCTTTTCATTGCGGGCT
CGACAGGGCCTTTGCATATCGCGGCAGCCTTGGATGTGCCGACGGTCGGATTCTTCCCAG
CCAAGCGTTCAGCAACGCCACTGCGCTGGCGACCACTCAACTCGCAAGGTAAGCACATCG
CTTTTTGTCCGCCGCCTGCAGACGATAAAGCAAACCAAGAGAACATGGGTCGGATTGATA
TGAAGAGCGTATTGACTGAGCTTGCGCCTTGGCTGCGTAGTGTGCAGCTTTAATCATTAA
AAAAGGGAGCTGCGGCTCCCTTTGTCTTTGTTACTTTACTCGATAGATATCGACTTAGCG
TTTGTAGTGCTCGTCATTATCACGTGCCCACAAGTCTGCGTATTTTACAAAGGTAGAGTG
TGCAGAGAGCAGTGCAATTAAAAATCCCTGTTTTCCATCTAAAAAACCGCGCTTGAGCAG
ATACATTTTCAGAAAACAGCCCACAGCATGGACGATGCCTTGAGAAAGGGAAGCCTTCTT
GCCTTTCGCTTGACGTTGATCCGCCCACGCTTTGGCGTAACCCGCGGATTTCACCAGATA
GTGATGCACATCGTTATAGGTGTAGTGAATCGCATCGCCCGCTAAAGTTTCGACTTTCAT
GCTTGGTTCAACGTGCACCTTTTCATGCACTAATGCGTCATTGTAGCGAGTCAGTTGAGT
TGGATAGAGGCGCAGTACGCGATCAGGGTACCAACCGCTATGGCGGATAAAGCGACCAAA
CACCCAACTGAGGCGTGCAAATTGATACAAGGTATCCGGCTTATTGGCAGCAACGGCTTG
CAAAATGCTCTGCTTGAGCTCCGGAGTCACTCGCTCATCGGCATCCAGCCACAGCACATA
ATCCGATTGGACATAAGATTGTGCCAATTGGCGCTGCAGGCCAAAGCCCGGCCACTTTGC
ATTCACGTAAAATTTTTCAGTGTAACGACGCGCGACCTGCTCGGTTTCATCGTGACTGCC
AGAATCGAGCACTACGATCTCATCAACCCAGTCGTGCACGGTTTGTAAGCACTCATCCAG
ATGACGCGCTTCATTTTTTACTATCAATGCGACAGCAAGCGTTGGTTTACTCACGAAAAA
TCCTCGTTACGAATAAATCTGGGTATAAAAGGTGTATCAATCGTTCACCTGTGTGGCCAT
GATGTCAGCAGCGGCACGCTCAAACATCGCAATCACTTGTTGCGCAGTGATGCGCTGCAT
CGCATTGGGGTCTTTAACCCGAGTGCGCCAATCAACCTGCTGCGGCATTTTACCGGTTTC
CGCAAGTAAAGCTTCTTGGTAAGCGGAAACGACATAGTGGCGATAATGGTATGGACCTGT
GCGCTCAGGATTATGGTGAGCGTAGAGACCAATGATTGGTGTATGCATGGCGTTCGCCAT
ATGCGCAGGGCCTGTATCGGGGGCGATCACCAAATCGGCCTTTGCGAGCAGTGCGAGCAT
CTGTTGCAGCGTGCTTTTTCCCACCAAGTTTAAGACGGGGTGAGCGAGTGCTTGCTCCAC
TTGCGCGGCCAGATCGCGCTCAACTTGTGCTGGGCTTCCGGCCAAGATCACTTGCCAGCC
TTGTTGTTGGGCATGTTCAATAACTGCTGCATAGCCCTCTGCCGTCCAATTCTTATAAGC
TTTGCTTGCTCCGGGCACCACAACTAAGCGAGGCTGCTCGGGCTGAAACTGCGCCTCAGC
CCATGTCAGATCGTCAGGTTGGCAGGTGAGTGACCACTTAGGCTCAATATCGCGAATACC
TAAGTGCTCAACGAATGCCAATAAACCATCTAAGACGTGCATTTTGTCCGGTGAGGGAAC
TTTGACATTGGTAAACCAAGTTTGAAAATCTTGGCTGCGCGCTGCATCAAAACCCAGTTT
ATAGCGCGCTTTGATCCCCAAAGTCGCAATGCTGGCGCGAAAAGCGTACTGCATGTGCAG
CAGCGCATCAAAACGCTCGGACTTTAATTGCTGCCAAAGCTGAGTATAAGCACGCCATCC
GAGTTTTTTATCAAACACGATGACCTGAATATCGGGCAGAGATTGGATAAGTTCTGCTTC
CAGTTTACCCGTCACCCAAGTGATGCGTGTTTGCGGCCATTGGCGTTGAATCGCTTGTAC
GGCAGCTATCGTATTACAGACATCACCAATCGCCGATAAACGCAGGATACAGAGGGAGTG
TGGGGCTGATTGAAACAATGCCATAGCCAAGCCTATTCGATAAAACTATTCGATAATTGA
GCCAGAATTATGCAGAGCTGACCAGAAAATGTAAAATGCAGCACGCCAGATGCAGAGCAA
AACTGCAAAACTACCGGATAACGATAGGAATCGCCCCTTGATACAGACGTTCAACGACGC
GCAGCAGAAAGTTTGGTTTGACGACGCGCTTTTGCATGAAGACCCAAGTCAATGCTGCAA
CCCCGAGTTTTGGCAGCAAAATGGTAAAGTGCTCGGAAGCGCGACAGGACGAGGCACTAC
GTGGTTTGTACAGTTGCAACAGACACAAGGTGCGTTGCGTCATTATCGCCGCGGTGGTTT
GTTTGGAAAGCTGGTGGCCGATTCTTACTGGTTCACCGGTTGGGAAAAGACTCGCAGCTA
TCAAGAATTTATGCTGCTCAATCACTTACGCGATGCTGGCGTCAACGTACCACGCCCGAT
TGCCGCTCGCGTACAAAAACATGGACTGCTGTATAAAGCCGATCTCTTAAGTGAAAAAGT
GCCGAATGCCCGCGATCTGGTGAGTATCTTGCAAGAAAGCCCGATCAGCGATGAACTCTA
TCGTAAAATCGGCCGTGAGATCCGCAAAATGCACGATGCGCAAGTCAACCACACCGATCT
TAATATTCATAACATCTTGATTGATGACCAAGAGAAGGTATGGATTATTGATTTTGATAA
GTGTTATGTGCAAATTGGAGATTCTTGGAAACAAGGGAATCTCAAACGATTGAAGAGGTC
GTTTGAGAAAGAAGTCTGCAAGCGAGGGATTAATTGGAGTCTTGAAGCGTTTGCTATTAT
TTCTAGCTATAAACATGAAGAGTAAAATATGCTATTCGATCAGATTACATTCGTAATTCA
AGGACCTATTACACCGTCCATTACCTCCACATCTGTTCGACGTTTACGATCAATTTTCCC
AGGCTGTCAAATTATCGTATCTACTTGGGAAGGAGAAAATACGCAAGATATTGAAGCTGA
TCTTATTATTTATAATAAAGATCCAGGTTCAACTATATTTGTATATAGTAAACGAAATGA
TGCTATACCTGTTAATATAAATCGACAAATTGTGTCAACTGTTTCTGGATTACGCCATGT
AAAAACTAAATTTGCAGCGAAATTGAGAGCTGATAATATTTTAAACAAAAGAAGGGTGTT
AGAAATTTTTGAGCAATTTCCTTTACGTAAGGAGGGTTATGCAGTTCTGAATAACAGGCT
TGTTTGTTCTAATTATTTCGCGAAGGAGTTTGAGAGGGGGCTAAGTGTACCTTTCTTCTT
CTCTGATTTTTTCCAATTTGGTGAGGTTGAAGATCTACTTAAAGTATGGGATTGTGATTT
ATATAGTGATTATGATTTCAAATCAACATTGAGCGGTAAGAAGCAGCACAAATATTATCC
AAATGACAGTGTTAATGTAGAGCAGAAAATTTGGAGCAATGCAGCAAGAAAACTATATCC
TTATGAATTAAAAGATGAACATGGTGATCATTTTGCAAGGCAACAATCGTATAATTTTAT
GATAAATAATCTTATCATTGTTGACGGAGATGAACTTGGATTAGACGTACCACAACGTCT
TCGACACTCAAATAGCTATCCCTACGATTTTTTTACGTTTCAAAGATGGAAATGGTTGTA
TGAAAACGAGTTTTTAAAAACTAAAAACACTCCATTAAACTTCAAATTTTTTTGGTATTT
GTCACTTATAATTAAGACTATTAGGAAAGGAGTTAGGCTAAAATTAAGAAAAACCTTAAC
TCCTATTTTTATTAAAGTTAGAGAGTGATATTTAATTAAAAGAATGGATCTTTTTGAGTA
TACGGCCTATTTGATTTCTATAGTAACGGTATAGACGTTTCTTATCATATGGTATTGATG
TTATTTGATTAAGATGCAGCCAATCCTTAAGGTCATATTCAAGCGCCAGATTACCTCGTT
TATAGAAGCGCTCAGTGACATCCAATCCAATATTTTCTGGACAATCCATGAGTAAGTTAT
TGGCCATAAACTGTGGCCAAAAGTTTTCACCTAAGCCTGCGTGATCGCAGGTTTTACTCT
CGATATGGTGCTCTTCATCGAGTAGTGCGGAGATCCAATTCAGACATAAAACTTGCTCCG
TTGCTGGGTGGCGTGCTTTGTAGCCCGGCTTAAGCGTGAAGTGTAATTCTGGTATCCAGC
GATCAGACCAAATAGTCAGAAGATCTTGGGTCAGTCCAAAATCAAACAGATCGCTTTTAT
GAAAATGCACCGGATGTCCGTAGTGGCTCGAAATAAAAAACGTACTGCTGGTGAGCACTC
GCTGAGTCAAAAATTGATAATTCTGAGCTCGGGGGAGATCGGCATATCGTTCATACAACT
CAACAAATTGGCGACCCGTCAGTAGGTTATCGGTACGTAACTTAACCGCATAAGGCGTTT
TTACCGCTTTCAGCCCCATGTGGGTGCTGTACATCTGACGGTTATTATTGAGTTTAATTG
GCTGACCGTCATAAAAAACGGTATTTGCGCCGGGATCATCCAATTCCAACACTTGGTCGT
AATCGAGCCCATCCAACGGCTGCCCTTTCCAAGTAGACAGAATGATGGTCGATTTAGGAA
AAAAGCGTCGTATGGAGTTCAAACATTGCTCTGTGATGCCCGCGATTTGCTGACGACTGG
CGCTGGCTTGCACTGGCCCCTGTACAACAAAGGTGATCGCTTCATCATCAATCTTGATCA
TGGTTGTGGCTGCCTCAAAAAGTCAGTGTACTCATCTGGCACGCCACAAAAAATGACCTC
ATGACGTGCGATCAAGTGGTAGTGAATATTTAACCCTTTTTGAATGAGTAGGTTGTAGAG
TGGCGCAATGTATAGCTCGCCTCGCTCCCATTCTTGGCTAGGTCTTGCAACATATTCGCG
ATACGCCTCCAAGTAATCCTCTTTACGATTAAAGTGATAAAGCCCGGTACTACAGAGATC
GGAAATCGGATTTTTCTCGGCTGTCTGAATCACTTTGGTGCTGCCAGCATGTTCTGGTTT
GGCGAAAGACCAGTTGTCACCACCGCCCTGAAACACTTCTAGGTAGCCATCGCTGTGTTG
GCTAATGTCAGGAAATACAAAATTCGGACGAAATGTGTCGATGTTAAACACCGTGATCGA
GCCTTGGTAGTCCACGCCTTGCTTTGCTAATTCCTCTAACCCCAAAGTCACCGTTTCTGC
TTGGCCGCGAGTTTCGGTATGCAATTCAGCAATGTAAAACTGTTTAATGCCAAGTTGAGT
CGCTTTTTCACGCACAAAGACCGCTGTGTCGTAAACATTGCGCACAATAAACAGAAACGG
AGTGCTAGCAAAATAGGCGGCAAAGCTGTTGACCGAGTGTTCAAACAGGGTTTGACCATG
GGCTTCAAGCATATATTTAGGCTGGGTATAGCCGGCTTTAAAGAAGCGAGAACTCATTCC
CGCCATTGGGATTACAATCATTGATCAAGCCTCAGTAAAATTTGATGGAGACGAAATGCA
TTCGCAAATAAGGCATCTTGGCGGCGACGATCATCGGCATGCAAAGGCAACATGGAGAGG
AATAGTTGAATTTGCATCGCGTAGAGATTTTTCGCCGTGAGACCGAAGGTCTGTTCAATA
AGTTCGATAAAACCTTGTTGCGTCTCTTTATGATGGCTCTGTTCGGCAATCTTTAATTCG
ATCGCGTTATCGGCAATCTCAACATGGTAGTAACCGGCAATAATCCAGTCATATAAACCA
AGAATCGAATGACTCAGCTTAGCGAGATCGTAGCGGATATCACCATATAGTGTTTTCTGC
CCGTCAGGCGTCATCCCTCTAGGGTCAATTGTCTTAATCTTGTTGGCTCGGAAGTCATAC
AAAATGTTGCTAAAGCAAAAGTCACCGTGTAAGACCCCTAGCAAAGGTTTGCCATCAGGC
AGATGTTTTTGGCTATCACGTAGAATTTGCGCTAGCGAAATATCTTGTCCAGCAAACTGC
CATTGATCTTCTAAAGTGATGTGTCGCGCTGCACAGAATTCGTTGAGGCGTAGAGCGGTT
TTATCGGCAAACAGTATGTCGAGAGTATTGATAGGAGCATTGGGCTCGACTGCTTGCTCA
AGGCATAGGCTTAAAAACTCCACCGCGCTAGCTAAGATTTTCTGCCAGATTTGGCTCGGT
AATCTGGAAAAAACGAATAACTCGTTCAGTGCTGTTAGGTAGAGATATTCTAAGCGATAG
GAAATTTTCCCCTCGCTGTTTTGGCTGCCTAAATATTGTGGAATGAAACCACGCATCGCC
ATCGGCAGATTGTCAAACCAGTAAGCTTCAGCGGCGATTTTTTGGTTTTTGATGCTCGAT
TTTTCAATCCATTTAGCGGTGATGGTCAGTTCATTAAAGGCGCGCTGAGTGGTGAATTCG
GCTTTGGAGTGATAGTAAGTATTCACATGGCCAAAATCGAGCCAACCGATGGAGTTGACC
GCACTTAAGCCGACGCTTTTATGATAGCGATTGAGGCCTGCAATAAACTTCCATTCACTC
TGTGTGATACAACGAACCAGTTCCCGTGGGTGGCTGAATTTGAAGTAACCATCGATAATT
CGCTGACTTTCGTGACTCATGGGCGTATTGGCATCTTGTAGCCAATCGACGTCATCATTA
GTTAATACGGCCCAGTTATAGCTGTCTTTTGCCGTGGAAACGCTGACGATATCATCGCCA
ACGGGCAGTTGGTTAAATAGCGTATCACCGTAGAGGATGTGCAGTGGTGCATTGAGTGAG
TGCCCACTAATATTGAGTGCCGCCACCAGTGATGCCCCTAAGCTGAGTCCATCTGGTGTA
GCGATAATTGTCACCTGATTTTGTTCAAGCCACTGGAGGTCAATCTCTGAGACCACATAA
GACTCAGGTAAAGAGAGGTAGACTTTTACGCCTTGTGGTGCCAAAGCGACTTGATGCTGA
AATAGGCGACGATTGCCTAACGGCAGAAAACTCGGAGGAATACGCCCAAATTCAGATTCC
AACTCTTGGCCAACATAGGCACCAGACATAATTAGGAACATGATTTTTCCTTCTCAAAGA
GTTGGTGGATCTCTTCTAAATTCATCGAGGCAAATTCGGAAGGGCGCACGGCGCGATCAT
CAATGTAAAAGCCATCGTGCCCACACCAAGGTTTTCCTACTAAAATTTCATCATAAGGCA
CTTGGTGTTTATCCAGCCACTCAGTAATGATAGGAAGCGTGTGGATATTGATTTTGCCGA
CGTTACCTTCATAAGTGCGCATATTACGCGCCGTCGAAATCACAATCTCAAACCCTAGTT
GGTGATATTCGCGAAGTTGCTCAATCACATCAAGCCGAGGTAGCACGTTACGATAATCTG
AAGTATTAGCTTGGGTGAGAGTGCCGTCGAGGTCGACGATCAATTTTTTCATTGGGCGAA
TTCCTTAGTAAAACCTAATTCGGTCAAGGTATTTTCGAGAGCTCCACGATTTTGCATTAC
AATCGCTAAGGCATTTTTTCCGCATTGCTGCCGTTCTTGAGCATCAGAAAACCAATGGTT
CACCTGCTTGGCAATGGTTTCTGGTTGGTCAGCAATCACACAGGCATGTGCATTGATGAG
TGCGTGGGTGATATCGGTAAAGTTGTAAAAGCTAGGGCCTGTAACGATGGGTTTTGCCAG
TGCAGCAGGTTCAAGCAAATTATGCCCGCCGACTTTTTTGCCCACTAAACTGCCACCCAT
AAAACACACATCAGAAGCGCCGAGCAAGACCAGCATCTCTCCCATGGTATCGCCGAGATA
CACTTGAGTGTCGGAGGTTATGGTTTGTTGGCTGCTACGAGTTTGCACTGAAAAAAGGCT
AGCTGCGAGCTTATGCACCGCCGCAAAACGTTCAGGATGGCGCGGCACTAAAATCAACAA
AGCATTAGGATGCTGCTTGAGGATTTCTTGATGTGCCGCAAGCACAATTTCATCTTCACC
TTGATGTGTGCTGGCGGCTATCCAGACTGGACGATGTTTACCTAAAGCCGTTCTGAGCGC
TTCACCTTGAGCAATCACCTCATAGGTGATGTTGATATCAAACTTAATCGAACCGGTAAT
TTTGATTTTTGTCTCAGCCACACCGAGCTGAATAAAACGCTGCGCATCGTCTGCAAATTG
ACATAACACTAGGCTGAGAGGTTTCGCCATACTGTTAAAGAACGGGTGAATACGCTGATA
GCCGCGATAGGATTTTTCCGAAAGTCGTGCATTCACGAGTGTAATCGGCAAACCCGCTTT
GGCAACGGTATGCAGAGTATTTGGCCACAGTTCTGTTTCCACTATGATCAATTGGCAAGG
TCGTACACGACGCAAAAAGCCTCTCACCGCAAAGGAAAAATCAATCGGGGTATAACGATG
CTCAACCCAATCCGCCAATTTTTCCGCTTGTTCAGCACCCGTCGGGGTCGTGGTAGTCAG
CAGAATTGGTGTATTCGGTGAACGTTGCTTAATTTGTTTTATGAGTGGCGTTACCGCTAG
GGTTTCACCCACCGACGCGGCATGGATCCAGATCGGTGGGGTTGTGGTTTTTAGTGGTGG
GGTAATGCCGAAATGCTCTTTCCAACGTTTTCCGACACTGGGTTTCCCCTGTCTACGGCG
ATAGAGGCCATACAGTAAAAACGGTGCAGCTAAAGTGAGTAAAAGCGTATAAAGCGTACG
GAGCAGCATTATTTTTTCACGAGATCTTCGGGATTGATGTGTGTCCATTTACCACGAGGT
TTATCAATGTACTGGAAGTGTTCATTGGTAAAGGTGCCCTGAATACATACGTATTTACGG
TCTTGAGTGTGAATCACCGCTTTAGCTGACAAGATGTTATTGAGTACCGTTGGTCCTGTG
GAGTGATACACCCCCATGGAAGGCTCGTAGTGATTCACGTTATAAACCACCTGTTCAATG
GTGGCCTGTAGATCTGGATTGTTTGGTGCAGTTGCAATGAAGTAGTTAGTGATCTCGGTA
TTATTTTTAATGCGAATATACAGCTCTTGTGAGTCGCCGAGCAGCTTATCGAGCGGCCAT
ACTAGCGTGGCATCAATATCCATATACACACCACCATAGGTATTGAGTACCACTAAACGC
CATAAGTCAGCTTGGGCTGCACCGTTAGTGAGGCGAGAGTAAGCATCATAAACTTCTGGT
GATGTATGTTCTTTTAAGAATTCCCCACGTGCTTCGGTACTCACATAGCGATAGTCACAG
TTGAGCGACATGAGGCGGTTAAACAGATAGTTAAGGTAAACCGGTAGTGAGGCTTGATCG
GTAAAGTTGGTTTGCCAAATAGTGCGTGGAATGGTGGCATTGGCGCGCATTTTTAGCTTA
GCTGGTGAGTAAGCGGGAATCGTAAAACGCAGCTTTGGAAACACCCAATGAAATGGGTAA
GAGAGCATTTTAAATAGGTTGCCAGTCAGACGAATCAGTCGGTTGGCGATCAATACGGTT
ACTTTGCTCATATTCATTGTTCCTGTGTGTTTTTGGCTGCAGCCAAGCGCATTTTTAATG
TTGTATCAATCGCTGAGGTAATTTGCTCAGTAGACGGCTTTTCACCATTCGCATTCATCA
CGATAGTATGCGCTTCATAGAGAGGGGTGTAACGAAAGGGAACCGTAGCATAAAAAATTC
CCACCGTTGGTGTGTGAGTTGATATTGCCACGTTTCGGATGCCCGTATCGGGGGCAATCA
CCAGAGTCGCTTTCGCAATGAAGGTGACTAAGTCATCAAGAGGCAAACATGGTTGAATCG
TTAACGAGCCATTGTCGGCTAGGTCTTGTAAATACTCACCTTTTTCAAACTCATTCTTTC
CTTCAAGAAAGACATGTTTCACATTCGGTTGTTGTTGAATGGTTTGCTCAATCACTGCCC
GCATCTCAGGCTTAGTTAAAATTTTGCGCAGTTGGGAGGCACCACTGAAATAGACGATAT
ACGGAGCGGCATGATCGCAGATTTGTCTATTGTCAGGGTAAGCAAAATCAAGCGGATAAC
TCGGGTTGTGGCCAAGGATTTTCAGCATGTCGAGCATGCATTCCACTTCCGGTTGAAAAT
CAGAGCGAAAGACTGCCAAGTTATACAAAGTGCCACATAAAAAGGGTTTGTAAGGAAAGC
CCACTTTGAGTTTCGCTTTAGTCAGTAATGTCATCCAGTAAGAGCGATTCGTTCCTGCCA
CATCAAAGATAATGTCTTGTGCTTCCAGTTGGTTATAGTCTTGCCATTTTTGCCTGAGTG
ACAGCTGTTTTGAATCATCGCGGCTTTTCATTATTACTGTTTTGTCCGCTAGGTCTGAGG
GGGTTCCATAGAGGTAGTTTGACACGGTGACCAAGGTGATTTCGGCATTAGGAAAGAACT
TTCTAGCCTCAACTAAAAAGGGGCGCACAATGACTTGGTCGCCAAGCGCTGCATGACGAA
TGACAGCGGTTTTCTTAACTGCTAGAGGGTTAAAATGGTCATTTAAGTATTGGCGTGCCG
CTTTCGAAGCATAAGCACCTTTTTCAAACCAGAGGTGTTTCATGAATCTTTTCCAATAAA
TTTATCTAAAGCTTTAATGACTTGTGCAGGTTTTAGTTGATTTAAGCAATTTAAATGTTC
TAACGGACATACTCGCTTAAAGCACGGACGACATTCGATCTCTGTATGTACGACTGCCAG
TTTATCCGTCAGTGGTGGTGTATATTTGGGAGAGCTTGAACCATAAATTGCCACAATGTT
ACAACCAACAGCGGCTGAAACGTGCATTAAACCAGAATCGTTACTGACCACAGTATGGCA
AGCTGCAAGAAGATCAACGGCTTCGATGAGGGAGGTTTCTCCGGCGAGATTGGCGCAGTA
TTCCCGCTGTTCTTCACTTAAAGCCTGTTGAATTTGGGTGGTGACGGAGTGATCTTTTGC
TGAGCCAAAAAGCCATACTTGAAAACCTTGCTCAATAGCATAACGAGCGACTTCAGCGTA
GTAATGATCAGGCCAGCGTTTCGCGGGGCCAAATTCTGCACCAGGACAGAGTCCAATGAC
GGGACGTGATGAGACTAAGCTGAGTCGCTGTCGAGCGGCTTGCTGCACGATGGCGTCGAT
GACGAGTTTAGGTCTTGGGCAATGTTCTAACGAAACATCGGCAAGCATTGTGGCTTTTGG
GTGAGCCAAAGCAACATACCTTTCCACCATATATTGGAAAACACGCTTATCTGGGCGCAA
ATCATTGAGTAAGCCGTAGCGAAATTCCCCTTTCCAGCCGGTACGTTTTGGAATGTTAGC
AAACCAAGGGATCAAGGCTGATTTAGCTGAATTAGGCAGCACAATGGCATGGGTATACCG
ATTATCGCGCAGCTCACACCCAATCGCACGTCGCCCAAGCAGATTGAAAGCACCGTGACC
TATGGTCATTTCAATCGCTTGATTGACCTCAGGCATGCGTTCCAAAATGGGCTTACACCA
AGCAGGAGCTAAAACGTCAATTTGTGCATCAGGATGCTGTTGTTTTAGGCGCTGGTACAA
GCTTTGTGACATGACCATATCGCCAACCCAAGAAGGGCCAATAACAAGAATTTTCATCAA
TTTTTTGCTCTTTTGGCTGCGATGTAAGCATAAAAAATTGCCACCATAAAGCCATAAAAA
GTTCCAATAAGGTTGGCTTGTAGTGGTGCTTCAGTTAAACAGAAAATGATAAACCCAAAG
GCAAAAAGGTATCCAGTTTGGCTGATTGGAGAGCCTGTTTTTCGATAGTCGTTTAAAAAT
ACCCCAAATGGTAAGATAAGCATCGCGAAAATCGCCAGAATTCCCAATGTTCCATTACTA
GCTATAGCTTCAAAATACTGGCTATGTGCATGACCTCTGGGCACCGTGCTCGTCCATTCA
TCCACTTTTCCTTCTTTAAAAAGTTCAATATTTAAGCTTTCTCTTTCCGAATACGTAGTA
CCCCAAATTGGATTGTGTTTAAATGCTTCAACAGCGGCATACCAGAGTTGAAGTCGCCCC
CCTGATGAAGCTGCAGCGTGAATATTGTTACTGGCAATGCTGGATATTTCAAAAATTGTA
AAATCAACCCGTTCTTGTATACGCGGTGAAAATTGATAACTGACTGAGACTAATAAAAAA
CTGATTAGAGTAAAAACAAGGGTTTGCTTAAATTTTATTTTTCTTACATTGACGATAAAG
AACAAGATGAAAACAAAGAGTAGCGTTAAAATGGCTCCTCTTGTTAAGGTTAAGATTGTC
GCCACTGTTGCAGCTACAACTGAGAGATACAAATAATATTTGAATCTTGTTTGTGTAAAT
GACAAGCCAAAAGATAAGATAGCTAAAGCTGCTGCGAGATAACCGAAGTTGATACTAAAT
AGAAAACCATCAACGCGTGGCATGTTTAATATGAAAAATTGATAAAAAGCAAACGCTAAA
GCACCAAAAGAAGCCAATATGGTTGATGTGCATAGTGTGTTATCTAAATTTGCGCCTTTG
GAAATTTCATTCTTAATGAAAAAGTACATAGGTATACATAACAGAGCACGAATGCCTGCA
TCTAAATATCTTAAAGTATCACCATCAATAATGGTAATTGGTAAGTTTGACAAAAAATAC
GCACTCAGGGTTATAAGAGGAATAATGTCGAATTTATTAAGGTTTAAGCCATTTTTAATT
AATTTAACACTAGAGTAGAGAGTCAGTAATCCTACCGCTACAACAGAAAATCCCGGTGTA
ATTAAAAGTAGTGAGATAGTAAGGAAAATTGAGGTTTTAGTTATTTTATTATTCATTTTA
ATAGCTCAGGGTCGTGTTCCAACTAATATTGTCTTTGATTTTTCTCGCTGGGTTGCCCGC
GGCAATGCAATACTGGCCAATCGATTTTGTTACCGTAGAATTGATGCCAATAATCGAACC
AGAACCGATATCCACTCCTTTTAAAATAGTGACGTTATCCGCAAGCCATACATGAGAACC
TATATAAATACTTTTAGCCGGATTAATCCTTTTTCCATCACGTAAAATATCATGTCCATC
ACTGGTCATTAGTTTTACATTGCGCGAAAACATACATTCCTTACCAATCACTAATTTTGT
TCCGGATTCTCGGCATGATAAAAAACAATTTTCGCCAATCACGCAATTTTCGCCAATTTC
TAAGAGGCAATTGTTGCCATTGAGCTCGATAGAGACGCCTTTTAAATTTGCACCATTATG
GATAATCAGTTGGTTATTATTACCATTAACATAAATGTCGCAATAGCGGATACGAGTATT
TTTACCTATTTGAATCTTGTTGTTAGGTTTTACCCGAATTTTATTACGTAATTTTGCAAT
TAAACCAAAGCCAGCCATCTGCAACCTCTTATTATTTTTTGTTCATTTTTCTAAATAGAT
AATTCCCTTTCACTTTTCGCCACAGACCAAAAGTGTCGGTTCTTGGAAAAATCGCAATCC
GACGAATTTGATAGGGATCTTGATGCATCAAAAGTGGACCACTGTTGGTCGCTACGGCAA
ATGGGTAACCCAGATCCTGAGCCAGTTGTTTAGAGGTTGCATCATGGTCACCATAAGGAT
AAGCAAAGGAGGTCAGTGGCTCTCCGATTAGCGCTTCAAGTTCGAGTTTGTTGCGCAATA
TTTCTTCGCGTTGTTCCGATTCACTGAGCTTACTCAAAAAGGGATGAGTCATCGTATGAC
CACCAATCTCTACTAATCCAGAGTCATGTAACGCTTTAACTTGCTCCGGTGACATCAAAG
GGACCACTTTTTCAGGGTTGTCACTCACTTCGACATCCCAGCGATTAAAATTCTCGCCAG
TCACCACATACACCACGGCTTTAAATTGATACTTTTTGAGCAGTGGCAGTAACAAGTCAT
AGTTGTCGCGATAGCCATCATCCACGGTAATTATGATAAAACGCTTACCTGGTTGTAAGC
GATGAATAAATCCCTTCTCAGAGAGATCTTTGAAGGTCAGAGTTTCAAAGCCCATCTTTT
TAAGCAACTGAAAATGTTTCTCAAGCTGCTGAACATGCAAATAAGTACCATGTACACCTT
TTTCGCTGTCATCACGAATAAAGCGGTGGTACATGATGATGGGGACTTCTCGTTGTAACT
TGTTGACATAAAACGTTTGATAAAGGTTTTCAAGCTCATTCACAATCACTTGTAAATCAT
AGTTAAGCTTGATCTGTTCAGTGATCTCTTGAGTGCAGTGCGGTTGACTTAGGCCTTGCT
CAATCAAAGCGGGGATTTGCTGGAAATCTATCGCCAGATCGTGTGGACCGATGTCGCCAA
AATTGGTTGCCATGGCTTGGTTTAGATTATCCAGTTCGATAATCCCCACGCAGCTTGCTT
CACCAATCGCAAGGGTCGGGCGGCCACATAGGAGTGCCTCCATCGCGACTCGTCCTGCAC
CAATCACCAAATCTGATTGAGCCATGATCTGTTCAACGTTGGCGCTGTAGCCGGGAAATG
AGACTTTATCTTGCAGTGCGCTAAAACGCTCAGTTAACGGTGTACCTGTGATCACTTGTA
CTTGGTAGCGGTCGAGGTCTAAACACTCGGTTAGCAACCTATAGCAAAGTTCACCTTTAG
GGCCACTGAGTCGGCCAATGATAGAGATAACTGGCTTAGGATTATTGGGTGCTGCGCTGC
GTTTAAAGATACTTGTTTCTATCCCATTACGGCTTACGTGCAGTTGGCTCTCCGGTACAT
TGAGATCTTTGATTAATTGCTCTCGTATCGCTTCACAAACCGGAAGCGCTTTATCTCCCA
TTGCATGGAATTTTTTGCGCGAAACATGTACCGGTTGACGACCATGGACCGTGGTCACCA
TTGGTGTATTAGTCAAGCGGCAGGCAATATGGCAACTCCAGCTTGATGCTCGTGAGTGAG
CATGGACTAACTGGATCTGATGTTTCTTGATCAGGTAAACCAGATAGGCGACATGCCAAA
AGCGCCGCGGGATGCTGCGTTTATTAAAGCGCAGTTTAAAAAACAGGCCATCGTGAGCTT
TGGTGAGCGTATCGGAAACATAAAATACCTGATGGCCACGTCGAGTGAGCTCATTACCTA
CACTAGTGGCATACACCTCAGCTCCCGTTACTTCGAGTTGGGATAGGGCCATCAAAATAT
TCATCTAAACTCCAATTTCCACATCTGATAATACACCCCTTACAGGGCTAATTTCTTACA
TATTCTCTTTTGGAAGGTAATTCATCTATCCCCTCTACAAAGAGGCAATCCCTTTGTTCC
TCCCCCTTTAAGGGGGAGGTTAGGAGGGTTTAAGGGTTTCCCTTACTTACGATTAATCAG
CGCCATATATTCAGCGACACCTTCAGCCACGCTCTTGAACTGTACATCACAGCCAGCAGC
GCGAAGTTTGGTAAGGTCAGCCTCAGTGAACTCTTGGTAAGCACCTTTAAGATGGTCTGG
GAATGGAATGGTTTCGACTTCGCCGCGACCATGGAATGCGATCACCGCTTTCGCCACTTC
GTTGAACGATTCCGCTTTACCAGTACCACAGTTAAATATGCCGGATACGCCATGATCTAA
AAACCACAAATTGACCGCAGCGACATCGCCGACATAAACGAAATCACGTTTGAAGTTCTC
GCTGCCAGCAAACAATTTTGGATTTTCACCCGCGTTCATTTGATTGTTCAAATGAAAGGC
AACCGAAGCCATCGAGCCTTTATGCTGCTCACGAGGGCCGTATACGTTGAAGTAACGAAA
TCCCGTTATTTGCGATAGGGTTTCGTCGTGTTGTTTTGCATCTAGCCATAGGCGGCGTAC
ATAGTTATCAAATTGCTGCTTCGAATAGCCGTAAACGTTGAGTGCACCTTCGTATTGCGG
TTCTTCAATAAAGGTATCGGTTTCACCATAAGTGGCTGCTGAAGAGGCATACAGGAAGGG
TATTTCACGATCTAAACAGTAGTGCAGCAGCTCTTTAGAGTATTCATAGTTGTTGAGCAT
GACATATTTGCCATCCCACTCTGTGGTCGCAGAGCAAGCTCCCTCATGAAAAATGGCGTC
AATGAACCCAAAATCATCACCGGCCATGATCTGAGCTAGGAAGTCATCTCGATCCATGTA
GTCAGCGATCTGTAGGTCAACCAGATTTTTGAACTTACGACCATTTTTCAAATGATCGAC
GACCAGAATGTCTGTGATACCGCGCTCATTAAGCGCTTTGATAATGTTGCTGCCAATCAT
GCCAGCGCCGCCAGTTACGATAATCATTATGAATTCCTATAGATGCGAACAGTTGCACGC
ATTATAGCCTGTCATTTTCTTACTGTAATCACAAAATCTAAGCTCCGCCTTTTGAGGGCT
CGCCCTGTAAGGGGTTTTGGTTTAGACTTCGTTGCAAAAGAGATCCTACAGAACGCTATT
GGGAGCGAGACCCAAGGGCGGTAGCATACTTGAATGATAACAGCAGGACTCTGATGTTCT
TCACTCTGTCGGACCCAATAGCATAAGTTGTTATTGATAATTAAGATGGCTATAAACTAC
CACTATATTATCAATAACCTGTGTTGCTTAATGCTCCTAACGTATCTATAGATTATTTTG
TTGGCTAAGTATTTCCATTTCTATCAATGGTTTATCAGCTTTTCAACAATGCTCTAATCT
AGGTTTGAGAACAAATAAAATCATAAAACTAATTGTTGTGAGAGAAAGATGTTTATACCT
GTAATTATGGCTGGTGGCTCCGGCTCTAGGCTTTGGCCCCTTTCACGTTCGGCTTTTCCA
AAACAATTCTTATCCTTAGATAGCAGTAGTCAGCATACTATGCTACAAGCCACTATTGAG
CGTTTACAGGGGCTACCTATTGCTGAACCCATTGTTATTTCGAATGAAGATCATCGTTTT
ATCGTTGCGGAACAAATTCGTCGTTATGGCAAAAAGTCTCGCATTATCTTAGAACCAGCA
GGAAGGAACACTGCACCTGCGATCGCCTTAGCAGCATTTACGGCAATCGAACAGGAGGAT
GACCCCGTATTGCTAGTATTGGCTGCCGATCATTTTGTAAAAAATAAAAGTGCATTTCAG
GCTGCTATTTCACAAGCAGCTCAACAGGCAGAGGCTGGTAAACTTGCTACTTTTGGTATC
GTTCCCACCACTCCTGAAACAGGTTATGGTTATATTCACCGGGGTGAAGAGGTTACACAA
GGCACTTATGAAATTAACTCATTTGTTGAAAAGCCACAGTTAAATATTGCTGAGCAGTAT
TTAGCCAGTGGTGAATATTACTGGAACAGTGGTTGTTTTATGTTTAAAGCTTCCGTGTTC
TTAAATGAGTTGAAGCAACATTCTCCAGAGATCTATCGCCAATGTGAACTTGCAATGCAA
GGCCTTTCTCACGATTACGATTTTATTCGTGTCGGTGTAGAAGAGTTCCTTAAATGTCCT
GATGATTCAATCGACTATGCCGTTATGGAGCACACTAAACTAGGTGTGGTAGTATCTATG
GATGCCGGATGGAGTGATGTAGGTTCTTGGTCTGCATTATGGGAAGTATCTGATAAAGAT
GCAGACGGTAACGTATGCCAAGGTGATGCCATTTTAAGTGGCACCTCTAATTGTTATATC
TACGCCCCAAATAAACTGGTTGCTGCGGTTGGCTTGAAAGATATTGTTGTGGTGGAAACT
AAAGATGCCGTGTTAGTTGCAGACAAAAACCAAGTACAAGAAGTCAAGAAGATAGTTGAA
CATTTGAAGGCAGAAAACCGAGCTGAATATCGAGAACACAGGGAACGTTATCGCCCTTGG
GGTAAATCTGATGCGATTGATAAAGGCGAGCGTTACAAAGTAAACCGTATTACGGTTGAG
CCTGGTAAAAAGCAATCATTGCAGATGCATTACCACCGAGCAGAGCACTGGGTAGTGGTC
TCTGGTACTGCCAAGGTAACTTGTGAAGGTAATGTTAAAGTAATCACGGAAAACCAGTCC
TTGTATATCCCTATTGGTACAAATCATATGATAGAAAACCCAGGTAAGATCCCGCTAGAG
CTTATTGAAATTCAATCCGGTTCATACCTAAACGAAGATGATGTAGTACGTTTCGAGGAT
AAATAAGAGTGAAAGAGTTAACTTGTTTTAAAGCCTACGATATTCGCGGACAATTAGGGA
GTGAGCTTGATAATGAAATTGCCTACAGAATTGGTCGCTCGTATGGGCAGTTTTTAAAAA
GCGAAAATGACGCAGATAAAACAGTTGTGGTAGGTGGTGATGTTCGTTTAACCAGCGAAG
CGCTTAAACAAGCACTAGCTAATGGCTTAATGGATGCAGGTATTAACGTTATTGATATTG
GCGTTACTGGTACCGAAGAGATCTATTTTGCAACCTTCTACCTTGGTGTTGATGGTGGTA
TTGAAGTTACCGCAAGTCATAACCCAATGGATTACAATGGTATGAAGCTGGTTCGTGAAG
GTTCAAAACCCATTAGTGGTGATACTGGTTTACGAGAAATTCAAGCTTTGGCTGAAAAGA
ATGAATTTATGGACGTTGAAGTTAAAGGTAACTACAAAAAGGTTTCTTTACTTCCAGAAT
ATGTAGATCACTTAATATCTTATATTACACCCGCGAAAATTAAACCAATGAAGTTGGTCA
TCAATTCAGGTAACGGAGCTGCAGGCCACGTGATTGATGAGTTGGAAAAACGATTTATTG
AATTGAGTATCCCGCTAGAAATTATCAAAGTGCATCATGAAGAAGATGGTAACTTCCCGA
ATGGTATTCCTAACCCATTGTTACCTGAATGCCGTGCTGATACCGCAAACGCAGTAAAGG
AGCACAAGGCTGATATGGGCATTGCCTTTGATGGTGACTTTGATCGCTGCTTTTTGTTTG
ATGAAAATGGCGATTTTATTGAAGGTTACTACATCGTAGGTTTATTGGCAGAAGCGTTTT
TACAGAAAGAGCAAGGTGCCAAAATTATTCATGATCCACGCTTAAGCTGGAACACCATTG
ATGTGGTGACTAAGTCGGGTGGCGTGCCTGTAATGTCTAAAACAGGGCATGCATTTATAA
AAGAGCGTATGCGCAAAGAAGATGCTATCTACGGTGGTGAAATGAGTGCCCATCACTACT
TCCGTGATTTCGGTTACTGTGATTCGGGGATGATTCCGTGGCTTCTGATTACAGAGTTAC
TTTCCTTAGCCCCGGATATTAGCTTATCTAAGCTGATATCTGCAAAAAGATTTTTGTTTC
CATGTAGCGGTGAAATTAATTTTAAGGTCAAGCAGGCAAAGCTAATAATGGAGCAAGTTT
ATTTACATTATTACGAGAATTCTATACATTTCTCTGCCATTGATGGTATCTCTCTTGAAT
TTGAAGGATGGCGTTTTAATCTTAGAGATTCAAATACTGAGCCCTTATTAAGATTGAATG
TGGAATCTAAACAAAATATCGCGTTGATGAATGATAAAGTTGAAGAGCTTACTAAATTAA
TTAAGAAATTGGATATTTAACAATGAATAAAAAAGTTGCGTTAATCACAGGCATTACTGG
ACAAGATGGTTCTTATCTAGCGGAGTTTTTGCTAGAAAAAGGGTATGAAGTACATGGAAT
TAAAAGACGTTCATCTTTATTCAATACACAACGTGTTGATCATCTTTACAAAGACCCACA
TGAGGAAGATGTAAATTTCAAACTACATTACGGAGACCTTACGGATTCCTCTAACTTGAC
TCGTATATTAGCGGAAGTACAGCCAGATGAAGTCTATAACTTGGGCGCGCAGTCCCATGT
GGCGGTTAGTTTCCAGTCACCGGAATATACAGCGGACGTAGATGCTATTGGAACTTTAAG
GCTACTAGAAGCAATCAGATTTTTAGGTTTGACGAAAAAAACTAAGTTTTATCAAGCCTC
AACTTCAGAGCTTTATGGCTTAGTACAAGAAATACCTCAGAAAGAAACTACCCCTTTTTA
TCCTAGAAGCCCTTATGCTGTGGCAAAGATGTATGCGTATTGGATAACAATTAATTATAG
AGAATCGTACGGAATATACGCGTGTAATGGCATACTTTTTAACCACGAATCCCCTAGACG
AGGAGAAACTTTTGTAACTCGCAAAATAACTCGGGGGATGGCAAACATTGCGCAAGGGTT
AGAAAAATGCCTTTTTATGGGAAATTTGGACGCTCTTCGAGATTGGGGGCATGCTAAAGA
TTACGTTAAGATGCAATGGATGATGTTACAGCAAGATGAACCTAGAGATTTTGTTATTGC
TACAGGTGTACAGTATAGCGTAAGAGAGTTTATTGATATGTCAGCACGAGAACTAGGCAT
TGAGTTAGAATTTGTCGGTAAGGGTGTAGATGAAAAAGCTGTAGTGAAGTCAGTTATTGG
AACGAAAGCTCCTGCAATCAAGGTTGGTGACATTATTGTAGCTGTGGATCCTGCATATTT
TAGACCCGCAGAGGTAGAAACGCTGTTAGGTGATCCTAGCCTAGCTAAGAAGGAGCTTGG
ATGGGTGCCAGAAATTACTTTACAACAGATGGTTTCTGAAATGGTAGCTTCTGATTTAGA
ACAAGCTCAAAGTCATGCACTATTGAAAAAACATGGCTATAACGTAAATGTATCTGTAGA
GTGAGGTCCTTTAAATGATTCCTGTATACGAACCAAGTTTGGATGGAAATGAGCGTAAAT
ATCTAAACGATTGCATTGATTCCGGTTGGGTATCCTCAAGGGGGAAATATATTGATCGCT
TCGAAACTGAGTTTGCGGAGTTTTTAAAAGTAAAGCACGCCACAACAGTATCTAATGGAA
CAGTTGCGCTACATTTGGCAATGAGCGCGTTGGGAATAACTCAAGGCGATGAAGTGATTG
TACCAACATTCACTTATGTTGCCTCGGTTAATACCATAGTCCAGTGTGGTGCGTTACCCG
TTTTTGCTGAAATCGAAGGTGAGTCTCTACAAGTGAGCGTAGAGGACGTTAAACGTAAAA
TAAATAAAAAGACAAAAGCAGTTATGGCCGTTCACATATATGGACAAGCTTGCGATATTC
AATCTTTAAGAGATCTGTGTGATGAGCACGGCCTCTATTTAATTGAAGACTGTGCAGAAG
CAATAGGTACTGCTGTTAATGGCAAAAAAGTAGGTACATTTGGCGATGTGTCAACGTTTA
GTTTCTTTGGAAATAAAACCATCACATCGGGCGAGGGTGGTATGGTTGTGTCAAACTCAG
ACATAATTATAGATAAATGTTTACGCTTAAAAAACCAAGGGGTAGTGGCAGGGAAGCGCT
ACTGGCATGACCTAGTTGCGTATAACTATAGAATGACGAATCTATGTGCTGCGATTGGTG
TTGCTCAGCTTGAAAGAGTTGATAAAATTATAAAGCGCAAGCGTGATATAGCTGAAATTT
ATAGGTCTGAACTCGCTGGACTACCAATGCAAGTGCACAAAGAGTCTAATGGAACTTTCC
ACTCATATTGGTTGACGTCTATTATATTAGACCAAGAGTTTGAAGTGCACCGCGATGGGT
TGATGACCTTCTTAGAAAATAATGACATCGAGTCTAGACCATTTTTCTATCCTGCTCACA
CGCTGCCAATGTACGAGCATTTGGCAGAAAAGACAGCTTTTCCGTTATCAAATAGCTACT
CTCATCGAGGTATTAATTTACCCAGTTGGCCAGGGTTATGCGATGATCAAGTAAAAGAAA
TTTGCAACTGTATTAAAAATTATTTCAACTGTATTTGAATGTCATGACAGAAAAAAAGAA
GCTAGTAGTTTGGGTTCCCTTACCTCCTAATTCATCTTGGCGTGGAGAGGGAATTGCTCA
AACAATTGAAAATATTGTTAGAAACATCTCGCCAGAACGTAAAATTGAAATTGTAGTCTC
GAGTAAACATGCCGAAATGTTAGTGGGGCTGGAAAAAAGTAACCCTAATATATCTGTTCT
CACATTAGGTTTTCGGGGTAAGTCTACTAAAAAAACGATAGGATATGTATCACTAAATGA
AGTTGAAAAAGATAGTTTATGGGATTTGGTAATTGCAAAACTGCCAATTATCCCAGCGAT
TTTCCGAAAGGTTGGGATGTATGTATCCCAACTTGAATATTTATTATCTTTATATATCTA
CTCTCATCTACAAAGAAGGGGGCGATTCTCAAGCAATAACTGTAGGGTTTGGCTACCTAC
TCCAATCATCCCGTATACTCATCTTTTGGGTGGTGAAAAGTTCGTTTCATTCTGGGACCC
GTTTGTTTTCGAGTATAACAAAGAATTTCCTTTGACTGCTGAATATTTTGTAAAGAAACT
GAGTAAGCATTTTTCTAACGCGAGTGCCATTATTACTCAATCAAGAGCAAATAAAGACTA
TTTAGAAACAGTAATGGGAATTGAATCTTCGAAGATAAATGTAATCTATAATGGTTCTCC
AGATTATTCTGAGTTTAAAAAGCAACAAAGTAATCTTTCCTTTTCAGAGGTTTGGAGTAA
AAGCGAGTTTTCAGGAGCCTCTAAGAAGGCGGCATTTGAAGCTTTAGTTAATCATCAGCT
GAATTTTTCTGTATTATGGAGACTCCTTACGAAAAATAAGGTTTCCAATAGAAAAATTGT
TCTCATATCAACCCAAAACCGACCATATAAAGGTTTTGACCAGCTATTCGTGCTAATCAA
TGAGCTTTGTTTACGAAGAGATAACTACGATTTTATTTTTACTTGCAACGTTCCAACGAA
ACTAAAAGAGCGGTATCCATCACTTTATGAGAGAATCCATGAAGTTACACGTGTGGATAA
TTATTTACATGCCTCTCTCTATTTAATGTCAGACATTGTATTGCATCCAAGTAATGTCGA
AGGTGGTTTAGGCGCATATCCGCAATATGAGGCCTCTTCTGTAGGAAAGCCATCTTTGAT
AAATACTGGTCGCCATGTCAATGAAATGGCGGAAGAAGGCTTTGATGTTGATTTGTTATC
CTCAAATTTCGTAAATACGAAAGAAACAGTTGATAAAATTGAGAAATTGATAAACTCTGA
GGAATATATGAGACAAAATATAGATGCAATTAATAGATTGAAAATTAGTTGGAAAGAATC
AGCAAGTAACTACGAAAATGTATTTTTTGGGAATGAAAATGCTTAAAGATATAGTTTCGG
TTTTTTATAATTGGCGTATTGTGCATCTATTGGGGGTTTCTACACTTAGAAGTAGATACT
CTCGGTCTAAATTTGGACAAACTTGGTTAAGCATCACAATGTTCGTACAAATTCTCTGTA
TAGGGCTAATTTGGTCTTTAATATGGAGAATGGGAGTAGATGATTATTTACCATATGTCG
GTGTTGGACACATAATTTACTTGTTTTATACTCAAACAATTAACGAAAGCACAGGAATCT
TCGTTGCAGATGCTCGAGTATACCTAAATGATAGGCAACCTTTTATGCTTTCAGTCGGTG
CTCACATATATCGGAACGTGCTGATTCTTCTTCATAATATACCAACCATATTTTTGCTTG
TCATATGGTCTAGCTCGGCAAACTTTGAATTTAGTTTTATGTTTGTCATTTCGTTGAGTT
TAAGTCTGTTTTTCGTCCTATTTGCTAGCTATTTTTGTGCTGTTATTTCAACGAGATTTA
GAGACTTAATCCAGCTGATTGGGCTTTTGATGCAGTTAGCTTTCTTTGTAAGTCCTGTCA
TGTGGAAAGTAAGCTTTCTACCCGAACAATATCAAAACTATGTGTACATAAATCCATTTG
CTTCGCTATTGGAATTAATTAGAAATCCGATAATAGGAATCGACGTTAATCCTTTAGCAT
TTGTTTCGTTAGTAGCATGGACTTTTATAATTGGTATGGTCAGCTACTTCTCGTACAAAG
TACTCGATAAAAAAGTCATTTTTTGGGTGTAGTATGATAGAGCTATCTAATGTTAATTTG
CACTACCCTGTGCCAGGGCATTTCTCACATTCTTTGCAAACAACAATATCCAGCAAAATT
GGTGGTGTACTGGGTTCTAGTTCTGCAAAAGATAAAGAAATGAAGTATGTTCATGCACTA
AGAGATATTAATCTAAAGCTAGAAGATAGCAGTAGGTTGGGTATTATTGGGCATAATGGT
GCTGGCAAAACGACTCTACTTAGGTTACTTTCTCAGGTTTATCCACCAACGTCAGGAAAG
GTTACTATCGAAGGAAAGATTTCAGCATTGACTGACTTCACTCTTGGAATGGATCCCAAT
GCAACAGGTCTAAAGAATATCGAATTTAGATTAGTATTTATGGGATGTACATTTAAGGAA
GCGCAACAAGCAGTTGAAGAAATCGTTGCTTTTTCAGAACTCGGCGAATTTATCAATCTA
CCAGTCAGAACTTATTCTACCGGTATGTTCTTACGTTTGGCTTTTGCAATTTCTACACAT
TTCACTCCGGATATATTGATTTTAGATGAAGTTATTGGGGCTGGTGATGAAACTTTCCGT
GAGAAAGCATTATCACGTTTGGAAAGTCTGATCAAGAAGTCAAGAATGGTTGTTTTGTCT
TCTCATGATTTAAATGCTATTAAACAATATTGTGATCAGGCTATTGTAATGGAGAAAGGT
GAAATTGTTTTCAATGGAACACCACAATCATGCATTGACTACTATTTAAACAGTGTCAAA
AAATAATCAACTAGATAAAAAATACAATCTTTTAACTATATTGGATGGTTTATATGTCTA
TCTCTGAAGAAAAAATTATCAATCTTATTGCAGGAATTCTTGAAGTAGAAATTGGTATTA
TTAATAAAGAACTTGCCGTTGGTGATATCCCTGAATGGGACTCGTTAGCTCACATGAGAA
TAATTGCGGCTCTTGAATCGGATTTGGGAGTAGTTTTGGATATCGAACAAGTTCTTGAAA
TAGAAGATGTTGAAGATATTATCGATGCTGTAATTAATAACGAGTAAATATTATGTCTGT
GGTTGAGAGAATATTTAACCATTCCGAGTCAAGACCGGATTGTATAGCGGTCTATGAAAA
TGATCGAACAATTAGTTATGAAAATCTTGCTTCGGATATAAAAAAAACTGCTGCCAAGTT
AGTATCCTTAGGTGTAACATCTGAGGATGCTGTACTTGTAAGATCTAATAATAGCTATAG
TTTCATACTGCTTTATTTTTCTATTCACTATGTCGGTGCTAAATTTGTTAATGTTGCTCC
TGACTCAGACGTAAGCTACGTGTCTTTTATTGAAGATAAAGTAAATCCAAAACTATTTAT
TGAAAAAAGCCAGGATTTTATTAGAAACATAGATAGTTATACATTTGATAATATATTTCC
CCCTCAGGCGAGGGGGATCGCAGATATTATGTTCACGAGTGGTACTACTGGTGAGCCGAA
GGGAGTTTTGTTAAGCCATAAAAGTTTAGTGTTAGCAACTGAACACATTATATCTCATGT
AAAAAATACCAATGAAGATGTTGAGCTTTTGTTAATGCCACTAAGCCACTCATTTGCTAT
GGCTAGAATGAGGACTAGTTTATTTGCAGGTGGTGCTATCGTAGTTGGCTGCTCTTTTAA
GCAATTAAAGTCGGTATTCAAAGCTATAGAGTTTTACAAAGTTACAGGGCTAGGTCTCGT
TCCTTCGGCTTGGTCATATATTACTTTAATGACCAAAGACCTCATACGTAAGTATTCAGA
ACAGCTAAATTTTATAGAGTTCGGAAGTGCACACTTCCCTTTCGAGGATAAAAAGCAGGT
CGCAGAGTGGTTTCCAAACACTAATGTAGTTATGCACTATGGCTTAACGGAAGTGTCTCG
AGCAACTTTCATTGATTTTCATAATGATGATATCAACGCGGTTGGTCATAGATATCGCGG
AGCTGATTTTAAGATCATCGATAATAAAGGAGCGGAAGTAATTGAAGGAGAAGAGGGTGA
AATCGTTTTTAAAGCACCATGGATGTTGGATGGCTATTTTGAGAACAGCCAATTAACGTC
AGATTGTTTTGTAGAAGGTTACTTTAAAACAGGTGATTTAGGCCGTGTTGTTGGGGACTA
CCTATTTTTAACAGGCCGCTTAAAAGAAATAATTAACGTTGGCGGCAAAAAAGTAAGCCC
TGATCAGGTGGAGAAAGTATTATCCGAAGCTCTAGGTGTTCAAGAATGTGCATGCGCTGC
TTTATCAGATGCCAATATGGGTGAAGTGGTTCAAGCCTATATTGTTGTAAAATCTGGTTG
GGATTGCGAAAATGTAATTTCAAATATAAAAGAGACCATAAATGGCCAGTTGCCGATGCA
TATGAGGCCTAAAAAATATAGTATAGTCAGTGCTTTGCCAAAGACCGTTTCAGGGAAAGT
GCAAAGATACAAACTGTCTTCTGAATAGGAACATTCATGCTAAAACTACGTTTCCCACTA
CCTGTATTCCGTAACGCCCGAGAAATCGCTAATGGCAGGAATGCCCGAATGGCGTTAAAA
GGTTTAGTAGCTAACCGAGCTGCACTTATTATTAGCCCTTCCTTTGGGAGTTCTCAGTAC
TTTGAACAAGTCGTTCGCCTTATTAACGCACAAAGTGTCCGGGTGATAGAGCGCTCTTGG
CAAGGAGAACCAAGTGTAGAGGAACTTTCTGGAGTTATTGGAGAGCTTGAAGATTTTAAG
CCAGACTATATTCTTGCACTTGGCGGCGGTTCTATCATTGATGGAGCTAAGCTCGCTTGG
TTATTCTACGAATGCCCAACTCTTGAATCAGAACTTCTATATCGACCATTTGCATTGCCA
TCCCTTCGTGGTCGCGCAAAATTTGCTGCAATACCAACAACGGTAGGGGCTGGCTCTGAA
GTTTCATCCGCTGCTGTCATGCTTGATAGTGTTACAAACAGCAAAAAGGCAGTTGTCACT
CATGATTTTTTACCAGACTTAGTGATCCTTGATCCTGACTTGGTTTCAGAAGTTCCACCT
AAGGTATTGAAAACAACTGTGGCCGATGCTCTCTCTCACGCCATTGAAGGTTATGTCTCT
TTGATTGATAACCCTTTGATGAATACTTTTGCTGAGCAGGCGGTATCAATAATCTACCGC
TATCGACATCAATTTTCCAATGATAATTGGAGCAGCGAAATGCTTTCTGAACTGCAACAA
GCTGCTATGTTTGCAGGGTGGGTTCAAAATCATTGCATAGTTGGTCTTTCACATGCCATT
GCTCACCAGCTAGGTACGTTTAATATAGGCCACGGATTGGCGAACGGTTTATTAATGCCT
GCGGTGATCAACTTTAATTACCGCGAACATACAGCTGCAACTAAGTATGAACAATTGATC
TATAAATCCGGGTTACCTAATAAAGAAGCATTATTAGAACTTTTTGAAGTATTGGTAGGA
GAACAGAAAACTGATATGCATTTTTCAGAACAACAGCTGACAACGATCGCTGAAAATGCT
TTACTTGACCCTGCTGCTAAGTCAAATCCTGTTCGATTTACAGAAAACGATGTGAAAGAG
ATTGTGAAGCAATGCCTGTAAATAACGAAAATCTGACCAGTGTACTTGATGCTCGCCCTT
TTGAATTATCAGAAGAGCAAAAATCTCCACTATTTAAAGCGAACTTACTTGCAGAGTTAG
TACATCATTATCAATGCAACGAGATGTATCGCAAATTTTGTCAAAAAAACAAATTTGACC
CTTTGGTATTTGATGGTGAGGTTGCAGATATTCCACCCATACCTGTGCACATCTTCAAAG
CAATAGGACATAAATTATCTTCGGTAAGCGATGATACGATAAAAGCGAAGCTTCAATCTT
CTGCTACCAGTGGCGTACCCAGTACCATATTGTTAGATAAGGTAACCGCTCGTCGACAGA
CTCGAGCAATGGCAAGAGTTATGCAGGAGGTGTTGGGGCCTAAACGTCGCCCGTTTTGCA
TTATGGATATTGATCCGACAAGCCCAAATGCCACTAACCTTGGGGCTCGTATTGCGGCGG
TAAAAGGTTACCTAAACTTCGCCTCAACATCGAAGTATTTTATAGATGCTGATAGCCCAA
GTGCTCCACTTGAATTTCTGGAGCAAAAGTTTGTTGAACATCTGAATTCACTTGCGAGTG
AAGAGCCGCTCATAATTTTTGGATTCACGTTTGTACTTTATCACACGGTTTTTAAGACCC
TTAAAGACAAGGGGATCTCGTTTCAATTGCCTAAAGGTTCTCAGGTTATTCATATTGGTG
GTTGGAAAAAACTTGAGTCAGAGAAGGTGGATAAAATTACCTTTAATCGAGATATCGCCT
CAGTATTGGGTATTTCTCCTGATGATGTTGTGGATATCTATGGTTTCACTGAACAGATGG
GGCTTAATTACCCAGATTGTAAAGCAGGATGGAAACATATTCATGCCTATTCTGACGTAA
TTATTCGTGATGAATCGAACCTAGAAGTGTGTGGGCCAGGTAAAGTAGGCTTACTTGAGT
TTGTAAGCCCACTACCGCATTCATATCCGGGGAATGTTGTACTTACAGATGACCTTGGTG
TGATTGAAGAAAGTCTTTGTGAGTGTGGTAAAGCTGGAAAAAGATTCAAAGTCATTGGAC
GAGCAAAAAAAGCAGAAGTAAGAGGCTGTGGTGATGTTATGTCTGAGAAATTGACTAAAA
AGCCATCGTATAAGCCACTTTCTCAACAAGAAGAGAGGTTGACTATCTACCACTCACCGA
TATTTCTCGATGATACTATGTCCGCATCTCAGCAGCTTGATCAAATCTTTTGTTCTTTAA
AGAGGAAGCAAAAATGGCTGGCTAACCAACCATTAGAAGCTATTCTTGGTTTAATCAATG
AAGCGCGCAAAAGCTGGTCGAGTACGCCGGAGCTTGACCCTTATCGACATACTGGATTGA
ACTTCCTAGCTGATTGGTGTGAACCCAATCGTTTGAAAAACCTGCTTGATTCAGCATTGA
ATGGTCAGCGAGCTTTTTTGGATAATTTTTTACCTCGTAAAGATATTAGCCATAGCTCTC
AAAAAGCAATGCCAAGAGGTATCGTATCTCACTGGCTGTCGGGTAACGTACCGTTACTCG
GCATGTTTGCGCTGGTACAGAGTATTTTAAGTAAAAATGCCAACATTCTGAAAGTTTCAG
CAAGCGAATCGCAAGCTTTGCCAGTATTATTGGCGACTTTTAAAGGCCTTAGCTACACTA
CCCCAGGTGGTTACACTATCCACGGTGATGACTTATTAGGGACTCTCGCTGTTGTATATT
TTGATCGACACCAAACTAAAATTGCAGAGAAGTTTTCGGCCAATGCTGATGTGCGTATAG
CTTGGGGGGGACGAGAGGCAATCGAGTCTGTAAGTGGCCTTCCAAAGAAATATAATAGTC
AAGATATCCTCTTTGGACCTAAGCTTTCTATGATGGTTGTTGGCAGCGATGCTCTAGACT
CTGACAAGGCAATCAGAAAGTTGATTCGTCGGGCTGCAACTGACTCTAGTGTGTTCGATC
AGTTTGCTTGCGCTTCTCCGCACACCATTTTTGTTGAGAAGGGCGGTCTAATAACACCTA
AAGAGTTTGCAGAGAAGCTTGCCTCAGCAATGGATAAGGCTCTTGTACGCTTACCAACTC
AAGTACCAGACATTGGGCAAGCAAATAAGATTCGCTCAAAGATAGCGGAATATGCATTTA
TTGGCGAATATTGGCATGACAAGCACTTACGTTGGACGGTGTTGTTTGATGAAGGGATAG
AGCTTGTTGAGCCGACATATCAACGTGTTATTACAGTAAAAGCAGTTGATAATGTATTTG
ATGTAGTCGACAGTGTACATGAAGATATCCAAACGGTCGGGTTGGCGATGAATGGTGAAA
AGCGTCTTCGTTTTGCTAACGAGATAATGTTAAAAGGTGCGATGCGATGTCCAGATGTCG
GCTACATGACCCATTTTGATTCCCCATGGGATGGGGTTGTAGCGCTAGATAGAATGGTTC
GTTGGGTAACTCTAGGAGGACCGCTGTGAGTTCTCAACAGAATAGACTCAAGAAAAATTC
GTTTCAATAAGTCGATGTTCCAAACTTAGGGTGTAATTATGAGCGGTAACGGTTACTACA
GTGAAGATGTATTGAAACAAATGGGTTTTTCTTCTTTAGGAAAGAATGTAAAAATTTCTG
AAAAGGCTTCACTTTATGGCATCAGTCGAATTTCTATAGGTTCAAACGTTAGAATTGATG
ATTATGTCACGATATCAGCAGGTGTCGGCGGCGTCGAAATTGGCTCTCACGTACATATTG
GAGTATACAGCAGCTTGATAGGCGCTGGAAAAATAACCCTAGAAGATTTTGTAGGTGTAT
CAGGAAGAGTATCTATTTACTCTTCCTCTGATGACTACACCGGAATGGCTATGAGTAACC
CAACTGTTCCAGAAGAGCTTACGAAAGTTACGTCACTCCCAGTTTTGATCAAAAAGCACT
CAATACTTGGGGCTGGATGTGTTGTTTTACCTAAAGTCATTGTGGGAGAAGGTGTTTCAG
TTGGAGCATTATCGTTGGTGAATAAGTCTTTGGATGATTGGCATATATATTCTGGTAATC
CAATACAGAAATTTATCAGAAAGGCCCGTAAACCATTGGAGCTTGAAAAGAAACTTATTT
TGTAGAAAAGTATCAGAAGATACTTGATTTTTATTGTCATCCCTAAACCACCGCTTTTAG
CGGTGGTGATTGTTCCTAGGGGCATTTTTCCCGAAAATGCGCCCATGTTAGAAGACAAAC
TCTTATTCACCATAAGTAAGAGGATTCAAATAACATGGGCGACTACAGAAGTTCATCACA
CGTCTATTGGCGTTGCAAATATCATATCGTTTGGACACCCAGGGAAACCGCATGAAGGTC
GTTGATATATAAGGGCTGCGGTGATGCTTAGAATAAGTTACCAATGCTTCATTAATCTCA
GTTTTTAGATGTAATCCGATGAAATTTAAGATCGCCTTGTAGATCATTTCTGTTGTTTTG
TAATAGCTCCTAGACAATATAGGAGCCTAAATATGAGCGAGTCAATCAACCCATTTATGC
ATTTCCAAATCATTAAAGACTATCGACAAGAAAGCAAAGTAGAACACAAATTATCAGACA
TTATTTTGCTGACAATATGTGGTGTTTTGTCGGGTCACGATGGCTGGGATGGCATTATCG
ATTTTGGTCATGCTCGCTTAGATTTCCTTAAACGATATGGTCACTTTTAAGCTGGAATGC
CTTCTGCGGATACGCTTTCTCGTGTGATGGGTATGATTAATCCTGTAGCTTTGCAAAGAA
GCTTCATTACCTGGATGAAGGACTGCCATACACTAACGGATGGTGAAGTTATTGCCATCG
ACGGTGAAACATTACGCGGCTCTTATGACCGCTCGAAAGGCAAAGGAACAATCCACATGG
TGAACGCTCTTGCTACAGCAAATGGAATGAGCATTGGGCAACTGAAGGTTGATTCTAAGA
GCAACGAGATTACCGCGATCCCCAAGCTACTTGACTTACTAGATGTAAAAGGCTGCTTGA
TTACGATTGATGCAATGGGCTGCCAAAAGAAAATAGCACAGAAAATTCTTGATAAAGAAG
CGGATTATTTATTGGCGGTCAAAGGTAATCAGGGAATGCTTGAGCAAGCCTTTGATGATT
ATCTTCGAATGGACATGCTTCACGACTTCGACGGTAGTTCTTATAGTACACAAGAAAAAA
GTCACGGAAGAATAGAAACGAGAGTGGCTTTAGTGAATCGCGATTTGTCGGTTTTGGGTG
ATATTGAACATGAATGGCCTGAGCTTAAATCAATGGGCACCGTGGCTTCAATTCGACAAG
AATCGGCAGTCGCAACAGAGCAAGATGTGAGTATTCGTTACTACATATGCTCTAAAGAAT
TGGAAGCTCAAACGTTACTTGAAGCGACTTGTTCTCACTAGGGGGTAGAGGTCATGGATT
GGTCACTTGATACCGCATTTTGTGAGGACAATTCACGCATTAGAGCGGACGATCGAGCAG
AGGCCTTTGCAAGGATCAGGCAGATATGTTTGAACCTATTAAAGAGCGAACCCACGTTTA
AAGGTGGTATCAAACGTAAACGGATGAACTGCGCAATGAACGAAAAGTACCTAAGTAAGG
TTCTTGAAAGCCTTACGTGACGGTGATGTTCATGCGGTTTCCGTGCTAAAGGCTTTGGAT
GAAATTCCTTCTAAATGTCAATAAAATGGCAAATCCATTATTGGTCAACAATGCCCTTTC
AGGTCCTCAAACCTGCATCTGCAAGTTGATTCTGTATGTTATTTTTTACGCTAATATTAT
TTAAAATTGAGGTAGTAATGAAACATCTAATAAAAAACTATGTACAAAAATTAATTAAAA
CAGAGCTTGATGCTATTCAGTCAAAGTCTGTTCATGATAATCGAAACTTCATTTACAATG
GAGAGTTTTTAATTCTTGAAAGCGAATTTGGATGGCATTGTTTTCCCAGAGTGCAGTTGA
ACCATGCTTTAAGCTACAAAAACCCAAACTGTAGTGGCATAGTGAATTTGGTCACTTAGT
TAGAGGTGATATCATCACCTCATAAGTTAACAGGTGACATTATGACAAAACGTACAAGAC
GACTATTTAGCGCAGAATTTAAGTTAGAAGCAGCGCAGCTAGTCTTAGACCAAAATTACT
CAGTGACGGAAGCAGCCCAAGCCATGAATGTGGGCAAGTCCACGATGGATAAATGGGTTC
GCCAGCTTAGAGAAGAACGCCAAGGGAAAACACCTAAAGCTTCACCTATGACCCCTGAGC
AAATAGAAATTCGGGAATTGAAAAAGAAGCTGGCTCGCCTTGAAGAGCATAATGAAATAC
TAAAAAAAGCCACGGCTCTCTTGATGTCGGACTCACTGAACAATTCTTGATAATCAAGAA
ACTCAAGCAGAGCCACAGCGTAAAAATATTATGCGAAGTCTTCAATGTTCATCGAAGTAG
TTATCACTATTGGCTTAAACGCCCAGCGTTAATTAATGCGGAAACAATAAAACTGCGCAG
CTTGATTAGCGAGGCTCACGCCGCAAGCAATGGCTCTGCGGGAGCGAGAACCATTGCAGA
TATAGTCACAAATCAGGGTGTAAAGCTGAGCCGATACCGAGCAACAAAGCTAATGAGAAC
TCTTGGTTTAGTAAGCTGCCAAGAACCAAAGCATCGTTACAGAAAGGCTTCACAAGAACA
TATTGACGTTCCAAATCACTTAAGTCGTCAATTTGCTGTTACGGCTCCAAATGAAGTCTG
GGCTGGCGATGTTACGTATATTTGGACTGGTAATCGGTGGATGTATTTAGCGGTCGTTAT
CGATCTTTTTGCCCGCAAAGTGATCGGTTGGTCAATGTCTTTGTCGCCTGATAGTCGGTT
GACAGGTAAAGCGCTGTCTATGGCCTATGAATCTCGCGGAAAGCCAAAAGGTGTCATGTT
CCATAGCGATCAAGGCAGTCATTATACTAGCCGTAAATACCGTCAATTACTGTGGCGCTT
TCAAATAAAACAGAGTTTATCTCGCCGAGGAAACTGTTGGGATAATGCGCCGATAGAGCG
CTTCTTTAGAAGTCTGAAGACGGAATGGGTGCCAACTGTGGGTTATCGTAGCTTCGCTGA
GGCTCAACAAGAGATCACCCGCTACATTATCGGATATTACTGCCAACTCAGGCCACATCA
GTATAACGGTGGTCTAACTCCCAATGAATCAGAACGATTATATTGGGAAAACTCTAAAAC
CGTGGCCAATTTTAGTTGACCACTACAAACTTTGATTTAGGTATGCGTCACTGGATTGTT
AATCATTGTAAGCATGACACCACTTATATTGATATCGGTGCAAACGTTGGAACTTTCTGT
GGAATCGCTGCTCGTCATATTACACAAGGAAAAATTATAGCGATAGAACCACTCACAGAA
ATGGAAAATAGTATTAGGATGAATGTTCAATTAAATAATCCACTAGTTGAGTTTCATCAT
TTTGGCTGTGCAATAGGTGAGAATGAAGGGGAAAATATTTTCGAAGTTTATGAGTTTGAT
AATAGGGTGTCATCATTATATTTTCAAAAAAATACAGACATAGCAGATAAGGTTAAAAAT
AGCCAAGTTCTGGTTAGAAAGTTAAGTAGTTTAGATATATCGCCTACTAACTCTGTAGTT
ATAAAAATTGATGCTGAAGGCGCAGAAATAGAGATATTAAACCAGATTTACGAATTCACA
GAAAAGCATAATGGAATTGAATATTATATTTGCTTTGAATTTGCAATGGGTCATATACAG
AGGTCTAATAGAACTTTTGATGAGATTTTTAACATAATAAACTCAAAATTCGGAAGTAAG
GCATATTTTATTCATCCATTATCATCCGCTGAACATCCTGAGTTTAATAAAGCAACGCAG
GATATTAATGGGAATATCTGTTTTAAATATGTATCATAAAATAATTTAATATATTCCGTA
TGTCATTGCAAGTTCAACAGACATTTCCGAAGAGTTCACTATACAGTTTAGTATAGCTTT
GTGCATAGCGATGTGCTGTGAATTCCTGTTCAAAACGTTTGCGAGCATTAATACCTAATT
TTTCACAAAGTTTTGTATCATGTTCTATTTTTAACATTGCATCGGAAAAGCTTTGACTGT
CAGCTGGCGGAACAACTAACCCTGTTTCGCCATTGATGTTCACATAAGATGAACCTGTGC
CAATATCACTACTAATAATGGCTTTACAGTACATTTGTGCTTCGATAAGTGATATACCAA
AAGCTTCTGAGCGTAGGTGAGATGGGAAAACAAAAGCTTTAGAAAGTAAATGTAATATGA
CTTTGTCTTCCTCAGAAATGAATCCTACTAGCTTAACGTTTTCAAGATTGTGTTTGGCAA
TATAAGACTCTAGTTTTACTCTTTCCGGACCGTCACCAGCAATTATAACAGGTAGCTGGT
TGATTTTTGCTGCTTCAAGTAAGAAATCTAGACCCTTGTAGTACCGTAATACGCCAACAA
ATAAGAAAAAACCTTCCCCTACTTTTTCTCGCCATTTATTAATATTATCGTTTGATGGGA
TAGGATAAGTATTCTCATCAACGGCAAGTGGAATTATTTTTACCTTATTTTTATGCCTTA
ACAAATTCTCGCTTGTGTGTGCATATTGTGGTGATGTTGCCACAAGGATATTTGCTTGAT
TTAAAAAATGACTCTCAAGTGGTTGATATAATTTCTTTAAGCACTTTTGACGAATAATAT
CGGAATGATACGTTACAATACTTGGATTCGATGAGCCAAATAAAGAGAGAAAGTCTCCGG
TTGGCCATGGATAATGGTAATGGATTATGTCAGCCCATTTTGAAAGTTTCTTGAATTGTC
TAATTAGCTTCCACGAGAATCCATTTGAAGAGATTTCAATCGATTTTTTTACTGAGATTA
TTTCTGTTCCTTCACAATAATAAGAAGAAGTTTGATTATCAGATAATGTAAGTATTTTAG
TTTCTATTCCTAACGGTTTTGTTCCCGATGCTATAAATCGAATAACTTGCTCAACACCGC
CTTTTGTTTCAGGATAACAGGTTCTATATACATGCAATACTTTCATTTTATTCTCATTTT
TGTGGCGAATAACCCGTAGGTGCATCAAGTAAAATTCGCTTAATACATTCAACATCAAAG
TTATGACAGCATACATCAAGTTCCGTGAGTAGGTCTTCCATGGCATCCCAACTCAGTTTT
TCTTCACATGCTGTCATGATCTTTTGATGGCTAGTGCCTTCCACATTCTCTCCGATAAGT
AGCTCTTCATAGAGCTTTTCTCCTGGGCGCAAGCCAGTAAACTTGATCTCGATATCGCCT
TCATCACTTCTTCCATCGCAGAATTCTTTCATGCCCATAAGATGAATCATACGTTTGGCG
AGATCGACGATTTTTACTGGTTCACCCATATCGAGGACAAAGACTTGTCCATTATGACTC
ATCGCCCCAGCTTGAATGACAAGCTGAGCGGCTTCTGGAATCAGCATGAAATATCGGATT
ATATCAGGGTGAGTTACCGTTACTGGCCCACCTGCGCGGATCTGTTTTTTGAATAGAGGA
ACGACCGAACCTGAAGAGCCTAAGACATTCCCGAAACGTACCATGGTAAAAATGGTTGTA
CTGTTTTTATCGGCTAGGGCTTGTAGTACCAGCTCTGCCATCCGCTTGCTTGCTCCCATG
ATATTCGTTGGCCGCACGGCTTTATCCGTTGAAATCAGAGTAAAGTTTTTTACGCCAGCT
TCTATAGCTGCATTAGCACAGGCTAATGTTCCAAAGACATTGTTGCGAATGCCTTCGATA
ACATTATCTTCAACGAGAGGAACGTGTTTATAAGCTGCAGCATGGTAAACCGTTTCAACC
TGATGAGCTTGCATGAGTTTTTTGACGCGGTTTTCACGTTGTACTGAGCCAAGTGCTGCA
ACTATTTTCGTGTTGAGTTTTAAATTCTGTTTGATCGCTTGTAATTCCTGATCGATGGTA
TACAAGTTATATTCATTGAGCTCAAATAACACTAAGGTTTTAGGTTTTTGAGCCAAGATT
TGTCTGCATAACTCTGAGCCAATCGAACCTCCCGCTCCAGTGACCATGACGGATTTTTCA
GTAATGTTTTTTTGTAACAGCGCTAAGTCGGGTTCAACCGGTGCGCGGCCAAGCAAATCT
GCGATATCAAGATCTTGTACATCAGTCGCTTTTGCGCGTCCCGCAGCAATATCTTCCACT
GAGGGGACAGATTGAATCTCAATGGGCCAATGAGAGAGTCGTTCAAGTAATTTTATACGT
GTATTTTTACCGATATTATTTATGGCGATCAGCATCTTTACGGGTTCATAAAGATTTCTG
AGTGATTCAAAATCACTACTATGGTGCACTCGCAGCCCAAATATAATTTGTCCTGTTTTA
GCTGGATCATCATCTAAGAAGATTACCGGGTGGTACTCATCACCTTGAATGAGAGCATAG
GCCAGATCTCGCCCTGTTGAACCTGCACCATAGATAAAAACATTTGGTTTCTGACGCTTG
TAATAATGGTAATAGATGGTGCGAATAAAAATTCTAGGCCCACCTAAAGTCAGCGTTGCT
AGGCCTGCATAAATAAAGGGGACACTGCGGGGAATAAAGGCCTGAAAGAAAAAGCCGCTT
AGTGCTAGCGTCACCGCAGAAATGATGACAGACAAAAAGATATAGCCGATCGCAGGCAGC
ATCATATAACGTAGCACTGCGCGATACATACCGAGTCGGACAAAGCAGTAGAGAGTGACC
CCTACCGTTGTCATCATGCTCAGAAACTCTGGGAAGCTAAACGTGAATGCTAAAGTATCT
AAGCGTAGTGCGATGGCAGCATAAAGGGAAAACATCAGCGCAAATACATCATATAGCAAC
GTTATCATACGCTTATGATGACGCTGTGCGCTTAAGAGCAGTTGAATAGGGGTAAACATT
GCTTAGCAGCTCGCCTTATAATTAGCCAACCCAACGGGTTGATATTGTTATGCGTTATAT
TAGTATCGCCCGAATTGTAGTTTGCTTGAGTAGCGTTTGCCAGACTCATGATGCTGATCG
TTGGCATAGTTTTGTAAAAAGATAGGGTAAGATGGAACCAGATAATCAAACACCATTAAA
AATACTTGTGACTGGAGCATCTGGCTTTGTCGGTTTGCGAGTACTCACCCAAGCGCAAAA
TATAGGGTATGCACTGGTTGCGCAATCGCGCAGCCAACAACCCTATTCATTTGAGCAGGT
ATTGCTTGATATCACACCAAATACAGATTGGGAGAGAGCTTTAGTCGGTGTCGATTGTGT
AGTTCATTGCGCCGCTAGAGTTCACCAAATGCAAGAAACAGAAGCGGATGCCCTTAAAGC
GTATCGTGATGTGAATACACAAGGCACTCTGAATTTGGCGAAGCAAGCAGTATCTGCTGG
AGTCAAAAGATTTATCTTTTTAAGCTCAATTAAAGTCAACGGTGAGCAAACCAAAGCTGG
GTCTGCTTTTCAGCATGATGATCAACACATTCCCTCTGACCCTTACGGCTTAAGTAAATA
TGAGGCGGAACAACAGTTATTAGAGCTCGCAGCAGAAACTGGACTTGAAGTTGTGATCAT
TCGTCCACCGTTAGTGTATGGCGAAGGGGTTAAGGCTAACTTCCTTTCTATGATGAATTG
GGTCAAAAAGCAAATTCCCTTACCTCTTGGTGCGGTGGGGAATATGCGTAGTCTGGTGTA
TTTGGACAATTTAGTCGATCTAATCTTAGTTTGTTGCCAGCACCCCAAAGCTGCAGGGGA
GATTTTTTTAGTTTCAGATAACCACGACGTTTCTTTGACCACGCTTCTTAGAACTATCGC
CCAAGCAATGCAGATTCGCCCCCGATTATTACCCATTCCACAAACCGGACTGCAGTGGTT
ACTGAGGCTATTGGGTAAGCCAGAGCTGGGGCAGCGCTTATGCGGTAACTTACAACTGGA
TATCGCTCATACCCAAAAAACACTACACTGGTCGCCACCTGTGAGTTTCGAACAGGGCAT
AGCGCGCACGGTAAATTTCTACTTATCTCAATCATCTAAGTGATAAAGACATGGTTATTC
GATTTCTTGATTTTATTTTTGCTCTAGCTGGGCTGTTGTTACTCTGGCCTGTGTTATTGA
TTGTGTGCATTTTGGGCTATTTTGATACTGGCTCCCCTATTTTCTGCCAACAGCGAGTCG
GTAAGAATCAGCGTCCATTTACCCTCATTAAATTTCGAACCATGCCAAAAAATACGGCGT
CGGTGGCAACCCATTTGGTTGGTGCTTCTTCTGTCACTAGGCTCGGTCAGTTTCTGCGCA
AGACCAAGCTTGATGAGCTTCCACAATTAATCAATGTGCTGAAGGGTGAAATGAGTTTAG
TTGGGCCTCGACCTTGCTTGTTTAATCAACAAGATCTGATTGCTGAACGAGAATCCCGTG
GAGTGTTTACCGTTCTCCCTGGCATTACGGGACTGGCTCAAGTAAACGAAGTGGATATGT
CGACACCAGTAAAGCTTGCAGAGCTTGATCAACAGATGATTCAAACGCTGAATTTAAAAA
ACTACTTTACGTATATCATTCAGACCGTTTTAGGCAAGGGAGCGGGTGATCGTGTTAAGC
CATAACAATCAAGCCGTCCAGTTGGACGGCTCGATTGTTATGGCTTTTACTCTTGTCGAT
GTAGTTATTTACGCACTGATTTGTCGATGGGCTGTTGCTTATCGCTGAGTTTGTGGTGAT
TGGCTCGCAGTTTGGTGGCTCGGTGCGTTGCTGAGGCGAGCTAACCACGGCAAGGTGGCG
CAAAACAGGAGAAACAACATGGAAGTGGTTCATCACGGAGGGAAGGCGAGTGTCACGGGT
TCATGCCATGAATTGCGAGCCGATGGGCAAGCGCTGCTGATTGATTGCGGCTTGTTTCAA
GGGGCGGATGAACGCCCGTTGGCTGTGGAGTTTGCGCTGGGGCATGTGGATGCTCTGATC
TTAACTCATGCGCACATCGACCATATTGGCCGTTTGCCTTGGTTATTGGCGGCGGGCCTT
AAGCAGCCGATTTACTCTACGGCGGCAACGGCGGAGCTGGTGCCATTGATGCTGGAAGAT
GGTTTAAAGCTGCAGTTAGGGATGTCTCCCAAGCAGAGTGAGCGCGTACTGACTGAGGTG
CGCCGTTTGCTGCGGGTGCAAGATTACCAAAAGTGGTTTGCAGTGCAGCCTAAGCGTGCT
GATTCGCTCTGGGTGCGCTTTCAGCCTGCGGGGCATATTTTGGGCTCGGCGTATGTGGAA
ATCCGGCGTCCGAATGGTGAGGTGGTGGTGTTTTCAGGGGATTTGGGGCCAAGCCATACG
CCTTTGTTGCCTGATCCGCAGTCGCCAGAGCGGGCAGATTATCTGTTTATTGAAACCACT
TATGGCGATAAGCAGCACGAGGATGTGCAGAGCCGAGGGCAGCGGCTGCGCGCGATGATT
GAGCGCTCACTGACTGACGGCGGTGCGATTTTGATCCCGGCGTTCAGTGTCGGTCGCACG
CAAGAGCTGCTCTTTGATATTGAGCAGCTCATCTTTTCTCAGCAAATCGATGCTAACTTG
CCGATTATTCTCGATTCGCCGATGGCGCAGCGAGTGACGCGTTCTTATCGTCGCTTTAAG
CAGTTATGGGGACGAGAAGCCAAAGCGCGGCTGCAAATGCATCGGCATCCGTTGGCGTTT
GAGCAGTGTATTACGGTGGAAGATCACCGAACCCATGAGCGCTTGGTCAACCGTTTAGCC
TCAACCGGAGAGGCGGCGATTGTGGTGGCGGCGTCGGGGATGTGTCAGGGCGGCCGCATT
ATGGATTATTTAAAAGCGCTGCTGCCGGATAAGCGCACTGACCTGATTTTGGCCGGCTTT
CAAGCAGAAGGCACGCTTGGGCGCAGTATTCAAAGTGGTCAACCTTCGGTCTGGATTGAG
GGGACTGAAGTGGAAGTCAACGCGCATATTCATACGATGTCCGGTTATTCCGCTCACGCC
GATAAGGCCGATTTGCTGCGCTTTATTACCGGCATTCCTGAAAAGCCCAAGCAAGTGCAT
CTGATCCACGGTGAAGCCCCAGCCAAGCAAGCGTTCGCGGCTGAGCTTACTCAACTCGGA
TATTCGGTGCTTTGACTGGGAAGCTTGGTTTGATGTGAAATACCCCCTCCTGTCCTCCCC
CTAGAAGGGGGAGGTGCAAGAGCCATCTCTTTATCAATCAGCAAGATTAAGCTTGTTTCC
CTCCCCTTTTAGGGGAGGGTTAGGGTGGGGTATTTGGCGCTTGCGGATGCTTATATTGTG
CATTTTCTGTTTGGCTTGGTGTGAAATACCCCCTCCCGTCCTCCCCCCTAGAAGGAGGAG
GGGTAAGATCGATGCGCGCGAATGGAGGGGCGGTGTTTAGCCTCTCAGAGCGCGAAAGTC
ATTGCCTGTGGGGGCTTGCGAGACGCGCAGGTCAAACTCAGGCAGTACCGCGTAAATATG
ATCAAAAATATCCGACTGAATACGCTCATACTCCACCCACACTGTGGTGCTGGTAAAGCA
GTACACCTCTAGCGAAATGCCATCGTGAGTGGGCGCTAACTGACGCACCATCAGCGTCAT
ATCTTGGTGAATATTGGGGTGAGTACGCAGGTAGCGCTCTAAATAAGCGCGGAAACTGCC
GATGTTGGTCAGGCGGCGGCCATTGATACGGCAGGCCAAATCCCAATGTTTTTGTTGGTT
GTAGCTGCTGATCTCTTGCTCTTTCTCGACCAAGTAGGGCTCAAGCAGTTGCGCTTTTTT
CAGCGCTTGTTTCTCTTCTTCTGTTAAAAAATGCACGCTGGTGGCATCAATCAAAATGCT
GCGTTTGATACGGCGACCGCCAGACTCTTGCATGCCTTTCCAGTTTTTAAAGGAATCTGA
AATCAGGGCGTAGCTTGGAATGGTGGTGATGGTTTTATCCCAGTTCTGCACTTTGACTGT
GGTTAGGCTGATATCAATCACAGAGCCATCTGCGCCATATTTGGGCATTTCCAACCAGTC
ACCGACCGAGAGCATTTTGTTGGCCGAAAGTTGTACCCCTGCAACTAAGCCGAGGATCGG
GTCTTTAAATACCAACATAAAGACGGCGGTCATCGCACCTAAGCCGCTGAGCAGAATCAC
TGGCGATTTACCGATCAAAATTGAGGTGAAAAACAGCGCCGCGATAATAAACACAATCAG
CTTGATGCTTTGCAAAATGCCGCGTGTCGGCAGGTTTTTACCCACTTGGGTTCGGCTGAT
CAGCAGTTCCAGCACGTTGAGTACGGAGTAAGTGGCCAGCATGCCAAACACCACAATCCA
CAATGAGGTTAGGGTGTGCAGAACATCGTAAGCAAAGGTGTTAGGGCTTAGCCACAACTG
GGTTTGCACCGCAATCACCACACCTTGGATCAGTAAGGCAACGCGGCTAAATAGGTGCTC
TTTAAACAGAGCATTGCGCCAAACGCTTTGCTCATGGTGGGTATGGCGTTTGAGCCACAG
CAGCACTCCACGGTGTAACACGAGATGAATGGCAATCGAAATGGCTGCGATCAGCCCGAG
CGCTTCCGCAAGCTGGATCACGCGTTCAATTTCAATATCAAACTTCTGTAACCACAAGGT
TAATGTTTCAAGCATGGCTTACTCCTTAATCAATCTGCGCGCCATACTACCTCAAACCCT
AACGGCTTGCTATGTAAGTACTTGCTTCACTCGTTGGCGTAGGTAGGGCACGATGTCTTG
CTCAAACCAAGGGTGATTTTTCAGCCATAAGGTGTTGCGTGGAGAGGGATGCGGTAGCGG
TAAGACCGAAGGCGCCCAGCGTTGCCACTGCTGTACCGTTTCGGTCAAGGTGCTGGGTTT
GTCCGACAGATAATAATGCTGTGCATATTGTCCAATCAGGAGAGTGAGTTGCCGATTGGG
CAGTTGTTCCAGCACTTTGGCATGCCACAGTGGCGCACACTCTTTACGTGGCGGTAAATC
TCCGCTGCGCCCTTTGCCCGGATAGCAAAGCCCCATCGGCATGATGGCGATGTTTTCTTC
GCAGTAAAACGCTTCGCGATCTAAACCCAACCACTGACGCAGCCGCTCACCGCTGGCATC
ATTCCACGGAATGGAGGTTTGGTGCACCTTAGTGCCCGGTGCTTGGCCAATAATTAAAAT
CTTCGCCGCCGGATGGGCGCGGATCACCGGATTCGCGCCCAAGGGTAAATGGGGTTCACA
CACTGTGCACTGGCGAATTTCCGTCAGCAGTGACTCAAGCATCAGTAGCCTTTTTCAAAA
TCAATCTGATTACGCAGTGGCAAGTTATCGCACCAACGTTGGTAGTTATCGGCGAAGATA
TCGACCACTTGCTCTGGAAAGCTGACCGCCGCGATGTGTGGTGTGATGGTGATCGCCGGA
TTGTCCCAGAATGGGTGATCTTGAGCGAGTGGCTCTTTGATAAACACATCCAAAAACGCG
TGGCGAATGTGTCCTGCTGCAATTAAATCCGGCAGACCCTGCTCTACTAACGTTTTGCCA
CGCCCGACGTTAAACAGCAGCGCTTGGTGGCAGTGGCGAAGATTTTCTTGATTGAGCAGC
CCTTCGGTTGCGGGGGTGTTGGGCAGCGTATTCACCAGTAAGTCGGCGCGCATTAAAGCG
GCTGGCAGCTCACTGATGTGATAAGTGGCATCAAAATGCCCTTCTTTGGCCGGAATGCCG
GTGCGATTGACGCCCACCACTCGCAGCCCAAACTGTTTAGCCACATGGGCTAAATGGCTA
CCAATCGAGCCAGTGCCCAAAATCACTAGGGTTTGATTGGCAAGTGAAGAGTAAGGGCGC
GGCTGCCAAAGGCGCTCAGCTTGTTGGGTTTGATACAGGCGAAAATCGCGCTGATATTGG
ATAGCGTAACCCATCACATACTCGGCGATCAGGTGCCCGAAGATGCCTTTGACGTTGGTC
AGCAGATAGTTTTTGCGCAGTTTGGGGTCCATCAAGGTATCGACGCCGGCATAGGCGGAA
TGCAGCCATTGCAAGCGCGGAAACTCATCCAAACGGCGGGCGGCCATCGGCGGTGCGGCC
AACAAAATCGTGGCCTTGGCGCGATCTTCGGTCAAGGCGAGCCCTTCCAGTTGGCGCTCA
AGGATCTGCTCGCGGTAGTGTTCATCATGTTCAGTCAGAATATACAGCTGGTGGAAATTG
TTCATAGGCGCGTCTTTTTTCCCTTATGGTTATCCAGTACACTTCCGCTGTCTTTTTCCG
CAACGATTTGAAGTGACTATGTTACAAAACCCTCTACAGCTTCGTCTTGAGAAGTTTGAA
CCTTGGCAACAGATTACCTTTATGGCCTGTCTGTGTGAACGTATGTATCCGAATTACGCT
ATGTTCTGTGAGCACACGCAGTTTGCTGAGGCGCGTATCTACCGTGACATTCTCGACAGC
GTGTGGGAATTGATGACGGTAAAAAATGCCAAAGTGAACTTTGAGCATCAGCTTGAAAAG
CTCGAAGAGCTGATCCCAACTTCGGATGCGTTTGATTTGTACGCCGTGTATCCCGCGATT
GATGCCTGTGAAGGCTTGGCAACCCTGCTGCATGGTTTGTTGGATCGTGATGATTTAGCG
GAATCTATGATCAAAGTGAGCCAGATTTCGGTACAAACCGTCGCTCAACTGGAAGAAGCA
CAAACCGGTGAAGCCATCACCAACGATAACCAAAAAGAGAATGAAGCCGTGTGCGCCGAG
TGGGATGTACAGTGGGCGATTTTCCGTCCGCTGCGTGAAGCGGTTGAGCGTGACATTGAC
CTCATCAAAGACCTACGCAAAGAGCTGCGCGAAGAAGGGGTCAGCAATATTGGGGTGGAG
TTGTAATTTCCTCGCGATTGAAAAAGAATTCTCAGAGATAGTCCCCTGTCTATTGAACAC
AATTTTTGTTCAATAGACAGGGGGGAAATTCTTATCCGTCAAGGATGGCTTACAATTTGA
GTCATCTTTCCCAAAGCGTCTTAGGCAGCTTTTTCGTTTATTTTACTATCTTTCCAACCT
CCAAGTAGTGTAATGATGTTCATAAGCCTATTTCTTTGTTGGTGTTTCGTTTGGAAGTAG
TATCTTGATTTTTTTCTGCCAAAGCAGTTTCTATATTTTAGGTAGGAATCTAAATGTTTT
GATATTGCATGCTGTAATTGAATATGTGCAGTTTATAATGCAAGTATTTTTTTGACTAGG
GACCATATATGAACACCGCAATTCCAGCTCCATTTTTTATTATGCATAACGTTATCCAAT
CATACGCATGGGGCAGTATTGACTCAATAAACCAGTTGTTTGACATTCCTAATCCAAAGG
GAGAACCTCAAGCTGAAGTATGGATGGGTACTCACCCGAATGGTTGCTCATACGTCGAAT
TTTCTGGAGAAAAAATAAAACTCAGTACTCTAATAGAACAAAAAAAAACTGACTTTCTCT
CAATCCAAACAGTAGAACAGTTTGGTGAGCTACCTTATTTGTTTAAAATTCTTGCTGCAA
ATCAAGCGCTTTCGATTCAAGTTCACCCAAGCAAAGCAGAAGCAGAGGAAGGATTTGCTC
GCGAAAATGCCCAAGGAATTTTGATAAACGCTACAAATCGAAACTATAAAGATCCTAACC
ATAAACCAGAACTGGTTTACGCGCTTACCAATTATCAAGCCATGAATGGTTTTCGTCCAT
TAAGTGACATTATTTCACTATTTAGCGCCTTGGCTATCGATGAAATAGCTTCGCTATTGA
GCCACCTTAAACGAAACCAAAACGAAACAGGGCTCGAACACTTTTTTACTAAATTACTCT
CACTCTGTGGTGAAAAAAAAAGACGCGTTTTAGAACAATTGCTTAGCTATGCTCGATCGC
ATGCAAAACAACCTATATTTGCCTTAATCGAAGAACTAGCGACACAATACCCAAATGACA
TTGGCCTTTTCGCGCCTTTGATGCTGCATGTTTTAACCCTTCAACCTGGCGAAGCAATGT
TCTTAGATGCGCGCACACCTCATGCTTACTTGAAAGGTACAGCTTTGGAAATCATGGCTA
ATTCCGATAATGTGCTGCGTGCTGGGCTCACTCCAAAGCATATTGATGTGGTAGAACTTG
CTAAATGCACTCTATTTAAGGAAAAATCTGAAGCCACCTTATTGCTCACACCAATTCAAC
AAGGAGATATGCTCAGTTTCCCAGTGCCTGTAGCGGATTTTAAGTTCGCGATTTTCCCAC
GACCGCAGCAAGCTAATATCACAGTTAGTAGCGCCGAAATTTTACTGCCAATTGATTGCG
ATGCTACTTTAGTTAGTCCTTGCGGCACCGTTCTTACAGTACACAAAGGGCAATCGGTCT
TTATTCCCGCCTATACGGAAAAATACTGCTTAAGTGCAGCAGGACGTGTCGCGCGAGCAT
ACAATTAATAATGGTTCGAGCATGGCGGACCATGATGAGCATCCCATAGAGCAAAAGGAA
TTCTACATGCTGATTGGATTGGATATTGGTGGCACAAAAATAGAAATATGTGTGTTAGAT
AAGCAAGGTAGTATGCTCTATCGACAGCGTATCGCAACGCCAGATAATTATTCTCAGTTT
GTCGATTGTGTCTGTAGTCTGATTGTGGATGCTGAGCAAGCCACCCAACCTGTTGATTCG
ATTGGTATCGGCCTACCTGGTGCAGTCAGTCCAGTTACTGGCCTGATCAAAAATGCCAAT
TGTACCTTCCTCAATGGGCAGGACTTATCAAGTGACTTGCAGTACCGTTTAGGTCGCGAG
GTCAAACTAGCTAACGATGCAAACTGTTTTGCTCTTTCAGAAGCAATCGATGGGGCTGGT
AAAGAAAGTATGGTCGTTTTTGGTGCGATACTCGGTACAGGTTGCGGGGGTAGCATTGTA
GTTAATCGTCAGGTATTAGTTGGGCCAAATGCCATATGTGGTGAATGGGGGCATAATCCA
CTCCCCGGATATCATCTCGAACAGGATGGGGCAGCACGGTACTGTTATTGTGGTCGACAG
AATTGTATTGAGAGATTTATTTCAGGAAGTGGTTTTCAGGATAGCTACCAAGCTTTAACG
GGTGAATGTATTACCGCTTCAGAAATCATGAAGCGGTATAAGCAACAAGAACCGGAAGCT
ATACATTGTTATACACAACTAATTGATCACATGGCACGTAGTTTTGCTGGATTAGTTAAT
GTGCTCGATCCAGATATAATTGTTCTTGGTGGCGGACTTTCTAATATTGATGAGTTGTAT
CGAGATTTACCCACTGCAACTGCAAGACATGTGTTTTCTGACTCAGCTCAAGTACATTTT
GCAAAAGCAGTATTTGGAGACAGCAGTGGCATTCGTGGTGCAGCTTGGCTTTAGCACTGA
ATAATTCGCAAACGCCCTGTTGATTAATGGGGCATTTACTGAGCAATAATCCCTCAAGCT
TATTTCTGCTATTTTGCTTCTTTGTCGACGCCACATGAAATATTTTACGGTTTTCTTTTG
TCTCTGATGTTCTCCACATCGCGCCTTTACACTCAAAAACTTAATCCACACCAAGCTGGT
CGGTATTGTGGCGTAGCCTTGGCAAGATTAAGTGCGTTGGTAAGTTGAAAAATAAAGGCT
CTAAGTGCTAATTCTAAGAGCCTTTATCCGTCATTATTTACATCGTTCAACCGATCATTT
TTTGCTTAACTGATCGGCATTAGAGCGTAAGCTCCCGTTTTTTATTCCACTTCGTCGCGG
CTTTCGATCATGCGATGCTGGCGCTTCCAGTGCTCCCAGCGTTCGGTGGCTAGTTGCTGC
ATATCGGTTGTGCGGTCGGCTTCATCGATAATCTCTTCGCCGAGCAAGTGCTCGAAGATG
TCTTCTAAGGTAAGCAAACCCTGCACTGAGCCGTATTCGTCTACCACGACTGACAGTTGC
AAGCGCTTTTGCATCATCTGGTCGAAGGCTTTTGGTAAGCTCAAGGTGTTGAGCACCACA
TGGATTGGGCGCATCACATCACCCAGTAGCAAGTTTCCTTGGCCATTTTGCTGCTCTTTA
AACAACTCAAGGCGGTGCACAAAGCCGACAATGTTGTCTTTCTCTTCGCTGTAAATCAGC
GGGCGCGAGAACGGCGTATCGCGGTGCTGCTCGATAAATTCATCAATCGTTAGATCCGCG
GAAACGCGAAACAGTACCGGGCGCGGCGTCATAACTTGCGTTACTGGCACATTTTGAATC
GCCAGTAAGTTGTTCAGCATTTTTGATTCGCCTTCTGCAAACTCACCGTTTTCATTGGCC
AACATCGCCATCGCGGAGATCTCGTCACGTAGCTTTGGCGCTTCAACTTTGCGCGCGAGG
CGCTTAGTGATCTGCTCTGAGAACCAGACGAACGGCGTCAGCGCCCATACCATCCAACGC
AGCACGAGAGAAGCTTGGGGAGCGAGTTCACGCCAGTAGGTCGCACCTATGGTTTTGGGC
ACGATTTCCGACAGCACCAGAATGCCTAGGGTGAGCACAGCAGAGAACAGGCCAAGCCAC
TGGCTACCAAACACCACCGCCGCTTGTGCGCCAGCCGTCGCAGCACCTATGGTGTGCGCA
ATGGTATTGAGGGTCAGAATCGAGGCGAGTGGGCGGTCGATATCCGCCTTTAGGCCTGCT
AGGCGATTAGCCGCAGGGTGGCCTTGTTGGCGTAACTGGGCTAGATAGCTTGGGGTAATA
CTTAAGAGTACCGCTTCTAATACTGAACAGATAAACGATACGCCAATCGCGACAGAGATA
TATATCGCAAGCAGAAACATAAAATTCCTTGGTTTTAAAGTGCACGTTCGAACTCTTTTC
TTCTCACAATCTTCGCGGTAAAGGCCGCAAAGCACAGGGAGAATATGAAGAAAAATCGCT
TCGCCTGAAGGAGCCGAAAGTGCTTTTTTCAGTCACTAAATCGATTGAAATGACAGGCTT
CCCAGTCGATTAGCCCTTTTTAAATAAGGTTTCTCTCACTCAATTACAAGTAAACCTGTG
GCTGGATTAGTAACAAATTGTGAGTTGTTACTCAGATTACGGTTAAAAGTGCGTCATAAA
AGCGAAAGTTGCGCGACAAACCTTTGCCAGAGCGGGCATTTATGTTTTAGAGTGAGCTCG
ATTCGATAACCTATTGAGAAGGGAAACCTAAATGAACAAGACCCAATTGATCGACTTTAT
CGCAGAGAAAGCGGACCTGACTAAAGTGCAAGCGAAAGCAGCTCTTGAAGCGACTCTGGG
TGCGGTTGAAGGTGCTCTGAAAGACGGCGACCAAGTACAACTGATTGGTTTTGGTACATT
CAAAGTTAATCATCGTTCTGCTCGTACTGGCCGTAATCCAAAGACCGGTGAAGAGATCAA
AATTGCGGCAGCTAACGTTCCTGCATTCGTAGCAGGTAAAGCGCTGAAAGACGCGATCAA
GTAATTGCTTTATACTACGCCGAGATTGAACATCTCGGCGTTTTTGTTTATGAAGCAGCA
GTTATCCTTCCTCTTTTTGCTCTCTGGCTTATTGGCCGGGTGCTCGTCTACTCCTAATCC
CAATCTTGAGCAGATCAATCAATTTACTGGTGGTAAAACGATTGGTGATGCGACCAGTTT
TTACTGGTATACCGAAAGCTTTCAAAAACCGAGCTCAGCCTCAGACTACGTGACCTCCGG
TGACTACGGCAGTTATCAAACCAGCTATCGCTGGGAAGAGGGACAAGTGCGTGAGATTCG
CCGTGAAGGTGAGCATCTGGATGGTAAGAAGTTGGTGCCGTTTCGCGTCCATATTCGTTT
TAGCAAAGAAGGCGAAGCTGTGTATCAGCAGTATCGGTTGGGCGGAAAAGTACTGCCGAT
GAATGAAGAGCAACTGGCTCACTACGTTTTGCAAGCCAAAGCGGTGGCAGAGGCAACCAA
AGAGCAGGACAAACAAGGTTTAGAGCTGATCCAAGGCTACTGGAATGGTAAAACCTTTGA
GACTTGTCAGGGCGTTGAGTATCAGCGCGTCGAGTTTAATCAAAGTTTGCCCAGCTTTGT
GTTTAACCGCCTAGCTTCTATCGAAAGCTATGTGGCGTTTTTAGGCAAGATCCGTAACGG
CAAAGTGCATATCGACGAGCTGCTGTTGCTCGATGATGCGGGTCACGATTGTGTGAAAGA
GCCGGAGTTGCTTGATTAAATCGGCCCATGTTTGCCAATCTAATCGAATAAAAAACCTAT
CGAATAAAAAAGCGCGAAGTTCGCGCTTTTTTCTATTGATAAGAAGATGGATGCCCGCTT
ACTTGGCTTGCTCACGCGCAATCGCGCGATAACCGATATCGCGGCGGCAGAACATACCAT
TCCAGTGGATTTGATCCGCCAGTTGGTAAGCGCGTTGCTGCGCTTCTAATACGGTATTGC
CGAGTGCAGTGGCACACAATACGCGACCGCCATTCGTCACCACTTGGTCGCCTTGGGTTT
CGGTGCCTGCGTGGAACACTTTTTGTCCTGCGCTTTCTTGAGTCGGTAGACCTGAAATCA
CCTCACCTTTGGCGTAGTCGCCTGGGTAGCCGCCAGCGGCGAGAACCACACCGATCGAGG
CGCGTGGATCCCACTTCGATTCCACCTGATCCAGCTTGCCCGCAATCGCTGCTTGGCACA
GCTCAACCAGATCCGATTGCAGACGCATCATGATCGGTTGGGTTTCTGGGTCACCAAAGC
GGCAGTTGTACTCAATCACTTTCGGTGCACCAGTGCTATCAATCATCAAACCCGCGTAGA
GGAAGCCTGTGTAGGTGTTGCCTTCGGCTGCCATGCCGCGCACGGTTGGGTCAATCACTT
CACGCATTACGCGATCATGGACGTCCTGTGTCACCACTGGCGCTGGTGAGTAAGCACCCA
TACCGCCGGTGTTCGGGCCAGTATCGGCATCGCCCACGCGTTTGTGATCTTGGCTGGTGG
CCATAGGTAGGACGTTTTCACCATCAACCATCACGATAAAGCTCGCTTCCTCTCCATCAA
GGAATTCTTCAACCACCACACGGCTGCCTGCTGAACCAAACGCATTACCCGCCAACATGT
CTTGAATTGCGTCTTCGGCCTCTTGCAGAGTCATGGCCACAATTACGCCTTTGCCCGCCG
CTAAACCGTCCGCTTTCACTACAATCGGCGCACCTTTTTCACGCACATAAGCCAGAGCTG
GCTCAATTTCAGTGAAGTTGGCGTAAGCCGCGGTTGGAATGTTATGGCGAGCGAGGAAAT
CTTTAGTGAAGGCTTTGGAGCCTTCCAGTTGCGCTGCGCCTTGGGTTGGGCCAAAAATCG
GTAAACCTGCAGCGCGAAACGCATCCACCACACCAATCACCAGTGGTGCTTCTGGGCCAA
CGATGGTCAGCTCAATCGCTTTATCTTGAGCAAAGGCAACCAGTGCTGGAATGTCGGTGA
TGCCAATGTTGACGTTTTGCACCTTGTGCTCAAGGGCAGTACCCGCATTGCCGGGCGCGA
CGTAGATGGTGTCAACTTGTGGGTTTTGTGCCACTTTCCACGCCAGTGCGTGTTCGCGAC
CGCCAGAGCCGATGATGAGAACTTGCATTGTGAAATCCTTACTTAAACAAGATGGGGCGC
GTTGCACCCCATACCAATCATGCCAATTAATGACGGAAGTGACGCATACCGGTGAAGATC
ATCGCCATACCGTGTTCGTTGGCGGCATCAATCACCTCTTGGTCGCGCATTGAGCCACCC
GGTTGGATAACACAGGTAATGCCCGCTTCGGCCGCAGCATCAATCCCATCACGGAAGGGG
AAGAAGGCATCCGATGCCATCACGCTGCCCGCGACTTCCAAGCCTTCATCGGCGGCTTTG
ATGCCGGCGATCTTCGCGGAGTAAACACGGCTCATTTGACCCGCGCCGATGCCGATGGTC
ATGTCGCCTTTGGCGTACACAATCGCGTTGGATTTCACGTATTTCGCTACTTTCCAGCAG
AACAGAGCATCTTTCAGCTCAGCGTCGCTAGGTTGACGAGTCGAAACCACTTGTAGGTCA
TCTTGTGCCACCATGCCTTGGTCACGATCTTGCACCAATAAGCCACCATTCACGCGCTTC
AAATCAAATCCTGTGGTTTGGCCTTGCCATTCACCACACTCCAGCAAACGTACGTTTTGT
TTTGCTGCGACGATGTCGATCGCGGCTTGCGAGACTTTCGGCGCAATGATCACTTCCACA
AACTGACGCTCGATGATCGCTCTTGCGGTTTCGCCATCCAGCTCGCGGTTAAAGGCAATG
ATGCCGCCAAATGCCGAGGTTGGGTCGGTTTGGTAAGCGCGATTGTAAGCTTGCAGAAGA
TCATCGCCCAGCGCTACACCACATGGGTTCGCGTGTTTCACAATCACACAGGCTGGCTCG
CTGAACTCTTTGACGCACTCTAGTGCGGCATCGGTATCGGCAATGTTGTTGTAAGAAAGG
GCTTTACCTTGAATTTGGCGCGCGGTGGCGACTGAGGCTTCTTGTGGATTGGCTTCTACA
TAAAACGCGGCCGCTTGGTGGCTGTTTTCGCCATAACGCATATCTTGCTTTTTGATGAAC
TGCGCATTGAACGTGCGAGGGAATTTGCTCTCTTCATCCCCTTCTTTGTTATCACCATAA
GAAGGTACGAGTGTGCCGAAGTAGTTCGCAATCATGCCATCGTACGCCGCGGTATGTTCA
AAAGCGGCAATCGCCAGATCAAAACGCGTCGCTAACGTCAGGGAGTTGTGGTTGGCATCC
ATTTCGCGGATCACACGGTCGTAATCGTGCGCATTCACCACAATGGCCACATCTTTATGG
TTTTTTGCAGCAGAACGCACCATAGTCGGCCCGCCGATATCGATGTTTTCCACCGCATCA
GCCAGCGTGCAATTTGGGTTAGCTACCGTTTGGGCGAAAGGATAGAGGTTCACCACCACC
ATATCGATTGGCTGAATGCCGTGGGTATTCATCACCGCGTCATCTTGGCCGCGACGGCCT
AAAATACCGCCATGCACTTTCGGATGCAGGGTTTTGACGCGTCCGTCCATCATTTCTGGG
AAACCGGTGTAATCGGAGACTTCCGTTACCGTCAGGCCTTGCTCAGCCAATAGACGAGCG
GTGCCACCGGTGGAGAGAAGTTCAACGCCGCGCTCTGCAAGCGCTTTTGCGAACTCAACA
ATGCCGGTTTTATCTGATACGCTGAGAAGCGCACGGTGAATAGGACGAGCGTTGTTCATG
CTTCCATTTTCCTTTAAAAGATATTTGCCGAAAGTGATCTGCTGTGCGGTGTTGGGGAAG
CTCGCTGCAAAGCCTCACCGCGCAAAAAACAACAGAGCTATTTGGGGAAATACCTTATCC
GCCGCGATTTGAATGGCGCGTATTCTAACCAATTTATTACAAAAGATCTCGCGCAATCGT
TTGGCATGGGAAAAATAATCGCTAAAAAACGGTTTTTCAAGCACAAATTTTAACGAAAGC
TTAAATTTCCCCAAACTACTCCAAGTAGTCAGGGAGGAGGAGGAGTGATGTTTCAGATTG
GAGAGTTAGCCAAACGCTGCGGCGTTTCCACCGATACACTGCGTTTCTATGAAAAAAATG
AGCTGATTGCTCCGGCAACGCGCACCGAGTCGGGCTATCGACTGTACGATGAAAAGAGCC
AGCAACAAGTCACGTTTATTTTAAAAGCCAAAGAGTTAGGGCTGAGCCTCGAAGAGATTA
AAGAGCTGCTGGAAATTCGTTTGGAAGCGACCGAACACAGCTGCGCCGAGGTGAAAGCGA
TCACCAGCGCTAAGCTGGCGGTGATCGACCAAAAGATTGAAGAGCTGACCCGTATTCGCA
GCGCGCTGAAAAAAATCAATGATGCCTGCTGTGGACATGTCGAAGATAATGCCAGCCACT
GCTCGATTTTAGCCGCGTTAGAGTAGAGAAATAACGCCTAATTTATATTCTGATTGATAA
GGGTAATTTAGTTTTTACCACTAGGAATGACGTTGTCTGATGGTTAAACAACCTAAGTTT
GCAATTTTTAGCCTTATCAATAGTAGGTGAAATAGATTGGTGCACTTATAATTTCGCTCT
TCATCGGTGTGTGGTGCTCGAGCATATTCTGCCTCTTACCGATGCTATCTTCCTGATACA
AAGAGCTATTCTATGATTGGAATCTGTTTTCAAATCAATGACTGGGTTCTGTGCATTGAT
GAGAATAAGCTGTATCGCCAAGATAGGGAGGTCTCGGCCGAGCCGCGTCTTATTAACTTG
CTGCATTTTCTTGCGGAGCATGCCGGAGAGGTATTCGGCCGTGAGGAACTCATTCAACAT
GTCTGGGACGGGGCGATTGTCACCGACCAAGTGGTCACTCAATCCATTTTTGAGTTGCGT
AAGCTATTGCGCGATGGACGCGAAGAAAACCTCAGCTATGTGGTGACGGTGCCTAAGCGT
GGCTATAAGTTAGTCGCGAATGTGCAGCGTCTCGATGGCAATCCCTATGTTTCTCGCCAA
GAAGAGTCGACAGCCAGTGATGTCTGTTTGGCGGACGATATCGACGACGTGGAAGACGCC
GTTCCCGAGATTGTATTTCCTGCCGGCCCGTTAACGCGCGCCGTGTGCCAAAGTCAGCAA
CCGAAGAAATCAAGCAAGCCGAATGTGAGCCGTTGGCGCTTAAACCTGCTCAATGCGATC
TGGATTGGCTTAGTGATTGTAGCGATGGGCTTTTTTACTGTGCAGCAGTCGCAAGTGCGC
ATCACCCAAGTGGTGGATACCCATCTGATTGAATTTAAATTCCAAGACGGTTTTCATGCT
CAGGCGCTCACGCATGAGCTTGCCGATGGTATCGCACAAAAGCTGATGGCCGATCTGACC
CAAGTGAGTGATTATCGGGTCATTCTCGGTAAAACGGCTTACAGCTCAGGCATTTTGCCC
GGTAAGTCGATCATGGTGCGAGTCAATGACCAAGATGGCCATGAGTTTTTAGATCTTGAG
CTTAAGAACAACTCTTCCGATGCGGTGCTGTTTAGTCGCCAATATCCGCTCGATAGCCAG
CATCTGGCCTCTGTGCTGAAAAGTGCCGAGTGGGATGTGATGCAAGCGTTGAAAATCCCG
AATGCAGAGCAGCAAGCACAGCGTTTATTGGTGGATTTTCCGCGTCAACCCGCGGCGTTA
GGGCTGTATGTGCGCGCCAATCATTACTTGAATGTTGCCGATCGTCCGCAGTTCCAAAAA
GGCATTTACTTATTGGAGCAAGTGCTGAAATTAGAGCCGGATAACCATTATGTCCAAGCC
GAATTACTGATTGCGTACCATGTGCAGCAAGCGATCAGCCCAGATCAGGCGCTCAATCAA
GATCGGATGCTGGTGTTGAGTGAGCAGTTGCAGCAGGTGAGTTACTCCCCTCAAGCGGTG
GTGCAGCCACGCATTTATGAAGCGTTAGCACTGCAAGCAACAGTCGAAAACCAAGTGGAA
ACCGCCACGCACTATTTGGCGCAAGCTCAGGGTTTGCGGGAATCGGTGCTTTCATATGTG
CTGCAAGGCAAGCATGCTGAACTCAAAGGCGATCTGGATGGCGCAAGCGATGCCTACAGT
GAAGCGTTTTATATGGACACATCGCTGGAAACTTATCTGCTGTGCGAAAACTTGGTGTTC
CACTCTAACTTAAAATCCATTGATTACGCCATGTACCGCTCGGTGCATCCTTCGGTGGTT
CGTTTACTGTAACGCTCGTCTACGGTCAATTTCATCTCTCTATCCCCAAATGACTTGGAA
TGACTGGTAAGAAGGGGATAGAGCGGACTTGTGCCTTCTTTCTCCGAACTGGCTTTAGCA
CGGTTTAGAGGGGAGGGCGCGCCGCTTTATCTCTCGGAATCCTTCTGACTGAAAAACGCC
CGCTAATGACATCGAACTATGTCTATGTACTCACTAGTCGTTTAACTTCTACTCGCCATT
AATGGCCATTCGTTTGAGCCTATTCCCCAAGTCAAATTCAGTGAGCCTCATTGGCATTCT
GTGCCGATGGATGTCGCTTCATCGAGCGGCTTGCCAGTGGAGTGACAAATCTTATGGCAA
GACCAACCGTTTTTTGGCGATAAACCTCCCTCCTGATACCTCCGCAGAGCAGTATTTAGC
GTGATGTTTTCACCTTGATATTTTTAGTTGTCTCTCCTGATATTTTTAGGTTTTTTATTA
ATGATATGAAAATAAAGAGGTTTATTGGTGGTGTTTATCAGGTTGATATCAAGAAAGTCA
TGCTTGGCTCATCATTTTATTGATAAGCGGAAGTTTATTTTTTTTCGTTTTTTTGGGCGT
ACTCTGCACTTCGAAATTTAGCGAGGTAGCGCAGGTGATTGCACTCATGACATCTCGCTA
ACCCATTCAGTTTGAGTTTTGTAACTTAAGTAGAATCGATTTGGAGATGTTATGTCATCA
AATGCAAAAAAAATCGGCCTGATCGCCTGTACGGGTGTGGTGGCTGGCAACATGATGGGC
AGTGGTATTGCGCTGCTTCCTTCTACGCTTGCGAGCGTAGGTTCAATTTCCATTTATAGC
TGGCTGATCTGCATTGTTGGCGCACTCAGTTTGGCGTTTGTGTTTGCTCGTTTGGCAACC
AAAAACCCGCAAGAGGGTGGCCCGATTGCTTATGCAGGGGAAGTGTCACCGGTGTTTGGT
TTCCAAACGGGCGTGCTTTACTACCACGCTAACTGGATTGGTAATTTGGCGATTGCGATT
ACCGGTGTTTCTTACCTTTCGGTGTTCTTCCCGGTGCTGAATAACCCGATCCCTGCTGGT
TTAGCGACCATTGCTTCGGTTTGGCTATTTACCTTAGTCAACTTGCTTGGTGGTAGCTGG
GTAAGCCGTTTATGTACCATTGGTTTGGTGCTGATTTTGATCCCTGTAGTCGGTACGGCT
CTGTTTGGTTGGACGCACTTTGACAGCGCGCTCTACAGCCAAAACTGGAACGTGTCTGCC
GGTAGCGATGGCCATGCGGTGATCACTGCAGTGCTGATCTGTCTGTGGTCTTTCGTGGGT
GTTGAATCGGCAGCGGTTTCTTCCGGTATGGTCGAAAACCCAAAACGCACGGTGCCACTG
GCAACCATGTTAGGTACTGGTCTTGCGGGCCTTATCTATGTGCTATCAACTCAAATGATC
AGCGGTATGTTCCCTGCCTCTGAAGTGGCGGCATCGGGTGCACCTTTTGCACTGGCGACC
ACAGCACTGTTTGGTAGCTGGACTGCGCCATTCGTGTCTGCCTTTACTGCACTAGCGTGT
TTCACGTCACTTGGCTCTTGGATGATGCTGGTCGGCGAAGCGGGCAAACGTGCCGCTAAC
GATGGCAACTTCCCGAAAGTATTCGGTGAAACCGATCGCAACGGTGTACCGAAAAAAGGT
CTGCTGATTGCTTCCAGCATGATGACATTGCTGATGCTGGTGCTGATGTTCTTCAGCTCA
GAAACTGCGCACGCTTCCGATCTGTTTAACCAACTGACTACCGATGCGGTTCTGCTGACC
ATGCTGCCTTATTTCTACTCCAGCATTAACCTGATCCGCTTCGAAGGCATGACCACTCGC
AATACGTTTGTGATGCTGTTCTCCGGTATTGCCAGCCTGTTCTGTATGGTGGCGCTGGCT
GGTGCAGAGGGTTCAACCCTGACTGCAACCTTCATCATGTCGCTGATTATTTTGATGTTC
TACAGCAAAAAAGCGGGTCTGGATAAATACCTCGAGACTCATCCACAACAAGCTTCGGCT
CAGTTCTGATTGACCTTGCTGGCGTCTGCCACGCCAGCTTTCTGAATTCACTATGGCGCT
CGTCTTACTCACTGTGCAGTGCACAGAGAGCGCCTTTTTTCGCCTTGGAGATGTCCAAAT
GAATATTTTCGCTATCTTGAACCACATGGGTGTGTTCTTTAAAGAAGAGCCTGTTCGCCA
ACTGCATGCAGCATTAGAAAAAGCCGGTTACGACGTGGTTTATCCGGTGGATGACAAAGA
TCTGATCAAGATGATTGAGATGAACCCACGCATTTGCGGCGTGCTGTTCGACTGGGATAA
ATACTCGCTAGAGCTGTGTGAGCGCATCAGTAAAGTCAATGAAAAACTGCCTGTGCACGC
CTTTGCTAACGAGCAATCGACGTTAGATATTTCGCTAACCGATCTGCGCCTCAACGTGCA
TTTCTTCGAATACGCTCTGGGCATGGCCGACGATATCGCCATCAAGATCAATCAAGCGAC
TCAAGAGTACAAAGACGCGATCATGCCTCCGTTTACTAAGGCGCTGTTCAAATATGTAGA
AGAGGGTAAATACACCTTCTGTACTCCGGGCCATATGGGCGGTACTGCGTTCCAGAAAAG
CCCTGTTGGCAGCATTTTCTACGATTTCTACGGTCCAAATACCTTCAAAGCGGACGTATC
GATTTCGATGCCAGAACTGGGCTCACTGCTCGATCACTCCGGTCCACACAAAGAAGCGGA
AGAGTACATCGCGCGCACGTTCAATGCCGATGCTTCTTACATCGTGACCAACGGTACATC
GACCTCGAACAAGATCGTCGGTATGTTCTCCGCGCCTGCGGGTAGCACAGTGCTGGTGGA
TCGTAACTGCCATAAATCATTGACTCACTTAATGATGATGACGGATGTAACGCCAATTTA
CTTCCGTCCAACCCGTAACGCTTACGGCATTCTTGGTGGTATTCCACAGAACGAATTCAG
CCGTGAAGTGATTGCAGAGAAAGTGGCAAACACCCCGGGGGCGAGCGCACCAAGCTACGC
GGTGATCACCAACTCGACTTACGATGGCCTGCTGTACAACACTCAGTTCATTAAAGAGTC
GCTGGATTGCAAACACATCCACTTCGACAGTGCATGGGTGCCTTACACTAACTTCAACCG
TATTTATGAAGGCAAGTGCGGCATGAGTGGCGAAGCGATGCCGGGTAAAGTGTTCTACGA
AACCCAGTCCACGCACAAACTGCTGGCGGCGTTCTCGCAAGCCTCGATGATTCATGTCAA
AGGTGAGTTTGACCGCGAGTCGTTCAACGAAGCCTTTATGATGCACACCTCAACCTCACC
GCAGTACGGCATTGTGGCATCGACGGAAACTGCCGCTGCAATGATGCGTGGCAACACCGG
CCGTAAGCTTATGCAGGATTCGATTGATCGTGCGATTCGCTTCCGTAAAGAGATCAAACG
TCTGAAAGGCGAGAGCGAAGGCTGGTTCTTCGATGTGTGGCAACCCGAGAACATTGAGAC
CACCGAGTGCTGGAAACTCGATCCAAACCAAGATTGGCACGGCTTCAAGAATCTTGATGA
CAACCACATGTACCTTGACCCCATCAAAATCACTCTGCTGACTCCGGGAATGAGCAAAGA
TGGCGAATTGGAGCAGAGCGGTATTCCGGCATCACTGGTCTCTAAATACCTTGATGAACA
CGGTATCGTGGTTGAGAAAACTGGCCCTTACAACCTGCTGTTCCTGTTCTCTATCGGTAT
TGATAAGTCAAAAGCGATGCAGTTGCTGCGCGGCTTGACGGAGTTCAAACGCGGTTACGA
TCTGAACCTGACCATTCGTACCATGCTGCCTTCACTGTACCGTGAAGACCCAGTTTTCTA
CGAAGGCATGCGTATTCAAGAGTTGGCGCAAGGCATTCACGACTTAACTCGTAAATACCA
ATTGCCAGAGCTGATGTACAAAGCGTTCGATGTGCTGCCAGAGATGAAAGTGACGCCACA
CGTGGCATGGCAACAAGAGCTGCGCGGTCAAACTGAAGAGATCCTGCTTAACGAGATGGT
GGGTCGCGTGAGCGCCAATATGATCCTGCCTTATCCTCCAGGCGTGCCATTGGTACTGCC
AGGTGAAATGGTGACAGACAGCTCTCGCCCTGTGTTGGATTTCTTGGAAATGCTGTGCGA
AATCGGCGCGCATTACCCAGGTTTTGAGACCGACATTCATGGTTTGTATCGCCAAAAAGA
TGGCTCTTACACCGTAAAAGTGCTGAAGGACTAAGCCAGCTTTACCCCATAAAGACAGCG
TAACTCCCCAATGGACGCTGATACACAGAGAGAGCCTCACGGCTCTCTCTTTTTTCATGG
TGCAATTTAGGTGAAAAGCGTCGTCGCGGGATCAGATTTTAAACACCGCTAAGCTGCGAG
CCAGATGCTGGCCATTTTCCATCAACTGTTCACTGGCGGCTGCCACTTGGTTAGCTTGAG
CTGAGGCTTGGGTGCTGTGCTCGGCAATCTGGGTGAGGTTACGGGTAATCTCGTCGGTAG
CCTCTGATTGCTGGGCGCTCGCGCCTGCGATATGTTGGTTGAAGGACAAGATGGTTTTGA
TCTGCGCTTCAATCTCATTGAGCATCTGCTGCGCTTGCTCGGCTTGCTGTTGCGTCACCC
GTGATTGCTGCTGGGTTTGCGTCATGGATTGGCTGACGCTCTGCGCTTTTTTCTGTAACT
GAGCAATGATTTGCTCAATCTCATTGGTGCTGGCTTGGGTGCGAGTGGCGAGGGTGCGCA
CTTCATCGGCGACCACGGCAAAGCCGCGGCCTTGCTCACCAGCACGCGCCGCTTCAATCG
CCGCATTCAGTGCCAGTAAGTTGGTCTGCTCGGCCACACCACGGATCACTTCCAAGACTG
CACTGACCGATTGCGTTTCACTGGCCAGAACTTGAGTTTCTTGTTCGGTACGGGTCAATT
GATCGCGCAAGCTCTGCATTTGAGTCGAGGTGAGTGTGATCATTTCGCGCCCTTGGCTGG
CCGCTTGATTGGCACTGTGCGCCGCTTGTTCAGCCTGATGGGCAGATTGCGCGACTTCTT
GATTGGACGCATGCAACTGATTCATGGCGGAAGCGACGGTATCCACCGCTTGGTGCTGGT
CATACGCTTTGCTGGATGCACTTTGCGCTACTTGAGTCAGTTCATCGGCAGAGCCCGTCA
CGCTCTCGGTGATTGGAGTAATTTCTTGAATAATATGTCGAATTTTATTGGTGAACAGGT
TAAAGGCTTGCGCGATTTGTGCCAGTTCATCTTTTCCCGTCACGGTTAATTGGCGAGTAA
GATCCCCTTCACCTTGGGCGATATTTTTCAGCGTTGCGAGTGTCTCTTCGCAAGGTTGAG
TGATGCTGCGCCCAATCAAGCTGGCAAGCACAATCAATACCAGCAGCGTGCCCACAACCC
AAACCAGTATTGAGCTCAGGCGCTGCATCACCAGCGCATTCACATCATCGACGTAGATGC
CTGTGCCGATAATCCAGCCCCAAGGTTTAAACAGTTTGACGTAAGAGACTTTATCGACGG
GTTGTTCGGCACCCGGTTTAGGCCACTGATACTCGACTACACCTTGCTGATTTCTTTGGG
TGACATTGACCATTTCGACGAATAAAGCTTTGCCGTTCGGGTCTTTAAAGCTGCGCAGAT
CTTTGCCATTCAAATCCGGTTTCATCGGATGCATCACCATGGCAGGCTGCGCATCATTAA
TCCAGAAGTAGTCGTTCGCGCCATAACGCAATTGAGCTATCGCTTGTTTTGCCGTGTTTT
GCGCTTGTTCGGTCGTGAGTGTGCCTTGGGTAGCTTGCTGAGCATAGTGCTCAAGTAGTG
TGTAAGCACTTTCGACTAAATGCTGAGTTTGAACTTGTTTTTCTAGCATCAGGTCGTGTC
GATAATCTTTGACCATAATGGCAAACGGTATTGCCAGCAGTACCAGAATCACCACAGTGA
GCAGAAATAAGCGATTACGGATTGAGAGGTGGCGCAGGCTAACGGAAGTCATAAACATCA
CTCCTTGAGATATGACACGCATGATGAATATTTCATGGTACGCAAGACTGTAACAGATTG
TTTTCAGAGCGGTAAATGCGACTAAAGAGGCAAAGTGGTGAAGTTGTGCACGATGTCGAA
TTTCGCTTCAAATCCTCAGCAGAAATGTGAAAGCGCGCAATCAGTGAGCGCCAGCGTCAC
CAAAGGTTGCAGCGACGTGGGCTGCAACCTGTGTGGTTAGATTGTCGGGTGCGACGAGGT
CGCCGTGGGGAGTCAATTAACCAAAGATGGCGAACAGTGTGGTCGCGACACTGCCACCTA
TCAATAGCCATCCTGCTCGTTTCGGGGAGCCGTGGAGTTTGGTCCACATCAGTAAACTGG
TCAGAGCAAGCAGGAGCATAGCAACCGCCGCAAGGTCGGAAAACAACTGCCAGCCAAGAC
CCGTTCCCATTCCGCGATGCAAGCGGTTAAGCACAGCGGCCCAGTTGGCTTTTTGATGCT
GAGCTTGAATGACTAAGGTGCCGGGTACGTATTGGGCGCTAAAGGTATCGGTCACGCTGG
TGGCGCGCGCTTCCCAGCGGGCTGGGATCAATAACGGCTGTTGTGGCGTGGGCAACTGCT
GCGCGGCGATTTCGCGTATCGTCCACTCATGTTCGCCATATTCGGTATTGAGCTGCGCTT
GAAAAGTGCTGACTGAATCGATGGGTTCAGTCAGCGAGAGTTGCCATTCACTTTTGCTGG
TGTGTGGCCCGGGCAGTGGCCAGACAGCGCGGTGAGATAACCAAAGGCCAGTGAGGCCAT
ACAACAGCATTAAGAGTAGGGTAAAGAAGCCGCACCACGCATGAAGGCGGCGGATCCATT
TATTGTTGTGTAGAGGCAGGCGTCGACGTTGCATAATCAAGCTGGCCGTTAGGCCAGCTC
TCCTGTGGTTATCCCCTTTGACTTGCCGCTGCATGCCAAATGGGGATCAATCGTTTAGAA
CTGGTAAGACGCTGTGAGGTAGAACTCACGCGGTGCACCCGGCTGAATTTGTGTGCTGCT
GGTGGCACTCAGGTAGTAATCCTTATCGAGCAGGTTTTCTACGCTCAGTTGAGTGCGCCA
AGCTTGCCATTGGTAGCCGAGACGTGCATCGAAACGGGCATAACCGGGCAGTTTGGTGGT
GTTAGTACGATCGGCATAGCGATCGCCGACCGCCACAAAACCGGTCTCACCAAACCAGCC
ATCGCTTGCCGATTGATAAGCGACAAACAGCTCACCATTGAGGCGCGATACGTTGGTTGG
GCGTTTACCTTGCTCACTGGCATCAGCTTCGACGTATTTTGCATCTTGCAGGCCAATGCC
GCCACGCAGAGAAAATTCATCGGTGAGAAGTGCACGGCTGCTCAGCTCAATACCATCGGT
ACGTTGTAATCCGGTGAGAATAATACGCTCCTGATCATTCGGATCACGCATACGGCGGTT
ATACATTTCTAAGCGATAGACGGATAAAGTGGTTGAGATGCGTCCCTCTAGCCAATCGCT
TTTGACGCCAGTTTAATACAGGCGTGAGTGCTCAGGATCGAGGTGGTTATGTTTGTCTCC
CGGCGTAATGCCAATAACGCCACCACCAACCGGAGAATAGGTTTGTGAGTAGGAAGCGTA
CAACGCATGCTCTTGCACAGGGGTCCATACCACACCTAAACGTGGGCTTAAGCTGTTGGA
TGAGATGGTCTCTTCTTTATTGGTATCGTGGCGATGAGTGGTGACGGTGAAATCATCGTG
ACGCAGACCTGCCAACACAATCCAATCTCCCCATTGCAGTTGATCTTGGACATAAATACC
GTAGCTCCGCACTTTATGAGTGGCATCACTAAATACTGACATAGGTCCGTTGTAGGTCGG
CAGTGACTCAGGTTGGTACAGGTTACCACTCGGGATGCTGTTGGCGTTGCGATACAGTTT
CGGCGAGCGCTCTTGCCAGCCTTGCTCTAGACCTATCAGAATTCGGTGAGCAATCGGGCC
CGTATTGAAGGTGCCTTCGGTTTCGGTATTGCTGATCAGGTTGTTGGCTTGCAGATCTTG
TTGGAAGCGTTGACGCGTGACTTGGTCGCCACTGACGCGAGCTACGTAAGTGTTATCAAA
CTGACTATCGAGCTTGGTGTAGCTCAGTTGTTGGCGCAGTTGCCATTCTGGGTGGAATGC
CCAAGTAATGCGTGAGCGCGTGGTGGCCACATCATCATCAATAAAGTCACGGCTGGTATC
GCTGTAAACACTGCTCGCAGGAACCTCAGCAGGAGAGCCGTTCACCGCCGGAATACCACG
ATCTGGCACGCGATTATGGGAGTGTTGCTCATACTGGATAAGCCAGCTCACATCATCATT
GATGTCCCAGTTCAGAGACGGAGCAAGCAAAGTGCGTTTGCCTTCCACGCCATGGCGGAA
ACTGCCGTAATCTTCTTGAGCAATATTGAGGCGAACTTGTACTTGCTGATTGACCTCACC
ATTGAGATCCGCGGCAAGGCGTTGGTAATCATGGCTGCCAATGCGTGCAGAAACGCTCGC
GGCATCACCTGCGTGTGGCACTTTGCTGACGCGGTTGACGATCCCCCCTGTACTACCACG
GCCATACAACACCGCCGCTGGGCCTTTGAGAACTTCGATACGCTCGATGTTGCCGAGATC
GCGGGTGTACTGCATATCATCACGAAAACCATCGAGATAAAAATCGTTGCTGGCGGAAAA
TCCACGAATATTGATGCCGTCAAAACGGGTATCGCCGTTGGCGTTGACCCCCGGTACCCC
AGCTAAAGCTTCGCTTAGGCTGGGAGCGCCAAACGCGGTCAACTCTTCCGCAGAAAGTGA
ATCAATGGTTTGCGGCACCAGTTTAGCCGGAGTGGCGGTGCGGGTTGCGGTGGCGACTTC
CGGCAGTTGGCTTTGTTGACTGGTGATGACCAAGGTTTCTTGTTCGGCATAGGCGGGGGC
ACAAGCGGCGAAAACGGCCAGACTGACCCAGGTTCTTGAGCGAGTAAAATGAGACATGAA
GGATTAACTCTATTTATTATTGACGAATAATGTCAGTGGCAAACATTCGCCACAAAAATG
AATCACAAATGATAGTAATTTTCATTATTGATTCAAGTGTTATTTGTGCATTTCATCCTT
GTAGGTGATATCTCATTCTGCTCAACGAGTTAACGCGCAATATAAAAAAAGACCAAACGG
AGCGTTTGGTCTTTGGTGGGGGAACGAGCCGAAAAGGCTTATACGTTGCGTACGAGCTCG
GCGAGGGTGTCCCAGTCGCCTTTGTCCATCAGGTCGGTCGGTACCATCCAAGTGCCGCCA
CACGCGACAACCGATTTGAGCGCCAGATACTCTTGCGCATTGTTTGGATTGATACCGCCG
GTTGGCATAAAGCTGACTGGGTACACCGCGCTCAGCGCTTTCAGCATCGCAATGCCGCCA
GATGGCTCGGCCGGGAAGAACTTCAGGGTACGCAGACCCATTTCCATCGCTTGCTCAACC
AAACTTGGGTTGTTGACGCCCGGAATGATCGCGATATTGCGCTGCTGACAATATTTCACT
GTGGTCGGGTTCAGACCCGGGCTCACAATGAAATCAGCTCCCGCCGCAATCGCTTCATCC
ACTTGCGCTGTCGTGAGTACAGTGCCTGCGCCAATCAGCAGGTCTGGATACGCCTTACGC
ATGATGCGAATCGATTCCGCGGCCGCAGCGGTGCGGAAAGTGACTTCTGCACAAGGCAAA
CCGTTTTCAACCAGCACTTTGGCCAGTGGCAGTGCGTGGGCGACATCATTAATCGCAATA
ACAGGGACAATTTTGATCGCTCGTAAGCGTTGTTCAATGGTCATGAGTCCATACCTCTAC
AGAATAAAGCTGAGTGTTGCCACAATCAGGAAGGCGATACCGCCCAAAAGGGTTTCCATC
ACAGTCCACGTTTTTAGAGTGGTTTTCTCATCCATCTCCATCAAACGCGACACCAGCCAG
AAACCAGAATCGTTAAAGTGTGAAAGCACAGTAGCACCGCCGGCAATCGAAATCACGATA
AAGCACAGGTCAAGATCAGACAGGCCTGTGGTCGCCGCCACCGTCGGTGCAATCAGGGCG
GCCGTCGTGGTCAGAGCGACCGTAGCCGAACCTTGCGCGACGCGTAAACAGGTCGCAATC
ACAAATGCGGCGACCACAACGGGCATACCGGTATCCGACAGCACGCCAGCCAGTGCGCTA
CCAATGCCGCTCGCGCGCAGTACGCCACCGAACATGCCGCCCGCACCGGTGACTAAAATC
ACCGCGCAGATGGGGGCAAGCGAATCACCACACAGTTTTTCTAGGCGTGCCATGCCGTAA
TCTTTGGCGAACGCTGCGATACAGACGAGCAGAGTGATCAGCAGAGCAATCGGTGTTTTA
CCCAGCATACGCAGGAATTCGACTGCGGGAGCTTTACCATCAATCATGCCCGCGACCGCA
AGGGTGTTCAAACCGGTATCCATAAAAATCAGCAGCACTGGCAGTACCAGAATGGTCATG
ACCGTAGCAAATTTGGGCAGTTTAGCTTCGTCAATGATCGCATCGGTATTGAAGAAGGCT
TTCGACAAAGGAATATCGAATTTCTTACCGGCATACAGACCAAATAGGTAAGCGCCCAAG
TACCAAGTCGGGATGGCCACAAGCAAACCAACAATCAGCAGCAAGCCGATGTTTGCGCCG
AGCAGTTCTGCCGCGGCAACCGGCCCCGGATGCGGTGGCACAAAGGCGTGCATGACCGCA
AACGCACCTGCTGATGGCAGCGCGTATTTAAGGGGTGAGCCACCAAAGCGTTTCGCGACG
CTGAAGATGATCGGCATCATCACAATCAGGCCCGCATCAAAGAAGATGGGGAAGCCAAAC
AGCAGCGATGCCACGCCGAGTGCAAACGGTGCGCGCTGCTCGCCAAAGCGGCCGATCAGC
GTGTCTGCCAGCACTTTCGCACCGCCCGTCACTTCCAATATTTTACCAATCATAGCGCCA
AGGCCGACCAGCAGCGCGACCGAAGCCAGCGTGCCACCAAAGCCTGTCATCATGGTCGAC
ACCACTTTGTCAGACGCCACGCCAGTGGCAATGGCGGTGCCTAAACTGACTAAGGTCAGT
GAAGCAAAAGCGTGGATTTTAAAACGAATAATCAGCAGCAGTAGCGCAATAATGGCGACC
GCCGCCACGGTTAATAGATACGTAGGATCAGAGGTTTGTAGTAAGGGGTCCATGAGTTCA
CCGTCCAGATTTATAGTTTGTGTTATAGCTCACATTTAGTGAAGTTACCGGTAACATGTT
ACCCATAACATGAATAAGATAAACCCATATTTCGAAGTGAATTTTAAAAATGCGATCACG
CGCAAGTTTGGTTTTAAGGAGTCGTTATGGCCGGTAGTAGCATCATTGTGATGGGGGTTT
GTGCTTGCGGTAAAAGCACCATTGGTGAGTTATTGGCAAAGCAGACTGGGCGAAAATTCA
TTGATGGCGATGATCTTCATCCGCGTGCCAATATTCAGAAAATGGCCTCCGGCCAGCCGC
TCAATGATGAAGATCGTAAACCTTGGTTAGAGCGCATTCGCGATGCCGCTTACAGCCTCG
AAAGCAAAAACGAACATGGGGTGATTGTCTGCTCAGCACTCAAAAAGCAGTACCGCGACC
AGATCCGCGAAGGCAACCAAAACGTGACCTTCTTGTTCTTGGATGGCTCGAAAGAACTGA
TCATGGAGCGCATGCGCGCTCGTCAAGGCCATTTCATGAAAGAGAACATGGTCAACAGTC
AGTTTGAAACCTTAGAGCGCCCTGATGGTGAGCCGCAAACCCTGATCATCCCTATTGATT
GTTCAGTACAGGAAGTGGTGAGCTGTGCGATTCAAGCGCTGCAAGAGCAGGAGGGTCTAT
GATTCATCCTATTTTAGCCAAGGTCACTCAAAACCTGACAGAGCGTAGCCGTGAAGCACG
TGCGGCCTTCATTGCACGCAGTCAAGCACAAGAAAAAGCCGGCAAAGGTCGCACCTCACT
CTCTTGCGGTAATTTAGCCCATGCGGTGGCGGCCTCTTGCAGCACAGAGAAAAAAGCGAT
CCTCGATTTCACGCGCAGTAATGTGGCGATTGTGACTTCCTATAACGATATGCTCAGTGC
GCATCAGCCTTATCAGCACTATCCAGACCGCATCAAGATGGTGTTAGCCGAGTACGGCCA
TACCGCGCAGGTCGCCGGTGGCGTACCCGCCATGTGCGATGGCGTGACCCAAGGTCAGCC
GGGGATGGATATGTCGCTGTTTTCCCGTGATTTGATTGCGCAGGCGACCGCACTTTCTCT
CAGTCACAATGTGTTTGATGCCACTTTACTGCTCGGTATTTGTGACAAAATCGCGCCGGG
GCAATTGATGGGCGCGCTTTCTTACGCCCATCTGCCGACCGCGTTTATGCCTGCGGGTTT
AATGGCAACCGGCATCAGTAACGAAGAGAAAGTGGATATTCGCCAAAAGTATGCGGCGGG
TGAAGTGGGTAAAGACGCGCTGCTCAATATGGAGTGTCAGGCTTACCACGCGCCGGGTAC
GTGTACTTTCTACGGCACCGCCAACACCAACCAATTGGTGTTTGAAGCCATGGGGCTGAT
GTTGCCGGGCTCGGCGTTCGTGCATCCTCATTCGGCGCTGCGCCAAGCATTGAACGATGA
CGCGACGGTAAAAATTGCCAGCATGACCCAAGGTTCAGCGCAGTATCGTCCGCTCTATCA
AGTCGTAACCGAGAAAAGTCTGCTCAATGGGATTGTCGCTCTGCTGGCTTCTGGTGGCAG
TACGAACCACACCATTCATATGTTGGCGGTGGCACGTGCCGCGGGGATTTTGCTGACCTG
GCAGGACATCAGTGATCTGTCGGATGTGGTTCCGTTGCTGGCGAAGGTTTACCCGAATGG
CCCTGCGGATATGAATGCCTTCCAACAAGCGGGCGGCGTGCCAGCCTTAATGAAGCGTTT
GCATGAATCTAAATTGCTGCACTCGGATGTTACACCAGTATTTGGTGAGTTTAGGGATCA
ACTGACGCTGCCTGAGTTGGTGGACGGGGAGCTATGTTGGAAGGCGTGCGAAGGCACGCG
TGATGCTCAGGTGATCGCGGCGAGTGGCGAGTGCTTCCAAACCACTGGCGGCACTAAAAT
GCTGAACGGGAACTTAGGCCGCGCAGTGATCAAAGTCTCGGCAGTGAAAGAAGAGCAACG
CATCATTGAAGCGCCAGCGGTAGTTTTCCAGTGTCAGCACCAAGTGGAAGCGGCTTACCA
GCGTGGTGAACTGAATAAAGACTGCATTGTGGTGGTGACCCACAATGGCCCCGCGGCGAA
TGGCATGCCTGAGCTGCACAAATTGATGCCGATTTTGGGCAACGTGCAAAAAGCCGGATT
CAAAGTCGCGCTGGTGACCGATGGTCGTTTGTCGGGCGCGTCAGGTAAAATTCCATCGGC
GATTCACGTGTCACCAGAAGCGGTACGCGGTGGTGCGATTGGTTTAGTGCGTGATGGGGA
TTTGCTGCGCTTGGATTGCACAACAGGCACGCTTGAGAACTTAACCGACATGAGCCATCG
CCAAGCTCTCGCTTTAGATACCGAGCGCGATCAGCAAATGTGGGGACGCGAATTGTTTAA
AGTGATGCGCCAAGCGGTCTCTTCCGCCGAACAAGGGGCGAGCTTTATTGTTTAACCTTG
GGTAAGTTGAAGCATCAAAAAAGGCGGTGTGTACCGCCTTTTTCAGCTTTATCCTTTGTG
GAGTGCTGGTGTTACACACTCTCACCGGCAGTAAATCGATAGCCCATATCGACGACTTGC
TGCTCGGCACGTTCACCTTTGAGTGCGGCAATCAGTAGCTCAGCGCTTTTTTCTCCAATC
GCATAACGTGGCGAATCAACGCTAGTCAGCTTTGGCGTGATGGTGCGGCCGATGTCCAGC
GCGTTATAGCCAATCACTGAAAGCTGTTCTGGCACCCGAATACCACGCTGCTGCGCCACC
AGTAGAGTACCAATCGCGATGTCATCGTTGGTGCAGAACACACCATCCAGATCGGGGTAA
CGCGCGAAGGCTTCATCAAGCAACTGAGCGGCGAGAGAGAAACTGGAGTGTGAGCCAGTC
AGCACGTGCTTGATAGGCAGCCCGGCTTCTTGCATCGCTTGGTCATAGCCCTGCATACGC
AGTTTGGTGCGGGTATCAAGCCGTGCACCGAAATAGGCAATCGAACGTTTACCCGCCGCG
ATAATTTTTTTCACCGCTTGATATGAGGCTTCAACGTGATCCATGCCTACTGCCATGTCA
ATTGGGTTGGCGGGAAGCTCCATGGTTTCGACCACGGGCACTCCAGAGCTGGCAATCATT
TGCAAAGTGCGCTGAGTGTGATGACTTTCGGTGAGAATAAGACCATCGACTTGATACGCG
AGCAGCGAAGCAATTTTGCGCTCTTCTTCCTCCTCATCGTAACCAAAGTGGGCGAGTAGG
GTTTCATAGCCATTGGCTTTGGTCACCGCTTCAATCCCTTGCACAAAAGAGGCAAAAATT
TGGTTCGACAAGGAAGGAAGTAAAATACCAATCGCCTTACTGGATGATTTAGAAAGCATC
GCAGGGGCGCGATTTTCAATGTATCCCAAAGCCTCAACGGCGAGCGCTATCTTCTCCCGC
GTGGCCGCAGCCACTGAATCCGGGCTTCTCAGATAACGCGACACAGTCATTTTTGTTACG
CCAACTTGATCCGCCACATCTTGCAATGTCGCGCGCTGTTTTTTTGTCATAGGTTATTGA
GTCTTTTATAAAATGTTATGAGTAACATTATGAAGAAGTGACGGTATGGGTACAACCATT
GTGTGTGGTGAATAAAAGGTAATAAAAAAGCCCTGACAAAGTCAGGGCTTAAAAAACGTC
GGTGAAGATTAGTTCATGCCGTATTTTTTCAGTTTCTTACGAAGAGTGCCGCGGTTGATA
CCCATCATAGTTGCTGCGCGAGTTTGGTTACCGCGAGTGTATTGCATGATGGTGTCCAGA
AGTGGTTGTTCAACTTCAGCTAGAACTAATTCATACAGTTCAGTCACTTCTTGGCCATTC
AGTTGAGCCAAGTAGTTTTTAAGAGACGCTTTAACAGAGTCACGCAGTGGCTTTTGCGTG
ATTTGGTCTTGTGAAGTTACGGTAGTAACGGTTAAAGCTTCTGAAGTCAGATTTTGTTCG
AACATATTCGGTCTAGCTCTTCTCTTAATTATGATGCAACGTTATCAAAATACCCTTCGA
GCGCATCGAGTTGCTGGTCAGCAGTCTCAATGGCGTTGAAGGTACGGCGAAACGCACTCG
CTTGTTCATGCTCTTGCAGGTACCAACTCACGTGTTTGCGCGCAATTCGTGGGCCTAAGT
ACTCTCCATAAAACTGATGGAGTGCGGTTACATGACCAAGCATGATGTCTTTCACTTCCG
AAATTGGAAGTTCTGGCATTGTGGTGCCGTGTTCCAAAAAGTGTTGGATTTCCTGAAAAA
TCCATGGTCGTCCTTGGGCAGGACGGCCAATCATTAAAGCGTCTGCACCGGTGTACTCCA
GTACGTAGCGTGCTTTCTCCGGGCTATCGATATCACCGTTAGCGATAACCGGAATGCTCA
CAGCCGCTTTGACCGCTTTAATGCTGTCGTATTCCGCCTCACCTTTGTACATGCAGGCAC
GAGTTCGTCCATGGAGAGCCAGTGCTTGTATGCCGCAGTCTTCGGCTAATTGAGCAATCG
AGAGACAGTTTTTATTGTCTGTATCCCAACCCGTTCGGGTTTTGAGTGTGACTGGCACAT
TCACTGCATTCACTACCGCTTTCAAGATGTCTTCAATCACATCCGGATAGCGCAGCAGTG
CAGAACCCGCGAGCTTTTTATTTACTTTTTTGGCTGGGCAGCCCATGTTGATATCGATGA
TTTGCGCACCGTTTTCAACGCTGAACTGCGCGGCTTCGGCCATCAGCTGTGGATCGCTGC
CCGCAATTTGTACTGAGCGAATGCCCGATTCGCCTTCATGTACCATGCGGTTTTGCGATT
TGGCCGTTTTCCACAACGCAGGATTGCACGACATCATTTCACTGACCGCCATTCCTGCCC
CGTAGCGTAAACACAACTCTCGAAAGGGTCTGTCGGTGACACCCGCCATTGGGGCGACGA
TCAGATTGTTCTTAAGTTGATAGTTTCCAATTTTCAAAACGTCTTCACAGCTTCGTACCA
GCAAGGGCGCGCATTTTACGCATTTTTTTGATGCCTGAAAAGACTAATATTTGAGCATTG
GCAAATTGTTTTGCCAAATAGTCGATTTATCAGTCAATTAGGCCGCAAAGTCTTATCTAG
CCTAGCTTGCGGCCAGAAATGCGACACCATTCGCTCTTTTCTGCGATGGGGTCAAGCTCC
AGATCGTCACGGTAAAATTCCGCCACGCTTTCGGCTTGCGTATCCAGAATGCCAGACATG
GCCAGTTGGCCGCCGGGCTTCAGGAGTCCTTTGATGATCGGAGAAAGTTCACGCAGTGGG
CCGGCCAGAATGTTCGCGACCACCACATCGGCCACCAAACCTTCGGGTTGATCTTTTGGC
AGGTAAACTTCGATTTGATCTTCCACGCCGTTACGCGCAGCGTTGTCTTTGGACGCCAGT
AGTGCTTGTGGATCGATATCAATCCCGATCACTTTCGCGGCACCAAGTTTGATGGCGGCA
ATCGCCAGAATGCCCGAGCCACAACCAAAATCGATCACGGTTTTACCGCTTAGGTCGAGG
TTATCCAGCCACTCTAGGCACAGTGCGGTCGTAGGGTGAGTACCAGTACCAAAAGCTAAG
CCTGGGTCGAGCATCACGTTCACCGCTTGTGGGTCTGGCACTTCACGCCAGCTTGGGCAG
ATCCAGAGGCGACGGCCAAATTGCATTGGGTGGAAGTTATCCATCCATTCGCGTTCCCAG
TCCTTGTCTTCCACTTGCTCGACTTTGTGCGCAAAACCTTCCGCGAGCATGTTGCTGGCT
TTGATTTGCTGCAGGATCAGCGAGGTATCCATATCCGCTTCGTACAGTGCGACGACATCG
GTATCGCCCCATAGGCGGGTTTCGCCCGGTAGAGGTTCAAATACAGGGGTATCTTTGGCA
TCGAGGAAAGTGACTGACACAGCGCCAGTTTCTTCCATCAGCATATCGCCAATTGCTTCT
GCATTGTCGTTGGTCGCATTGAGTTTAATTTGAATCCAAGGCATGGCTTAAGATCTCATC
GGGTTTAGATTGGCGCAGAGTGTAGCAGATTTGCCACTGATGTTCAGGCCAGAAAGTGGG
CGGATTTAAAACAAAAAGCAAAACAAAAAGCCCACCGGAGTGGGCTTTATCGTATTCCTA
GTGCAATCAGCCAATCCAAGTAGTTTGGGTATGATTGATTGGGTTATGCGCGATGAGAGT
AAAAACGGCGGCTTACTTGATGCCGAGTTTTTTCTCCAGATAGTGGATGTTGGTACCGCC
TTTCTGGAAGTTCTCATCTGCCATGATAGCTTGTTGTAGTGGGATATTGGTTTTGATCCC
TTCCACAATCATCTCATTGAGTGCGTTACGCATACGAGCAATCGCCACATCGCGGTTCTC
ACCGTAAGTGATGAGTTTGCCGATCATCGAGTCGTAATGCGCGGGTACGGTGTAGCCAGA
GTAAATGTGTGATTCCCAACGCACACCCATGCCGCCAGGTGCATGGAAGCGTTCAATCTT
GCCTGGGCAAGGTAGGAAGCGCTCTGGATCTTCCGCGTTAATACGACACTCAACGGCATG
GCCGCGAATTTTGATGTCTTCTTGTTTGAAAGACAGCGGTTGACCCGCGGCGATACGCAG
CTGCTCTTTGATTAGGTCAACGCCAGTAATCATTTCTGTTACTGGGTGCTCAACCTGAAT
ACGCGTGTTCATCTCAATGAAGTAGAACTCACCGTTTTCGTACAGGAATTCAAAGGTACC
AGCGCCGCGGTAGCCGATTTCGATACACGCACGGGTACAACGTTCACCGATGAACTTACG
CATTTCTTCAGTGATACCCGGTGCGGGTGCTTCTTCCACCACTTTCTGGTGACGGCGCTG
CATTGAACAGTCACGCTCAGCGAGGTGAATTGCATTGCCTTGACCGTCAGCGATCACTTG
CACTTCAACGTGACGTGGGTTTTCTAGGAATTTCTCCATGTACACCATGTCGTTGTTGAA
GGCGGCTTTCGCTTCCGCACGCGTCATCTGGATAGATTTGGTCAATTCGGCTTCGTTACG
TACGACACGCATACCGCGACCACCGCCGCCGCCAGAGGCTTTGATAATAACTGGGTAGCC
GATGCGTTTGGCGTGCGCTTTGTTTTTCGCTTCGTCGTTATCCAGTGGGCCGTCTGAACC
CGGTACACAAGGTACGCCCGCTTTTTTCATCGCGTTGATGGCGGAGACTTTGTCACCCAT
CAAGCGGATGGTTTCGGCGCGAGGGCCGACAAAAATGAAGCCGCTGCGCTCCACTTGCTC
AGCAAAGTCTGCGTTTTCAGACAAAAAGCCGTAACCCGGGTGGATAGCTACTGCGCCCGT
GACTTCCGCCGCAGAGATAATGCGTGGAATGTTCAGGTAACTGTCGATGCTTTTGGCAGG
ACCGATACAGATAGACTCATCCGCCAGCAGTACGTGTTTTAAGTCGCGGTCAGCCGTGGA
GTGCACGGCAACCGTTTTAATGCCTAATTCTTTACAAGCGCGAAGAATACGAAGCGCAAT
TTCGCCTCGGTTCGCGATGACAACTTTATCTAACATAAAGGTGGCCTCGATTATTCGATA
ACAACAAGCGGTTGGTCGAATTCAACGGTCTGACCATCTTCAACAAGAATCGCGGTCACA
ACGCCAGATTTGTCGGCTTCGATCTGGTTCATCATTTTCATCGCTTCAACGATACATAGG
GTATCGCCAACAGAAACGCTTTGACCCACTTCGATAAACGCTTTGGCATCTGGGCTTGGT
GAACGGTAGAAAGTGCCTACCATTGGAGAAAGCACTTTATGGCCTGCTGGCACTTTCGCG
GCTGCTGGTGCTTCTGCTACCGCGGCTGCTTGAGCTACCGGTGCTGGTGCAGCCACTGGT
GCTGGTGCGGCTGCGTAGTGCACTTGAGGTGCTGGAGCTGGTTGGCCATAACGACTGATG
CGTACTGACTCTTCACCTTCAGAAATTTCCAGTTCTGCGATGCCAGACTCTTCAACTAAC
TCGATAAGCTTCTTGATTTTGCGGATATCCATGTTTCTTTCTCTTTTATCTTGTGAATAA
GACAGCCCGAATGGGCCGCAGAGTGTCTTTATTGCTTGGCCTGCAATGCTCGGATTGCAG
CAGACAAAGCGAATTCGTAACCTTGGGCACCTAAACCGCAAATCACCCCTTGTGCTTTAT
CAGACAAGTATGAGTGATGACGGAAGGGTTCGCGTGCATGAACGTTGGACAAATGCACTT
CAATAAAAGGAATCGCCACCCCAAGCAGTGCATCGCGTAACGCCACACTGGTATGAGTAA
AGGCCGCCGGATTGATAATGATGAAATCCACTTTGCCGAAGGCTTGGTGAATGGCTTCAA
TCAACTCATATTCGCGGTTAGATTGCAGATGTTCTAACTCAATGTCTGCTTTTTGCGCTT
GATCGCGCAATATTGCTACGATCTGTTCTAAGGTTTGTGAGCCGTAGTGGGTAGGTTCAC
GCAAACCTAATAAATTGAGGTTTGGTCCGTTAAGAACAAGAATGCGAGATTTTGCAGTCA
TTGTGTAGTCATCTTCCTTTATTGTGTGGTGAATAAGCAGTTTCCCACAAATTTACTTAT
TCGACATAAAGTTTTTGTCAAAAGTTCGCGGATTTTATTAAATTGCCCACGATTATAGCC
AATTCATAACAAATGGCAGCAATTTACTGGTCTAATCACCTAGTTTCGGGCGTGAAATGG
GTAAGGAAGTGAGCCAAATAGGGGGCTAGAGGGATTTGCCATCGTCTAATCGGCTTGAAC
AGGAAAGTTCAGCGCATGTTCCCAGAAGATAGACGAGAGAAAACAAAAACTCCGGCCATG
AGGTGCGCCGGAGTTTGAAATCGCAAGCAAAGGTGTATTCCCTTGTGACTTGAGGCTACA
ACGTCAAGCCACAGGGTTTGTTATTTAAGTTGGGCTTTTTCCGCAATCAGGCGGTCAACC
ACGCTTGGATCGGCCAGCGTTGAGGTATCCCCCAAGTTACTGGTATCGCCGGTGGCAATT
TTACGCAAAATACGGCGCATAATTTTACCTGAACGGGTTTTCGGTAGCGCATCGGTCCAG
TGTAGGACATCCGGTGTCGCGATAGCGCCAATCTCTTTGCGTACCCAATCTTTCACTTCT
TTATGCAGTTCAGCGCTCGGATACACCCCATCATTGAGTGTGATGTAAGCGTAAATCGCT
TGGCCTTTGATATCGTGTGGAACACCGACCACGGCGGCTTCTGCAATCTTATTGAATGCC
ACCAGTGCGGATTCAATTTCTGCCGTTCCCATACGGTGACCCGAAACGTTGAGTACGTCA
TCGACACGGCCTGTGATCCAGTAGTAACCGTCTTCATCGCGACGCGCGCCGTCACCGGTA
AAGTACATGCCTTTAAAGGTAGAGAAGTAGGTTTGTTCAAAGCGGTCGTGATCGCCATAC
ACAGTGCGCATTTGACCCGGCCATGAATCGAGCAGTACCAAGTTGCCTTCAGTTGCGCCT
TCCACAATTTCGCCCATGTTATCGACTAACGCTGGCTGCACACCAAAGAACGGGCGTGTG
GCCGAACCTGGTTTCAACGCCGTTGCCCCCGGCAGTGGCGTGATCAAGATACCGCCGGTT
TCGGTTTGCCACCAAGTATCCACAATCGGTGATTTTTCGTTACCGATCGTGCGGTAGTAC
CACTCCCACGCTTCTGGGTTAATCGGTTCACCCACAGAGCCCATAATGCGCAAGCTGTCA
CGGCTAGTGCCTTTAATCGCTTCATCACCTTTGGCCATCAGCGCACGGATCGCCGTTGGC
GCAGTGTAAAGGATATTGACCTTATGCTTGTCTACCACCTCGCTCATGCGTGCGGTGGTG
GGGTAGTTTGGCACGCCTTCAAACAGAATGGTTTTTGCGCCATTCGCCAATGGGCCATAC
ACCAGATAGGAGTGACCCGTTATCCAACCCACATCAGCGGTACACCAGAACACTTCATTG
GGCTGATAGTCGAATACATATTTGAAGGTCATAGTCGCATAAACCAAATAACCGCCAGTG
GTGTGCAATACGCCTTTCGGTTTACCGGTTGAGCCAGAGGTGTAGAGGATAAACAGCGGA
TCTTCGGCTTTCATCTCTTCTGGTGGACAATTATCGGAGGCTTTTGCGGTTGCTTCATGC
CACCAAATGTCACGGTGTTCATGCCAAGCGACATTGCCGCCAGTACGCTTAAGAACCATC
ACTTTACTGATGTTTTTGACTTCTGGATTGCACAGTGCTTCATCGACGTTTTTCTTTAGG
GGGACGGCGCGGCCGCCGCGAACACCTTCGTCGGCAGTGATCACTAATTTGGCGTTCGAG
TCGATAATGCGTCCAGCCAGTGCTTCTGGCGAGAAGCCACCAAAGACGATAGTGTGCACT
GCGCCAATACGGGTACAAGCCAACATAGCAACCGCCGCTTCTGGCACCATAGGCATGTAG
ATACAGACAACATCACCCTTGCGTACGCCTTGCTCTTTCAGCGCATTGGCAAAACGGCAC
ACTTCTTGGTGCAGTTGCTTATACGTCAGAGTTTTGTCTTGAGTCGGGTCGTCGCCTTCC
CAAATGATCGCGACTTGGTCGCCACGGGTCGCCAAATGGCGATCAATACAGTTGGCAGAA
ACGTTTAACGTGCCATCTTCAAACCAGCGGATATCGATGTGCCCTGGGTCAAAAGAGGTG
TGTTTCACCTTGGTGAAAGGTTTAATCCAGTCGACGATTTTGCCGTGTTCGCTCCAAAAG
CCTTCCGGATCTTTGATGGACTGTTGATACATCGCCAGATAGGTGTCGTTATCGGCATGC
GTATGCGCTTTGATGTTCTGTTTGACCGGATAAATATGGGCTTCACTCATTACGGGTTCT
CCTTGTGAATTCGGCAAATTTCCTGAAAGGGCGCGTTTCAAACACGAGAGGAGGAAATTC
GTTTCGTTTATAACTCTCAGTCAGAGCAGGGATTTCTACAATTAGACTTTAGGATGAAAG
CCTGATGGGATATGTGTGCAAGGCGAATAAGCGGCAAACAAGCGGGAGAGATCTCGCCGC
CGACTTTCGGCGTTACACACCCGGTGCAATAAATTGTGGCAGATCGCCTTTGGTTAAACG
CACAAACACCAAAGCGGCGGCAATCGCATCTTGCAGCGCATCATGTTTGTCTTGCAGTGG
CAGATCCAGATGGCGGCAGATCGCCTCTAAACTGAGATCGAAATAGGCATTGGGCAGGTG
TTTTTCCAGTTTATCGTGATAGATCTGGCTCACCTCAATCAGTCGGTTGGGGAGTGGAAA
CCCGAGATGTTTACGACAGGCGATATCCAAAATCGTCTTATCGTAACGAATGTGGTAGCC
GACCAAGGGACGATTGCCAATAAACTCAATCAGTTGGAGAAGCGCCTCTTTTTCGCTCAG
ACCATCGTGCAGATCTTGGTGGCGGATACGGTGAATCCGCACTGAACCCGAGTCGAGCGA
TTGTGGCGCGCACAGGCGCACCTCAAAGGGTTGACTGGTGATAATGCGGTTATCAACGAT
CTTGGTTGCGGCGATGGTCACTAACTCAGCGCGTTTAGGATCTAAGCTGGTGGTTTCACA
GTCGAGCGAGACGTACTCGTGATGGCGCGCGGTTTCAAACAGCCGTTGATAGGGAGAACC
TTTGAGTTTCGCGTGCCAATAACGGCGTAATAACCAGTTCATCAGCCACCTCAATCGCGA
ATTTGATAGTGATAACCGAGCCACTGCTTAAATTTTTTCACCACATGCAGGCTATGGCGC
AATAAATCGCGTTCAGTGCGGTCGAGTTGTTTGAAGTCGAGTTGGTTGGTGCTGTGCTGA
TTGCCAAGCTGCTGGGCAAGGCGCAGTTTTAAAAACAGCTTAAAGGCTTCACTTAAGTTA
TCGCCAGTCTCTTGTTCTAAAACTCGTTTTTTGACTAAAGCTTCAATCCGATCAAAGGTG
TTATTGGCATCAATCGCGTGCTCCAAACTTAAAGCGCGCACGCCGTGTACGATAGGGAAA
ATCCCGCCTTGCTTTATATCAATCCCTTGCTTGCTGCTTTTTACGTTACCAAACAGGGTC
AGCGGTACGGAAAAATTGAGTGCTGGGCGAGTAAATTCCGCCAAGATGAGCTCTTGACCG
GCCATCAAGTGCTGCAAATGCGCTTTCACAGGCGCAAGCAGCGCACGATTTCCTGCCACC
GCATGCGCGTCAGCAAAAATGGCAATATCCATCACTTGTTCGGGGCGAGCGGCTTTTACC
CAATCAGTCAGAGTGCGTTTCCAATCGCTCTGGCTGCGCACCCATTTCGGGTTATTGACC
ATCACTTTGCCGGGACACAGGGGATAGCCGAGCTGCAGCAGGGTATGGGTGAGCGTCTCC
ATGATGGGCTGGCACTGGTGCCATTCCAAACCATCTTGAATGATGAGCGCGTTGTCTTGA
TCGGTTTTGAGGATCTGCTCGCCACGTCCTTCCGAGCCGAGCACTACTAGGCAGCACTGA
TCGTGCAACGCTGGAGGAACCACTAACTCAAAGGCTTTCTCGATGATCTGCTCATTGACT
GCGGCAATCAGTTCCATCACAAAACGGGTGCGAACCCCTCGTGACATCAGGCTTTCGACC
AGTTCGCGCTGTTTGTTGGCGGCAAGTGCCAGTTCATCAATCGAGGCTGCACGCGCAATC
GCCAGTGTCAAAACATGAGAGTGAGTAGAGAAGGCGCTCAGTATTTGAATCAGCGACAGT
AAACCCACGGCTTGATTGCCCAGGCACACCATGACTCGCTTGATGCGTTGGCGCGTCATC
ATCACCATGGCATTGAACAAGAAGTCACCCTCATCCACGTGCAATACCGGAAAAGTGGCA
ATCTCGCCGACGGGCGTATCCAAAGGGCGGCCTTCAAGCATCACTGCATGCAGCATATTG
GTTCGCGTTACAATCGCATAAGGGTGAGCGTGGTTGTGCGCCAATCTTGGGTCGCTGGGA
TGGAGTTCGACTAAAGCCGCATCAATCCCGCGCTCTTTGAGTTGTTGTGTGACGCTGTGG
ATCGGCTGCTCCGGCGACAGAATAAAAGGCGGGTGATAAATGGAACGGTCGACTTTGGTC
AGAATGAATTCGGCAATGTTTTTCTGCTGAGCCGCGGCTTCAATCAACTCTTGCCGTTTG
GCGAGGTTATTATCGAAATAGGCGGCGAACTCGCCATTTTGCTCGTACAGCTGCAAAAAA
ATCGATTTGGGCAGCAAGTAGGAGAGGGTGTCTTCGAGCGCCATATATTGATGTTTGCTC
AGTTCTTCAAACATGGCGCGTACATCAAACAGATCATCATTGGCGTAGTGTGCAAACACC
TCTTTGCCGTCGGGGCTGCGTTCCTCTACCGTGCCTTTGATCAGAATATGCAGATGAGTC
ACAGGGTGCTGCGCATCAATCAACACATCGCGTTGGCGGAAATAGGCGACATCCAAAGCA
CTGCGCAATTGATGTTGCTGCTCAGCCGTCAGTCGATTAAACGGTGGTGACTGCATATTG
AATTTATCAGGCATGAGGTGGCACTCATCATCGGGACAGGTTCACTAAGTGTGACAAATT
TCCCCTGCCCCTCCAGACGACTTTGGTCTAATGCAGGCAACAAAGGCTTTTCTACGCTGC
GATGATCCGCCGATTGGCACCGGTAACTTGACGGTGAATCTGTTGATATAAGCAATCGGG
AAACGATGAGTTGCGTAATCTTCCCTTTTTTAGACGCGAATCCACATGCATAATGTGCGC
GCTTTATACCTCCCTTTTTGATTAGGAACGATCATGTTTACCCCCACTCCCTATGGTTGG
ATTTCGCAATATTTCATCGGTTTTTTCTTTGCTTACGGCGTGTATTTGCCATTTTGGTCA
CTCTGGTTTGAAGACCAAGGCGTTTCAGCGACCGACATAGGTGTCTTGGTTGGGATAGGC
TTTGCGACGCGCTGTGTAGCGAATTTGGTGCTGACGCCGCGTTTACACCGTGTTGAGCAA
CTGATGCCCGCGCTGCGTTGGCTCAGTTTCGCGGCAATGCTGTTTGTCGGTTTTCACTTT
TTTACGGGCGGCAGTTTTTGGCTGATGGCGCTGGCCACTGTGCTGTTTAACTTATGCTGT
GGCCCTGTGGTGCCGATTTCTGATGCCATGGCCAACTACTACGCCAAGCTGAAAATGCTC
GACTATGGCCGTACTCGTTTGTGGGGGTCGATCGCGTTTATTGCCGGATCGACTGTGGTC
GGATTCTTGGTCGCCAAGTGGGGCAGCTTGATGATTTTGTACACGGCGCTGGTGGGGGTC
GCCGTCTCTTGGCTGTTGAGTTTGCGCCAAATTACACCGATGCCAGTCACTGAGCACGAG
GCTCATGCGGTGCGCCCGAAGCTGAAGGAGCTTCTTACCGAGTGGCCTGTGGTGAAATTT
CTGCTGCTGGTGGCCTTAATCCAAGGCAGTCATGCGGCGTATTACAGTTTCGGCTCGATT
TATTGGAAACAAGCGGGTCACTCAGAAGATATCATCGGTTACTTATGGAGCTTAGGTGTG
GTCGCGGAAGTCTTGGTGTTTGCTTTCAGTAAGCGCTGGTTCGCGGGCTGGAGTTTGCGC
ACACTATTCTTCGTAGCGTCGTTGGGGGTTATTGCACGTTGGGGTTTAACCGCCTCCACG
ACCACCATTCTGGCCTTAGTGGCGATTCAACTGCTGCATGGGGTCACGTTTGCTATCGCG
CACATCGCCGCGATTCAGTACATCCAGCATGCGCCGCAAAATAAAATGGTGGCACTGCAA
GCTCTGTATAACGCGATTCCACTCGGCGCGGTGATTGCGGCGGTGACCACTCTCAGTGGT
TGGGGCTATGAGCATTGGGGCGCAGCCGTATTCTGGGCGATGGCCGCAATGGGCGGATTG
GCATTATTGATCCGCGTTGATACTCCGCCTTCAACGGTACAAGATGGCAATGCACTGAAA
GCGGAGCCTGAAGCACAGAATTAAGTCGTGCTGATTGAGTTCAAAAAACAACCTCGTTTT
AATAGAAGCCTCTCAATCGAGAGGCTTTTTTCATTTCGCAACAGCAAGGATGTCTGATGC
AAGGTTGGTTGGTAATTCCCGTTTCGCTCGCGTATCTCGGCGTGCTGTTTTTGATTGCGT
GGTATGGTGACAGGCAAACTCGTTGGCTCGCCAATTGGCGGCCGTGGATCTATAGCTTGT
CGATTGCGGTTTACTGTACCTCGTGGACGTTTTACGGCACAGTCGGGCAGGCGAGTGTCA
ATCCTTGGTCGTTTCTGCCTATCTATATCGCCCCGATCTTGATGTTTGTGTTTGGTTGGC
GAGTTTTAGCGCGGCTGATTTTGATTGCTAAACGTGAGCACATTACTTCGCTCGCCGATT
TTATTGCCGCCCGTTATGGTAAATCGCAGGGTTTGGCCGTGGCGGTGACGGTGATCGCGG
TCTTGGGTATTTTGCCGTATATCGCGCTACAACTGCGCGGCATTACGATGGGATTGAACA
TTGTCGCTCCCGATTTAATGACAGTGTACGGCTACCAAGAATCGCATGTATCTTGGTTTG
TGGTATTGGCGCTGGCTCTGTTTACCATGCTGTTTGGCACTCGGCATATTGATAATACCG
AGCATCACCGCGGAATGATGATGGCGATTGCGTTTGAATCGATCGTCAAATTGGTGGCCT
TTCTCTGCGTTGGGGTATTTATCGCGTATCTGGCGTGGCGTACCGATGGATTAGAGCTTT
CAACAATTGCGGCCAGCACTTACCAAGCCCCAAACTGGCCGACCTTATTGATTCATACCT
TGCTGACCATGATTGCGATTGTGTGTCTGCCGCGCCAGTTTCATACCATGGTCGTTGAAA
ACGAGCGCCCGCAAGATCTGCACACCGCGCGCTGGCTCTTTCCCGTTTATCTTCTCTTAA
TGAGCCTGTTTGTGTTGCCGATTGCTTGGACGGGACAAGGTTTACTGCCAAACACCTCAC
CCGATACGTTTGTGATTAGCCTACCTGTGTTTGCTGGGGCTCACGATATAGCATTGTTGG
CTTTTTTGGGCGGAACATCGGCAGCTTCGGGGATGGTGATTGTCTCGACCATTGCCCTTG
CGATCATGGTATCCAATGATTTAGTGATGCCTTTACTACTACGCCGGATGCGCTTGTCGC
AGCGCACTCATCGACATTTTTCCGGTTTGTTGGTGGTGATCCGCCGCACCTTAATCCTAC
TTTTGCTGTTCGGTGCATGGGGTTTTTATCTGGTACTCGACAGCATTCCTTCGTTATCGG
CGATTGGGTTTCTATCGTTTTCAGCGATTACCCAGTTTGCCCCTGCGATTTTTGGCGGTA
TGTACTGGCGAGAAGGCAATCGTAAAGGGGTTTATGTTGGTTTAGCGGTCGGTTTTACCC
TGTGGCTTATCACCTTGATGAGTGCCACCGATATGCTGGCGGGCGATGCCAGCAATAACG
TCTTGCTGTGGGTGATCACTCCACCAGATTGGTTGGTGGCTCTAGGGTTAAAAAGTGCGG
ATTGGGGCATGCTACTGAGCGTGACCCTTAATACCTTGTGCTATATCGGTGTGTCTTTGG
TGACGCGCGCCAGCTTAAGTGAGCGTTTGCAAGCCGCGGCGTTTGTCGGTACTCCGCTGC
CCGAAAACGAAAACATGAGCCTTTACCAAAGTCGCGTGACTGTGGGTGAGCTTGAAATGT
TGGCCTCACGTTTTGTGGGGCGGACTCGGGTACGCAACGCCTTTGCTCAATACTGGAGTC
AGCAGCGTGAAACCTTGCTACCGAATCAGCAAGCCTCTTCCGCCTTGATCCGCCATACCG
AACGCGTACTGGCTGGGGTATTTGGTGCTTCGTCCGCTAAGTTGGTGCTCACCTCGGCGC
TGCAAGGACGTAAAATGCAGCTTGAGGAAGTGGCGACCATAGTCGATGAGGCGTCCGAGC
TGTACGATTTCAGCCGCGGCTTGTTGCAAGGGGCGATTGAACACATCGGCCAAGGTATTG
CCGTGGTGGATAAACAGTTACGTTTAGTGGCATGGAACCAGCGCTATCTTGAGCTGTTTG
AGTTTCCGCCGGGATTGATTCAAGTGGGACGGCCGATTGCGGATGTGATCCGCCATAACG
CGCAGCAAGGTTTATGTGGGCCGGGCGATCCAGAAGATCACGTACGGCGACGGGTCTACC
ACTTAGAGCAAGGGACAAGTCATACCTCCTCGCGAGTGCGGGCGGATGGGCGAGTGATTG
AGGTGCAGGGGAACCCGATGCCCGGCGGTGGATTTGTGATGAGCTTTACTGACATTACGG
TGTTTAGAGAAGCGGAACAAAGCCTGAAAATGGCCAACGAAACGCTAGAAGAGCGTGTAC
TGCAGCGTACCTTGGAGCTAGAAAAGCTCAATAAACAGTTAGTCACCGCGACCCAGCGTT
CGGAGCGCGAGTCGCAATCCAAATCGCGCTTTTTGGCGGCGGTCAGCCATGATTTGATGC
AGCCATTGAATGCCGCACGCCTGTTTGCCTCATCTTTATCTGAAGTGGCTAAAGAGGCGG
AGGTGCAGAAACTTGCCCACCATATTGAAAGTGCTTTGGGCGCGGCGGAGGATTTGATCA
GCGATTTGCTGGATATTTCGCGTTTGGAGTCCGGCAAAATCGATCTGCATCCGCACAGTT
TTGCGATTATGGATGTATTGTCGAATCTCAATGCCGAGTTCAGTGCCCTCGCCGCTAAAC
AAGGTGTGCAATTTAGCCTAGTGCCATCATTACTTTGGGTGCATTCAGATCCCAAATTGC
TGCGCCGAGTAATCCAAAATTTCCTGACTAATGCGTTTCGTTATAACCCGAACGGCAAAG
TGATTCTCGGGGTGCGCAGAGTCGCCACCGGGCAAGTGCGTATTGATGTGTGGGATAATG
GGATTGGTATTGAGCAAGATAAGCAGCAGGAAATTTTTGAGGAGTTTAACCGCGGTGGGC
AGGTACGCTCCGACCAAGGTCTAGGGCTTGGGCTGGCGATTTCGAAAGGGATTGCCCATG
TACTGGGTCATCACATTTCGATGCGCTCTTGGCCGGGGCAGGGCAGTGTTTTCTCGATTA
CTTTAGATCGCGCTCAACCCATGCCGTCGTCACTCACTCAGACGGTTGCGATGGTCAATG
AGAAAGGTTCAGAGCTGCAACATCTGCGTGTGCTGTGTGTCGATAACGAGCCAGATATTT
TGGTTGGGATGCGTGATTTGCTGGAGCGTTGGGGGTGTGAAGTCAAAACCGCGACCGATA
TTCATGGCAGCCTCAAAGCCTTGGAAGGGCAATGGATCCCCGATGTGATTTTGTCTGATT
ACCGCTTGGATAACGGACGGACAGGGCTTGAAGTGCTGCAGCAGTGCCGCTTGCGTTTGG
GGGATTGTTTCGCTGGCGTGATCATCAGTGCCGATCGCAATCCCGATATCTTGGATGGGA
TTGAATCAAGCGGTTTTCGCTTTATGGCTAAACCCATTAAGCCCCTCAAACTGAGAGCCT
TACTGAATAGTCTGTCTTGAGCCGATGGTCTGTTCAAAACAACCGTCTATACGCTGCCTA
CTTGCAACTTCAAGTCGTTTAGGAATATTGAAGGTACAGTAAGTATTAAGCCCTCAGATG
AGGGCTTAATACTTATGAGTGCTTAGTGGCATTCAATCGACAGAGGCCAGCCAATATCGG
TTTGACGGTTGGCTTCTAACTCTAACTCTGTACGAGTCAGTGGATTTTTTGCCAGCCATT
CACCGTCAAGCGTGAGCGTCAGCTTGTCCTCTTGTGCGCTCAATTCTACCATCGGCTCTA
ACGCCGGGCTGCGTCGATGGCTTAAGAGGACAGCAAGGCGCAGCAAACGCAGTACGCGTT
TACCACTGGTGCCTGACAGTGCATATTGTTCAGGTAACGAAGTTAACTGTTCGCGATAGC
GACGTACGATTTCACCTAAATAATGTTTTTGGGCGCGGGTATAACCGGGCAGATCAAGAT
GTTGGAGTAGGTAAGCGCTGTGCTCCCCCCCTTTTTTGAAATCGATGGTGAGACCAATTT
CATGCAACTTAGCTGCCGTACGCAGCAACATCTCTGCTTGTGGTTCATTGATCCACGCTT
CACCGCCACATTGCGCGAGCAGTTTACTGGCGAGAGTGGCGACTTGATCACCATAAGCGC
TATCGATCTGATAACGGGTTTGTACACAGCGAATGGTGCGCGCTCGAATATCTTCTTGGC
GTAGGTCTTGAACCATCTCATAGACGAGACCTTCACGCAGAGCACCGCCCGCTAGCGTCA
TCGCTTCGATGTTCAGTGATTCAAAAATCGCAATCAGAATCGATAGGCCACTTGGGAAAA
CCAGAGCACGTTCCAGCGTTAACCCTTCGATATCCAGCTCTTCGAGATGATCGGCCAGCA
TGGCTTGCTTTTGTAAACGCTTGAGTTTGGTCAGCGTAATGACTTCATCCATGCCTTGCG
CCAGCATGATCTCTTGCAGTGCTTGTACCGTACCACTGGCTCCAACACACACATTCCAGC
CAAGCTCAGTGTATTGAGTGAGGATCGGATCCAGCATCTGTTTGGCGGCTAAAATGGCGT
TATTAAAGTTGGTGGCCGTCAGCTGACGATCTTTGAAATGGCGCTCTAACCAAGTCACAC
AACCCATTTTCAAGCTGGTGAGGGCTTTGGCTTCAAAACCTTCACCGATAATCAGCTCGG
TACTCGCACCACCAATATCCACTACTAAGCGACGCCCTAAACCTCCCGAAGTGTGCGCGA
CTCCTTTATAGATAGTGGCCGCTTCTTCTTCACCGGAAATAACGTCGATCGGATGGCCTA
AAATCTGGTTCGCTTTAGCGATAAATTCACCGGCATTGGTGGCGGTACGCAGGGTTGCGG
TCCCTACAATTCGGATATTCTCTGCGGGAATATCTTGCAGTCGCTCGGCAAAAAGGCTGA
GACAATCCCACCCTCTTTGCATCGCATCTAAGCTCAAGGCGTTGTGTTCATCTAGACCGG
CTGCCAGACGCACCTTACGTTTGATTTTTGCCATTGTCTGCACACTGCCATCGATATGAC
GCACGACCAACATGTGAAAACTGTTGGAACCTAAATCAATGGCAGCATACAAGGGTGAAG
AAACGGCTTGGCTCATAGCGAAATCAGGCTTCCTTTTTCGGGCGTGGTGCGCGTGGGCGG
CGTTGCTGAGGTTTGCGATTGCCACCATTATTGCTATTGCGAGAACCTGCGGTATTGGTG
CGGCGCTGTTGTGGCGACGAACGTAGGCTCAGAGGCGCAGGTAAGTCCGTCAGCAGAGCT
GAAGGATCGTAGTCTGAGGTTGGAATCGCATGCTCAATGTAGCTTTCGATCGCCGGCAAA
TTAATCGCGTACTCTTCACACGCAAAGCTTATCGAGTGGCCACTTGCGCCCGCACGACCC
GTACGGCCAATACGGTGTACATAGTCTTCACAATCGTCAGGCAAATCGTAGTTAAACACG
TGGGTCACTTGAGGAATGTGCAAGCCGCGCGCCGCAACGTCGGTCGCAACCAGAATGTCC
ACATCACCTTGGGTGAACTGCTCTAAAATACGCTCACGTTTTTTCTGCGGTACATCACCA
GTCAGTAGGCCAACACGGTGGTTATCGGCCGCCAAATGTGCCCAAATCTGTTCACAGCGG
TGCTTAGTGTTAGCAAAAATGATTGCGCGATCTGGCCACTCTTCTTCGATAAGAGTCTGT
AGCAGCGCCATCTTGTGTTCGTTCGATGGGTAGAACAGCTCTTCCTGAATGCGATGACCG
GTTTTTTGCTCAGGTTCTACCACCACATGTTCAGGATTGTTCATGTGTTCAAAAGCCAGC
TCTTGCACGCGGTAAGAGAGGGTGGCAGAGAACAGCATGTTGAGACGATCTTTGGGCTCA
GGCATACGGCGGAACAAGAAACGAATGTCTTTAATAAAGCCGAGATCAAACATGCGATCT
GCTTCATCCAGTACCACTGCTTGAATGTGATTGAGGTTGAATACACGCTGTTTGTAGAAA
TCGATAATGCGGCCGGTGGTCCCGATCAGAATATCGACGCCACTTTGCAATTTTGCGAGT
TGCTTATCATAGCTTTCGCCACCATAAGCCAAAGCTGCTTTCAGACCAGTGGAGGCCAAC
AAAGGCTCGGCATCATTAAAGATCTGAATTGCCAGTTCGCGAGTCGGGGCCATAATAATG
GCGCGTGGCTGAGTTTCTGCTCGGCCTTCAGCGGCTGGTGTGGTCAATAAATGGTTGAAG
GTAGCAGTAAGAAACGCGAGCGTTTTACCAGTCCCTGTTTGGGCCTGGCCTGCGATGTCT
TGGCCGGAGAGCAGTACCGGCAACGCCAATGCTTGGATAGGGGTGCAGTAAACAAACCCC
TTTTTTTCCAGTCCATCAATAACTTGTGGCTGTAAACCAAAGTCGGCGAACTTATGCTCT
GTGATATGCGTCTTTTTCATGGCTATAGAATATCAGCTTACGCTTGCAATACGGAAGTAA
ATACATTCCAATAGAGCATCTATTTACTGGTTGAGTTATCACCAGTGCAGAAAATCACAT
TGGAGTGAAAGATGAGTGACAAAATTTTGCAGCTGACCGATGACGGTTTCGAGAACGATG
TAATCAAAGCTGCAGGCCCGGTTCTAGTTGACTTTTGGGCGGAGTGGTGTGGTCCTTGTA
AGATGATTGCCCCGATCCTAGATGAAGTGGCTGACGAATACGCAGGCAAACTCACTATCG
GTAAACTGAATATTGACCATAACGCGGGAACACCACCTAAGTTTGGTATCCGCGGCATCC
CAACACTGCTGCTGTTTAAAGATGGCAGTGTGGTAGCGACTAAAGTTGGTGCGCTATCAA
AGACTCAACTGAAAGAGTTCCTAGACGCGAACCTGTAATGAGTCAGACCGCCAAGCCGTA
CATAGCAATATGTACGGTTTTGTTTTTGGCAAAAAACAATTTCTAGACTAGGCTAATATT
TAGTGCTAGTTTATCGCACGTTAATTAAACAGTTGTTCACTTCTTGGTCAATCCTGAGAC
CATATCCATCTTAACTTAACAACGATCCTTTTTGACTAACTAAGTATCCACCACAATGAA
TCTAACAGAACTGAAGAACACCCCTGTGTCTGATCTGGTTAAGCTTGGCGAAAGTCTGGG
CCTTGAAAACCTGGCACGCCTACGCAAACAAGACATTATTTTCGCAATCCTCAAAGCACA
CGCAAAAAGTGGTGAAGACATTTTTGGCGATGGGGTTCTGGAAATTCTTCAAGACGGTTT
TGGTTTCTTACGTAGTGCAGACAGTTCATACCTTGCTGGCCCTGACGACATCTATGTGTC
ACCTAGCCAAATTCGTCGCTTTAACCTACGTACAGGCGACTCAATTGCCGGGAAAATTCG
TCCGCCGAAAGAGGGTGAACGTTACTTTGCATTGCTCAAAGTGAACACTGTAAACGATGA
CCGTCCAGACAACGCCCGCAACAAAATCCTTTTCGAGAACTTAACTCCTCTACACGCCAA
TGAACGTATGGTGATGGAACGTGGCAATGGCTCCACAGAAGACATCACGGCGCGTGTTCT
CGATTTGGCAGCACCGATTGGTAAAGGTCAACGTGGTTTGATCGTTGCTCCGCCAAAAGC
GGGTAAAACCATGCTGCTACAAAACATCGCTCAAAGCATCGCCAGCAATCACCCTGAGTG
TGTGCTGATGGTACTGCTGATTGACGAGCGTCCAGAAGAAGTGACTGAGATGCAGCGCCT
AGTAAAAGGTGAAGTGGTTGCTTCAACCTTTGATGAGCCAGCATCGCGCCACGTACAAGT
GGCAGAAATGGTGATTGAAAAAGCCAAACGTCTGGTTGAACACAAGAAAGACGTGGTGAT
CCTACTGGATTCAATTACTCGTCTAGCGCGTGCCTACAACACTGTGGTTCCTGCATCAGG
TAAAGTACTGACCGGTGGTGTGGATGCGAACGCATTGCATCGTCCTAAGCGTTTCTTTGG
TGCGGCACGTAATGTAGAAGAAGGTGGTAGCTTGACCATCATCGCTACTGCACTGGTTGA
TACCGGTTCTAAGATGGATGAAGTGATTTATGAAGAGTTCAAAGGTACAGGTAACATGGA
ACTGCACTTGAACCGTAAGATTGCTGAAAAACGTGTTTTCCCAGCTATCGACTTCAACCG
TTCAGGTACGCGTCGTGAAGAGTTACTGACTAAGACCGATGAGCTACAAAAGATGTGGAT
TCTACGCAAGATCGTTCACCCAATGGGCGAAACCGATGCGATGGAATTCCTGATTGATAA
GTTAGCCATGACCAAAACCAACGATGAGTTCTTTGACGCGATGCGTCGACAGTAATTGAA
CGTTATCTCAAACACCACCCTTGCGGTGGTGTTTTTGTTTGCGTTCTAGACCAGTGGTGT
CCACACTGATGTAGAACGAACAAGGAGGAGTATATGCAACAAGGATGGTTGTGCCTCGTT
CTTCTCTTTTTGTTAGGTTTGCCGCCTTACGCGCTTGGTGGTGATATCACGGCAACAGAG
CGTGAGCTTTGGCTTGCGGAGCCACAGACCCAACAGAAAGCCGAAGAGCTTTATCTGCTC
GCACTGCACAATGAAGTAGATCGCTTACAGTTCAATTTGCAGCGTATCAGTTATCCCGCA
CAAGAAGTCGTGCGTTTTCTTCTATTGCAAAAATTTGAACAAGGCCAGTTGATCTTAACG
GAGGAGCTTGCCGTATTCATTGCTGCTCAAAAATCACAGACACCCAATTATTTGATTGCT
GAACGGGGCGACGGTTATGAGTTCTCTGTCCCCGCTTTTGATTATGCCGCTATCGCCCAT
CGACTGTTAAAACAAGCACAGCAGCAACAAGATATCATGATGTTTGTGTTACAAGCAGAA
AATGGCGAACTCAATCTGCGTGAGTGGATTTCTGGTTCTTCGGCTCAATCAGTAGATGTT
CGTCAGCGCTTATTACTCACAGAGTTGCATCGTTTATCACCGCAAGCCATGGAGCGTTTG
ATTGCCCAAATTACTACTGAGCAGGTGACGAGTTGGCTGCCCTCGGCAACGGTGATGGTG
CAATTTGCGCGGCGTAGTCAAAGCCATGCCTTGTATCAAAGGCTTTGGTTAATGAAGGCT
AATGATGAAATTAGGCAAGAGGTTGCTCGTTTAGGGGCGCAAGCCGATGGTTTTGCTAAA
CAGCAATTAATGCTTGCTGTCGAAAATCCCAGCCTTAAGCAAGAGGCACTGCAAGCATTG
ATTGAAATACGCCCTATGTCGATGGAGGTTGAGCAATTCTTAATTGAGAAACTAGGACAA
AGTGAAAATGCCTCTCAGGTTGCGAGTATGCTTGCTCAATCGGGTTATCAAGGATGGTTG
CATGAGTTAGTCAGCTCGAATCGAGCGGTGAAACAGCAAGCGATTTTAGCGGTACTGAAT
CCATAACCAACAAATGTAAGAAAATGGCGCAGAACAATCTTGAGGTTTGTTATACTGCCG
CTATCGCTGTCAACGAGTAGTAGACCTATGAATTTTAAGGACTTACGGGATTTTCTTGAC
TATTTAGAGCAACGTGGTGAGCTAAAACGTATTACCCATCCGATTGATCCGCATTATGAA
ATGACCGAGATCAGCGACCGGACGTTACGTGCTAAAGGCCCAGCGTTGTTGTTTGAAAAT
CCGCTAGGTTACGACTTTCCAGTGCTAACCAATTTGTTTGGTACGCCAGAACGCGTTGCT
ATGGGCATGGGGCGACAGCAGGTTCAAGAGCTGCGTGATGTCGGTCAGTGGTTGGCTTAT
CTTAAAGAGCCAGAACCGCCTCGTGGTTTAAAAGAGCTGATTGAAAAGCTGCCCGTTTTT
AAACAAGTGCTCAATATGCCAGTTAAGCGCTTGCGTCGTGCTCCTTGCCAAGAAATCGTG
TGGCAGGGTGATGCGGTTGATCTCGATAAAATCCCTGTGATGAGCTGCTGGCCGGACGAT
GTTGCACCACTTTTAACTTGGGGTTTAACCATTACGCGTGGCCCACATAAAAAGCGCCAA
AACCTTGGGATCTATCGTCAGCAAAAAATCGCCCGTAATAAAGTCATCATGCGTTGGTTA
GCCCATCGCGGAGGGGCATTAGACTTGCGGGATTGGATGGAAAAACATCCCGGAGAGCCT
TTTCCTGTCAGCGTGGCGTTTGGTGCCGATCCGGCGACCATTCTCGGTGCAGTAACACCC
GTCCCAGATACCTTATCTGAATACGCGTTTGCTGGACTGTTGCGTGGCAGTCGTACTGAA
GTGGTCAAGTCGATCAGTAACGATCTGGAAGTGCCCGCAAGTGCTGAAATCGTGCTCGAA
GGCTATATCGATCCTAACGAATTTGCAGATGAAGGTCCTTATGGTGACCACACGGGTTAT
TACAACGAGGTTGAGCGCCATCATGTGTTCACTGTCACTCATGTGACCATGCGTAATAAG
CCGATTTATCACAGCACCTATACAGGGCGTCCGCCCGATGAACCCGCCGTGCTTGGTGTG
GCGCTTAACGAAGTCTTCGTACCTATCTTGCAAAAGCAGTTTCCTGAAATTGCCGATTTT
TATCTGCCGCCAGAAGGCTGCTCGTATCGCATGGCGATAGTGACACTTAAGAAACAGTAT
CCGGGACACGCTAAGCGGGTGATGCTGGGTGTGTGGTCATTCCTACGTCAATTTATGTAC
ACCAAGTTTGTGATTGTGTGTGATGAACAAGTGAATGCGCGCGATTGGCCACAAGTGATT
GCCGCTATGGTCAATCACATGTCGCCTCTGCGCGATACTCTATTTATTGAGCATACGCCG
ATTGACTCGCTGGATTTTGCTTCACCAGTGGTGGGTTTAGGCTCAAAAATCGGTTTGGAT
GCCACCGCCAAATGGCCTGCAGAGCTGGCGGTTTCTAATTCTGACCAGAGTGACAAGACA
ACGGAACTTTCACTGGAAGCGCTAAAAGCCTGCTTGAGTGATGAAGCGGATGTGTTGGAT
GTTGCATTACCGGAGGCGGCGAATGATAAGTTGGTTCTTCTACTTATTAATAAGCAGGAA
GCAGGGCAGGCACAGCAACTGTTACAGCGTGTAGTCGATAAACTCAATGGTGACTCGCCG
CTTAAGTTTGTGATCTTGTGCGATGATGACGTGAATATCCATGACTGGAATGATGTGATC
TGGGCAATGACCACACGCATGGATCCGGCACGTGATAGCTTACGAATCGTTGGCCAAGAT
TTGATCTGCTTTGATGCAACCAATAAACTGCCTGACGAAGTCGAACGTGAATGGGGTACT
CCGATCCGAAAAGATCCTAAGCTAGTCGCGAAAATCGATTCGTTATGGGATGAGTTAGGC
ATTGTATGACCTATACCGTCCGCATCGTGCCTAATGATAGACAATTTATAATTCACTCAG
GTGAAACGGTGCTTGATGCTGCGCTCAACCAGCAAATAGCCTTTCCCCACCGCTGCCGAA
TCGGCGCCTGTGCCGCTTGCTTATGTAAGTTGGTTGAAGGTGAGGTGGAGTATGAACTCG
AACCGTTATTGACCGAACAAGAAAAAGCGACAGGGTGGATATTTGCCTGCCAAGCCTGCG
CAATTACTGATTTAGTGCTGACTTTTGAAGAGTAAGCCAGAGGAAGTTCAATGATAATTC
AATGCCAAGTTAAGTCTGTGCAGCCGCTGGCGACGCATACTTACCAAATCCTATTACAAC
CCGAGCACGCGGTGGCTTACCAAGCCGGGCAGTATTTAATGGTGGTGATGGGCGAAAAAG
ATAAGCGACCATTTTCACTTGCCAGTAGTCCTTGCCGTAGCAATGGCGAGCTCGAACTGC
ATATTGGTGCGGCGGATCACAGCGCCTTTGCCCACCAAGTCGTGGAAAAATTTCAGCAAG
CCCATCTTAATCAGACATGGGTTGAAGTAGATGTGCCACATGGCAATGCCGCATTACAAG
AGAGTGAGCGACCTCTACTCTTAATCGCTGGCGGGACCGGCTTTAGCTATGTGCGTTCCA
TCTTAGATCATTGCCTCTCGCAAGGTAAAACTCAGCCTATCTACCTGTATTGGGGCGCGC
GTGATGCAGCTCAGCTGTACGCACTGAATGAGTTGCAAGAGCTTGCCAAGCAACATGCTC
ATTTGCAGGTTGTTCCAGTGGTCGAGCAAGCACAAGATGACTGGGCTGGAAAAGTTGGCA
ATGTACTGCAAGCGATTAACAACGACTTTGCAAGTTTAGAAGCATTTGACATCTATATAG
CAGGTCGCTTTGAGATGGCTGGAGCCGCACGTGAGCAATTTACTCAAAACAAACAAGCTC
GACGCGATCGAATGTTTGCCGATGCTTACGCCTTTATTTAACGCGCAGCTATAAACAAGA
TACAAGACAAAGCCCAACGCTAAATCGTTGGGCTTTTTTATGACTTTCTCTTTATAGATA
GACTAGAGCAAAAGCTTAAAAAGAATAACTCTGTGGATAAGTTGTCATCAAACTCTGAGT
AAAGTGGGATAAATAAGCCCTTGCGCGCAAATGCAGCGATTAAGCGCTATTTCTATAAAT
CTTCTCAAAAAACACTTGCCAGTGTGAAGCGGATCTCTATAATGCGCCCTCGTTGACGCA
GCAAGGGCTCACAGCCAAATCGATGCCTCAACAGGCCAGAAAAGAAAATTGAAAAAAGTG
TTTGACACGAAATCGATTCTCGCTAAAATGGCCGCCTCTTCTGAAGCAGATCGCCAAGAA
GAGCGCTCTTTAACAATATAAACCAATCAATCTGTGTGGGCACTCGTTGATGATAATCAA
AAAAGATTTATCAATGAACTGAGTGACCATTTGAATGAGCAATCATTCAGCACAGTCAAT
TCAACATTACTTCGCTTTTTATTAAGCAAAGAATGTAATCAGTATTCATTGAGCCGAAGC
GAAAGCTTCACAAAACTTTTAATTGAAGAGTTTGATCATGGCTCAGATTGAACGCTGGCG
GCAGGCCTAACACATGCAAGTCGAGCGGCAGCACAGAGGAACTTGTTCCTTGGGTGGCGA
GCGGCGGACGGGTGAGTAATGCCTGGGAAATTGCCCGGTAGAGGGGGATAACCATTGGAA
ACGATGGCTAATACCGCATAACCTCGCAAGAGCAAAGCAGGGGACCTTCGGGCCTTGCGC
TACCGGATATGCCCAGGTGGGATTAGCTAGTTGGTGAGGTAAGGGCTCACCAAGGCGACG
ATCCCTAGCTGGTCTGAGAGGATGATCAGCCACACTGGAACTGAGACACGGTCCAGACTC
CTACGGGAGGCAGCAGTGGGGAATATTGCACAATGGGCGCAAGCCTGATGCAGCCATGCC
GCGTGTATGAAGAAGGCCTTCGGGTTGTAAAGTACTTTCAGTAGGGAGGAAGGTGGTTAA
GTTAATACCTTAATCATTTGACGTTACCTACAGAAGAAGCACCGGCTAACTCCGTGCCAG
CAGCCGCGGTAATACGGAGGGTGCAAGCGTTAATCGGAATTACTGGGCGTAAAGCGCATG
CAGGTGGTTTGTTAAGTCAGATGTGAAAGCCCTGGGCTCAACCTAGGAATCGCATTTGAA
ACTGACAAGCTAGAGTACTGTAGAGGGGGGTAGAATTTCAGGTGTAGCGGTGAAATGCGT
AGAGATCTGAAGGAATACCGGTGGCGAAGGCGGCCCCCTGGACAGATACTGACACTCAGA
TGCGAAAGCGTGGGGAGCAAACAGGATTAGATACCCTGGTAGTCCACGCCGTAAACGATG
TCTACTTGGAGGTTGTGCCCTAGAGGTGTGGCTTTCGGAGCTAACGCGTTAAGTAGACCG
CCTGGGGAGTACGGTCGCAAGATTAAAACTCAAATGAATTGACGGGGGCCCGCACAAGCG
GTGGAGCATGTGGTTTAATTCGATGCAACGCGAAGAACCTTACCTACTCTTGACATCCAG
AGAATCTAGCGGAGACGCTGGAGTGCCTTCGGGAGCTCTGAGACAGGTGCTGCATGGCTG
TCGTCAGCTCGTGTTGTGAAATGTTGGGTTAAGTCCCGCAACGAGCGCAACCCTTATCCT
TGTTTGCCAGCACGTAATGGTGGGAACTCCAGGGAGACTGCCGGTGATAAACCGGAGGAA
GGTGGGGACGACGTCAAGTCATCATGGCCCTTACGAGTAGGGCTACACACGTGCTACAAT
GGCGTATACAGAGGGCAGCGATACCGCGAGGTGGAGCGAATCTCACAAAGTACGTCGTAG
TCCGGATTGGAGTCTGCAACTCGACTCCATGAAGTCGGAATCGCTAGTAATCGCAAATCA
GAATGTTGCGGTGAATACGTTCCCGGGCCTTGTACACACCGCCCGTCACACCATGGGAGT
GGGCTGCAAAAGAAGCAGGTAGTTTAACCTTCGGGAGGACGCTTGCCACTTTGTGGTTCA
TGACTGGGGTGAAGTCGTAACAAGGTAGCGCTAGGGGAACCTGGCGCTGGATCACCTCCT
TACACGATGATTATCGTGATGAGTGTCCACACAGATTGATTCGGTTTAGATTTGAGCATC
AAGTGGGTCTGTAGCTCAGGTGGTTAGAGCGTACGCCTGATAAGCGTAAGGTCGGTGGTT
CGAGTCCACTCAGACCCACCACTAACGATGGGGTTATAGCTCAGCTGGGAGAGCGCCTGC
CTTGCACGCAGGAGGTCTGCGGTTCGATCCCGCATAACTCCACCATCTTTAAGCGTTTTC
GCTGAGAATGTTTAAAAATGGTTTTCATCAGAAAATCTTGCTCTTTAACAATTTGGAAAG
CTGACAAAACAACAATTTATTGTTGTTTGTAAAGTTCTCAATGTTTATCGAAAGATAAAC
ACCAACAACACATTCAAGTGTGCTTGGTATCGAATAAGACTTCGGTCTTGTTCAAATTTG
AGTCCGGCAAAATCTGTCTCGCACTCATGTAAATTAAACGCGAGACAACTTAGGTTGTTT
AAACAACAACCCGAAACTCCTTCGGGTTGTATGGTTAAGTGACTAAGCGTACACGGTGGA
TGCCTGGGCAGTCAGAGGCGATGAAGGACGTACTAACTTGCGATAAGCGCAGATAAGGCA
GTAAGAGCCGTTTGAGTCTGCGATTTCCGAATGGGGAAACCCAACTGCATAAGCAGTTAC
TGTTAACTGAATACATAGGTTAACAGAGCAAACCGGGGGAACTGAAACATCTAAGTACCC
CGAGGAGAAGAAATCAACCGAGATTCCGGTAGTAGCGGCGAGCGAACCTGGATTAGCCCT
TAAGCACTCGGTGAAGTAGGTGAACAAGCTGGAAAGCTTGGCGATACAGGGTGATAGCCC
CGTAACCGACGCTTCATCGAGCGTGAAATCGAGTAGGGCGGGACACGTGATATCCTGTCT
GAATATGGGGGGACCATCCTCCAAGGCTAAATACTCCTGACTGACCGATAGTGAACCAGT
ACCGTGAGGGAAAGGCGAAAAGAACCCCTGTGAGGGGAGTGAAATAGAACCTGAAACCGT
GTACGTACAAGCAGTAGGAGCACCTTCGTGGTGTGACTGCGTACCTTTTGTATAATGGGT
CAGCGACTTATATTCAGTGGCAAGGTTAACCGTATAGGGGAGCCGTAGCGAAAGCGAGTC
TTAACTGGGCGCTCAGTCTCTGGATATAGACCCGAAACCGGGTGATCTAGCCATGGGCAG
GTTGAAGGTTGAGTAACATCAACTGGAGGACCGAACCGACTAATGTTGAAAAATTAGCGG
ATGACTTGTGGCTAGGGGTGAAAGGCCAATCAAACTCGGAGATAGCTGGTTCTCCCCGAA
AGCTATTTAGGTAGCGCCTCGGACGAATACTACTGGGGGTAGAGCACTGTTAAGGCTAGG
GGGTCATCCCGACTTACCAACCCTTTGCAAACTCCGAATACCAGTAAGTACTATCCGGGA
GACACACGGCGGGTGCTAACGTCCGTCGTGGAGAGGGAAACAACCCAGACCGCCAGCTAA
GGTCCCAAAGTATTGCTAAGTGGGAAACGATGTGGGAAGGCTCAGACAGCTAGGATGTTG
GCTTAGAAGCAGCCATCATTTAAAGAAAGCGTAATAGCTCACTAGTCGAGTCGGCCTGCG
CGGAAGATGTAACGGGGCTAAGCAATACACCGAAGCTGCGGCAATGTCTTTTAGACATTG
GGTAGGGGAGCGTTCTGTAAGCCGTTGAAGGTGAATCGTAAGGTTTGCTGGAGGTATCAG
AAGTGCGAATGCTGACATGAGTAACGACAAAGGGGGTGAAAAACCTCCTCGCCGGAAGAC
CAAGGGTTCCTGTCCAACGTTAATCGGGGCAGGGTGAGTCGACCCCTAAGGTGAGGCCGA
AAGGCGTAATCGATGGGAAACGGGTTAATATTCCCGTACTTCTGACTATTGCGATGGGGG
GACGGAGAAGGCTAGGTGGGCCAGGCGACGGTTGTCCTGGTTCAAGTGCGTAGGCTTGAG
AGTTAGGTAAATCCGGCTCTCTCTAAGGCTGAGACACGACGTCGAGCTACTACGGTAGTG
AAGTCATTGATGCCATGCTTCCAGGAAAAGCCTCTAAGCTTCAGATAGTCAGGAATCGTA
CCCCAAACCGACACAGGTGGTCGGGTAGAGAATACCAAGGCGCTTGAGAGAACTCGGGTG
AAGGAACTAGGCAAAATGGTACCGTAACTTCGGGAGAAGGTACGCTCTTGATGGTGAAGT
CCCTCGCGGATGGAGCTGACGAGAGTCGCAGATACCAGGTGGCTGCAACTGTTTATTAAA
AACACAGCACTGTGCAAAATCGCAAGATGACGTATACGGTGTGACGCCTGCCCGGTGCCG
GAAGGTTAATTGATGGGGTTAGCGCAAGCGAAGCTCTTGATCGAAGCCCCGGTAAACGGC
GGCCGTAACTATAACGGTCCTAAGGTAGCGAAATTCCTTGTCGGGTAAGTTCCGACCTGC
ACGAATGGCGTAATGATGGCCACGCTGTCTCCACCCGAGACTCAGTGAAATTGAAATCGC
TGTGAAGATGCAGTGTACCCGCGGCTAGACGGAAAGACCCCGTGAACCTTTACTACAGCT
TGGCACTGAACATTGAACCTACATGTGTAGGATAGGTGGGAGGCTATGAAGACGTGACGC
CAGTTGCGTTGGAGCCGTCCTTGAAATACCACCCTTGTATGTTTGATGTTCTAACTTAGA
CCCATTATCTGGGTTGAGGACAGTGCCTGGTGGGTAGTTTGACTGGGGCGGTCTCCTCCC
AAAGAGTAACGGAGGAGCACGAAGGTGGGCTAATCACGGTTGGACATCGTGAGGTTAGTG
CAATGGCATAAGCCCGCTTAACTGCGAGAATGACGGTTCGAGCAGGTGCGAAAGCAGGTC
ATAGTGATCCGGTGGTTCTGTATGGAAGGGCCATCGCTCAACGGATAAAAGGTACTCCGG
GGATAACAGGCTGATACCGCCCAAGAGTTCATATCGACGGCGGTGTTTGGCACYTCGATG
TCGGCTCATCACATCCTGGGGCTGAAGTCGGTCCCAAGGGTATGGCTGTTCGCCATTTAA
AGTGGTACGCGAGCTGGGTTTAGAACGTCGTGAGACAGTTCGGTCCCTATCTGCCGTGGG
CGTTGGAAGATTGAAGGGGGCTGCTCCTAGTACGAGAGGACCGGAGTGGACGAACCTCTG
GTGTTCGGGTTGTGTCGCCAGACGCATTGCCCGGTAGCTAAGTTCGGAATTGATAAGCGC
TGAAAGCATCTAAGCGCGAAGCGAGCCCTGAGATGAGTCTTCCCTGACAGTTTAACTGTC
CTAAAGGGTTGTTCGAGACTAGAACGTTGATAGGCAGGGTGTGTAAGCGTTGTGAGGCGT
TGAGCTAACCTGTACTAATTGCCCGTGAGGCTTAACCATACAACACCCAAGGGGTTTTGT
AGTGGACTCAAAGCTAAGCGCATAAGAATGTGTGTGAGAACGAAGACAGCTTTCCAGAAT
TGTTGGTTATCACTTTTTAAGAAAAAGTGAAATCAAAAACAGAATTTGCTTGGCGACCAT
AGCGTTTTGGACCCACCTGATTCCATCCCGAACTCAGAAGTGAAACGAAACAGCGTCGAT
GGTAGTGTGGGGTCTCCCCATGTGAGAGTAGAACATCGCCAGGCTTTTAATTTGGTCTAA
CCAGACAGCGGAGCGGTAGTTCAGTCGGTTAGAATACCGGCCTGTCACGCCGGGGGTCGC
GGGTTCGAGTCCCGTCCGCTCCGCCACTTATTACGAAACCCAGTCTTAGGACTGGGTTTT
TTGCTTTCTGGAAATCATTGAAAGCCAGAGGTAATTACTGCTTATCGCCTATCCCAGTGC
TCATCCTCTATGATGTTCAATCATCCCAAACTGTCCAACTCTTCTTACTGCTCTTTTTGT
CTTTGTCTTTTTGCGTTTATCCATCGGAATTTTTCAATAAAGCTTCTGTCAGTGCATAGT
CGTTTCGGATGGCTATATTGAGCAATAAAAAAGCCGATGCGAATGCATCGGCTGGTAGTG
TAAGCGTTGATTATAAGATTTGTTTGAGGACACGATCGGCTTTTAGACGCATGATTCGGC
GTACTAAGCGTTGTACCTTTTCTGGGTAGTGCTCGGGTTTTTCAATTTGCTTATAAGTAC
AGATTAACTGAGTATGCTGCAGAATATTGTCAATTTCAGCTTCAAATTTGGTAGTAAGGT
GATGGTAATCATCACGAATTAAAATTGCATTTTCGAGGTCGAGCTTCCAAGCGCGTGGAT
TGAGGTTATTACCTGTGATGAGCATATAACGTTTATCCACCCAAATTCCCTTGAGATGAA
AGCTGTGATTTTCATGCTTCCAGAGGTGGATTGAGAGCTTGCGGCTTGCAATATGAGCTT
CATTGGCTTTCGCAAAGCGGCGCAGATTAAGTTCATACAAGTAAGGTAAGCCACCGATAG
TCTTGAATGGCTCTTCTGGTGCAATGTAGAAGTCATTCGCGGTTTTATCGCCAATCACAA
TATGGACTTTCACGCCACGTCGCAGTGCTTTTTTCACCTCTTTAGCGATACTCGGCGGGA
AATTAAAGTATGGCGTGCAGATAAACACTTCATCTTTAGCAGAGGCTAACAATTGGATAA
TGCTTTGGTTCAACCGATTTCTGCGTCGACCGAGTCCAACCAAGGGTGTGACAGCGACTT
GACCTTCATTCACTTTCTGTTTAGCAAATTGGTAATTGGCTTGAGCAAGTGAAGCTCGGA
ATTGGCGGATATCAGACTTAATCTCTTTTGTGGTGGGTTTGCTACCACAAGCGAGGTTAT
TGACAGCCGGGTGAGCCAGCATTTCTTGTTGGATAAAATGCACCATGCTGTCGGCAAGTT
CAGCATTTTCTAAGGTATGGTAGCGATCAAAACGATAGCGGCCATGAAACTGGAGATAGA
CATTATTGAGGCTCGCACCGCTGTAGATGACTTGATCATCAATAATGAAGCCTTTTAGAT
GCAGAACGCCAAAGACTTCCCGCCCTCTAACCGGTATGCCATAAACAGGAATACAGTGCT
CATGTTGCTGAGCAAAGTCACGATACATGGCTGCATTGCCTTCGGATTCTGCTGCACCGA
TCAAGCCACGCTGAGCACGGTGCCAGTCAACACAAATATGTATTTCGAGTCCTGGGTTAC
GCTGCTTGGCGGCATAGAGTTCAGTAAGAATTTCACGGCCAGCATCGTCATTTTCTAAAT
AAAGTGCAACGAGGTAGATACGTTTGCGTGCCTGACGAATCGATTCAACCAAATGAGTTC
GAAATTCTGCAGCCGAGAGCAGTACGCCAAATTTGTCAGGATCTTGCGCAATCGCTGGTA
GTTGTTCGATTGGGTTTCTTCGAGCAATCATTGGGATGCATTACCTTGTTGTGTGCAAAA
TTGCGAGCAGTGGATATTACCAAAACTGGTTAAGAAAAGGCTAGAAATGGCGACCATTCT
TGACATTACTTCGCTTGATATTGCATCGGAATGAGATCCTTACCAGATCTCGAGTAACGC
TCAAAGAGTAGATGGAGCTCGGCGGGTAAAGCATGAGGTGCAATTTGAATAAAATGGCCT
TGCTGATAGAAATGTTCGAGATGGGTATAAGCAAAACAAAAGGTTGCTGGATTGAGCCAT
TGCTTTTGGCAGTAGTCGAGCAGTTGCTTACCAATCCCTTGTTGACGGCTCTGGGCTTCC
ACTGCCATGCCAGTCAGTAGGCGATATTGACCAATCATACGAAAACGTACCACGCCCACG
ATCTCACGATCCTTGAGAGCAACAATCACCTGTTCATCACTTTTGGGTTTGCTCCCTGGA
TAGTGGTTTTTATAAAAACGTTTGATAAGCGGGAGCTTAATGGGGGCAAATTGCTGAAAC
TCTAACATTGGTCTTTCGTGCTTGTCGGCCATCTGAGGTAGAATATGGCCAGTTTAAGTT
ATCCAAAGACGACCATGCAAATTCAACTCGGTGCGAACCTCAAACCCTACCACACCTTTG
GTATTGAACAGTTAGCTGCTCAATTGGTCGTGGCGGAATCGATTGACGATCTTAAGGCGC
TCTATTGCTCAGCTGAATGGGCTAGCCTACCTAAGCTTATTATAGGCAAAGGCAGTAATA
TGCTTTTTACTTGTCACTATACAGGTATGATAGTGGTTAACCGCCTCAATGGTATAGAGC
ATCAACAAGATGATGATTACCATCGGCTGCATGTGGCCGGTGGTGAAGATTGGCCTTCAC
TCGTAAGTTGGTGTGTGGAGCAGGGGATCGGCGGTTTAGAGAATCTTGCTTTGATCCCTG
GCTGTGCTGGCTCTGCACCAATCCAAAATATTGGCGCGTATGGCGTTGAGTTTAAAGATG
TTTGTGATTACGTCGAGTACTTATGCCTAGAGACTGGCACAGTGAAGCGTTTGACGATGG
AAGAGTGCCAATTTGGGTACCGTGACTCCATTTTCAAACATCAGCTTTATCAAAAAGCAG
TTGTGACTGCGGTAGGGTTAAAATTCGCTAAAGCTTGGCAGCCGATTATCCAATACGGCC
CACTAAAAGATTTGTCCTCGGACTGTGCTATTCATGATGTGTATCAGAGAGTTTGCGCTA
CGCGAATGGAAAAACTGCCTGATCCTGCTGTGATGGGGAATGCGGGCAGTTTCTTTAAAA
ACCCTGTGATCAGTCAGCAAGCCTTTGCTCGACTGCAAATTGAGCATCCCGATGTGGTGG
CATATCCAGCTGAACAAGGGGTCAAGGTAGCGGCCGGATGGTTGATTGATCAAGCGGGTT
TGAAAGGTCACCAAATCGGAGGAGCGAAAGTTCACCCTAAACAAGCTCTGGTGATCGTTA
ATACGGGTGATGCGAGTGCGCAAGATGTACTCATGCTGGCGGCTGATATTCAGCAGCGCG
TGTTCAACTGCTATGGCATTGAACTTGAACATGAAGTGCGATTTATTGGCGAAAGTGAAG
AAACCAATTTAAAGCAATGGATGAGTGAACAAGCATGAAAGAGCACAGCGCTAAACTAGC
CATACTCAAACAATTAGCCGATGGCGATTTTCACTCTGGTGAAGTGTTGGGTGCTCAGCT
GGGGATCTCGCGAGCAGCCATCAGTAAGCATATTCAGGGCATCCGCGACTGGGGTGTGGA
TGTGTTTCGTGTACAGGGTAAAGGGTATCAACTTGCTCAAGCGATGACGTTGCTCGATCA
ATCGGTAATCCAATCGCAAGTGAATAATCCTGTCGAGCTGCATCCGATTATTGGCTCGAC
CAATCAATATCTGCTCGATCATGTCGAGACGCTGGTATCGGGAACGGTCTGTTTAGCAGA
ATATCAAGCCAGTGGTCGTGGTCGGCGTGGTCGGCATTGGGTTTCTCCATTTGGCGCTAA
TCTTTATCTCTCGATCTATTGGCGTTTAGATGCCGGTATGGCAGCCGCGATGGGGCTGAG
TTTAGTCGTGGGTGTGGCCATTGTTGAAGCGCTGGAAGCCATGGGAGTGGATGGCGTTAA
ACTAAAATGGCCAAACGATCTCTATTATCAAGATAAAAAGTTGGCGGGCATTTTAGTCGA
AATGTCTGGTCAAGCTGGTGCGGCAGCACATTTAGTGATCGGCATGGGGATCAACCTTGC
TATGCGCGATAACGAGGGCAATATCGATCAGCCTTGGATAAGTCTTGCAGAAGTGACTGG
CCAAAGCCGGATTGATCGTAATGCTTTAGCGATTAATCTGATTGCTGCGCTAGATCGCAC
CTTACGCCAGTATGAAATTTCAGGTATGCAAAACTTTGTTGAGCGTTGGAATCGTTGGGA
TAACTTCATCGGTCGTCCAGTTAAACTGCTGATGGGGGCGAATGAGGTGCGCGGTATTGA
GCGCGGGATTGATGAACACGGCGGCGTATTATTAGAAACCGAAGAGGGGTTGAAAAGTTT
TATTGGCGGTGAGATATCCCTACGTAAAAACGACTAGAGCAGAATTAAAGCCAAATAAAG
AGGCGTCAGCCTCTTTTTCTTGAGCACTATTTACGGAGCAGGACTTCTTCTACCGTATGG
TTAAGCCCTTTGCGTAAAATCAAATGTGCACGACCTTTGGTCGGCAAGATATTCTCAACC
AGATTTTTACCGTTGATGGTTTCCCAAATGGAACGCGCTTTCTGTTCAGCTTGGGCTTCA
GTGAGTGCAGTGTAGTGGCTGAAATAGGAGCCGGGCTTTTTAAATGCACCCTGGCGAAAT
TTCATAAAGCGCTCGATATACCACTTTTCTATCAGTTGACTATCGGCATCGACATAAATC
GAAAAATCCAGGAAATCAGAGATAAATACGCGGTGTGGGTCATGAGGGTAGTCCATACCA
CTTTGCAGTACATTTAAGCCTTCAATGATCAGCACATCCGGGCGGTCGACCACTTTCATT
TCATCGGTAATATCATAAGTGAGATGTGAATAAACGGGGGCGGTTACATTGGGCTGGCCA
GCTTTAACCTCAGAAACAAATTCCACCAAACGGCGAATATCATAAGATTCAGGAAAGCCC
TTCTTATGCATAATGCCACGTTCAGTCAGTACCTTATTGGGGTATAAAAAGCCGTCTGTG
GTGATCAGTTCGACCTTCGGATGATTCTCCCAACGTGATAAGAGAGCTTTCAGTAAGCGA
GCCGTTGTACTTTTACCGACGGCAACGCTGCCCGCTATGCCAATCACAAAAGGGGGTGCT
GATTCGGTATTACCCAAAAACTGATGCAACACACCATTACGACTTTGACGCGCAGCCACA
TACAAATTCAGTAGACGAGCGAGGGGAAGATAGATTTCAACCGCTTCGGTCATCGATAAA
TGGTCATTGATGCCCTGTAACTCTTTTAGATCGCTTTCAGAGAGCGTCATAGGTACTGAA
TTGCGCAATTGGGCCCAGTGTTGGCGATCAAAGGTTAAATAAGGGCTCATAATCGGTTCA
ATCATGCGGTTGAGAATAAGGAAAGCGAAAATACAATAAGCACAAGATAAAACAAAATAG
AAAGATGCGAGAATTAGCGATTGCGCTCTAATTTGACTGAAAAAACAACGAACAAGCAAA
ATCCTTTGAAAATTGAGTTTTTTTTCAAGATAAGGGTTGCAACCCCCAAGATCATTCACT
AGAATGCGCACCACTTATGCCGACTTAGCTCAGTAGGTAGAGCAACTGACTTGTAATCAG
TAGGTCACCAGTTCGATTCCGGTAGTCGGCACCATTTTCTCCACTAGCAGTGAAAATGGT
CAAAAATTTGGAGGGGTTCCCGAGTGGCCAAAGGGAGCAGACTGTAAATCTGCCGGCTCC
GCCTTCGATGGTTCGAATCCGTCCCCCTCCACCATATTCTTAAGGAAATAGCTCTCAGAG
TTACGTGTTGCGGGCATCGTATAATGGCTATTACCTCAGCCTTCCAAGCTGATGATGCGG
GTTCGATTCCCGCTGCCCGCTCCACTCATTTTAGAGTGCTGATATAGCTCAGATGGTAGA
GCGCATCCTTGGTAAGGATGAGGTCGGCAGTTCGATTCTGCCTATCAGCACCAGCTCTAA
GCCTCTAAGCAAAGTTTTCCTTTTGATATATACTTTACTACCGATATTTTTTGGTTGCGT
GGTCATCTCAAAAGCCACCTAAATCCGTACCTAGAGGGACAACTCATGTCTAAAGAGAAA
TTTGAACGTACGAAACCGCACGTAAACGTTGGTACTATCGGCCACGTTGACCACGGTAAA
ACAACTCTAACTGCAGCTATCTGTACTGTACTTGCAAAAGTATACGGCGGTAAAGCTCGT
GACTTCGCGTCAATCGACAACGCACCAGAAGAGCGTGAGCGTGGTATTACAATCAATACT
TCTCACGTAGAGTACGATACTCCAAACCGTCACTACGCACACGTAGACTGTCCAGGACAC
GCGGATTATGTTAAGAACATGATCACCGGTGCAGCACAGATGGACGGCGGTATCCTAGTT
GTAGCGGCAACTGACGGTCGAATGCCACAAACTCGTGAGCACATCCTGCTGGGTCGCCAA
GTAGGTATTCCTTACATCATCGTATTCATGAACAAGTGTGACATGGTTGACGATGAAGAG
CTTCTAGAGCTGGTAGAGATGGAAGTTCGTGAGCTGCTGTCTGAGTACGATTTCCCAGGT
GATGACCTGCCAGTAATCCAAGGTTCAGCACTAGGCGCGCTAAACGGCGAAGCACAGTGG
GAAGCGAAGATTGTTGAGCTAGCAGAAGCACTGGATACTTATATTCCAGAGCCAGAGCGT
GCAGTAGACATGGCATTCCTGATGCCAATCGAAGACGTATTCTCAATCCAAGGTCGTGGT
ACAGTAGTAACTGGCCGTATCGAGCGCGGCATCCTGAAAGTGGGTGACGAAGTAGCGATC
GTTGGTATCAAAGAGACAGTAAAAACGACCTGTACAGGTGTAGAGATGTTCCGTAAGCTG
CTTGACGAAGGTCGTGCAGGTGAGAACGTAGGTGCACTACTACGTGGTACTAAGCGTGAA
GAAGTAGAGCGTGGTCAAGTACTGGCGAAGCCAGGTTCAATCACACCACACACTAAGTTC
GAATCAGAAGTATACGTACTGTCAAAAGATGAAGGTGGCCGTCATACTCCATTCTTCAAA
GGTTACCGTCCACAGTTCTACTTCCGTACAACTGACGTAACAGGCAGCATCGAGCTACCA
GAGGGCGTAGAAATGGTAATGCCAGGCGACAACGTGAAGATGGTTGTAGACCTGATTGCA
CCAATCGCGATGGACGAAGGTCTACGCTTCGCTATCCGTGAAGGTGGCCGTACTGTAGGT
GCTGGTGTTGTAGCTAAGATCATCGCTTAATTATTTGACTAAGCACTACTAAAAAGGGCA
TCATTTGATGCCCTTTTTCTGCGCTGCGCAATAATGTGTCGATTTCTTGATCAAACGCAG
CCAAAATTTGGGGTTGAGAGAGTATTTTCTCGCTCTTTAGTATGGAATCAGCGCATTGCG
TTGACCGAATGGATTTGCCCTGCAACAGCGGGGTCGTTGTCGTCTAGAAGTCAGATATGT
GACAGGTTGGTTTATGAAAGCAAACAACGCTGAAGCTCCTGATAGCTCAAATGCAGCAGA
CACTCTAAAGTGGGTAGCCACTTTTGTTCTGCTGGTTGCCGCTGTTGTGGGTAATTACCT
GTATGGTGAACTGTCTGTGGTGGCTCGCGCCGCAGGTGTAATTGTGTTGATTGCTGCAGC
ACTTGGTGTTGCTGCGACAACAACAAAAGGCAAAGAAGCGATCGTTTTTGCTCGCGAATC
TCGCATGGAAGTTCGCAAAGTAGTTTGGCCAACACGCCAAGAAACTATGCAAACCACGCT
GATCGTTTTAGCAGTAAGTATTGTAATGGCTCTGGCGCTTTGGGGTATTGACGGCATTAT
GGTTCGTCTAGTGGCCTTTGCGACCGGAGTATAGTAGAGGGTTTAATACATGAGTGAAGC
TCCCAAAAAACGCTGGTATGTAGTTCAAGCCTTCTCGGGATTTGAAGGACGTGTTGCTCA
GTCACTTCGTGAACATATCAAAATGCACGGTATGGAAGAGCTGTTTGGTGAAGTGTTAGT
ACCAACAGAAGAAGTGGTAGAAATGCGCGCTGGCCAACGCCGCAAAAGTGAACGTAAATT
CTTCCCAGGTTATGTGCTAGTGCAGATGATCATGAATGATGAATCTTGGCACTTGGTACG
TAGCGTACCTCGCGTGATGGGATTCATCGGTGGTACATCAGATCGCCCAGCTCCTATCAC
AGATAAGGAAGCGGATGCGATTCTGAATCGTCTTGAGAAAGCCAGCGAAGCACCACGTCC
TAAAACCATGTTTGAAGCAGGTGAAGTCGTGCGTGTTAACGACGGTCCATTTGCTGACTT
CAACGGTACCGTTGAAGAGGTGGATTACGAGAAAAGCCGCTTGAAAGTGTCGGTTTCGAT
CTTTGGTCGTGCAACACCTGTTGAACTCGAATTTGGTCAAGTGGAAAAGCTTGATTAAAA
AAGCATCTCTTTAGGCTTGTCTGGGGCGTGGATTATGACTATAATTTCGCGCCTTTTTAC
AGGTTCTTTATGAAAACCGGGGAGCTGATCAATCGATTAGCGTTTGCACCCATAATCTAG
GAAATATCATGGCTAAGAAAGTTGAAGCTTATGTAAAGCTGCAAGTTGCAGCTGGCATGG
CAAACCCAAGTCCACCAGTTGGTCCTGCTCTAGGTCAACGCGGTGTTAACATCATGGAAT
TCTGTAAAGCGTTCAACGCACGTACAGAATCTCTAGAGAAAGGTCTACCAATCCCAGTAG
TTATTACTGTGTACAGCGACCGTTCTTTCACGTTCGAAACTAAGACTCCACCAGCATCTG
TTCTTCTGAAGAAAGCAGCTGGCATCAAGTCTGGTTCTGCACGTCCTAACACTGCTAAAG
TGGGCACAATCACTGACGCTCAAATCCAAGAAATCGCTGCGACTAAAGCAGCTGACATGA
CTGGTGCTGATATCGAAGCGATGAAGCGTTCTATCGCAGGTACTGCTCGCTCAATGGGCC
TAGTGGTTGAGGGTTAATACAATGGCAAAACTAACTAAGCGTATGCGTACTATCCGCGCA
AAAGTGGATGTAACTAAAGAGTACGACATCAACGAAGCTGTTGCTCTGCTGAAAGAGCTG
GCAACTGCGAAGTTCGTTGAATCAGTTGACGTTGCTGTTAACCTGGGTATCGATGCTCGT
AAATCTGACCAAAACGTTCGTGGCGCTACTGTACTGCCACACGGTACTGGCCGTGACATC
CGCGTAGCGGTATTCACTCAAGGTGCTAACGCTGAAGCAGCTAAAGCAGCTGGTGCAGAA
CTGGTTGGTATGGAAGATCTGGCTGATCTCGTGAAAAAAGGCGAAATGAACTTCGACGTA
GTTATCGCATCTCCAGATGCAATGCGCGTTGTTGGTCAACTAGGTACTATCCTAGGCCCA
CGTGGTCTGATGCCAAACCCGAAAGTTGGTACTGTAACTCCTAACGTTGCTGAAGCGGTT
AAGAACGCGAAAGCAGGTCAGGTTCGTTACCGTAACGACAAGAACGGTATCATCCATACC
ACTATCGGTAAGGTGACGTTCGAAGCAGACCAACTGAAAGAGAACTTAGAAGCTCTGCTG
GTTGCTCTGAAGAAAGCAAAACCATCTTCTGCGAAAGGCGTTTTCGTGAAGAAGGTAAGC
ATCTCTACTACTATGGGTGCTGGCGTTGCTGTCGATCAGAATACTCTGAGCGCACAAGTT
TAATGCATTTGCTTAGGCGCAGAATTTGTGTATAATTCTGCGCCTAATATTTGTGGTTGG
GGCTGAACTTTTACCTCGTGGTGAAAACCCAGTCTCCGTCCAAGACCGTAGGCGTTATCC
TCGGATAACTTAATAAAACCTACGTAGATGGTGCCCGAACTGACAGAAAGATCTACTTTT
TAAGTTACCTTTCTTCTGGGACTGCACCAAAAAAGCTCTCACTGTTGTTGATAATAGTGA
GCGGTGTAACGACAACCAGGAGTTAATCCAAGATGGCTTTAAATCTTCAAGACAAAAAAG
CAATTGTTGCTGAAGTCAACGAAGCGGCCAGTGGTGCACTTTCTGCAGTTGTTGCTGACT
CTCGTGGTGTTCAAGTTGCTGCGATGACTAATCTGCGTAAACAAGCTCGTGAAGCGGGCG
TTTACCTGAAAGTTGTTCGTAACACACTGGCACGTCGCGCAGTAGAAGGCACAGCTTACG
AATGTCTGAAAGACGTATTCGTAGGCCCTACTTTGATCGGCTTCTCTAACGAGCACCCAG
GTGCTGCAGCGCGTCTTTTCAAAGACTTCGCTAAAGAGAACAAAGCATTCGAGATCAAAG
CAGCTGCATTTGAAGGTGTACTGACTGACCCTGAAGTACTAGCGACACTACCAACTTACG
ACGAAGCGATTGCACGCCTGATGATGTGCATGAAAGAAGCTTCTGCTGGCAAGCTGGTTC
GTACAATCGCTGCTGTCCGCGATCAAAAAGAAGCTGCATAAGCAAAATCGCTTTTGCTTT
TTACTGGTTGCTAAATAAACTTATTGTTGACTTAAAAGAGAATTGTTATGTCTATTACTA
ACGAGCAAATCCTAGACGCTATTGCAGAAATGTCTGTAATGCAAGTTGTTGAACTGATCT
CTGCTATGGAAGAGAAGTTCGGTGTTTCTGCTGCTGCTGCAGTTGTTTCTGGTCCAGCTG
CTGCTGCTGCAGTTGAAGAGCAAACTGAATTCAACGTAATTCTGGCTGCTGCTGGCGCGA
ACAAAGTTGCTGTTATCAAAGCAGTACGTGGCGCAACTGGCCTAGGTCTGAAAGAAGCTA
AAGCTCTTGTAGACGGCGCTCCAGCATCTGTTAAAGAAGCTGTATCTAAAGAAGAAGCAG
AAGCACTGAAGAAAGAGCTTGAAGAAGCTGGTGCAACTGTTGAAGTTAAGTAATTCCTAC
TTAATTTCTTAGCCGAAAGGCTAATGGCTGGTGGTTTAATAACCACCGGCCTTTTTGCGC
TGTAGGGTATGGACGAATTTTCCCGCTGTTTAAGCGTTCCATATTCATGCAAATGAGTTC
ATTTCAACGCAATGAATTCACACTACAGTAAACAGCGATTAGTCACTGTCCTCACCCTTT
TTAACCTGAAAGGTGGACAGTTTGGGTCACTTATCAGCGAGCTGAGGAACCCCATGGTTT
ACTCTTATACCGAGAAAAAGCGCATCCGTAAGGACTTTGGTACTCGTCCACAAGTGTTGG
ACATTCCATACCTGCTATCGATCCAGCTCGATTCGTTCGAAAAGTTCATCGAACAGGATC
CTGAAGGACAATACGGTCTTGAAGCCGCTTTTCGTTCTGTATTTCCAATTCAGAGCTATA
ACGGCAATTCAGAGCTGCAATACGTTAGCTACCGTCTTGGTGAGCCAGTTTTTGACGTTA
AAGAATGTCAAATCCGTGGTGTAACTTATTCAAAACCGCTACGCGTGAAATTACGCTTAG
TGATCTTTGATAAAGACGCGCCAGCAGGTACTGTCAAAGATATTAAAGAACAAGAAGTCT
ACATGGGCGAAATTCCGCTCATGACAGAAAATGGTACCTTCGTAATCAATGGTACTGAGA
GGGTTATCGTATCCCAGCTGCACCGAAGCCCAGGCGTGTTCTTCGACAGCGATAAGGGTA
AGACCCACTCTTCAGGTAAAGTTCTGTATAACGCACGTATCATTCCGTACCGTGGTTCAT
GGCTCGATTTTGAGTTCGATCCAAAAGACAACCTGTACGTACGTATTGACCGTCGTCGTA
AGCTGCCTGCATCGATCATCCTGCGTGCACTAGGTAAAACTAGCGCCGAGATCCTGGACA
TCTTCTTCGAAAAAGTGAATTTCGAAGTGAAAGATCAAACTCTAATGATGGAGTTGGTTC
CAGAGCGTCTGCGTGGTGAAACTGCGACCTTCGATATCGAAGCGGATGGCAAGGTTTACG
TAGAGAAAGGCCGTCGTGTGACTGCACGTCACATCCGTCAACTTGAAAAAGATGGCGTGA
ACTTTATTGAAGTTCCGGTTGAGTACATCGTAGGTAAAGTATCTGCGAAAGATTACGTGA
ATGAAGCGACTGGCGAACTGATCATTACCGCGAACCAGGAAATCAGCCTGGAAGCGCTAG
CGAACCTGTCTCAAGCCGGTTACAAAAAGCTAGAAGTTCTATTTACCAATGATCTGGACC
ACGGTCCGTTCATGTCAGAAACCCTGCGTGTTGATAGCACGACAGATCGCATCTCTGCAC
TGGTAGAAATCTACCGCATGATGCGCCCTGGCGAGCCACCAACGAAAGAAGCCGCGGAAT
CGCTGTTTGAAAGTCTATTCTTCTCTGCAGAGCGTTACGATCTGTCGACTGTTGGCCGTA
TGAAGTTCAACAGCTCAATCGGTCGTGAAGATGCGGAAGAGCAAGGCACGCTGGACGAAG
TTGACATCATCGAAGTGATGAAAAAGCTGATCTCGATTCGTAACGGTAAAGGCGAAGTGG
ACGATATCGACCACCTTGGCAACCGTCGTATCCGTAGTGTCGGCGAAATGGCAGAGAACC
AATTCCGTGTTGGTCTGGTACGTGTTGAACGCGCAGTGAAAGAACGCCTAAGCTTGGGCG
ATCTGGACAACGTGATGCCACAAGACCTGATCAACGCGAAACCAATTTCTGCTGCTGTAA
AAGAATTCTTTGGTTCTTCTCAGCTGTCTCAGTTTATGGATCAGAACAACCCGTTGTCAG
AAGTGACGCATAAGCGTCGTATTTCTGCATTGGGCCCTGGCGGTCTGACTCGTGAGCGTG
CTGGCTTCGAAGTACGTGACGTACACGTAACGCACTACGGTCGTCTATGTCCTATCGAAA
CACCTGAAGGTCCAAACATCGGTTTGATCAACTCGCTGTCTGCGTTTGCACGCTGCAACG
AGTACGGTTTCCTAGAAACCCCTTACCGTCGCGTAGTCAACGGTGTTGTGACTGACGAAG
TGGATTACCTCTCTGCGATTGAAGAAGGTCAATTCGTTATCGCTCAGGCGAACGCTAAGC
TGACAGAAGAAGGCGGTTTTGCTGATGAACTGGTTACCGCACGTCAAAAAGGCGAGTCAG
GTCTTCACCCACGTGAACACGTTGACTACATGGACGTTGCGACAAACCAAGTTGTATCGA
TCGCGGCATCCTTGATCCCGTTCCTAGAACACGACGATGCGAACCGTGCTTTGATGGGTG
CGAACATGCAACGTCAGGCGGTTCCAACTCTGCGTTCAGAGAAACCACTGGTTGGTACGG
GTATCGAGCGTAACGTAGCGGTTGACTCTGGTGTAACAGCGGTGGCGAAACGTGGCGGTG
TTATCCAGTCAGTTGATGCTTCTCGTATCGTAGTCAAAGTGAACGAAGAAGAGTTGATCC
CTGGCGAAGCGGGTATCGACATCTACAACCTGACTAAGTACACCCGTTCGAACCAGAATA
CTTGTATCAACCAGCGTCCATGTGTGATGCCGGGTGAACCTGTAGCTCGTGGCGATGTAC
TGGCAGACGGTCCTTCAACTGACCTTGGCGAACTGGCTCTTGGCCAAAACATGCGTATCG
CATTCATGCCTTGGAACGGTTACAACTTCGAAGACTCGATCTTAGTGTCTGAGCGCGTAG
TTCAAGACGACCGCTTTACTACTATCCACATCCAAGAGCTTTCTTGTGTGGCGCGTGATA
CTAAGCTGGGCGCAGAAGAGATCACGGCTGACATCCCTAACGTGGGTGAAGCGGCTCTGT
CTAAGCTTGACGAATCTGGCATCGTGTACATCGGTGCAGAAGTGAAAGGCGGCGACATTC
TGGTTGGTAAAGTGACACCAAAAGGTGAAACTCAACTGACTCCAGAAGAGAAACTGCTGC
GTGCGATCTTCGGTGAGAAAGCCTCAGACGTGAAAGATACGTCTCTGCGTGTACCGAACT
CAGTAGCAGGTACGGTTATCGACGTACAAGTCTTTACTCGCGATGGCGTAGAAAAAGACA
AGCGTGCGCTTGAAATCGAACAGATGCAGCTGAAAGAAGCGAAGAAAGACCTGACTGAAG
AGTTCCAAATTCTGGAAGGCGGTCTTCTGGCGCGTGTTCGTTCTGTACTGCTGGCGGGTG
GTTACACTGAAGCGAAACTGGGTTCAATCGAACGTAAGAAATGGTTAGAGCAGACGCTTG
AAAATGAAGAGCTGCAAAACCAGCTAGAGCAACTGGCAGAACAGTACGACGAACTGAAAG
CAGACTTCGATAAGAAGTTTGAAGCGAAGCGTCGTAAGATCACCCAAGGTGATGATCTGG
CTCCTGGCGTACTGAAGATTGTTAAGGTTTACCTAGCAGTGAAACGTCGCATCCAGCCGG
GTGATAAGATGGCGGGTCGTCACGGTAACAAGGGTGTTATCTCTAAGATCAACCCTGTTG
AAGACATGCCATACGATGAAAACGGTCAGCCGGTTGACATCGTACTGAACCCACTGGGCG
TACCATCACGTATGAACATCGGTCAGATCCTAGAAGTTCACTTGGGTCTGGCGGCGAAAG
GTATCGGTGACAAGATCAACCAAATGATCAAGGAACAACAAGAGCTGGCGAAGCTGCGTG
AGTTCCTGCAGAAGGTTTATGATCTAGGCGATACTCGTCAACGCGTTGATATCTCAGAAC
TCAGTGATGAAGATGTTCGTACACTGGCGCATAACCTGCGTGCTGGTCTACCGGTCGCAA
CGCCAGTCTTCGATGGTGCTCCTGAATCGTCTATCAAAGCTATGTTGGAACTGGCGGATC
TGCCAGCTTCAGGTCAGTTGACTCTGTTCGATGGCCGCACGGGTGACGCATTTGAGCGCC
CTGTTACCGTGGGTTACATGTACATGCTGAAACTGAACCACTTGGTTGACGACAAGATGC
ACGCTCGTTCTACAGGCTCTTACAGTCTGGTTACTCAGCAACCTCTGGGTGGTAAAGCTC
AGTTCGGTGGTCAGCGCTTCGGTGAGATGGAAGTGTGGGCACTGGAAGCATACGGTGCTG
CGTATACCCTGCAAGAGATGTTGACCGTTAAATCGGACGACGTGAACGGCCGTACTAAGA
TGTATAAGAACATCGTAGATGGCAATCACGCGATGGAACCTGGTATGCCAGAATCGTTCA
ACGTACTGTTGAAAGAGATTCGCTCGCTGGGTATCAACATCGAGCTAGAAGACGAATAAT
AAACCCTAAGGTTTCCCCGCAAGGGGAAGCCTACCGGTTTCGGTAGGAAGGTGCTCGTTG
CCAATCGCAGCGAGTTCCTTTTAACTCCTTACAGGAGCTGAATGTGAAAGACTTATTAAA
CTTTCTAAAAGCACAGCATAAGACCGAAGAATTTGATGCGATCAAAATCGGTCTGGCTTC
ACCAGACATGATCCGTTCATGGTCTTTTGGTGAAGTGAAAAAACCTGAAACCATCAACTA
TCGTACGTTCAAGCCTGAGCGTGATGGTCTGTTCTGTGCGCGTATTTTTGGCCCGGTAAA
AGACTACGAATGTCTTTGTGGCAAATATAAGCGTCTGAAACACCGTGGTGTGATTTGTGA
GAAGTGTGGCGTTGAAGTCACCCAAACTAAAGTTCGTCGTGACCGTATGGGCCACATCGA
ACTGGCTTCTCCAGTTGCGCACATCTGGTTCCTGAAGTCTCTGCCATCTCGTATCGGTCT
ACTGATGGACATGCCTCTGCGTGACATCGAACGCGTACTTTACTTTGAAATGTACGTAGT
GACTGAGCCAGGCATGACTGACCTTGAACGTGGTCAAATGCTGACTGAGGAAGAGTACCT
CGACCGTTTGGAAGAGTGGGGCGATGAGTTCACCGCGAAAATGGGTGCTGAAGCGATCAA
AGATCTGCTGGCATCGATGGATCTGCCTGCAGAAGCAGAGCAGATGCGCGAAGAGCTGGA
TACCACTAACTCTGAAACCAAACGTAAGAAACTGACTAAGCGTCTGAAGCTGGTTGAAGC
GTTCGTCGCATCAGGTAACAAACCTGAATGGATGATCCTGACTGTACTACCAGTTCTGCC
GCCTGATCTACGTCCATTGGTTCCACTGGATGGCGGTCGTTTCGCAACGTCGGATCTGAA
CGATCTGTACCGTCGCGTCATCAACCGTAACAACCGTTTGAAGCGTCTGCTTGAACTGGC
GGCACCAGACATCATCGTACGTAACGAAAAACGTATGCTGCAAGAGTCTGTGGATGCGCT
GCTGGATAACGGCCGTCGTGGTCGTGCGATCACGGGCTCGAACAAGCGTCCGCTGAAGTC
TCTGGCTGACATGATCAAAGGTAAGCAAGGTCGTTTCCGTCAGAACCTGCTGGGTAAACG
TGTTGACTACTCAGGCCGTTCGGTTATCACCGTAGGTCCATACCTGCGTCTGCACCAGTG
TGGTCTACCGAAGAAAATGGCTCTTGAGCTGTTCAAACCATTCATCTACAGCAAGCTGGA
AACTCGTGGCCTAGCAACGACGATCAAAGCCGCTAAGAAAATGGTTGAGCGCGAAGAAGC
GGTCGTATGGGATATCTTGGATGAAGTGATCCGCGAACACCCAGTGCTGCTGAACCGTGC
ACCAACACTTCACCGTTTGGGTATCCAAGCGTTTGAACCGGTCCTGATCGAAGGTAAAGC
GATCCAACTGCACCCACTAGTGTGTGCGGCGTATAACGCGGACTTCGACGGTGACCAAAT
GGCGGTACACGTTCCTCTGACGCTTGAAGCGCAGTTGGAAGCTCGTACCCTGATGATGTC
AACCAACAACATTCTGTCGCCAGCGTCAGGTGATCCAATCATCGTACCGTCTCAGGACGT
GGTACTGGGTCTGTACTACATGACCCGTGAAAAGATCAATGCGAAAGGCGAAGGTATGTA
CCTGACTGGTCCTGCTGAGGCTGAGAAGGCGTACCGTACTAAGACTGCTGAGCTGCACGC
TCGCGTTAAAGTACGTATTACCGAAACCATCAAGCATGAAAACGGTAAGCTGACCACTGA
AACCAAGATGATTGACACGACCGTTGGCCGTGCCATGTTGTGGCAAATCGTACCGAAAGG
TCTGCCATACAGCTTGGTGAACCAGAAGTTAGGTAAGAAGCAAATTTCTAACCTGCTCAA
CGAGGCATACCGTAAGCTGGGTCTGAAAGACACCGTTATCTTCGCTGACCAAATCATGTA
CACCGGTTTCGCTTACGCGGCACTGTCTGGTGTATCGGTTGGTATCGACGATATGGTAGT
TCCAGCGGCTAAGTACACGGAAATTGCTGAAGCGGAAGAAGAAGTACGCGAAATTCAAGA
GCAGTTCCAGTCTGGTCTGGTGACCGCTGGCGAACGCTACAACAAAGTGATCGACATTTG
GGCATCAACCAACGATCGCGTAGCGAAAGCGATGATGGAAAACCTCTCTTCTGAGCAGGT
GATTAACCGTCAAGGCGAACAAGAAAAACAAGAGTCGTTCAACAGCATCTATATGATGGC
CGACTCAGGTGCTCGTGGTTCTGCTGCTCAGATCCGTCAGTTGGCGGGTATGCGTGGTCT
GATGGCGCGTCCAGATGGCTCGATCATCGAAACGCCAATCACGGCAAACTTTAAAGAAGG
TCTAAACGTTCTTCAGTACTTTATCTCAACGCACGGTGCTCGTAAGGGTCTGGCGGATAC
GGCACTGAAAACAGCGAACTCCGGTTACCTGACTCGTCGTCTGGTAGACGTAGCGCAAGA
CGTTGTGGTGACTGAACATGACTGTGGCACCCTAGAAGGCGTGGTGATGACACCGCACAT
CGAAGGTGGTGACGTTAAAGTCGCACTGACTGAACTGGCACTGGGCCGTGTGGTATCAGA
AGATATCCTCAAGCCAGGTACAGATGAAGTGTTGATCCCTCGTAATACACTGCTGGATGA
AAAGTGGTGTAAGGTGATCAACGATAACTCTGTTGACCAAATCAAAGTACGTTCAGTGGT
AACTTGTGATTCTGACTTCGGTTGTTGTGCGCAGTGTTACGGTCGTGACCTAGCACGTGG
TCACTTGGTGAACCAAGGTGAAGCGGTCGGTGTTATAGCGGCACAGTCAATCGGTGAGCC
AGGTACACAGCTGACGATGCGTACGTTCCACATCGGTGGTGCGGCATCAACAGCAGCAGC
AGAAAACAGCATCCAAGCTAAGAACAACGGTTCTGTGAAACTGCACAATGCGAAGTTCGT
AACCAATAAAGATGGCAAGCTCGTTATCACCTCTCGTGCTTCTGAGCTGACCATCATTGA
CGAATTTGGTCGTACCAAAGAGAAACACAAACTGCCATACGGCTCTATGCTGAGCAAAGC
CGATGGTGATGCAGTGGCTGCGGGCGAAACCGTAGCGAACTGGGAAGCGCATACCATGCC
AATCATCACTGAAGTGGCAGGTCGCGTACAGTTTGTGGATATGATCGATGGCGTAACCGT
TTCTCGTCAAACGGACGATCTGACTGGTCTGTCTTCAAGTGAAGTGACTGAAGCCGCAGC
GCGTCCTGCAGCAGGTAAAGATATGCGTCCAGCCATTAAACTGGTTGACGCAAATGGTAA
AGATGTCCTGATCCCAGGTACTGACATGCCAGCTCAATACTTCCTGCCAGGTAAAGCGAT
TGTGAACTTGGACGACGGTGCTGAAGTGAATGTGGGTGATACACTGGCTCGTATTCCTCA
GAAGTCTGGCGGTAACAAGGACATCACCGGTGGTCTACCACGCGTTGCTGACCTGTTTGA
AGCGCGTAAGCCAAAAGAGCCTGCGATTCTGGCTGAGCACTCAGGTACCGTATCGTTCGG
TAAAGAGACTAAAGGTAAGCGTCGTTTGATCATCACTCGTGACAGCGGTGACACTTACGA
AGAGATGATCCCTAAACATCGTCAATTGAACGTGTTTGAAGGTGAGCGCATTGAGCGTGG
TGATGTGATTGCGGACGGCCCAGAGTCGCCACATGACATCCTGCGTCTGCGTGGGATCCA
TGCAGTGACCACTTACATCGCGAACGAGGTTCAGGAAGTTTACCGTCTACAAGGCGTTAA
GATTAACGATAAGCACATCGAGACTATCGTTCGTCAAATGCTGCGTAAGTGTACGATCAC
CTTCGCGGGTGACTCAGAGTTCTTGCCTGGCGAGACAGTTGAGTACTCACAAGTGAAGAT
CGCGAACCGTAAACTGGTTGAAGAAGGCAAAGAGCCAGCTCGTTTCGAGCGTGAGTTGTT
GGGTATTACCAAAGCATCTCTGGCGACTGAGTCTTTCATCTCAGCAGCATCGTTCCAAGA
AACCACTCGCGTTCTAACGGAAGCAGCGGTATCTGGTAAGCGTGACGATCTGCGCGGTCT
GAAAGAGAACGTGATCGTTGGCCGTCTGATCCCGGCTGGTACAGGTTTTGCGTACCACCA
AGATCGTCAAGCCAAACGTGCACAAGAACAGCAAGGTCCATCGGCTGAACAAGCCACTGA
CAACCTCGCTGCACTGTTGAATGCAGGTTTCTCTTCTGACGACGAGTAAGTCATAGTCAT
CAAGCTATGAAAAAAGGCACCTTAAGGTGCCTTTTTTATTGGTCTATTTTTTACATTCAT
CTTCGCAGCGGAAATCACCGATTGAAAACGAGTGTTCTGCTAAGCACCCGGAGGTACAGC
AAGGCTATCCGCAATTAACTGGATCAATTGATCTTCAAGAGAAAAGCGTAGCTCAAGCAC
TTCGCCAACTTTTGATAAGTCACGATCTAGATCGAGCAGTTCATCGTATTCAGTCACCGT
TGCGTACTGATCATTAAAATTGAGCAGGGGTTCGGTGGTAGCGACGATTTTACCGTAGAC
TTGATTGATCTCATCGGTCGCTTTAAAACCGGTGGCGTGCCACTTATCCATGACCATGTC
ATAGATTTTGAAATGGCCTTCAGAGATGTAATCCACTAATTCTTGGCAAAAATACAGCAG
AGCCTGTGGAGAAGGGAGTTCAGAAACCGCAGCTTTGGTTGTACAAGGTTGCAGTGCCGC
CAGCTTACAATATTCAACGATCACATGCTGTCGTTTATCCAGCCAATGGTCAATGATATC
GCTCGAACCACCCCATTGTTCTTGGACGTTTTTGAATTTTCTTAGCATGACCATGTCCTC
ATGATCGGATCGTCACTGACGATCGTTCCTTTGCCTTTTTAGTAATATCAATAAGATATC
ACTACTGCCCTCACAAAAAGTTATAGTCAATAATTCTTGTGCTGACAAATTGTGGTGTGA
ATTTAGATTGCCAGTAAAATGATCCGACTGCAAGCAATCAGGAGAAGCAGAGTGGAAAAG
AGTGACGGCAAGAACGCTTATTGGTGTGTTGTTTCAGGCAGCGATCTTTGGCTGGTGGAT
GGCCAAATTCCTTATGGCAGCGCAGAGCAGTGGGATCTGCCACAAGAGAAGGCGATCTTG
GTGGATCGTTACCAAAACTCCCCTGTCTACTGGCTGAATGCTGCAGATATTGAGCAGGAT
CGTCCGCTCACTTCATTACGTGAGTTATTGGGTGTGGATGAGGCGCTGTTTCTTGCTGCA
AGCAAAGCGGTGCAATATGGCCATATGAGCCAAACCATACGATTTTGTCCGCAATGTGGG
GGGCGTAACTATCTCAATCATCAGCAACTGGCAATGCAGTGCCACGATTGCCGAACCCTG
CACTATCCGCGTATTTTTCCCTGCATTATTGTTGCCGTACGTAAACAGCAGCAAATTTTG
CTGGCGCAGCACCCACGCCATCGCAATGGTATGTACACCGTGATTGCCGGCTTTGTTGAG
GTAGGCGAGACGCTTGAACAGTGTGTTGCGCGTGAAGTGTTGGAAGAGACCGGTATCGTC
GTGACCAATATTCGCTACTTTGGCAGCCAACCTTGGGCATTTCCGTCGAGTATGATGATG
GCGTTTTTAGCCGATTATGACACTGGTGAGCTTAAACCCGATTACAGTGAATTGAGTGAT
GCCAATTGGTTTGGTATCGAAAACCTTCCTCCTGTTGCACCGCGAGGGACGATTGCCCGC
GCTTTGATTGAGCAGACGTTGGCCGATATTGCCCAAGATCAGGCTTAAAAGGCAAAAAAA
AACCCTCCGGTTAAGGAGGGGGTAAGTAAGATGTCGTTATGAGATGCTGAGTCGAGGACT
CAGTTTATGATTATAGTTTTCGCTAGCGAACAAATTTTTAACACCGTTAAGGGTTGGACG
CAATTTAAGCATTGATTTAAAAGTTAATAACTTGATCCCGCTTGCAAAGCCAACCGCTTT
TGTGGGACAAACGATGTTAGAATACGCGCCAAAGTAAAGAAGCCGAAAAAGTGGGAATCA
CCATGACTGAATTAAAAAATGATCGCTACCTGCGTGCTTTGCTCAAGCAGCCAGTCGATT
ACACTCCTGTATGGATGATGCGCCAAGCGGGGCGTTATCTCCCTGAATACCGTGCCACTC
GTGCTCAAGCGGGTGATTTTATGGCGCTGTGCAAGAATGCAGAGTTGGCTTCAGAAGTGA
CTTTACAGCCGCTGCGACGTTTTCCGCTTGATGCTGCGATCCTGTTTTCTGATATTTTGA
CGATTCCTGATGCGATGGGACTTGGGCTGCGTTTTGCGGCGGGCGAAGGACCGGTCTTTG
AGCGTCCCATCACCTGCAAAGCCGATGTCGATAAGATTGGTATTCCCGATCCTGAAGGGG
AATTGCAGTATGTGATGAACGCGGTGCGTCAAATTCGCAAAGATCTGCAAGGTGAAGTGC
CGCTGATTGGTTTCTCTGGCAGTCCTTGGACGCTCGCCACTTATATGGTTGAAGGTGGCA
GTTCAAAAGCCTTCACCAAAATCAAAAAGATGATGTACAGCGAGCCTACCGTGCTGCATG
CGCTGTTAGATAAATTAGCTGACAGTGTGATCAGCTACCTGAATGCTCAGATTAAAGCCG
GCGCACAAGCGGTGATGGTATTTGATACTTGGGGCGGCGTGTTAACACCGCGTGATTATC
AACAGTTCTCTTTGCAATACATGCACAAGATTGTCGATGGCTTGATTCGTGAAAACGAAG
GCCGCCGTGTACCAGTCACGCTGTTTACCAAAAATGGTGGCATGTGGCTGGAGCAGATCG
CGGCTACAGGTTGTGATGCTGTGGGTTTAGATTGGACGATCAATATCGCCGACGCTAAAG
CGCGTGTGGGAGATAAAGTGGCACTGCAAGGCAATATGGATCCTTCTATTCTGTATGCTC
CTGCCCCACGAATTCGTGAAGAGGTGGCGAGTATTTTGGCTGGATTTGGCCAAGGTGGCA
CAGGCCACGTGTTCAACTTGGGGCATGGTATTCATTTGGACGTGCCGCCTGAAAATGCCG
GTGTGTTTGTTGAAGCGGTGCATGAGCTTTCGAAGCCGTACCATCCATAGTAAACGTGAA
AAGCGTCTGCAGGTCAGACGCTTTTCACATCTTGAGCCCGACTGTTTTATACTTCGGTAA
TCCAGACAGAAAGACGAAGCGAATCATGATGAAAACTAAGGATCGCATAGTGCATGCGGC
ACTTGAGCTGTTTAATCAGCAAGGTGAACGTAACATCACGACTAACCATATCGCTGCTCA
TATTGAGATCAGCCCAGGTAATTTGTATTACCACTTTCGCAATAAGCAGGAGATAGTGCG
TGATATTTTTGCGCTCTACTCGGCGGAGCTGATTGAGCGTTTTACTCCGCTACAAGGTCA
GTATGAGAGCCTTTCTCTACTCAAGCACTATTTGGATTCGATTTTCACTCTGATGTGGAA
ATACCGTTTTTTCTATGCCAATTTGCCGGAAATCTTGCAGCGCGATGAAGAGTTGCATGC
TGACTACATTCGGGTTCAAGAACGATTACAGACCAATTTGATTGATATCGTGCGTAATTT
TGTCAATCTGCAACTGCTGGAGTTGAATGAGGATGAGATGCCGAAACTGGTGCGGACTCT
GCATCTGATTGCGTCTAGCTGGCTTGGTTATCAATCGGCGATGTCACACAAAACTCAGAT
CACGGAAGAGGTGATTCATCAAGGCATGTTGCAGATGATCTCGGTCGTTAAACCTTGTGC
CACTAAGGCGGGGCGTGAACAGCTTCAACTGCTTGAAGAAGGTGTGCGAGCTATGCATGC
CTGAGCATGAGTTATAACCAATCTGTCTTGGGCATGGAGCCGATTCGTTGCTAACTTCCT
GAACATTTCCAGCCAGAAAGGAAGCTTTACGTGGATTACGATGTATTTAATGGGGATGCT
GATGGCATTCTTTCTCTTGTGCAATGGCGTCTAGTGCATCCTAAATCGACTCAGCTAGTC
ACGGGCGTTAAGCGCGATATTGCCTTACTCGAGCGACTGACGGTAACGGCTGGTGATGAG
CTGGTGGTATTGGATATCTCCATGGCTAAAAATCAGCTTGGCTTGCAGCGAGCTTTGCAA
GCGGGAGCCCATGTATTTTATGCCGACCATCATCAGCCCGGCGATATTCCTGCCCATTCT
GCACTGCAAGCGCATATTGATACCGATGCCAATCTCTGTACGGCATTGATCATTGATCGG
CTACTGAAAGGGCGTTTTCGTGACTGGGCGATAACAGCAGCGTTTGGCGATAACTTACAC
CGTGTGGCACACACTCTGGCGGAGGAAGCGGGATTCGATGCCGCACAAACCGATGCCCTT
TGTGAATTAGGAACGCTGATTAACTACAATGGCTATGGCCGCACCGTATCTGAACTGCAT
TTCGCGCCTGATACGTTGTATCAAACTTTACTCGCTTATCAAACACCGTGGGCTGTGCTG
GCTGATCTCAACTCGCCTTTTTACCAATTACGCAGCGCTTATCAGCAAGATTTTGCTTTT
GCCCTTGCGCAACCGGCTTATTATCGGAGCTCAAGTGTCACCGTGGTGATCTTACCCGAT
TGTGCAGCAGCGCAGCGCGTGAGCGGCGCATTTGCCAATCATCTTGCTAATCAGGATATG
CAACGTGCGCATTTGATTGTGACGTATGCGGATGAGCAGCATTACACGCTCTCTTTACGT
GCTCCCTTGAGCGATAAACGAGGCGCGGGAGCTTTGTGTGCCCAGTTTCCTTCTGGTGGG
GGGCGAGAATCGGCCGGGGGAATCAATCAACTCCCCTATGCGCTGCTCGATAACGTGATT
GCGGTTGTTGAGGCGTTTTACGCCTCTTAGCGCTGTAACCACTGCGAAGGGTTTTCCGCG
CGGCTATTACGACGGATTTCAAAGTAGAGGGCAGGGCGTGATTGACCACCAGTATCACCC
GCAAGAGCAATGGTTTCACCTGCGATAACTTTGTCGCCCTCTTTCTTGAGCAGAGTTTGG
TTGAAGCCATACAGTGTCATATCACCTTTGCCGTGGTCGAGGAGCACAACCAAGCCATAA
CCTCGCAGATACTCGGCAAACACGATCGTGCCCGGATAAACCGCTTTGACCTCTTGGCCG
TAATTGGCATCAATGACCAAACCTTTCCAATCAATCTGCCCAGTTTGGCGTTCACCGAAG
TTATGTAGCACACGCCCTTTCAGTGGCCACGGTAGCTTACCGCGTTGGCTCGCAATGCCA
TTCATCAATACTGCATTGCGTTTGGCGGCTTTGGCTATTTCAGCTTTGAGGCGCGTTTCG
TTGCGCTGCAATTCGGCAAGGTAGACTTTGTCGCCGGAAATGCTGCTCTCAATTTTCTTT
ACGGTTTGCTTACGCTCACTTTGCGTTTTAGCCAGTTTGTCTCGCTGTTGGGTCTGCTCT
GCCAGTAATTTCTCAATCTGTTCACGCTCAGCTTGTCTCTGCTGTTGACTGGCATTGAGA
TCGGCTTGGGTTTTTTCTAAAGCTTCGATAGCTTGCGCGCGGCTTTTTGCCAAATGTTGA
TAGTACTGGCTGATGCGGTCTTCATCGGCACTGCGATGAAAAAATTGACCATTCGTCAGT
GAGCGTTTAGTGAGATAGTAGGTCTGCAGTAGGCGTTCGAGTTTATCGGCTTGTTGCTGT
TTCTGAGTTTCCAGCGCCTGAATATTACTATTGAGCTGAGCAATGTTGCGATTGGCATTC
TCCAGATCGTTTTTGGTTTTCGTGATCTGATTTTCGATACTGTTGATGCCAAGCTCTTGT
TGTTTAAGGGCTTGTTGTAGTTGGTCGAGCGATTTTTGTTGTTCGGCCAGTGATTGTTGT
TGGCGAGATATTTCACTTTTTACCCCCGTTAACTCCTGTTGCGTAGCCGCAAAGAGCGAC
GGCGAAACCATAAATAACAGGCAGACCAGCAGACGTCGGGTCAAGGTTTTTCCTAGAAAG
TCACTGAAAATCGCGTGCGGATCCGTTGCTGTCATTGAGTTTGGTCTAGTGTTAGTGAAT
AAAAAACGGGTGCTTCAGTATACCCAAAGCTTGGCATCAGGCGAGCCTGTGATGTCAAAA
GTTTGCAATTCTCATCGCACTCGGTGGGAAATGCGTATAAAAAAGCCCTGAGTATTCAGG
GCTTTCATCATCATCGAGTCAGCTTAGCTGTACAGCACTTGGCCTGACATGTCTGCTGGA
ATATCCAGATCCGACAGCGCCAACATGGTTGGAGCTAGATCCGATAGCTTTCCGCCTTCT
TTTAGGCTGATCGCTTTGTTGCCGACATAGATAAGTGGTACAGGTAGGCTAGTGTGCGCT
GTGTGTACGCCGCCCGTTTCTGGGTCAATCATCATTTCCGCGTTGCCGTGGTCAGCGGTG
ATCAGCAGTTGACCATCCACTTCTTTGATGGCTTCAACCACACGACCAATACACTCGTCT
ACGGCTTCACACGCTTTCACTGCAGCTTCGTAAACGCCAGTGTGACCGACCATGTCGCCG
TTTGGATAGTTACAGATGATCGCATCGTATTTGCCTGATTTGATCGCTGCAACTAGCTTG
TCAGTCAGCTCTTTAGAGCTCATTTCTGGTTGTAGGTCGTAGGTGGCTACTTTTGGTGAA
GCCACCAGTTGACGCTCTTCGCCTGGGAATTCATTTTCAACGCCGCCGTTGAAGAAGAAG
GTTACGTGCGCGTATTTCTCGGTTTCAGAAATACGTAGCTGAGTTTTACCCGCTTTTGAT
AGCCACTCACCGTAAGTGTTTTCCAGTGACGCTGGACCAAACGCACACTGGAGTGGGATA
TCTGCTGCGTATTGAGTCAGCATCACAAAATCCAGCGCTGGGAAGGCTTTGCGGCTAAAG
CCTGCGAAATCAGGCACGAAAGTACGGGTGATTTGACGCGCGCGGTCAGCACGGTAGTTC
ATGAACAGCAGGGCATCGCCATCTTGCATCGCGGCAGATTCTTGACCCGCTGCGCGGATT
TCGGTTGCTTTCACAAACTCATCGTTTTCTTCACGAGCGTAAGCCGCTTGCAGTGCTTCA
ACCGCTGAGTCATAAGTAAACTCACCTTGCGCCAGAGTCAGCAGGTCATAGGCTTTTTCA
ACGCGATCCCAGTTGTTGTCACGATCCATGGCGTAGTAACGACCCACGATAGAAGCGATA
CGGCCTTTACCCAGTTTGGCAAACAGATCTTGGAAGCGTTTCAGTGACGCTTCTGCGCTA
CGTGGTGGTGTGTCACGACCGTCAAGGAAGCAGTGCAGGTAGATTTTTTCTGCGCCACGT
GCGGCCGCCATTTCTACTGCTGCGTAGATGTGGTCTTCGTGTGAGTGTACGCCACCTGGA
GACATCAGACCCATCAGGTGAACCGCTTTGCCCGCAGCAACTGCTTTATCAATGGCTGCC
ACCAGAACTTTGTTGTGTTGGAATTCACCATCCATGATCGCTTTGGTGATGCGAGTTAGG
TCTTGGTAAACAATACGGCCAGCACCGATGTTGGTATGACCCACTTCTGAGTTACCCATT
TGACCATCAGGTAGACCTACGTCCATACCAGAAGCAGAAATCAGAGTGTGAGGGTTGTTG
GCCATTAGGCTATCCATCACAGGTGTACGCGCATTATTGATCGCGTTATTTGCGTTGTCT
TCGCGGTAACCCCAACCATCTAGGATCACCAGAGCCATTGGCTTCTTAGCTGACATAGTT
CTAACCTCGTCAAAATCAAAATAACTGAAACGTAAAATTAGCGTAATTTTACTACAATCT
AGACGTTTTGCATCCGGTTAAGATCAATGATTCTCTCTATCAATGCAAGTAAATGTAGCC
TATTGATCAAAATCGCGTTTAAGACACCAACAAGCTGGTGCCCCCAACGGCAAGGATAGC
CCCTAACCAAGCATAGCGGTTTGGACACTGTTTAGTGTAGATCCAAAGCAGTGGTAGTAG
CATGATGGGTGTGGTGGAAGAGAGCAGTGCGACCATGCCGACATTCCCCTCACGCAGAGC
GTAGAGGATCAGCGTCATACCAACCGCCATGGCAATAAAGCCGTTGAGTGCCGTGACCAA
AAAGATATTGAGCGTGATGATTTGTGTAGGACGAGCAATGCGTGCGCCGGTTAAACGCAG
TAAAGAGTGAGCCGCAAAGGCGGTGATCATCCGCATCGCAGAGGCAGCAATCGGATCGAT
CTCTGTTTGCATCACGGGTTTGGCAATAATGCCCCCGAGGGCTTGGCATAAGGCGGCGGT
TAAGCCGAGTCCAATTCCAACCCACACACTGCCATTGATGCTATCCAAACTAGGCCCAGT
TTGCCCACGGCGACCAAAGAAAATCGCCATCAGAACGCCGCTAAACACTAAAGTAGAGCC
GAATAGCTCTTGCTTGGTCATGCTTTCACTAAACAGGAAATAACCGAGCACGGCAGAAAA
CACCGCATGACAGGAGAAGAGTAAGCCGGACTGCCTTGGCCCCATGCGATTCAGGCAAGC
AAAAAGCGCGGTATCACCGATGAAAATTCCAATAAACCCCGACAACATCATGGCTGGAAT
CGCACTGCTGTGTACGGTTGACCAACCTCCGCTGAAGAGGGCAATGGTGGTTAAGATGAC
GGAGGTACACCCCATACGCCAGCGGCTATAAGCAAAAGAGCCGAGGTGTTTCGCGGGAGT
GATAGAAAGTAAACTGGCGATAGCCCAAAGACAGGCTGCGGCAAGTGCCAGCCATTCGTA
ACCCATTGCGTCATCCTTGCGGTTGGGAGTGATGAGGGCACTCAATATGCCATTAAGCAA
TCAGGAAAACAAAAGCAATTTCAGTGCGATTAGAAGGTTCACAGCTTGCTATCTCGAGAG
TGATGACAAGCTGTGAAAGAGGGGAGGAAGAGGGAGTTTATCCGAGTAGGAACACCATCA
GATAAACGATGCCAAGCCCAATCCCCCCAATGACTAAACCCGTTTTTGCCATATCTTTGC
TTTCGATAAGCCCCGTTGAGTAAGCAAGCGAGTTGGGCGGTGTCGAAACGGGCAAAATCA
TCCCCAGTGACGCGGAAAAAGCGACCACGACTAACAGCGCTTGTAAGCCGCCGACTTGCT
CAAGGCTACTCATCGAAGTACCAATCGCAGCGGCAATCGGCATGATCAAGTTGGCAGTCG
CCGTGTTAGACATAAAGTTGGCCATTAGCCAGCACACCAACGAAAGAGCAATCACAATCA
GCATAGGTGAGAGAGATTGATAGTCGATGGAGTGCGCTAACGCTTGGGCGAGTCCCGTCT
GTTCAAGGCCGATACCAATCGCGATCCCACCGGCAACTAACCACAGCACATCCCAGTTGA
TCTGTTTCAGCTCTTCTTTGCCCATGATGCCAGTGAGGGTGAACACGGCCAGTGGAATAA
TCGCCACCACATAAGTGTTCATACCATGCCATGAGGTGGTCATCCACAGCACTATGGTTA
AAGCAAACGTGATGTAGACCAGCATGGCACGCCAGCCGCGTTGAAATTCGCCTTTGAGTT
TCAAGGTCATTGTGGCTTGTGAGGAGGGGAAAAGCTTTTGCAGTAAGAACCAAGCGATGG
TCAGTTGTACCAGTACGAACGGCAATCCCATCATCATCCATGACAGAAAATCAATGCTGT
TTTCGCCCGTTAGATACTGCAGTGCGATAGCGTTAGGTGGCGTGCCGATCGGGGTTGCGA
TGCCCCCTGTGTTGGCCGCAATCGGAATGCATAGCACCAGAGCTTTGATGCCTAAATCCC
CTTTGGGGGCAGACGCAACAATAGGGCCAAGCAGCGCCAACATCATCACTGTGGTCGCTG
TGTTGGACATAAACATCGAGAAAACTGAGGTGATCAGCATTAACCCGAGCATGATGTACT
TAGGCTGGTGGCCAAAAGGTTTGAGTAGCACTCGTGCTAAGTTGTTATCCAATTCGTATT
TAGATGCGGCGATGGCTAAAGCAAAACCGCCCATAAACAAAATGATAATGGGAGAGGAGA
AGGCACTGAAAATATCGGTGTATTTAAGGAGTTCACCGAGCGGATGATGCGGATCGGGCA
CTCGAAAGCCATGCAAGCCTTTATCGGAAATCATGACGAGTTCAAGGGCAATGATCAGGA
TCGACGTGGCAAACACAGGAACAGGCTCCAACACCCACAGCAGTGCAGCAAGAAGGAAAA
TGGCCAGTAAACGGTGTTGAACCAAGGTGAGATCTTGAATCGGGATTGCATCAATCGGCA
TCAATAGTACGCCCAACGGCAGTAAGAAACAGATCAGGAGTTTGACGAGTAGACCTCGTT
CCAGTTGCGGCATGGGCTTTCCCTCTTGGCTCAAGTGAAAGCTTAGAGTAAGCGACTGAA
ATCTATGGGTCTTAGAGGGCGGTTAAATTTTTGGGTTTTGCTATCAGTGACAGTGCAGAT
GTGTGGCGAGCTTCAAAAGACAACATCCCAGCCGAAGCTGGGATGTTGAGTCTTCCGACT
TGAAGCAGCGTTGGTGTTGGCTGCAACTCTAAGTCGTATATTAAGCTTGGTGTGCGTAGG
GCTCGCCCATGCGGGTTGGTGCGCCCAGTGCCATGCTGTCATCAAAGCGAATAGCTTGTT
TGGCAAACAGGTTGATCACGGTGGAGCCCAGTTTAAAGCGACCCATCTCTTCGCCTTTTT
TGAGAACCACTGCTTGGTTACCGTTGGCTGGGTAGTCCCAACGATAAACGGTGTTGCCAC
GCGGCGGAGTCACGGTGCCCGCCCAAACCAGTTCAATACTGCCGACAATGGTGGCGCCAA
CCAGCACTTGTGCCATTGGGCCAAATTCTGTATCGAAAATACACACCACACGCTCGTTGC
GGGCAAACAAGTTCGGTACATTTTCCGCTGTCAGAGGGTTTACCGAGAACAGATCGCCCG
GTACGTAGATCATTTGGCGCAAAGTGCCATCACAAGGCATATGTACGCGGTGATAATCAC
GTGGCGAGAGATACAGAGTCGCAAAATCACCATCACGGAATTCTTCCGCGAGCTTGGCAT
CACCACCGAGCAGCTCTTGGGCTGAGTAAGTGTGGCCTTTGGCTTGGATAAGTTTACCGT
ATTCAATCGCACCAAACTGACTCACGCACGCATCGGCAGGATGGGTGATCACCTTTTCGC
CTTCAGCGATAGGGCGCACGCCAGCTTTTAGCTCACGCACAAAAAATTCATTAAACGTCT
TGAAGTGAGTCGGATCAGAGTGCAGAGCCTCGTCCATGTTGACGTTATATTGCTTGATGA
ACCAGCGGATGATGGCCGTGGTCAGGCTGCCTGCACGCGCAGACGCCAACTTGCCAACCA
AGCGGGTCAGGGCATGTTGTGGAATCCAATATTGCAGTCCAACTTTAATCTTATCCATGG
TTTACATTCCAATAGAGTGGTGATGGGCGCGAGATGTTACTGAAAATCGCGCCTTCTGTC
AGTAGATGCTCTAAACTTGCTAACAATTTGCTCTTACAGATCGGCTTTTTGCTGCGCGAA
TACTGCCGATTGGCTTTGTTTTCCGTCATGCTTTGCACAATTCGATGATAATTATCAAAA
CGCAGTGCGCTGATTTCTCCCTTGCTTACGGCCTCACGCAACAAGCAACCCGGGTCATCC
CCATGTTTGCAATCACGAAATTTACAGCCGCCTAAGTAAGGGCGAAATTCGACATAAGCT
TTGGTGACATCATCGGTTTCTAAGTGCCACAAACCAAATTCACGTACCCCGGGTGAGTCA
ATCAAATCACCTCCACTTGGAATGTGATAAAGCCGTGCGGCGGTAGTGGTGTGTTGGCCT
AAGCCAGACGTTTCAGAAATCGCCCCTTCTTCCACATCTTCTTCCAATTCTGGAAGTAAT
GCATTGACCAAACTGGATTTGCCAACACCCGATTGACCCACAAACACGTTGGTGCGATCG
CGCAGTTTCACTTCAAGATCCGCAATCCCTTCACCGGTTTTCTTACTGACGTAGAGTACG
TCATAGCCAATGGCACGGTAATCATTTAACCATGTGCTGTATTGCTCTCGAAGCTCTGGG
CTGAGTAGGTCAATCTTGTTCAGTACGATGAGTGGTGCAATCCCTAAGGTTTCAGAAGCA
ATCAAGTAGCGATCAATAATATTCAGAGAGAGCTCGGGTAATACCGACGACACGATCACC
ATTTGATCCACGTTTGCCGCAACGGGTTTGAGGCCATCGTAATAATCTGGGCGCACTAAT
ACAGAGCTGCGAGCTTCCACCGCTTCTACCACACCGGAAATGCCTGCGAGAGTCTCGGCC
CCAGGGCGCCACAGGACGTTATCGCCGGATACTAAACTTTCGATGCCGCGACGCAGGTTA
CAGCGATGAATTTCCCCCGTCACTGGATCTTCAATATCGGCATGTTGACCAAAGCGGGTA
ATCACTAATCCCGGTTGCGCACTGCCGAGCAAGGCCTCATCCCAAACGATAGACTCTTCT
TGTTTGAGTTTTTTATGTTGGTTATTTCTAACCCGGCGTACTTGACCGTGTGTAAGCTTT
TTCTTTTTTGTCACAGTGTTCTACTTACTCTCTGCTAGATATAAGGCGTATCAAATCTCA
ATTTGATACGTATCCTGTCGATCTGAATTTGGGTATAGTACCTCTTTTGTGAATAAACCC
CTATAGGCGCACCATTATGTCTTTCAGCGACCAGAATCTGATTTGGATTGATTTAGAGAT
GACGGGACTTGATCCTGAAATGCACAAAATCATTGAGATGGCGACCATTGTTACTGACAG
TGAGCTAAACATTTTAGCTGAAGGCCCAGTGATTGCGATTCATCAACCCGAATCCGAACT
CGCGAAAATGGATGAATGGTGTACCACAACGCACACCGCAAGTGGCTTGGTGGCGCGTGT
ACGTCAAAGCCAAGTGAGTGAAGAAGAAGCCATAGATCAAACGCTCGCGTTTTTAAAGCA
GTGGGTGCCGGAAGGCAAATCTCCGATTTGTGGCAACAGTATTGGTCAAGACAGACGTTT
CCTTTACAAACACATGCCGCGTTTGGAAGCGTACTTCCATTATCGTTATATTGATGTCAG
CACCATCAAAGAGCTGACTCGCCGCTGGCAGCCTGAAGTGCTAAAAGAGTTCAGTAAAAC
AGGTAGCCATCTTGCTTTGGATGATATTCGAGAGTCAATTGCTGAGCTTCAGTTCTATCG
TAAGGCGGTATTCAAGATCTAATATCGGGTATTCAATGCTATAAAAAGAGCAATTGTTCG
ACATCTTGCATGCTTTTTCGGCAAGCGAAAAAAAAAAGAGTTTTTTTCACGAGAAGCTCT
TGCATCACAAGAAAATGCTCTTATAATTCGCAGCCCTAAACGACGGAAAACGTTGTTGAT
GCGACACTAGCTCAGTTGGTAGAGCGCAACCTTGCCAAGGTTGAGGTCACGAGTTCGAAC
CTCGTGTGTCGCTCCAGATTGATAGTTGTCATCGTACTGAACGATGAAATGCGACACTAG
CTCAGTTGGTAGAGCGCAACCTTGCCAAGGTTGAGGTCACGAGTTCGAACCTCGTGTGTC
GCTCCAAATTGATAGTTGTCATCGTACTGAACGATGAGATGCGACACTAGCTCAGTTGAT
GAGCAAACCTAGCTAAGGTTAAGGTCACGCCTTTTTGTTTTAAAGAAGGGAACCTCGTGT
GTCGCACCACATTAAAGTTGTCACCGTACTTAACGATGAAGTGCGACACTAGCTCAGTTG
GTAGAGCGCAACCTTGCCAAGGTTGAGGTCACGAGTTCGAACCTCGTGTGTCGCTCCAGT
TTCATAGCCCTTATCGTGCTTAACGATAACACACGGACGCGGGGTGGAGCAGCTTGGTAG
CTCGTCGGGCTCATAACCCGAAGGTCGTCGGTTCAAATCCGGCCCCCGCAACCAAATCTT
TCGTAGATGCAGTAGCATCACGACAAATGCGACACTAGCTCAGTTGGTAGAGCGCAACCT
TGCCAAGGTTGAGGTCACGAGTTCGAACCTCGTGTGTCGCTCCAAATTAATAGTTTCATC
GTACTTAACGATGAAGTGCGCCACACTTGCTCATTTGATGAGTAAAACCTTGCCAAGGTT
GAGGTCACGCCTTTTTGTTTTAAAGAAGGGAACCTCGTGTGTTGCTCCAGTTTCTTGCCT
ACTACAGAAAACTGAAGAAAAGATTTATTGCGTTTAGCGCTATATATGGACGCGGGATGG
AGCAGCTTGGTAGCTCGTCGGGCTCATAACCCGAAGGTCGTTGGTTCAAATCCAGCTCCC
GCAACCAATTTCAAAGCTTTCACTGTGCTTAACAGTGACACAATACGGACGCGGGGTGGA
GCAGCTTGGTAGCTCGTCGGGCTCATAACCCGAAGGTCGTCGGTTCAAATCCGGCCCCCG
CAACCAATTTCAAAGCTCTCACTGTGCTTAACAGTGACACAATACGGACGCGGGGTGGAG
CAGCTTGGTAGCTCGTCGGGCTCATAACCCGAAGGTCGTTGGTTCAAATCCAGCCCCCGC
AACCAATTCTTTAAAGAGAGACTGTGCTCATGCGCAGATTTTTCTTTTTTAGGGTGTTTA
GCATTTTGCTAAAGCTCTTTCTATAATGCTGTGAAGCATCATCTCAGTGAGTCATTCATT
GCGCGTCAGCTCAATAATATCGCTCCCATGTATCAAATATTCTCTTTTCAAGCAGCCGAA
AGCGTACCCGCTGACTACGGATTTCGCTTACTTTGGCGTCTTCATTAACAGAGTTATCCA
CAAAAAAAATCTGTGGATAAAACAGTTGATAAACTCTGTATCTTAGCTTTTCGAGTTGAC
TTATCTGAGGATCTTTGCTTGCTTCTAAGGCTTGGCTTAATGAGAGTTTTTTCTTAAGTT
ATTGTTTTTTATTAACTTGTTATTTTTATCTCTAAGCAAAAAATAGAGCACTAAGATCAT
TGCAGTCTAAAAACTTGATCCTAGTCATTTACCTAGGTTGTGATTAACTTTTTTTAGCGA
TAGAAAACAGCGTCTGATTAAAAATGTTGTCCACATAGCGCAAATTGGGATGGGCATCAA
ACAATCATTTCCTTAATTATGCAAGTTGCTCTATTCATGCATCCCTTGGCAGCCCCTTTT
CAATAATGCGAATCAGGCGAGCATGCTGGCGAGGTGTGGCGGTCTTTTGGGTTTGCTCCT
CCAAAGCCCAATGAATATGCTCATCAAGTAATTCACTTTGCCCCAGATGACGTTGGAGTG
TATCAATAATCCGCGGAGAATAAGGAGCGTTGCCCATAGCAATGATCAAATTGCGCCGCC
ACTGTTGATGACCAATTCGCCGAATGGCTGAGCCTTCCATATTTTTCAGGAAAGTCGCCT
CATCCCATTCAAATAACACTACTAAATCCGCATTGTTGAGACTTTGTCGGCGATGAAAGT
CACTTTGCTGAGTTAAAGGGGCAAAGCGATTCCAAGGACAGACGAGTTGGCAGTCATCAC
AACCGTAAATTCGGTTGCCCATTGCGCGTCGAAACTCCAAGGGGATAACCCCTGAATACT
CAATGGTGAGGTAAGAAACACAGCGTCGTGCATCCACTACGCCTTCGGCAACGATGGCAT
TGGTTGGGCAGCTTGTTATACACGCTGTACACTTGCCGCATTGATTTTCGCTTGGTTCAT
CAACGGGTAAGGGAATATCAACCAGTAATTCCCCCAAGAAGAACCAAGACCCGTTTTCTT
TATCTAAAATCAGTGAATGTTTTCCTGTCCAACCTAATCCCGCTTTTTGTGCCAGAGGGC
GTTCAAGAATCGGGGCGGAGTCGACAAAAGGACGGTAACCCAGTTTTCCCACTTCTTGTT
CGATTTTTTCCCCCAGTTTTTTGAGCTGGTTTCGAACAAGCTTATGGTAATCACGTCCTA
AAGCGTAACGGCTGATATAAGCTTGGTTGGGATCGCTTAAGTTGGAAGCAAACTGCGCTT
GTGGTGGGAGATAGTTGATGCGAGCACTGATCACCCTAAGCGTTCCGGGTAAGAGTTCTG
CAGGGCGTGCGCGCATCATGCCGTGCCTCGCCATCCAATCCATTTCACCGTGGTAACCTG
CGTCTAGCCAAGCCTGCAATGCTGGTTCATGTTCACTTAAATCAACGTCGCAAATCCCGA
CTTTTTCAAAGCCGAGTTCGATCGCCCATTGTTTGATCTGATTTGCCAGTTGTTGGTAGT
CCATGTCGGGTACTCAGGATAAGGGGCGAGGATCTTAACGGATCTTTTTGCCCTCTTCTA
GCGTTAATCCTTGTGAGAGCTTGCAGGATCTACGATATTTTTCGCTTTGTTAACAGAACA
GATCTTGTCTCTCAATTCCAACCCAGTTTACTATTCCAGTTCTTTTGATTTCTTTATAGT
CAACAAAGACCCTGTCGAGAAAAGCGTAATGAACAGCAAGATTTTTTCCCTAAAAGATGA
GCAAGCTACGATTGAATTAGGTCGTGCGCTAGCGCTGATATGCTCACAACAGACAACGCT
TTATCTGCATGKCGATCTTGGCGCGGGAAAAACGACTTTCAGCCGAGGTTTTATTCGTGC
CTTGGGACATCAAGGTAACGTCAAAAGCCCAACCTACACACTGGTTGAGCCATATCAACT
CGGTATGTGGCAGGTCTATCATTTTGATCTTTATCGTTTAGCGGATCCTGAAGAACTCGA
ATTTATGGGGATTCGCGATTACTTTAGTGCAGATGCCATTTGTTTAGTCGAGTGGCCAGA
AAAAGGGCATGGACTATTGCCAAATGCGGATCTTGATATCGATTTGCGTTACGACGGCGA
TCAGCGAGTTGCTACGCTGACAGCCAATAACCATTATGGATGCGACCTTTTGAGTCAGTT
GGAGTTATGTTGAACGTTAGCCGTTTTGTATTCTTACTCTTTGGATTCGTTTTACTCGCG
ATCGCTCCTCAAACTTGGGCGAACGTTTTGGAAGGCGTGCGCGTGTGGCCTTCTCCTGAT
GAGACACGAGTGGTATTAGATGTCAAATCCGAGGTGGATTACAGCTACTTTACCCTCAGC
TCTCCTGAGCGCTTGGTGGTTGACCTCAAACAGAGCACCTCTCGCGCTAAGTTACCGGTT
AATGTCACTGAAAGTGGCATTTTATCGAAAGTTCGCGCTTCATCTCCCCCTGAAAAAAGT
ACATTTCGTTTGGTGTTTGAGCTCAAACAAAAAACAACGCCAACTTTATTTAAATTGGCT
CCGACACCCGGTGGTCAATATGGCCATCGTTTAGTCATTGATATGCCACATGGCAAAGTG
AGTGAGAGCTCTTCCGCCAGCACGCCGAGTTCACCCGCTCAAGTCAGTAAAGATGCCTCT
CAACTCTTAGGGAATGACGATATTGTGGTGGCGATTGACGCGGGACATGGCGGTGAAGAT
CCTGGTTCCATTGGTCCTACACGCAAATATGAAAAAGACATCACCTTGAGCGTGTCTAAA
AAGTTGGCGGATCAACTCAATGCAGTGCCGGGAATGAAAGCGGTACTGACTCGCCGTGGT
GACTATTTTGTAAATCTGAATAAACGTACGGAAATTGCGCGTCGTAGCAAGGCGCACTTG
TTGGTTTCGGTGCATGCGGATGCGTTTCATACTCCACAGCCGCGCGGGGGATCGGTGTTT
GTGCTGAATACCCGCCGTGCCAATACCGAAATTGCCCGTTGGGTGGAAAATCACGAGCAA
CAATCTGAATTGCTGGGCGGTGCTGGCGAAGTACTTTCGAAAACCAATAACGATCGTAAC
GTGAGTCAGACCCTACTGGATCTGCAGTTTAGCCATTCGCAAAAAGAGGGCTATAAAGTC
GCGACGAATATTTTGCGTGAAATGGGCAAGGTGGCGCATCTGCATAAAACCGAACCCGTT
AATGCAAGTTTGGCGGTATTGAAGTCACCAGACATCCCATCGGTACTGGTGGAAACAGGC
TTTATCTCTAACCCATCAGAAGAAAAATTGCTGATTCAGCGCAGTCATCAAGATAAGTTA
GCTCGCGCTTTAGCCACGGCGATTGTGCAGTACTTTGAAGATAATCCGCCAGAGGGCACA
CTGTTTGCCAACCGAGGTAAAGCTCAGAAACACAAAGTGCAGCGTGGAGAATCAATTGGT
CTGATTGCTAACCAGTATGGGGTCAGTGTCGATGCTTTGAAAAAAGCCAACAACCTCAAG
TCTTCGACGATTTCGGTTGGGCAACTGCTGACTATTCCAGCTTCTTCAGCACCAAACCCA
GTACCTGTTCCTGTGATGGCAAATCCTGTAGAAACGGAAACTATTACCCATGTGGTAAAA
ACGGGCGATTTTCTCGGTAAACTTGCCACCACCTATAAGGTTTCAGTGGCTTCGATAAAA
AAAGAGAACAATCTGAAATCGGATACTCTAGTGCTCGGGCAGAAGCTGAAAATCACGGTG
AGTTTAAAAGATAAGCCGCTGCGTAAGCACAAGGTGCAGCGCGGTGAATTCCTGAGCAAA
ATCGCTGATCAATACAATGTTAGCGTTGATAGCATTCGCCAAGCCAACCAGCTACGCACT
GACCAATTGTTGGTTGGGCAGCAACTGATTATCCCGAATAAATAAGCGCTCATGACGATT
CGAATCCTACCCGCCCGTTTAGCCAACCAAATTGCAGCGGGTGAAGTTGTAGAAAGACCG
GCTTCAGTAGTCAAGGAGTTGGTGGAAAACAGTTTAGATGCTGGAGCCACTCGAATTGAT
ATTGATCTCGAGAAGGGGGGCGCTAAGCTCATTCGTATTCGCGATAATGGTTCGGGTATT
GATAAGGACGAACTAGGGCTTGCGCTGAGTCGTCACGCGACCTCTAAAATTCACACCCTC
GATGATCTGGAAGCGATCATGAGCCTTGGTTTTCGTGGCGAGGCCTTAGCCAGTATTAGC
TCAGTCTCACGCTTAACCCTTACTTCGCGCACGGTAGCTCAAGAAGAAGCGTGGTCTGCC
TACAGTGAAGGCCGTGATATGGCGGTCAAGTTACAGCCCGCGGCTCACCCCGTGGGTACG
ACTGTGGAAGTGCTGGATCTCTTTTTCAATACCCCGGCACGGCGTAAATTTCTGCGCACC
GAAAAAACCGAATTTACCCATATTGATGAGCTGCTCAAACGAATTGCTCTGAGCCGTTTT
GATGTCAGCTTTACTCTGCGCCATAACGGAAAAATCGTGCGTCAGTATCGCGCTGCAACG
ACTTTACCGCAGCAGGAAAAACGTTTAGCTGCGGTGTGTGGCAACCCGTTTGTGCAACAT
ATGTTACGCATTGAGTTAGAGCACCAAGGGCTTAAACTGCATGGCTGGATCACCACACCC
GAAGGAGCGCGCCAGCAGAGCGATCTGCAATACTGTTACGTAAACGGCCGGATGATGCGT
GATAAGCTGATCAATCATGCGATTCGCCAAAGCTACGAAACCAGCTTACGTGTCGATCAA
TTTGCTACCTATGTGCTGTTTATTGAACTCGATCCTCATCAAGTGGATGTCAACGTGCAT
CCAGCCAAGCATGAAGTGCGCTTCCATCAAGCTCGCCTCGTTCATGATTTCATCTATCAA
GCCTTAAGCAGTGCGCTAGTACAAGGTGCGCAGGTGATGGCTCCGACCATTAATGAAGGG
GCGTTTCATTTACCTCACTGCGCGGAAGAGGTGAATCCTCCGGTTGTGCCGATGATCGAT
ACCACGCAACAAGAAAGAGTGTGGCAAGCGGTGCAAAATACGCCAGATTATCCGCGCAAA
GCTCCACGTGATAACGATAGGGATGAGAGCGATAATCCGCAGGTTAGAGAGCGAGCGGTC
AGTAATCCTTGGGTGGCTTCACCCAAGACTGCAAGTACTGGCAAAGAAAGATATGGTTCG
GCATCCGTCAGCAAAAAAGAGGCCGCGGTTTATCAAACCTTGATGCAAACTCCCGATTTA
TCGGATGAAGAACCGAGTACTGCCAGTACCATCGTCTCATCAATTGAAGCCGTCAAGGCT
AATATTGCTATCGAAAAACTGGGTAAAGCGATCCAAGTGGTCGCGGGACAGTACCTGTTG
ATGAGTAGCCCACAAGGCTGTGTGCTTATCTCGCTATACCAAGCTCAGCAACTCAAACTG
CGTGGATTACTCAATGCTCAGCATGGTGCGCTGAAAGCGCAGCCACTGCTGGTGCCACTC
GCGCTAAAACTGAATGAATCTGAATGGCAAGTGGCGCAGCGTCATTCATCGGCCCTGTTG
CAACTGGGTATTGAGCTGAAATCGCGCACCAATCACAGCATTATGGTGATGGCGGTTCCG
CAGCCGCTGCGCCAGCAAAATTTACAGCAATTGCTGCCGGATCTGTTATCTTACGCGGCG
AGTTGTTCGGAAAGCCAAGCCTTGAGCCATCAAGCGTTGGCGGATTGGTTAACTCAACGC
ATCGTTGTAGAAAAAAGAGACTACACTTTAGCCGAGGCGATCGGCTTGATCGCAGAGCTG
GAGCAGCTCTGGCAAGGCAACTTGCCTTTGCAAGACCCGCATTTTATTACTTTGGTGGAT
TTTTCCGCCTCAATTACAGCATTACACTCATGACTCAAAAGTTACCTCTCGCCCTCTTCT
TAATGGGCCCAACGGCCTCTGGCAAAACGGATTTAGCCATTCGCTTACGTCAGAAATATC
CGGTGGAGATCATCAGCGTCGACTCGGCACTGATTTATCGAGGGATGGACATAGGCACCG
CAAAACCGGATGCTCAAGAGCTAGCACTCGCACCGCACCGTTTGATCGATATTCTCGATC
CGAGTGAAGCGTATTCGGCTGCCGATTTTCGTCGTGATGCATTAAAAGAGATGGCGGATA
TCGTCGCTCAGGGCAAAATCCCACTGTTGGTGGGAGGCACAATGCTCTACTTTAAAGCCT
TACTCGAAGGGTTATCACCACTACCTGCCGCGGATCCCGTGATTCGCCAGCAGATCGAAC
TGGAAGCTGAAAAGCTTGGCTGGCAGGCGTTACACGATCAGTTACAACAGATTGATCCCG
TCTCAGCACAGCGAATTCATCCCAATGATCCACAAAGATTGTCGCGGGCATTGGAAGTTT
ATCGAATTTCAGGTAAAACTCTTACTGAACTGACACAAACCAAAGGGGAAGCAATTCCTT
ATCGGGTGCTGCAGTTTGCAATTGCTCCCAAGGAAAGGGCAGAACTCCATCGTCGGATTG
AACTTCGCTTTGAGAAGATGGTCGAATCAGGGTTTGAAGAAGAGGTCAAAGCATTATATG
CCAGAGACGATCTTCATCCGGATCTTCCTTCGATTCGCTGCGTCGGTTACCGACAGATGT
GGGATTACTTAGACGGTCATGGAACCTTAGATGAAGCGATTTATCGCGGCATCTGTGCCA
CCCGTCAATTGGCCAAGCGACAGATCACCTGGTTACGCAGCTGGGATGATTTAACTTGGT
TAGATAGCGAAAACGTTGATCAAGCCGTTGAAACGCTCTCGAATGCGATAGCTTCCAACG
AAATAAGCTGTGTATAATGTGATCGCTTTTGCGTGATGTACCCCGGAAAGGATCCGCTAT
TGGTACTCTGTTGAGCATCGGTAGCAACGGGGATTTTGATTCGTTTAGCTCAGATGCAAG
GCTGCATATAATTCTGCTGCACCGCTAGCTAAATAATTACTAGAAAAGACAAAATAAGGA
AAAACAAAATGGCTAAGGGGCAATCTCTACAAGACCCATTTCTGAATGCACTACGTCGTG
AACGTATCCCTGTTTCTATCTACCTTGTGAACGGCATTAAACTGCAAGGTCAGATCGAAT
CATTTGATCAATTTGTGATCTTGCTGAAGAACACAGTAAACCAAATGGTTTACAAGCATG
CGATTTCTACTGTGGTTCCTGCTCGTCCAGTTAGCCACCACAGCGGCGACCGCCCAGCAT
CGGATCGTCCAGCAGAGAAGTCTGAAGAGTAATTCTTTGCACAATTATTTAAGGAGTTGA
TCGCTTGTTTGACCGTTATGAAGCCGGTGAGCGAGCCGTACTTGTTCATGTCAACTTCAC
GCAACGGGGTGAGTGGGAAGATCTGAGCGAATGTAAAATGCTCATTTCTTCCGCAGGGGT
GACAACACTGCATGTGGTAACAGGCAGTCGTCAGACCCCTCACCCTAAATATTTCGTTGG
TGAGGGCAAAGCCCAAGAAATCGCCGAAGCCGTGCAAATGCATGTTGCTAATGTGGTGAT
TTTTAACCACGCTCTTTCTCCTGCCCAAGAACGTAACCTCGAAAGACTGTGCCAATGTCG
AGTCATTGATCGTACAGGTCTTATCCTTGATATCTTCGCTCAACGTGCTCGTACCCATGA
AGGCAAGCTACAAGTCGAGTTGGCTCAGTTGCGCCATATCTCTACTCGCTTAATTCGTGG
CTGGACGCACTTAGAAAGACAAAAAGGCGGGATTGGTTTACGTGGGCCGGGTGAAACCCA
GCTTGAAACAGACCGACGTTTACTGCGTGAACGGATTAAAGCGATTTTGCGCCGCTTAGA
AAAAGTGGCCAAACAGCGTGAACAAGGGCGCCGTGCTCGTAGCCGTGCAGAAATTCCAAC
CATCTCGTTGGTGGGTTATACCAACGCAGGGAAATCTACCCTGTTTAACCGAATCACTGA
AGCCGGTGTGTATGCGGCGGATCAATTGTTCGCAACACTCGATCCTACTTTGCGTAAAAT
CGATCTGGTGGATGTAGGGCCGGCCGTTTTAGCCGACACAGTAGGTTTTATTCGCCATCT
TCCGCATGATCTTGTTGCGGCTTTTAAAGCGACGTTACAAGAGACACAAGAAGCTGACAT
TTTGTTACATGTTGTTGATGCCAGTGACGAACGCTTTCGTGAGAATATCCAAGCGGTAGA
GACTGTTTTACAAGAGATTGATGCTCATGAAGTCCCCACTTTGTTGGTGATGAATAAGAT
CGATAATCTCGAAGAGCAATCTCCACGTATAGAACGGGATGATGAAGGCGTTCCGAGAGT
AGTGTGGATCTCTGCCATGCAGGGCGCGGGTACTGAGCTACTCTTTGAGGCATTGAGTGA
GCGTTTGGCTAGCCAAGTGGTGGAGCATCACTTACGTATTCCGCCGCGACATCAAGGACG
TATCCGTAGCACATTTTTCCAAATGAACTGTATTCAACAGGAAGAGTATGATCCGGAAGG
CAATTTACTGATCACTGTGCGGATGCAACAGGTCGATTGGGCTAGACTAGAAAAACGAGA
GCAAGCAGATTTATGTGACTTTATAGTTACTTAAAGGACTGCTAGAGTATAACGTCATAT
CAAATGATGGAGTTTTCTAATGGCGTGGAATGAGCCTGGTAATAATAACGGCAACAATGG
CCGCGATAATGACCCATGGGGGAACAACAATCGCGGTAACAAAGGTGGCCGAGATCAAGG
ACCGCCAGATTTAGACGAAGTGTTTAATAAACTGAGTCAAAAGCTGGGGGGCAAGTTTGG
TGGCAAAGGTGGTAAAGGCCCTTCGTTTTCCGGTGGCGGTGCGATTGGCTTTGGTGTCAT
TGCAGCTATCGCTGTTGCGGTTTGGTTCTTTACTGGTTTTTATACCATCGGTGAAGCTGA
GCGCGGCGTTGTGCTACGCCTTGGCAAATACGACCGCATTGTTGATCCGGGTCTGAACTG
GCGTCCACGCTTTATTGATGAAGTGACACCAGTCAACGTGCAAGCGATTCGCTCTCTGCG
CGCCTCTGGCTTGATGCTGACCAAAGATGAAAACGTGGTAACGGTATCGATGGATGTGCA
ATATCGTATTGCCGATCCATACAAATACTTGTATCGCGTGACCAACGCGGATGACAGCTT
GCGTCAAGCAACGGACTCTGCGCTTCGTGCCGTAGTCGGTGACTCACTGATGGATAGCAT
CCTAACCAGTGGTCGTCAGCAAATTCGCCAAAGCACGCAGCAGACACTCAACCAAGTCAT
CGATAGCTATGATATGGGCTTGATGATTGTTGATGTGAACTTCCAGTCGGCTCGTCCACC
TGAGCAAGTAAAAGATGCCTTTGACGATGCGATTGCAGCCCGTGAGGATGAAGAGCGTTT
CATTCGCGAAGCGGAAGCTTACAAGAACGAAATTTTGCCTAAAGCCACAGGCCGTGCTGA
GCGTCTGAAGAAAGAAGCGCAAGGTTACAACGAGCGCACCATCAATGAAGCGCTCGGTCA
GGTTGCTCAGTTTGAAAAGCTGTTGCCTGAGTATCAAGCTGCACCGAAAGTAACCCGTGA
CCGTCTCTATTTGGATGCGATGGAGCAGGTGTATAGCAATACTTCAAAAGTACTGATTGA
TTCTGAATCGAGCGGTAATCTGCTTTATCTGCCGATTGATAAGTTAGCGGGTCAAGACAA
TAAAACGGCGCAGCCGCGTCCAAATAAGTCTTCATCAGCCTACGATCAAATTGAGCTTGA
ATCACAAACGACAGAAACGAATACCGACACTCAGTCGCGTAGCACCACACGTCAAGGGAG
ATACTAAGAATGCGTAAGTTATTAATCCCTAGTATCGTTCTGATCATCGCTGCTTTATTG
ATGTCGATGTTCGTGATCCCAGAGGGCGAGCGCGGAATCGTGATCCGTTTTGGTCGAGTG
TTGAAAGACAATAACGATCTGGCGAGAATTTATGAACCGGGTCTGCATTTTAAAATGCCA
CTGTTTGATCGTGTAAAAACCTTAGATGCACGTATTCAAACCATGGATGGCCGTTCAGAC
CGTTTCGTGACGTCCGAGAAAAAAGACGTGATCATCGATACTTACGTTAAGTGGCGTATC
GAAGATTTCGGCCAATACTACTTGGCAACCGGTGGTGGTAATGCGTTGACCGCAGAAGCC
CTATTGGAGCGTAAAGTGACTGACGTCTTGCGTTCTGAAATCGGTGCGCGTGAAATCAAG
CAGATCGTTTCTGGCCCTCGCAATGTTGCCGTGTTACCTGAAAATGCAGATTCTTCTGAA
TTGACGACGGAAGCGGCAAAAGAAGCGATGGAGATTGATGGTCAGCGTGATCAAATCATG
TCTGAAGTACTGAACGATACTCGTGAAAGTGCGATGAAAGACTTAGGGGTATATGTGGTC
GACTTCCGTATGAAGAAGATCAATCTACCGGATGAGATCAGCGAATCTATCTATCGCCGT
ATGCGTGCGGAACGTGAATCGGTAGCTCGTAAGCACCGTTCACAAGGTCGTGAAAAAGCG
GAAGTGATCCGTGCGCAAGCCGAGCTTGAAGTAGCAACCATTCTTGCTGAAGCAGATAAG
ACGGCGCGTGTGACTCGTGGTACTGCAGATGCAGAAGCCGCGAAGATTTACTCGGATGCT
TATAAGAAAGATCCTGAGTTCTTCAGCTTCCTGCGTTCACTGCGCGCCTACGAGAAATCG
TTTAACAGCAAAAATGATATTCTGGTATTGGATCCAAACAGTGAGTTCTTCCAATACATG
AATAATGCGAAAGGCGCAGCCGCCAAGTAAGCATGAGTTAACGTTATTAATTCAAGGCTC
CGTAAGGGGCCTTTGTTATTTGGAGTCAATATGTCGCAGACACTTTGGGTGGCACTAGGT
TTAGTGTTGATCGTTGAAGGGCTAGGACCCTTATTCGCGCCGAGAGGATGGCGTCAGATG
GTGGCACAATTGAGCTTACAACCGGATAATCAGTTGCGGCGCATCGGCGGTTGTTTGGTG
GTGGCTGGTGCGGTGATAGCCTACGTTTTCGCTCGTTAAGATCGCGAATTACGTAGGCTT
CCAGTGGAAAATGATTCCATCAGTAGTGTGGAGGCGGCGTTTCGTGCGCAGGATCCGCTA
GAGTGGAAGTGTCCATATTTTTGACTTTACCGACCACGTATTTCATCTGATCTTGCATCT
TACTGAGCAGCAGTTGCTGCTGGGTTAATGCATCATTAAGAGTTTCGATGGTTTGCTCTT
GAAAAGCTAATTTGCACTCTAAATCTTCAATGCGCTCTTGAAGTTGGGTTAGCGACATCT
CTTGCATTTTCAGTTCTCCATTCGCCAAGCTTGAGCGATACCCGCAGAGCTGCCCGCTAC
GGCGCGCTGTTGGGCGTCAAAAGCCGCATCATACACGACAGCTTGGGTAGGACCGTGATC
TTTTTTGTTTTCAGATTCGAAGCTGGCGATTTTCTTACCATCTTGCGTATTCCATACTTC
GACTAATCCAGAGGGAGTTCCCGTGATCAGCTTTTTTCCATCATCAGAAAAGCGAGCGGT
GGAAAAAATTAGTTGGCGTCGAAAACTCTGTAACTGGATAGGTTTGCTGTCTGCGGTGAG
ATCCCAAATGAGCGCTTGATTGCCACCATCTGAAGTAAACGCCAGTTTACCTTCTCGTTG
TAAAGTGACCCGATTGACTCGCTGCTCATGTTCAAATTGGCGAACGATTTGCCCAGTCTT
GGTATCCCATAAATAAGCGTGATAGTCATTGCCTCCGGTGAGCGCATAGCGTCCATTGGC
AGAGAGCGCGACAGAATTGACTTTTTCACGGTGAGCAAGGAACTCCATGCGGCGGCCGCT
GACTAAGTCAACGTAAATCGCTTTGCCATTGGTCAATCCGAGCAGTACCTGTTCGCCATC
ACTGGAGAGATCAACATCGCGGATCAGCCCATCGGTAATCGACCAAAGTCCTTTGCCTTG
GGTCCAAGCGAGATCCCAAACTGCAAAGTTATTCTGGCTTGCGGTGACTGCGAAACGTTC
GCTATCCGCGATACGGATCACGGAAACAGGGTTAGCTTGTGGATCTTGCGCGCCAAGATC
GGCAAGTTTCTTATCTTGCAACAGATCCCATAGTACTAACTGCTGCTGCTTGGAATAGAT
AAGAGCAAATCGGCCGTCACGACTTAAGCCAAAGGCGGTTGAACCTTCAGGGGCTAAGTC
CCATTGCTGCTCTGCTTGGTGGGTAAAAAAACAGCCACTTAACATTAAGATGACAAGCAA
AGCGCAGAGTGAGTGATAAATTCTTCGCATCAAGTCGAATTATCCGTTTGTTGTGTAAAG
ACAATCATGAAACATATCGCTATATTGGTACAACTCTTTGTTGTGCACCAGTTGGTTGCT
GGTTTTTGTGCACAACGCCAAAAGGATTACCTCATAATTGGAGAACCCGATGAAATCACT
TTTTAAAGTGTCACTGCTGGCTGCGACGGTAATGCTCGCGGTTGGTTGTCAGAAAGAAGA
AGCACCAAAAACCGAAACCACGCCTGCCGCACAAACCGCAGCAGCGAAAACGGTTGAGTT
CAAGTCTGAAGATGATAAAGCGGCGTACGCAATTGGCGTATCGTTTGCAAACTATCTTAA
AACCAGTATTGAGAAGCCAAGTGAAATTGGCATCGATCTGAACAAAGATCTGGTACTGAA
AGGTATTGAACATGTGTTTGCTGGCAACCCAGAAATGAGCGAAGAAGAGACACGTGCTGC
GCTTGAAGCGTTAGATAAGCGTGTGGCTGAAACCATGCAAGCCAAAGCCGCTGAAAAAGC
AGCAGAGAACAAGAAGAAAGGCGATGAGTTCCGCGCCCAATTCGAGAAAGAGTCTGGTGT
TGTAAAAACACAATCGGGTCTGCTGTATCAAGTGATGACACCAGCAGAAGGTGATAAGCC
AAAAGATACCGATACTGTGCAAGTTCACTACAAAGGTACCTTGATTGACGGTTCGCAATT
CGACAGCTCTTATGAACGTGGCGAGCCTGCGACTTTCCCTCTAAACCGTGTGATCCCAGG
CTGGACCGAGGGTGTACAACTGATGTCAGTCGGTTCTAAGTTTAAACTGGTTATTCCGCC
TGAACTGGCTTACGGCGAGCAAGATACGCCAACCATTCCTGCCAACTCAACCTTAGTGTT
TGAAGTGGAATTGTTGAAAATTGAAAACGGCAAAGACGCTGCTCAGTAATCAATAATCCC
GGGCTCGATGTTGAAACGAGCAGAGGAATAGAAGAAGGCCTGACGTTGTGCAGGCCTTTT
TGTATGCGCGGATTCTAATAAGAACTTGTCCTAAATCACTTGTTGGTGATATTCAAGAAT
CGTGGTTTAAAATTTTCTGATAAACTTACAGCAATTTGTTGATTTTTCATTCTAAGGTTT
AAGCACAGTGACAATGACAGAAACCATGAATGTCGATTTACTGCTTGAGATGGAATCGGT
GCACGTAAAGCCGTTTACGGAGCACGATAAAGTGATTCTGCGCTCTTACGAGGCGGTAGT
TGATGGTATCGCGAGCCTGATTGGCCCATTTTGTGAAATCGTTCTGCACTCGCTTGAAGA
TCTCAATACATCGGCGATCAAGATTGCCAATGGTGAAAACACAGGCCGTCAAGTGGGATC
GCCAATTACCGATATGGCCTTGAAAATGCTGCGTGATATAGAAGGATCTGAGCGTAACTT
CTCCCGCTCTTATTTCACGCGCGCCAAAGGTGGCGTATTGATGAAATCGATCACAGTTGC
GATCCGTAACGGTGAGAATCGAGTGATTGGTCTACTCTGTATCAACGTCAACCTCGATGC
GCCTTTCTCACAAGTACTGAAATCGTTTATGCCAACTCAAGAAGCGCAAGAGGCGGCCTC
TTCGGTTAACTTTGCCAGTGATGTGGAAGAGCTGGTGGATCAAACCGTTGAACGTACCAT
CGAAGAAATCAACGGTGATAAGTCAGTCTCGAACAATACCAAAAATCGTCAAATCGTGAT
GGCGTTGTTCGATAAGGGGATTTTCGACATTAAAGATGCGATCAACCGAGTCGCCGATCG
GCTGAATATCTCTAAACATACTGTGTATCTCTATATTCGTCAGCGTAAAACTGAGGATGA
TGAGAAGTGAAACCACTCACTTACACCTTAGTCGTGAACGGGCCACAATACGGTACGCAA
TCGGCTCGCAACGCCTATCTGTTTGCTAAAGCGCTGATTGAGAAAGGGCATATTTTAAAA
AGCGTGTTTTTTTATCAAGACGGTGTGCTTAATGGCTCGTCAACGCATGTACCAGCCAAT
GATGAGTTTAACCTGCTACAAGGTTGGCAATCTCTTGCTCAATCCCATCAAGTACAACTT
GAAACTTGTGTTGCAGCAGCGCTGCGCCGTGGTGTTGTGAGTGAGCAAGAAGCGTCGCAA
CACGGCTTAGCGAGCCATAACCTCGCGGCTCATTTCACTCAAGCGGGACTGGGCAGTTTG
GCACAAGCATTACTGGAGCAAGATAGGGTGGTGCAGTTTTGAATAAAGTCGCATGGGTAT
TTCATACGCCGCCTCATGGTAGCACGGCAGGGCGAGAAGGCTTAGATGCCATTCTTGCAA
CGTCGGCCTACAGTGAAGAACAAGCCCTATTTTTTGTTGGCGAAGGTGTGTTGCAGTTGG
TCAATCATCAGCACCCCGAATCGATTTTAAGTCGTGACTATATTTCAGCATTCAAGCTTT
TGGATCTCTACGACATTGAAGCGCGTTATGTCTGCCAACAGAGTTTGGTTAGCTGGGGGC
TGAGTGAACAAGATTTACTGATTGAGGTGGAAGTGGTTGATGCTCAAGCTCTGGCGCAGT
TACTGCACCACTACGATCAGTTACTGACTTTCTAAGGAGCCCCTATGCTACATATTGTTA
AGCACTTAGAAAAACTCCCTTTGCTTAGTGCTTATTTACTCGATGGTGATGTTGTTCTAT
TGACGGAGAATGCTGTCTACGCGGCGGCAGTACATTCACCATATCAAGCGAGTATTAACG
ATCAGAACCTATGGTTGGTGCTTTATGAGGATCTGCATGCGCGTGGTTGGCTAGAAAAGT
GCGATCCGCGTATTTCGGTTGTCACCATGAGTGACTTTGTTGATTTGACAGTAACTCATG
ATAAATCAATAACCTGGTAGGTTGTATTTTTCTAATTATCCTGAGCAGAACAACGCTCAC
ACAGGATCACTAAAAAAGATCTGTATATTTCTTGACACACATCCCACTGCTGCATAGAAT
TTTGCGTCCCTATTTGTGCAAACTGTTTGCATGGAAGGGATAGATTTTTCACAAGCTTAC
TTTAAGTAAATCAGGAGCTAGTTAATGGCAACTATTAACCAGTTGGTTCGTAAGCCACGT
GCTAAGCAAGTTGTTAAAAGCAACGTGCCAGCACTAGCTGCGTGCCCACAAAAACGTGGT
GTATGTACTCGTGTTTACACTACTACACCTAAAAAACCTAACTCAGCACTTCGTAAAGTA
TGTCGTGTACGCCTAACTAACGGTTTTGAAGTTACTTCATACATCGGTGGTGAAGGTCAC
AACCTACAAGAGCACAGTGTTGTTCTGATCCGTGGTGGTCGTGTTAAAGACCTCCCAGGT
GTTCGCTACCACACAGTTCGTGGTGCACTTGACTGTGCAGGCGTGAATGACCGTAAACAA
GCTCGTTCTAAGTACGGTGTGAAGCGTCCTAAGTCTTAATGCCCTTCTTCTTATGAGAGA
AGCGTTAAGTAAGGCCAAACACTAAAATTAAATTTTAATTTTGAAAAAACTGAAAAGTTT
TGGATAACCTGAAGAAGACAACGGAGAATATTCCATGCCACGTCGTCGCGTCATTGGTCA
GCGTAAGATCCTTCCAGATCCAAAGTTCAAATCTGAACTGCTGGCAAAATTCGTTAACAT
CCTTATGGTTGACGGTAAAAAATCTACTGCAGAGAAAATCGTTTACACTGCACTAGACAC
CATGGCTGAGAAATCTGGTAAAGATCACTTAGCTGTATTTGAAGAAGCTCTTGAAAACGT
TCGCCCAGCGGTAGAAGTTAAATCTCGCCGTGTTGGTGGTTCAACTTACCAAGTGCCAGT
TGAAGTACGTCCAGTACGTCGTAATGCTCTGGCAATGCGTTGGTTGGTTGAAGCTGCGCG
TAAGCGTGGTGAAAAATCTATGGCTGCTCGTCTAGCTGCTGAAATGCTGGATGCGGCTGA
AAACAAAGGTTCTGCTGTTAAGAAACGTGAAGACGTTCACCGTATGGCAGAAGCGAACAA
AGCGTTCGCTCATTACCGCTGGTAATACCTTCTGTGCTGCGAGGTTCTCTCGCAGCACAT
TTCTATTTTCTAAGGTTGACCTTAGTAAGAGGATACAATCGTGGCTCGTAAAACTCCTAT
TGAGCGCTACCGTAACATCGGTATCTGTGCTCACGTAGATGCAGGAAAAACAACCACTAC
TGAGCGTATTCTGTTCTACACTGGCCTCTCTCACAAAATTGGCGAAGTTCACGACGGTGC
TGCGACTATGGACTGGATGGTCCAAGAGCAAGAGCGTGGTATTACCATTACCTCTGCGGC
CACCACCACCTTCTGGCGTGGTATGGAAGCGCAATTCCAAGAACATCGCATCAACATCAT
TGATACCCCTGGACACGTTGACTTTACGATCGAAGTAGAGCGTTCACTTCGTGTGCTTGA
TGGTGCAGTGGTCGTATTCTGTGGCACATCAGGTGTTGAACCTCAGTCTGAAACCGTTTG
GCGTCAAGCTGACAAATACGGCGTTCCACGCATGGTATTCGTCAACAAAATGGACCGTGC
CGGTGCAGATTTCTTACGCGTAGTAGGCCAAATTAAACATCGTCTTGGTGCGAACCCTGT
TCCTATCCAACTCAACATTGGTGCAGAAGAAGAGTTCAAAGGTGTCATCGACCTTATCAA
GATGAAAGCCATCAACTGGAATGAAGCCGATCAAGGCATGAGCTTCACTTATGAAGAAAT
TCCTGCGGATATGCTTGAGCTTGCCCAAGAGTGGCGTAACCACCTTGTGGAAGCCGCAGC
CGAAGCCAGTGAAGAGTTGATGGAAAAATACCTTGAAGATGGTGAACTTAGCGAAGTAGA
GATCAAACAAGCTCTGCGTCAGCGCACCATCAATAACGAAATTGTTCTCGCAGCTTGTGG
TAGTGCATTTAAGAACAAAGGCGTGCAAGCAGTTCTGGATGCGGTGATTGAGTTTCTACC
ATCACCAACCGATGTTCCTGCGATCAAAGGTATTGATGATCGAGAAAACAGTGTTGAGCG
TCATGCTGACGATAACGAACCGTTTTCTTCACTCGCGTTTAAGATTGCTACCGATCCTTT
TGTTGGCTCGCTGACCTTTATTCGCGTCTACTCTGGAGTGGTTAACTCGGGTGATGCGGT
TTATAACTCAGTGAAGCAAAAGAAAGAGCGCTTTGGCCGTATCGTACAGATGCATGCTAA
CAAGCGTGATGAAATCAAAGAGATTCGTGCGGGTGACATCGCTGCGGCTATCGGCCTGAA
AGATGTGACTACGGGCGATACTTTGTGTGATCCGAATCATGTTGTGATTCTGGAGCGTAT
GGAGTTCCCTGAACCAGTAATTCAGATCGCAGTAGAGCCTCGCTCTAAAGCTGATCAGGA
AAAAATGGGTATTGCTTTAGGTAAACTCGCAGCAGAAGACCCATCATTCCGCGTTGAGAC
TGACGCTGAGACGGGTCAAACGCTGATTTCTGGTATGGGTGAGCTTCACCTAGATATTAT
CGTCGATCGCATGAAACGTGAGTTTGGTGTCGATTGTAACGTAGGTAAACCTCAGGTGGC
TTACCGTGAAACCATTCGTGGTAAATCGGAAGTGGAAGGTAAGTTCGTTCGTCAGTCAGG
TGGTCGTGGTCAATACGGTCACGTATGGCTGAAAATTGAACCTGCTGAGCCTGGTCAAGG
TTTTGTCTTCGTTGACGCAATCGCGGGTGGTGTGATTCCAAAAGAATTTATCAACCCAGT
TGCGAAAGGTATCGAGGAGCAAATGAACAACGGTGTGTTAGCGGGCTATCCAGTGCTGGA
TGTCAAAGCTACCCTGTTTGATGGTTCATTCCACGATGTCGACTCCAGCGAAATGGCGTT
TAAAATCGCTGGTTCTATGGCATTCAAGAAAGGTGCGCTTGAAGCTCAACCTGTTCTTCT
TGAGCCGTTAATGAAAGTTGAAATAACCACTCCAGAAGACTGGATGGGTGATGTTGTGGG
TGACTTAAACCGTCGTCGTGGCATCATCGAAGGTATGGATGAAGGCCCTGCGGGACTGAA
AATCATCCACGCTAAAGTCCCATTGTCTGAGATGTTTGGTTATGCAACTGACCTGCGTTC
TGCCACACAAGGCCGTGCTTCTTACTCTATGGAGTTTGCTGAGTACGCTGATGTGCCGAA
AAATATTGCTGACGCAATTATCGCAGAGCATGGTTAACCGTTGTTTGGTTAATAACGAAT
CTATTGCGCTGACGTGAGTTGGCGCATAAAATAGCAATTTCTGGCGCGCCTTGGGTACTG
CTTACCCAAAGCGAATCATAACTAGGAAGGAACACGATCGTGTCTAAAGAAAAATTTGAA
CGTACGAAACCGCACGTAAACGTTGGTACTATCGGCCACGTTGACCACGGTAAAACAACT
CTAACTGCAGCTATCTGTACTGTACTTGCAAAAGTATACGGCGGTAAAGCTCGTGACTTC
GCGTCAATCGACAACGCACCAGAAGAGCGTGAGCGTGGTATTACAATCAATACTTCTCAC
GTAGAGTACGATACTCCAAACCGTCACTACGCACACGTAGACTGTCCAGGACACGCGGAT
TATGTTAAGAACATGATCACCGGTGCAGCACAGATGGACGGCGGTATCCTAGTTGTAGCG
GCAACTGACGGTCCAATGCCACAAACTCGTGAGCACATCCTGCTGGGTCGCCAAGTAGGT
ATTCCTTACATCATCGTATTCATGAACAAGTGTGACATGGTTGACGATGAAGAGCTTCTA
GAGCTGGTAGAGATGGAAGTTCGTGAGCTGCTGTCTGAGTACGATTTCCCAGGTGATGAC
CTGCCAGTAATCCAAGGTTCAGCACTAGGCGCGCTAAACGGCGAAGCACAGTGGGAAGCG
AAGATTGTTGAGCTAGCAGAAGCACTGGATACATACATTCCAGAGCCAGAGCGTGCAGTA
GACATGGCATTCCTGATGCCAATCGAAGACGTATTCTCAATCCAAGGTCGTGGTACAGTA
GTAACTGGCCGTATCGAGCGCGGCATCCTGAAAGTGGGTGACGAAGTAGCGATCGTTGGT
ATCAAAGAGACAGTAAAAACGACCTGTACAGGTGTAGAGATGTTCCGTAAGCTGCTTGAC
GAAGGTCGTGCAGGTGAGAACGTAGGTGCACTGCTACGTGGTACTAAGCGTGAAGAAGTA
GAGCGTGGTCAAGTACTGGCGAAGCCAGGTTCAATCACACCACACACTAAGTTCGAATCA
GAAGTATACGTACTGTCAAAAGACGAAGGTGGCCGTCATACTCCATTCTTCAAAGGTTAC
CGTCCACAGTTCTACTTCCGTACAACTGACGTAACAGGCAGCATTGAGCTACCAGAAGGC
GTAGAAATGGTAATGCCAGGCGACAACGTGAAGATGGTTGTAGACCTGATTGCACCAATC
GCGATGGACGAAGGTCTACGCTTCGCTATCCGTGAAGGTGGCCGTACTGTAGGTGCTGGT
GTTGTAGCTAAGATCATCGCTTAATCGCGTTAATCTTGCCGCGCAATGCTGCATCGAAAA
AGGGAAGCTTCGGCTTCCCTTTTTCATTTTTGGTTATAAGTCATCTTAGGCTTATATCTT
CTTTTGGTTTTATCCCGCTCATAATCAAAACAACACATTAGCCTCGACCAAATGACCAGA
GCGTTGGCGCTGCACTTTCAGTTGAGCATTTCTCTGTCTCATCGCCATTTTCTTATAACA
ATCCGATCTGAGCAAAATAGTAAACGCAGTAGAAATAAGAGTGATTCTCTTTTATTCTTT
GTTCATGAATGAAATGAGGTTGGGTTATGTACGTTTGTTTGTGTCATGGTGTCTCAGACA
AAAAGATTAGGAGATTGGTTGCCGAACAGGGTATTACGGATATCAAGGGCATCAAGCGCT
GTACAGCACTGGGTTCTCAGTGTGGTAAGTGTGTACGCCAAGCTAAAGAGATCATCGAAG
AATCGCTGATTGCTCAGTTTAAACTGGCAAGTTAAGCACAGCTTCTTTTTGACTCTCCTC
TAATTGGTTCTACAGTTAATAGAGCCAAAGAGGAGGGCTATGCTATGAAAGGTGATCCAG
TCATAATTCAACATCTCAATAAAGTACTGGCTAATGAGCTTATCGCCATCAATCAATACT
TCTTACATGCACGCATGTATAAAGATTGGGGCTTGAAGCATCTTGCCGATAAGGAATACC
ACGAATCTATTGATGAGATGAAACACGCTGACCATATTGTGGAAAGAATCTTGTTTTTAG
AGGGGATTCCCAATCTACAAGATCTTGGCAAACTGATGATTGGTGAAGATGTGCAAGAGA
TGTTGGAGTGCGATCTCAAACTTGAGTTGATTGCGATTCCTGATCTCAAAGAGGCGATCG
CTTACGCCGAAAAAGTACGTGACTACGTTTCTCGTGATCTGTTCCAAGAGATCTTAGAAG
ATGAAGAAGAGCATGTTGATTGGTTAGAAACTCAACTTGGTCTGATCGATATGACGGGTA
TCCAAAATTATCTGCAAGCTCAGTTTGTTGATGACGAATAATCCCCTGTACTAACACATA
TCATTCCTAGGCAGAAAACGCGTTTTTCTGCCTAACCGCTTCCTGTTTCTCCCTCGATAA
TTTCCTTGCTAAAGCTGCTTCCTTTCTGTACTATTCCCGCTCCTTAATTCTCGGTCAATT
ATCATTAGTTCCTTGCTTCCTCTGGATGACCGGGCCAACTCTGGAAGCTGAATAATCCGT
AAGGAGCAAATAATGCGTCATTACGAAATCGTATTCATGGTGCACCCAGATCAAAGCGAG
CAAGTTGCTGGCATGATCGAACGTTACACTGGCTCAATCACTGAAGCTGGCGGTAAAATC
CACCGTCTAGAAGATTGGGGTCGCCGTCAACTGGCTTACCCAATCAACAAACTGCACAAA
GCTCACTACGTTCTGATGAACGTTGAAGCTGACCAAGCAGTGGTTGATGAGCTAGAAACT
GCTTTCCGTTTCAACGATGCAGTTCTGCGTAACATGATCATGCGTACTAAAGCTGCTATT
ACTGAACCTTCAATCATGCTGAAAGCTCGTGAAGAGCGTGTAAAGCGTGACGAGATGAAG
TTCGACGCAGACGTTGAGTAATGGTTTGATGACCAATCGAATCGAGTTGAGCGGCGTTGT
CGCAAAGGCTCTGGTTCGAAGCCAAAGTCCATCGGGTGTTAAACATTGCCATTTTTGGCT
AGAGCATCGCTCTACGATGGTAGAAGCTGACCTCCCAAGACAAGTTTTTTGTCGATTACC
TGTGGTGGTGAGTGGGGCTAGGTCAGAAGCGTTAACTCAAAACTTAGTACAAGGCAGTAG
CATTTTGGTAAGTGGTTTTTTGGCTTACCAAACCAGCCGAAATGGCGTAGGTAAATTAGT
GCTGCATGCCGACAAAATTTCTCAAATATAGATCAGGAGATAGCCCATGGCTCGTTTCTT
CCGTCGTCGTAAATTCTGCCGTTTTACTGCAGAAGGCGTACAAGAGATTGATTACAAAGA
CGTAGCAACTCTCAAGAACTACATCACTGAAGCTGGTAAAATCGTTCCTAGCCGTATCAC
TGGTACAAGTGCTAAATATCAGCGTCAGCTAGCTCGTGCAATCAAACGCGCTCGCTACCT
AGCTCTACTGCCATACACTGACAAACATCAGTAATTGGCACCGTTTATTAAGAAAGAGGA
TTAAGCAATGCAAGTTATTCTACTTGATAAAATCGGTAACCTAGGCAGCCTTGGCGATAC
AGTAAACGTTAAATCTGGTTACGCTCGTAACTTCCTTATCCCACAAGGTAAGGCAGTAAT
GGCAACTAAAGCTAACGTTGCAATGTTTGAAAGCCGTCGTGCAGAGCTGGAAGCAAAAGT
TGCTGAGCAACTGGCTGCCGCTCAAACTCGCGCTGACCAAGTTAACGCTCTGGAAGCAGT
TGTTATTGCTTCTAAAGCAGGTGACGAAGGTAAACTGTTCGGTTCTATCGGTACTCGTGA
TATCGCTGATGCAATCACTGCAGCTGGCGTTAAAGTATCTAAGAGCGAAGTTCGCCTACC
TGAAGGTGCTCTGCGCAACGTTGGTGCTTACGAAGTTAGCGTTCAACTTCACTCTGAAGT
GTTCGCAACTGCAAAAGTACAAGTTGTTGCTGAGTAATTTCAGTTACTGACGAATACGAA
AACACCAGCTTCGGCTGGTGTTTTTTTATGGGTAGCATTTAAAACTCAAACAGTAGATTA
ACCGAAATCACGCTGTCTGCTTTGCTTAATCCTTCCGGCATTCGGTTATGGTATTGGCGT
GATTGGCGAATTTTTAAGGCAATGTGGTCAGTGATGTCGTTGGTTAAACTGATATTGCTA
TCAAGACTGGTGTTACTTCGCCCTGAAACCATGGTCATTTCTGCCTCAAATCTGAGGTTG
TTTAAAGCTTGCCACTCAGCTTTAAGATTGCTACGAAATATCGCTTCCTGAACGAGATCG
GGAAAAACGATATCGTCATCATCAATTTCGTCTAGGTTGGGTTTTTGGTAGCGAAAGCCA
GGCCCTAACTCCAGCTCTAAAACCATCTCATCGGTATATGCGAATTGATAACCGAGCCCT
CCTGATAGGGTATGGTCTTTGAAATAAGCGGTGTAACGCGAGTTGGTGCCGTAAAAGCTG
CCGTATAAATACGTCTTCGGTCCGAGTTTATAGTCGCTTTGGAAGGCGAAGGTGGACTGG
CGTTTATCTTCTTTGCCGTTTTTATCAAGTTTATAAAACTTCCACTCCCCATAAGTACGG
TGACGACCCATGGTATATTCCGATTTTAAGCGTGAATTGAGTGACTCTGACTCGGTATTA
CCGGAGTGCGCCTGATAGCCAAACTCGACTTGATGTTTCCAAGGAGAGGGAATGCTGATG
TCCGTATCCTGATTAGAATTTTCATTGGCTTGCGCTACTGTTGACAGCATCAAGCTAATG
CCTAAAAGCCATTTGGTGGACACAACAACCTCTTTGATTAATATTGAGGTGGCATAGTAA
AAATTCATTACTGAGTTTGGGTCAACCCTAGGTCAATTCTGGTTAGGCGGCGCACAAACT
TTCGTTGCTTTAATTACAAATGACGGATTCTCGTTATAATGACGGACATTCAAACGTTAC
TTAAAGCGAAGTCATGGCAGATCCACGTACTGATAATCGAAACCGTAAAATTCCCGACGC
ACAAGTCGATGCAATTAAAGTCCCACCGCATTCATTAGAAGCTGAGCAATCCGTCATTGG
TGGCTTGCTGCTGGATAATGAGCGCTGGGATACGGTCTCAGAACACGTGATGACTCAGGA
CTTCTACAGCCGCCCGCATCGTTTGATTTTTGACGGGGTAAAATCGATTTTGGAGGCGGG
TAAACCGCTCGATCTCATTACCTTGTCCGAATATCTTGAGCAGCGTGAGCAGTTGGAAGA
TGTCGGTGGCTTTGCCTATTTGGCCGATTTGGCCAAAAACACGCCCAGTGCTGCCAACAT
TAATGCCTATGCGGAGATTGTGGCCGAACGGGCTTTGGTGCGTAATCTGATTGGTGTTGC
CAATGAGATTGCCGATGCGGGATACGATCCACAAGGGCGCAACGCTGAAGATTTGCTGGA
TCTGGCGGAAAGTAAAGTTTTTGCGATTGCCGAAGCGCGTACCAGTGAAAATGAAGGCCC
GAAAAACGTGGATAGCATTCTAGAGCGCACGCTAGAGCGGATTGAGCTGCTCTACAAAAC
GCCGCAGGATGGGGTCACTGGAGTGAACACGGGCTTTACCGACCTGAATAAAAAGACGGC
TGGTTTGCAAGGCTCGGATCTGATCATCGTCGCAGCGCGTCCTTCGATGGGTAAAACCAC
TTTTGCGATGAACCTGTGTGAAAACGCCGCGATGGAGCAAGATAAACCTGTGCTGATCTT
CTCGCTGGAGATGCCCGCCGAACAGATCATGATGCGTATGCTGGCCTCGTTATCACGTGT
CGACCAAACCAAAATTCGTACCGGTCAACTGGATGATGAAGATTGGGCGCGTATCTCTTC
CACCATGGGGATTCTCATGGAGAAGAAGAACATGTACATCGATGATAGCTCAGGCCTAAC
CCCCACCGAAGTTCGCTCGCGTGCCCGACGCATTGCTCGTGAACACGGAGGCTTGTCGCT
CATCATGGTCGACTATTTACAGCTGATGCGTGTACCGGCATTGACCGATAACCGTACACT
GGAAATTGCTGAAATTTCTCGCTCACTCAAAGCGTTAGCTAAAGAATTGAATGTGCCCGT
GGTTGCGCTTTCGCAGTTGAACCGTTCTTTGGAGCAGCGTGCGGATAAGCGTCCAGTCAA
CTCGGATCTGCGTGAATCGGGTTCGATTGAGCAGGATGCTGACTTGATCATGTTTATCTA
TCGAGATGAGGTGTATCACCCAGATAGTCCGCTAAAAGGCACGGCGGAAATCATTATTGG
TAAGCAACGTAACGGCCCGATTGGTTCGGTGCGTTTGACTTTCCAAGGTCACTATTCTCG
TTTCGACAACTATGCTGGACCTGCATTTGACGATGAGTAATTCGATGAACTATATGAAGG
CGGCCACCGCCTACATCAATTTAGAGGCGTTGCAGCACAACTTGCAGCGCGTTAAGCAGC
AAGCGCCAGAGAGTAAAATCATGGCGGTGGTGAAAGCCAATGGTTATGGACACGGGCTGC
GCCATATCGCACGTCACGCCCTTGGGGCGGATGCCTTTGGCGTGGCGCGCATTGAAGAGG
CTTTACAGCTGCGCGCCAGTGGCGTAGTGAAACCCATTTTGTTGCTTGAGGGATTTTATT
CTCCCGGTGATTTGCCAGTATTGGTTACCAACAACATCCAAACCGTCGTACATTGTGAAG
AGCAGTTACAAGCGCTGGAGCAAGCTCAGCTAGAGACTCCGGTCATGGTATGGCTGAAAG
TCGACAGCGGGATGCATCGGCTAGGGGTTCGCCCTGAACAATATCAAGATTTCGTGGCTC
GTTTGCACCAGTGTGAGAATGTGGCTAAACCACTGCGTTACATGAGCCATTTCGGCTGTG
CCGATGAGTTAGATAAATCGACGACGGTAGAGCAAACAGAACTGTTTTTATCCCTGACGC
AAGGCTGTCAGGGTGAGCGTTCGCTGGCCGCTTCTGCCGGATTATTAGCTTGGCCGCAAA
GCCAGCTTGAATGGGTAAGGCCGGGAATTATTATGTACGGCGTTTCTCCCTTTGTGGAAA
AGAGCGCGGTTCAGTTAGGTTACCAGCCAGTGATGACCTTAAAGTCGCACTTGATCGCTG
TCCGCGAAGTGAAAGCGGGGGAGAGTGTCGGTTATGGCGGTACTTGGACCAGCCAGCGAG
ATACCAAAATTGGTGTGATTGCGATTGGTTATGGTGATGGCTATCCACGCACTGCGCCGA
ATGGGACGCCAGTGGTTGTCAATGGGCGTCGGGTGCCGATTGCTGGGCGCGTATCTATGG
ATATGTTGACGGTAGATTTAGGGCCGGATGCTTGCGATCGCGTCGGTGATGAAGCCATGC
TGTGGGGTAATGAGCTGCCCGTAGAAGAAGTGGCCGCACATATTGGTACGATAGGGTATG
AGTTAGTGACGAAACTCACCTCGCGAGTGGAAATGTCTTATTATGGAGCAGGCGTTTAGC
CTGCTTTGTGTTGTCCGTGCATGACCACCGCTTATCGCTGTGGCCATGCATGTCACTCTC
TTCTCTTGCACTCTTTGGGCGTTACTCGCCTTGAATGGTCGCGATCACCCTTCTTATTCC
GCCGTGATTGCGATGCTCCCCCAAATAGATACCTTGCCAAGTACCGAGCGCTAACCTGCC
TTGTTGAATGGGAATACTGACGCTACATCCAAGTAGTGAAGACTTGATATGCGCGGGCAT
ATCATCATCGCCCTCATCAATGTGCCGATAATAAGGCGCCCCTTCAGGCGCAGCGTGGTT
AAAATGGGCTTCCATATCTTGGCGCACCGTCGGATCGGCATTCTCATTGATGGTGAGACT
GGCCGAAGTATGCTGTACAAATAAATGTAATAAACCGACATTTAGTCTTTTGATTTGCGG
CAATTGTTGTTCAATTTCATCAGTGATCAGATGAAAACCACGTGCTCGTGGGCGTAACTG
GATGGTGTGCTGATGCCACATAAAGCCCGCTCCTTAAGTGTATTGGCAAAGTGAAGGTTT
AAGGGTAAGGTGAGCGACAGAAATTACCAGACAAAAATGAGTGACGGTCGGTGTTTACGT
GACCTATCGCAAAGTGGGTGTCAATGAGTTCGCTCATAATGATGCACTGAAAATTAATTA
CATGTGATTCCGGCGCGGAATACTCATTTTTAACCTATTCTTTTTGCTTAAATCGGGGAT
TCCAACGTTAAAGCTCCGCCTTTAGCGTACTGGAATAAAACCACAGTAACATCGGGATAG
ATGCCATGTTGAAAAATATCAATCCAACGCAAACCCAAGCTTGGAAAGCGCTGACCGCGC
ATTTTGAATCTGCTCAGGATATGGACCTCAAAGCACTTTTTGCGCAAGACAGCGAGCGTT
TTGCCAAATACTCTGCGCGCTTTGGTCAGGACATTCTGGTCGATTATTCGAAAAACCTAG
TGAATGCGGAAACGATGCAACACTTGTTTGCGTTGGCTAAAGAAACGGATCTGCAATCTG
CCATCACCGCGATGTTTAAAGGTGAAGCGATCAACCAAACGGAAGATCGTGCGGTACTGC
ACACTGCGCTGCGTAATCGTAGCAATTCACCTGTGTTGGTGAACGGTGAGGATGTAATGC
CTGCAGTAAACGCTGTGTTGGCTAAAATGAAAGCCTTCTCTGAGCGTGTGATTGGCGGTG
AGTGGAAAGGTTTCACCGGCAAGGCGATTACTGATGTCGTTAATATCGGCATTGGTGGCT
CCGATCTCGGTCCTTACATGGTCACAGAAGCTCTGGTGCCTTATAAGAACCATTTGACCA
TGCACTTTGTGTCAAACGTCGATGGTACACACATGGCGGAGACACTGAAAAACGTCGATC
CTGAAACCACCCTCTTCTTAGTGGCTTCCAAAACTTTCACTACCCAAGAAACCATGACCA
ACGCCCACACGGCTCGTGATTGGTTCTTGAAAGCGGCAGGAGATGAAGCACATGTTGCTA
AGCACTTTGCGGCGCTATCAACCAATGGTAAAGCGGTGGCTGAGTTTGGTATCGACACCG
ACAACATGTTTGAATTCTGGGATTGGGTAGGCGGTCGTTACTCACTGTGGTCAGCGATTG
GTCTTTCTATCATTCTGTCTATCGGTTACGACAACTTTGTTGAGCTGCTGGCGGGGGCGC
ATGAAATGGATCAGCATTTCGTGAACACGCCGTTTGAAAGTAATATTCCGGTCATTCTGG
CGCTGATTGGCATTTGGTATAACAACTTCCATGGTGCTGAATCTGAAGCGATCCTGCCTT
ACGATCAGTACCTGCATCGCTTCGCGGCTTACTTCCAACAAGGCAATATGGAGTCTAATG
GTAAGTATGTTGATCGTAATGGCAACCCAGTCACTTACCAAACGGGCCCAATCATTTGGG
GTGAACCCGGTACGAACGGCCAGCACGCTTTCTATCAGCTTATCCACCAAGGCACTAAGC
TGATCCCATGTGATTTTATCGCGCCAGCGGTGAGTCATAATTTGGTTGGCGATCATCACC
AAAAGCTGATGTCTAACTTCTTCGCGCAAACCGAAGCCTTAGCCTTCGGAAAATCCGCGC
AAGCCGTGCAAGCTGAACTCGAAAAAGCGGGTAAATCGGCGGCAGAAATTGCAGCGTTAG
TGCCGTTCAAAGTGTTTGAAGGTAACCGCCCAACCAACTCGATTCTGGTTAAGCAGATTA
CGCCACGCACGCTGGGTAACTTGATTGCGATGTACGAACACAAAATCTTCGTACAAGGTG
TGATTTGGAACATCTTCAGTTTCGATCAATGGGGCGTGGAACTGGGTAAGCAACTGGCGA
ACCAAATCCTGCCTGAGTTAGCGGATAGCGCAGCCGTGACGTCACATGACAGCTCGACCA
ACGGTCTGATCAACGCCTTTAAAGCGTTTCGCGCCTAATTACGCCGAATAACCAATTGAT
AGACAAGGTCTTACCTGTGCAGTAAGGCCTTTTTCTTGTCTTTGAGTTTCTCTGTACGTG
GCGAAGTCCCTTCTTTGTATTGCCATTGAAAGTTCATTTTTCCTACCGATTTGGTCATAA
AACAGACATGCAGCAGGGTTTAACTAAACGCACTGTCAGAGTGATAGGGCTTATGCTGGT
ATGTCAGAAACGGCCATTCAGACTAAAACACAAGCACGTCAACGCAAGGTGTTTGCTCAC
CACCATGTTCAACACTATCGCTCGCAGTTAGAGCGCCGGATCTCCCACTCACCTCAATTT
CGAGAGGGCAAAGTGATCAACGCTATGCCTCATATTACCGCTACACCATCATGGTGGCAG
ACAGCTTGGAGTTACTTTGGGGGGAGAGCTCAGCTCAAGCCTAATGCTCAGTTGCCCGTA
GCACCTCTCAACCTGCAAGCGTTGCAAACACGCAGCAAGGCACTTCGAGTCACTTGGCTT
GGCCACTCTAGTTTGTTTATTGAAGTCGATGGGCTACGAGTATTGACCGATCCGGTGTTT
GATTACGCTTCGCCTTGGATTGCGAAAGCGTGGTTTGCCAGAAACCTGCCTAATAGTGGT
GTGCGGGAGCAGTTACCACTGCCGGATGTGATTGTGATCTCTCACGATCATTATGACCAT
TTAGAGCAGGCCAGTGTTGTCTATTATGCCGCGCATTCGGTCACCTTCTATGTTCCGCTG
GGTGTCGGGCAGCATTTGATTCGCTGGGGAGTCTCACCTGAACGAATTATCGAATTCGAT
TGGTGGGAGCAGATAAAACGAGAAGGCGTCGAGTTTATTTGTACTCCAGCTAATCACAAT
TCAGGACGTTATTATCTCGATCATAATGCGACCTTGTGGTGTTCATGGGTCATAAAAGGC
CATCAAGAAACACTCTATTTCAGTGGTGATAGTGCCTATGATACACATTTTGCAAAGATT
GCTGAGCGCTGTGGGCCGATTGATTTGGCTTGTCTAGAAGTGGCCGCCGATGTTAAGCAG
CACCAAGGTTATCCCGTTGAAAATTGGGGACACATGCAGGCGAAACACACAGTTCAAGCC
TTTCGCGACTTACAAGCTAAAAAACTGCTGCCGATTCACTGGGCGACTTATGAGTTGTTT
ACCCACCAATGGGATGAGCCGATTGCCGATCTGGTTAAGCATTGCCAAGAGCAGTCGATC
ACTTTGCTAACCCCTATGGCAGGAGAAAGCCTAACCATGGCAAACCACAGCGCAAGCCAC
GCTTGGTGGCAAGGTTTAGAAACTGAGCCCATGAGTGGTGCTCGATATTGGCAAATGGGC
TTAGCGTGTTCTTTATTATTGCTGCTGATGGTGGTGTAAATGTCACCCCCAGTGCTCGGG
GATAGCAGAGAAAACAAAACCGGACAAAAGTGTCCGGTTTAATCAAGATCATTGAGAGCG
ATGAACTAACAGTGGCTGCCAACGTGAGCGCTGAATTACTCGAAACAGATTTCGATAAAC
GCATTGCCCCAAGGAGAAGAAAACGGCATCAGTATGATTGCCCCTTCACACTTATGACGA
ATTGTGTGTCCTCGGCCGGAGACGACAACGGGGGTGGCCATATCAAAATCAAAGCCGCTT
TCTGCCAAAATTCGCTTCGCTCCACCTGTGACCATATTGGTGATCTCGCCGACCATATCA
GTCACTTCTTCATTTAAACCATTCGGACGCTCACCCAGCATATTTTGCATGATTTCCAAA
[truncated: 2,610,648 more chars]
