# Supplementary material for: ARTIST: High-Resolution Genome-Wide Assessment of Fitness Using Transposon-Insertion Sequencing
Source: PLoS Genet. 2014 Nov 6;10(11):e1004782. doi: 10.1371/journal.pgen.1004782 (PMC4222735; doi:10.1371/journal.pgen.1004782)
Supplement: Dataset S1 — The ARTIST scripts and example file formats. All the custom scripts required to utilize the ARTIST pipeline are located in this folder. Also included is a subfolder that contains several input file examples that are compatible with the ARTIST pipeline. (ZIP) [file pgen.1004782.s001.zip › ARTIST scripts/Example Files/VCgtf.txt]

chrI	vibrChol1_refSeq	start_codon	1048252	1048254	972.000000	+	.	gene_id "VC0985"; transcript_id "VC0985";
chrI	vibrChol1_refSeq	CDS	1048252	1050156	972.000000	+	0	gene_id "VC0985"; transcript_id "VC0985";
chrI	vibrChol1_refSeq	stop_codon	1050157	1050159	972.000000	+	.	gene_id "VC0985"; transcript_id "VC0985";
chrI	vibrChol1_refSeq	exon	1048252	1050159	972.000000	+	.	gene_id "VC0985"; transcript_id "VC0985";
chrI	vibrChol1_refSeq	start_codon	130748	130750	135.000000	+	.	gene_id "VC0136"; transcript_id "VC0136";
chrI	vibrChol1_refSeq	CDS	130748	131362	135.000000	+	0	gene_id "VC0136"; transcript_id "VC0136";
chrI	vibrChol1_refSeq	stop_codon	131363	131365	135.000000	+	.	gene_id "VC0136"; transcript_id "VC0136";
chrI	vibrChol1_refSeq	exon	130748	131365	135.000000	+	.	gene_id "VC0136"; transcript_id "VC0136";
chrI	vibrChol1_refSeq	start_codon	262098	262100	252.000000	+	.	gene_id "VC0255"; transcript_id "VC0255";
chrI	vibrChol1_refSeq	CDS	262098	262316	252.000000	+	0	gene_id "VC0255"; transcript_id "VC0255";
chrI	vibrChol1_refSeq	stop_codon	262317	262319	252.000000	+	.	gene_id "VC0255"; transcript_id "VC0255";
chrI	vibrChol1_refSeq	exon	262098	262319	252.000000	+	.	gene_id "VC0255"; transcript_id "VC0255";
chrI	vibrChol1_refSeq	stop_codon	393036	393038	372.000000	-	.	gene_id "VC0377"; transcript_id "VC0377";
chrI	vibrChol1_refSeq	CDS	393039	393497	372.000000	-	0	gene_id "VC0377"; transcript_id "VC0377";
chrI	vibrChol1_refSeq	start_codon	393495	393497	372.000000	-	.	gene_id "VC0377"; transcript_id "VC0377";
chrI	vibrChol1_refSeq	exon	393036	393497	372.000000	-	.	gene_id "VC0377"; transcript_id "VC0377";
chrI	vibrChol1_refSeq	stop_codon	523156	523158	485.000000	-	.	gene_id "VC0490"; transcript_id "VC0490";
chrI	vibrChol1_refSeq	CDS	523159	525117	485.000000	-	0	gene_id "VC0490"; transcript_id "VC0490";
chrI	vibrChol1_refSeq	start_codon	525115	525117	485.000000	-	.	gene_id "VC0490"; transcript_id "VC0490";
chrI	vibrChol1_refSeq	exon	523156	525117	485.000000	-	.	gene_id "VC0490"; transcript_id "VC0490";
chrI	vibrChol1_refSeq	stop_codon	654497	654499	609.000000	-	.	gene_id "VC0619"; transcript_id "VC0619";
chrI	vibrChol1_refSeq	CDS	654500	655483	609.000000	-	0	gene_id "VC0619"; transcript_id "VC0619";
chrI	vibrChol1_refSeq	start_codon	655481	655483	609.000000	-	.	gene_id "VC0619"; transcript_id "VC0619";
chrI	vibrChol1_refSeq	exon	654497	655483	609.000000	-	.	gene_id "VC0619"; transcript_id "VC0619";
chrI	vibrChol1_refSeq	stop_codon	916733	916735	840.000000	-	.	gene_id "VC0852"; transcript_id "VC0852";
chrI	vibrChol1_refSeq	CDS	916736	918397	840.000000	-	0	gene_id "VC0852"; transcript_id "VC0852";
chrI	vibrChol1_refSeq	start_codon	918395	918397	840.000000	-	.	gene_id "VC0852"; transcript_id "VC0852";
chrI	vibrChol1_refSeq	exon	916733	918397	840.000000	-	.	gene_id "VC0852"; transcript_id "VC0852";
chrI	vibrChol1_refSeq	start_codon	1179130	1179132	1096.000000	+	.	gene_id "VC1110"; transcript_id "VC1110";
chrI	vibrChol1_refSeq	CDS	1179130	1180434	1096.000000	+	0	gene_id "VC1110"; transcript_id "VC1110";
chrI	vibrChol1_refSeq	stop_codon	1180435	1180437	1096.000000	+	.	gene_id "VC1110"; transcript_id "VC1110";
chrI	vibrChol1_refSeq	exon	1179130	1180437	1096.000000	+	.	gene_id "VC1110"; transcript_id "VC1110";
chrI	vibrChol1_refSeq	start_codon	1310478	1310480	1222.000000	+	.	gene_id "VC1236"; transcript_id "VC1236";
chrI	vibrChol1_refSeq	CDS	1310478	1310921	1222.000000	+	0	gene_id "VC1236"; transcript_id "VC1236";
chrI	vibrChol1_refSeq	stop_codon	1310922	1310924	1222.000000	+	.	gene_id "VC1236"; transcript_id "VC1236";
chrI	vibrChol1_refSeq	exon	1310478	1310924	1222.000000	+	.	gene_id "VC1236"; transcript_id "VC1236";
chrI	vibrChol1_refSeq	start_codon	1703680	1703682	1573.000000	+	.	gene_id "VC1592"; transcript_id "VC1592";
chrI	vibrChol1_refSeq	CDS	1703680	1704531	1573.000000	+	0	gene_id "VC1592"; transcript_id "VC1592";
chrI	vibrChol1_refSeq	stop_codon	1704532	1704534	1573.000000	+	.	gene_id "VC1592"; transcript_id "VC1592";
chrI	vibrChol1_refSeq	exon	1703680	1704534	1573.000000	+	.	gene_id "VC1592"; transcript_id "VC1592";
chrI	vibrChol1_refSeq	start_codon	1965418	1965420	1799.000000	+	.	gene_id "VC1824"; transcript_id "VC1824";
chrI	vibrChol1_refSeq	CDS	1965418	1966194	1799.000000	+	0	gene_id "VC1824"; transcript_id "VC1824";
chrI	vibrChol1_refSeq	stop_codon	1966195	1966197	1799.000000	+	.	gene_id "VC1824"; transcript_id "VC1824";
chrI	vibrChol1_refSeq	exon	1965418	1966197	1799.000000	+	.	gene_id "VC1824"; transcript_id "VC1824";
chrI	vibrChol1_refSeq	start_codon	2227373	2227375	2045.000000	+	.	gene_id "VC2072"; transcript_id "VC2072";
chrI	vibrChol1_refSeq	CDS	2227373	2230189	2045.000000	+	0	gene_id "VC2072"; transcript_id "VC2072";
chrI	vibrChol1_refSeq	stop_codon	2230190	2230192	2045.000000	+	.	gene_id "VC2072"; transcript_id "VC2072";
chrI	vibrChol1_refSeq	exon	2227373	2230192	2045.000000	+	.	gene_id "VC2072"; transcript_id "VC2072";
chrI	vibrChol1_refSeq	stop_codon	2353407	2353409	2181.000000	-	.	gene_id "VC2209"; transcript_id "VC2209";
chrI	vibrChol1_refSeq	CDS	2353410	2360647	2181.000000	-	0	gene_id "VC2209"; transcript_id "VC2209";
chrI	vibrChol1_refSeq	start_codon	2360645	2360647	2181.000000	-	.	gene_id "VC2209"; transcript_id "VC2209";
chrI	vibrChol1_refSeq	exon	2353407	2360647	2181.000000	-	.	gene_id "VC2209"; transcript_id "VC2209";
chrI	vibrChol1_refSeq	start_codon	2620683	2620685	2412.000000	+	.	gene_id "VC2442"; transcript_id "VC2442";
chrI	vibrChol1_refSeq	CDS	2620683	2621981	2412.000000	+	0	gene_id "VC2442"; transcript_id "VC2442";
chrI	vibrChol1_refSeq	stop_codon	2621982	2621984	2412.000000	+	.	gene_id "VC2442"; transcript_id "VC2442";
chrI	vibrChol1_refSeq	exon	2620683	2621984	2412.000000	+	.	gene_id "VC2442"; transcript_id "VC2442";
chrI	vibrChol1_refSeq	stop_codon	2751525	2751527	2540.000000	-	.	gene_id "VC2571"; transcript_id "VC2571";
chrI	vibrChol1_refSeq	CDS	2751528	2752517	2540.000000	-	0	gene_id "VC2571"; transcript_id "VC2571";
chrI	vibrChol1_refSeq	start_codon	2752515	2752517	2540.000000	-	.	gene_id "VC2571"; transcript_id "VC2571";
chrI	vibrChol1_refSeq	exon	2751525	2752517	2540.000000	-	.	gene_id "VC2571"; transcript_id "VC2571";
chrI	vibrChol1_refSeq	start_codon	2883212	2883214	2679.000000	+	.	gene_id "VC2711"; transcript_id "VC2711";
chrI	vibrChol1_refSeq	CDS	2883212	2885287	2679.000000	+	0	gene_id "VC2711"; transcript_id "VC2711";
chrI	vibrChol1_refSeq	stop_codon	2885288	2885290	2679.000000	+	.	gene_id "VC2711"; transcript_id "VC2711";
chrI	vibrChol1_refSeq	exon	2883212	2885290	2679.000000	+	.	gene_id "VC2711"; transcript_id "VC2711";
chrI	vibrChol1_refSeq	stop_codon	235	237	1.000000	-	.	gene_id "VC0001"; transcript_id "VC0001";
chrI	vibrChol1_refSeq	CDS	238	402	1.000000	-	0	gene_id "VC0001"; transcript_id "VC0001";
chrI	vibrChol1_refSeq	start_codon	400	402	1.000000	-	.	gene_id "VC0001"; transcript_id "VC0001";
chrI	vibrChol1_refSeq	exon	235	402	1.000000	-	.	gene_id "VC0001"; transcript_id "VC0001";
chrI	vibrChol1_refSeq	stop_codon	372	374	2.000000	-	.	gene_id "VC0002"; transcript_id "VC0002";
chrI	vibrChol1_refSeq	CDS	375	806	2.000000	-	0	gene_id "VC0002"; transcript_id "VC0002";
chrI	vibrChol1_refSeq	start_codon	804	806	2.000000	-	.	gene_id "VC0002"; transcript_id "VC0002";
chrI	vibrChol1_refSeq	exon	372	806	2.000000	-	.	gene_id "VC0002"; transcript_id "VC0002";
chrI	vibrChol1_refSeq	stop_codon	816	818	3.000000	-	.	gene_id "VC0003"; transcript_id "VC0003";
chrI	vibrChol1_refSeq	CDS	819	2210	3.000000	-	0	gene_id "VC0003"; transcript_id "VC0003";
chrI	vibrChol1_refSeq	start_codon	2208	2210	3.000000	-	.	gene_id "VC0003"; transcript_id "VC0003";
chrI	vibrChol1_refSeq	exon	816	2210	3.000000	-	.	gene_id "VC0003"; transcript_id "VC0003";
chrI	vibrChol1_refSeq	stop_codon	2271	2273	4.000000	-	.	gene_id "VC0004"; transcript_id "VC0004";
chrI	vibrChol1_refSeq	CDS	2274	3896	4.000000	-	0	gene_id "VC0004"; transcript_id "VC0004";
chrI	vibrChol1_refSeq	start_codon	3894	3896	4.000000	-	.	gene_id "VC0004"; transcript_id "VC0004";
chrI	vibrChol1_refSeq	exon	2271	3896	4.000000	-	.	gene_id "VC0004"; transcript_id "VC0004";
chrI	vibrChol1_refSeq	stop_codon	3899	3901	5.000000	-	.	gene_id "VC0005"; transcript_id "VC0005";
chrI	vibrChol1_refSeq	CDS	3902	4156	5.000000	-	0	gene_id "VC0005"; transcript_id "VC0005";
chrI	vibrChol1_refSeq	start_codon	4154	4156	5.000000	-	.	gene_id "VC0005"; transcript_id "VC0005";
chrI	vibrChol1_refSeq	exon	3899	4156	5.000000	-	.	gene_id "VC0005"; transcript_id "VC0005";
chrI	vibrChol1_refSeq	stop_codon	4123	4125	6.000000	-	.	gene_id "VC0006"; transcript_id "VC0006";
chrI	vibrChol1_refSeq	CDS	4126	4479	6.000000	-	0	gene_id "VC0006"; transcript_id "VC0006";
chrI	vibrChol1_refSeq	start_codon	4477	4479	6.000000	-	.	gene_id "VC0006"; transcript_id "VC0006";
chrI	vibrChol1_refSeq	exon	4123	4479	6.000000	-	.	gene_id "VC0006"; transcript_id "VC0006";
chrI	vibrChol1_refSeq	stop_codon	4492	4494	7.000000	-	.	gene_id "VC0007"; transcript_id "VC0007";
chrI	vibrChol1_refSeq	CDS	4495	4629	7.000000	-	0	gene_id "VC0007"; transcript_id "VC0007";
chrI	vibrChol1_refSeq	start_codon	4627	4629	7.000000	-	.	gene_id "VC0007"; transcript_id "VC0007";
chrI	vibrChol1_refSeq	exon	4492	4629	7.000000	-	.	gene_id "VC0007"; transcript_id "VC0007";
chrI	vibrChol1_refSeq	stop_codon	4871	4873	8.000000	-	.	gene_id "VC0008"; transcript_id "VC0008";
chrI	vibrChol1_refSeq	CDS	4874	5608	8.000000	-	0	gene_id "VC0008"; transcript_id "VC0008";
chrI	vibrChol1_refSeq	start_codon	5606	5608	8.000000	-	.	gene_id "VC0008"; transcript_id "VC0008";
chrI	vibrChol1_refSeq	exon	4871	5608	8.000000	-	.	gene_id "VC0008"; transcript_id "VC0008";
chrI	vibrChol1_refSeq	stop_codon	5605	5607	9.000000	-	.	gene_id "VC0009"; transcript_id "VC0009";
chrI	vibrChol1_refSeq	CDS	5608	6276	9.000000	-	0	gene_id "VC0009"; transcript_id "VC0009";
chrI	vibrChol1_refSeq	start_codon	6274	6276	9.000000	-	.	gene_id "VC0009"; transcript_id "VC0009";
chrI	vibrChol1_refSeq	exon	5605	6276	9.000000	-	.	gene_id "VC0009"; transcript_id "VC0009";
chrI	vibrChol1_refSeq	stop_codon	6354	6356	10.000000	-	.	gene_id "VC0010"; transcript_id "VC0010";
chrI	vibrChol1_refSeq	CDS	6357	7100	10.000000	-	0	gene_id "VC0010"; transcript_id "VC0010";
chrI	vibrChol1_refSeq	start_codon	7098	7100	10.000000	-	.	gene_id "VC0010"; transcript_id "VC0010";
chrI	vibrChol1_refSeq	exon	6354	7100	10.000000	-	.	gene_id "VC0010"; transcript_id "VC0010";
chrI	vibrChol1_refSeq	start_codon	7224	7226	11.000000	+	.	gene_id "VC0011"; transcript_id "VC0011";
chrI	vibrChol1_refSeq	CDS	7224	7349	11.000000	+	0	gene_id "VC0011"; transcript_id "VC0011";
chrI	vibrChol1_refSeq	stop_codon	7350	7352	11.000000	+	.	gene_id "VC0011"; transcript_id "VC0011";
chrI	vibrChol1_refSeq	exon	7224	7352	11.000000	+	.	gene_id "VC0011"; transcript_id "VC0011";
chrI	vibrChol1_refSeq	start_codon	7397	7399	12.000000	+	.	gene_id "VC0012"; transcript_id "VC0012";
chrI	vibrChol1_refSeq	CDS	7397	8812	12.000000	+	0	gene_id "VC0012"; transcript_id "VC0012";
chrI	vibrChol1_refSeq	stop_codon	8813	8815	12.000000	+	.	gene_id "VC0012"; transcript_id "VC0012";
chrI	vibrChol1_refSeq	exon	7397	8815	12.000000	+	.	gene_id "VC0012"; transcript_id "VC0012";
chrI	vibrChol1_refSeq	start_codon	8873	8875	13.000000	+	.	gene_id "VC0013"; transcript_id "VC0013";
chrI	vibrChol1_refSeq	CDS	8873	9970	13.000000	+	0	gene_id "VC0013"; transcript_id "VC0013";
chrI	vibrChol1_refSeq	stop_codon	9971	9973	13.000000	+	.	gene_id "VC0013"; transcript_id "VC0013";
chrI	vibrChol1_refSeq	exon	8873	9973	13.000000	+	.	gene_id "VC0013"; transcript_id "VC0013";
chrI	vibrChol1_refSeq	start_codon	9991	9993	14.000000	+	.	gene_id "VC0014"; transcript_id "VC0014";
chrI	vibrChol1_refSeq	CDS	9991	11079	14.000000	+	0	gene_id "VC0014"; transcript_id "VC0014";
chrI	vibrChol1_refSeq	stop_codon	11080	11082	14.000000	+	.	gene_id "VC0014"; transcript_id "VC0014";
chrI	vibrChol1_refSeq	exon	9991	11082	14.000000	+	.	gene_id "VC0014"; transcript_id "VC0014";
chrI	vibrChol1_refSeq	start_codon	11103	11105	15.000000	+	.	gene_id "VC0015"; transcript_id "VC0015";
chrI	vibrChol1_refSeq	CDS	11103	13517	15.000000	+	0	gene_id "VC0015"; transcript_id "VC0015";
chrI	vibrChol1_refSeq	stop_codon	13518	13520	15.000000	+	.	gene_id "VC0015"; transcript_id "VC0015";
chrI	vibrChol1_refSeq	exon	11103	13520	15.000000	+	.	gene_id "VC0015"; transcript_id "VC0015";
chrI	vibrChol1_refSeq	start_codon	13876	13878	16.000000	+	.	gene_id "VC0016"; transcript_id "VC0016";
chrI	vibrChol1_refSeq	CDS	13876	14364	16.000000	+	0	gene_id "VC0016"; transcript_id "VC0016";
chrI	vibrChol1_refSeq	stop_codon	14365	14367	16.000000	+	.	gene_id "VC0016"; transcript_id "VC0016";
chrI	vibrChol1_refSeq	exon	13876	14367	16.000000	+	.	gene_id "VC0016"; transcript_id "VC0016";
chrI	vibrChol1_refSeq	start_codon	14377	14379	17.000000	+	.	gene_id "VC0017"; transcript_id "VC0017";
chrI	vibrChol1_refSeq	CDS	14377	14490	17.000000	+	0	gene_id "VC0017"; transcript_id "VC0017";
chrI	vibrChol1_refSeq	stop_codon	14491	14493	17.000000	+	.	gene_id "VC0017"; transcript_id "VC0017";
chrI	vibrChol1_refSeq	exon	14377	14493	17.000000	+	.	gene_id "VC0017"; transcript_id "VC0017";
chrI	vibrChol1_refSeq	start_codon	14769	14771	18.000000	+	.	gene_id "VC0018"; transcript_id "VC0018";
chrI	vibrChol1_refSeq	CDS	14769	15203	18.000000	+	0	gene_id "VC0018"; transcript_id "VC0018";
chrI	vibrChol1_refSeq	stop_codon	15204	15206	18.000000	+	.	gene_id "VC0018"; transcript_id "VC0018";
chrI	vibrChol1_refSeq	exon	14769	15206	18.000000	+	.	gene_id "VC0018"; transcript_id "VC0018";
chrI	vibrChol1_refSeq	stop_codon	15294	15296	19.000000	-	.	gene_id "VC0019"; transcript_id "VC0019";
chrI	vibrChol1_refSeq	CDS	15297	16550	19.000000	-	0	gene_id "VC0019"; transcript_id "VC0019";
chrI	vibrChol1_refSeq	start_codon	16548	16550	19.000000	-	.	gene_id "VC0019"; transcript_id "VC0019";
chrI	vibrChol1_refSeq	exon	15294	16550	19.000000	-	.	gene_id "VC0019"; transcript_id "VC0019";
chrI	vibrChol1_refSeq	stop_codon	16869	16871	20.000000	-	.	gene_id "VC0020"; transcript_id "VC0020";
chrI	vibrChol1_refSeq	CDS	16872	18935	20.000000	-	0	gene_id "VC0020"; transcript_id "VC0020";
chrI	vibrChol1_refSeq	start_codon	18933	18935	20.000000	-	.	gene_id "VC0020"; transcript_id "VC0020";
chrI	vibrChol1_refSeq	exon	16869	18935	20.000000	-	.	gene_id "VC0020"; transcript_id "VC0020";
chrI	vibrChol1_refSeq	stop_codon	18950	18952	21.000000	-	.	gene_id "VC0021"; transcript_id "VC0021";
chrI	vibrChol1_refSeq	CDS	18953	19942	21.000000	-	0	gene_id "VC0021"; transcript_id "VC0021";
chrI	vibrChol1_refSeq	start_codon	19940	19942	21.000000	-	.	gene_id "VC0021"; transcript_id "VC0021";
chrI	vibrChol1_refSeq	exon	18950	19942	21.000000	-	.	gene_id "VC0021"; transcript_id "VC0021";
chrI	vibrChol1_refSeq	start_codon	20235	20237	22.000000	+	.	gene_id "VC0022"; transcript_id "VC0022";
chrI	vibrChol1_refSeq	CDS	20235	20834	22.000000	+	0	gene_id "VC0022"; transcript_id "VC0022";
chrI	vibrChol1_refSeq	stop_codon	20835	20837	22.000000	+	.	gene_id "VC0022"; transcript_id "VC0022";
chrI	vibrChol1_refSeq	exon	20235	20837	22.000000	+	.	gene_id "VC0022"; transcript_id "VC0022";
chrI	vibrChol1_refSeq	start_codon	20943	20945	23.000000	+	.	gene_id "VC0023"; transcript_id "VC0023";
chrI	vibrChol1_refSeq	CDS	20943	21197	23.000000	+	0	gene_id "VC0023"; transcript_id "VC0023";
chrI	vibrChol1_refSeq	stop_codon	21198	21200	23.000000	+	.	gene_id "VC0023"; transcript_id "VC0023";
chrI	vibrChol1_refSeq	exon	20943	21200	23.000000	+	.	gene_id "VC0023"; transcript_id "VC0023";
chrI	vibrChol1_refSeq	stop_codon	21287	21289	24.000000	-	.	gene_id "VC0024"; transcript_id "VC0024";
chrI	vibrChol1_refSeq	CDS	21290	21535	24.000000	-	0	gene_id "VC0024"; transcript_id "VC0024";
chrI	vibrChol1_refSeq	start_codon	21533	21535	24.000000	-	.	gene_id "VC0024"; transcript_id "VC0024";
chrI	vibrChol1_refSeq	exon	21287	21535	24.000000	-	.	gene_id "VC0024"; transcript_id "VC0024";
chrI	vibrChol1_refSeq	start_codon	21656	21658	25.000000	+	.	gene_id "VC0025"; transcript_id "VC0025";
chrI	vibrChol1_refSeq	CDS	21656	21853	25.000000	+	0	gene_id "VC0025"; transcript_id "VC0025";
chrI	vibrChol1_refSeq	stop_codon	21854	21856	25.000000	+	.	gene_id "VC0025"; transcript_id "VC0025";
chrI	vibrChol1_refSeq	exon	21656	21856	25.000000	+	.	gene_id "VC0025"; transcript_id "VC0025";
chrI	vibrChol1_refSeq	stop_codon	22028	22030	26.000000	-	.	gene_id "VC0026"; transcript_id "VC0026";
chrI	vibrChol1_refSeq	CDS	22031	23008	26.000000	-	0	gene_id "VC0026"; transcript_id "VC0026";
chrI	vibrChol1_refSeq	start_codon	23006	23008	26.000000	-	.	gene_id "VC0026"; transcript_id "VC0026";
chrI	vibrChol1_refSeq	exon	22028	23008	26.000000	-	.	gene_id "VC0026"; transcript_id "VC0026";
chrI	vibrChol1_refSeq	stop_codon	23256	23258	27.000000	-	.	gene_id "VC0027"; transcript_id "VC0027";
chrI	vibrChol1_refSeq	CDS	23259	24788	27.000000	-	0	gene_id "VC0027"; transcript_id "VC0027";
chrI	vibrChol1_refSeq	start_codon	24786	24788	27.000000	-	.	gene_id "VC0027"; transcript_id "VC0027";
chrI	vibrChol1_refSeq	exon	23256	24788	27.000000	-	.	gene_id "VC0027"; transcript_id "VC0027";
chrI	vibrChol1_refSeq	stop_codon	24792	24794	28.000000	-	.	gene_id "VC0028"; transcript_id "VC0028";
chrI	vibrChol1_refSeq	CDS	24795	26633	28.000000	-	0	gene_id "VC0028"; transcript_id "VC0028";
chrI	vibrChol1_refSeq	start_codon	26631	26633	28.000000	-	.	gene_id "VC0028"; transcript_id "VC0028";
chrI	vibrChol1_refSeq	exon	24792	26633	28.000000	-	.	gene_id "VC0028"; transcript_id "VC0028";
chrI	vibrChol1_refSeq	stop_codon	26643	26645	29.000000	-	.	gene_id "VC0029"; transcript_id "VC0029";
chrI	vibrChol1_refSeq	CDS	26646	27602	29.000000	-	0	gene_id "VC0029"; transcript_id "VC0029";
chrI	vibrChol1_refSeq	start_codon	27600	27602	29.000000	-	.	gene_id "VC0029"; transcript_id "VC0029";
chrI	vibrChol1_refSeq	exon	26643	27602	29.000000	-	.	gene_id "VC0029"; transcript_id "VC0029";
chrI	vibrChol1_refSeq	stop_codon	27593	27595	30.000000	-	.	gene_id "VC0030"; transcript_id "VC0030";
chrI	vibrChol1_refSeq	CDS	27596	27877	30.000000	-	0	gene_id "VC0030"; transcript_id "VC0030";
chrI	vibrChol1_refSeq	start_codon	27875	27877	30.000000	-	.	gene_id "VC0030"; transcript_id "VC0030";
chrI	vibrChol1_refSeq	exon	27593	27877	30.000000	-	.	gene_id "VC0030"; transcript_id "VC0030";
chrI	vibrChol1_refSeq	stop_codon	27889	27891	31.000000	-	.	gene_id "VC0031"; transcript_id "VC0031";
chrI	vibrChol1_refSeq	CDS	27892	29535	31.000000	-	0	gene_id "VC0031"; transcript_id "VC0031";
chrI	vibrChol1_refSeq	start_codon	29533	29535	31.000000	-	.	gene_id "VC0031"; transcript_id "VC0031";
chrI	vibrChol1_refSeq	exon	27889	29535	31.000000	-	.	gene_id "VC0031"; transcript_id "VC0031";
chrI	vibrChol1_refSeq	start_codon	30069	30071	32.000000	+	.	gene_id "VC0032"; transcript_id "VC0032";
chrI	vibrChol1_refSeq	CDS	30069	31589	32.000000	+	0	gene_id "VC0032"; transcript_id "VC0032";
chrI	vibrChol1_refSeq	stop_codon	31590	31592	32.000000	+	.	gene_id "VC0032"; transcript_id "VC0032";
chrI	vibrChol1_refSeq	exon	30069	31592	32.000000	+	.	gene_id "VC0032"; transcript_id "VC0032";
chrI	vibrChol1_refSeq	start_codon	31682	31684	33.000000	+	.	gene_id "VC0033"; transcript_id "VC0033";
chrI	vibrChol1_refSeq	CDS	31682	32563	33.000000	+	0	gene_id "VC0033"; transcript_id "VC0033";
chrI	vibrChol1_refSeq	stop_codon	32564	32566	33.000000	+	.	gene_id "VC0033"; transcript_id "VC0033";
chrI	vibrChol1_refSeq	exon	31682	32566	33.000000	+	.	gene_id "VC0033"; transcript_id "VC0033";
chrI	vibrChol1_refSeq	stop_codon	32644	32646	34.000000	-	.	gene_id "VC0034"; transcript_id "VC0034";
chrI	vibrChol1_refSeq	CDS	32647	33246	34.000000	-	0	gene_id "VC0034"; transcript_id "VC0034";
chrI	vibrChol1_refSeq	start_codon	33244	33246	34.000000	-	.	gene_id "VC0034"; transcript_id "VC0034";
chrI	vibrChol1_refSeq	exon	32644	33246	34.000000	-	.	gene_id "VC0034"; transcript_id "VC0034";
chrI	vibrChol1_refSeq	stop_codon	33277	33279	35.000000	-	.	gene_id "VC0035"; transcript_id "VC0035";
chrI	vibrChol1_refSeq	CDS	33280	34263	35.000000	-	0	gene_id "VC0035"; transcript_id "VC0035";
chrI	vibrChol1_refSeq	start_codon	34261	34263	35.000000	-	.	gene_id "VC0035"; transcript_id "VC0035";
chrI	vibrChol1_refSeq	exon	33277	34263	35.000000	-	.	gene_id "VC0035"; transcript_id "VC0035";
chrI	vibrChol1_refSeq	stop_codon	34311	34313	36.000000	-	.	gene_id "VC0036"; transcript_id "VC0036";
chrI	vibrChol1_refSeq	CDS	34314	35798	36.000000	-	0	gene_id "VC0036"; transcript_id "VC0036";
chrI	vibrChol1_refSeq	start_codon	35796	35798	36.000000	-	.	gene_id "VC0036"; transcript_id "VC0036";
chrI	vibrChol1_refSeq	exon	34311	35798	36.000000	-	.	gene_id "VC0036"; transcript_id "VC0036";
chrI	vibrChol1_refSeq	stop_codon	36152	36154	37.000000	-	.	gene_id "VC0037"; transcript_id "VC0037";
chrI	vibrChol1_refSeq	CDS	36155	36430	37.000000	-	0	gene_id "VC0037"; transcript_id "VC0037";
chrI	vibrChol1_refSeq	start_codon	36428	36430	37.000000	-	.	gene_id "VC0037"; transcript_id "VC0037";
chrI	vibrChol1_refSeq	exon	36152	36430	37.000000	-	.	gene_id "VC0037"; transcript_id "VC0037";
chrI	vibrChol1_refSeq	stop_codon	36527	36529	38.000000	-	.	gene_id "VC0038"; transcript_id "VC0038";
chrI	vibrChol1_refSeq	CDS	36530	36694	38.000000	-	0	gene_id "VC0038"; transcript_id "VC0038";
chrI	vibrChol1_refSeq	start_codon	36692	36694	38.000000	-	.	gene_id "VC0038"; transcript_id "VC0038";
chrI	vibrChol1_refSeq	exon	36527	36694	38.000000	-	.	gene_id "VC0038"; transcript_id "VC0038";
chrI	vibrChol1_refSeq	start_codon	36928	36930	39.000000	+	.	gene_id "VC0039"; transcript_id "VC0039";
chrI	vibrChol1_refSeq	CDS	36928	37767	39.000000	+	0	gene_id "VC0039"; transcript_id "VC0039";
chrI	vibrChol1_refSeq	stop_codon	37768	37770	39.000000	+	.	gene_id "VC0039"; transcript_id "VC0039";
chrI	vibrChol1_refSeq	exon	36928	37770	39.000000	+	.	gene_id "VC0039"; transcript_id "VC0039";
chrI	vibrChol1_refSeq	start_codon	37848	37850	40.000000	+	.	gene_id "VC0040"; transcript_id "VC0040";
chrI	vibrChol1_refSeq	CDS	37848	38492	40.000000	+	0	gene_id "VC0040"; transcript_id "VC0040";
chrI	vibrChol1_refSeq	stop_codon	38493	38495	40.000000	+	.	gene_id "VC0040"; transcript_id "VC0040";
chrI	vibrChol1_refSeq	exon	37848	38495	40.000000	+	.	gene_id "VC0040"; transcript_id "VC0040";
chrI	vibrChol1_refSeq	stop_codon	38534	38536	41.000000	-	.	gene_id "VC0041"; transcript_id "VC0041";
chrI	vibrChol1_refSeq	CDS	38537	39190	41.000000	-	0	gene_id "VC0041"; transcript_id "VC0041";
chrI	vibrChol1_refSeq	start_codon	39188	39190	41.000000	-	.	gene_id "VC0041"; transcript_id "VC0041";
chrI	vibrChol1_refSeq	exon	38534	39190	41.000000	-	.	gene_id "VC0041"; transcript_id "VC0041";
chrI	vibrChol1_refSeq	stop_codon	39103	39105	42.000000	-	.	gene_id "VC0042"; transcript_id "VC0042";
chrI	vibrChol1_refSeq	CDS	39106	40548	42.000000	-	0	gene_id "VC0042"; transcript_id "VC0042";
chrI	vibrChol1_refSeq	start_codon	40546	40548	42.000000	-	.	gene_id "VC0042"; transcript_id "VC0042";
chrI	vibrChol1_refSeq	exon	39103	40548	42.000000	-	.	gene_id "VC0042"; transcript_id "VC0042";
chrI	vibrChol1_refSeq	stop_codon	40560	40562	43.000000	-	.	gene_id "VC0043"; transcript_id "VC0043";
chrI	vibrChol1_refSeq	CDS	40563	41936	43.000000	-	0	gene_id "VC0043"; transcript_id "VC0043";
chrI	vibrChol1_refSeq	start_codon	41934	41936	43.000000	-	.	gene_id "VC0043"; transcript_id "VC0043";
chrI	vibrChol1_refSeq	exon	40560	41936	43.000000	-	.	gene_id "VC0043"; transcript_id "VC0043";
chrI	vibrChol1_refSeq	stop_codon	41998	42000	44.000000	-	.	gene_id "VC0044"; transcript_id "VC0044";
chrI	vibrChol1_refSeq	CDS	42001	43302	44.000000	-	0	gene_id "VC0044"; transcript_id "VC0044";
chrI	vibrChol1_refSeq	start_codon	43300	43302	44.000000	-	.	gene_id "VC0044"; transcript_id "VC0044";
chrI	vibrChol1_refSeq	exon	41998	43302	44.000000	-	.	gene_id "VC0044"; transcript_id "VC0044";
chrI	vibrChol1_refSeq	stop_codon	43334	43336	45.000000	-	.	gene_id "VC0045"; transcript_id "VC0045";
chrI	vibrChol1_refSeq	CDS	43337	44281	45.000000	-	0	gene_id "VC0045"; transcript_id "VC0045";
chrI	vibrChol1_refSeq	start_codon	44279	44281	45.000000	-	.	gene_id "VC0045"; transcript_id "VC0045";
chrI	vibrChol1_refSeq	exon	43334	44281	45.000000	-	.	gene_id "VC0045"; transcript_id "VC0045";
chrI	vibrChol1_refSeq	stop_codon	44299	44301	46.000000	-	.	gene_id "VC0046"; transcript_id "VC0046";
chrI	vibrChol1_refSeq	CDS	44302	44808	46.000000	-	0	gene_id "VC0046"; transcript_id "VC0046";
chrI	vibrChol1_refSeq	start_codon	44806	44808	46.000000	-	.	gene_id "VC0046"; transcript_id "VC0046";
chrI	vibrChol1_refSeq	exon	44299	44808	46.000000	-	.	gene_id "VC0046"; transcript_id "VC0046";
chrI	vibrChol1_refSeq	start_codon	44900	44902	47.000000	+	.	gene_id "VC0047"; transcript_id "VC0047";
chrI	vibrChol1_refSeq	CDS	44900	46072	47.000000	+	0	gene_id "VC0047"; transcript_id "VC0047";
chrI	vibrChol1_refSeq	stop_codon	46073	46075	47.000000	+	.	gene_id "VC0047"; transcript_id "VC0047";
chrI	vibrChol1_refSeq	exon	44900	46075	47.000000	+	.	gene_id "VC0047"; transcript_id "VC0047";
chrI	vibrChol1_refSeq	start_codon	46075	46077	48.000000	+	.	gene_id "VC0048"; transcript_id "VC0048";
chrI	vibrChol1_refSeq	CDS	46075	47187	48.000000	+	0	gene_id "VC0048"; transcript_id "VC0048";
chrI	vibrChol1_refSeq	stop_codon	47188	47190	48.000000	+	.	gene_id "VC0048"; transcript_id "VC0048";
chrI	vibrChol1_refSeq	exon	46075	47190	48.000000	+	.	gene_id "VC0048"; transcript_id "VC0048";
chrI	vibrChol1_refSeq	start_codon	47193	47195	49.000000	+	.	gene_id "VC0049"; transcript_id "VC0049";
chrI	vibrChol1_refSeq	CDS	47193	47666	49.000000	+	0	gene_id "VC0049"; transcript_id "VC0049";
chrI	vibrChol1_refSeq	stop_codon	47667	47669	49.000000	+	.	gene_id "VC0049"; transcript_id "VC0049";
chrI	vibrChol1_refSeq	exon	47193	47669	49.000000	+	.	gene_id "VC0049"; transcript_id "VC0049";
chrI	vibrChol1_refSeq	start_codon	47679	47681	50.000000	+	.	gene_id "VC0050"; transcript_id "VC0050";
chrI	vibrChol1_refSeq	CDS	47679	48248	50.000000	+	0	gene_id "VC0050"; transcript_id "VC0050";
chrI	vibrChol1_refSeq	stop_codon	48249	48251	50.000000	+	.	gene_id "VC0050"; transcript_id "VC0050";
chrI	vibrChol1_refSeq	exon	47679	48251	50.000000	+	.	gene_id "VC0050"; transcript_id "VC0050";
chrI	vibrChol1_refSeq	stop_codon	48324	48326	51.000000	-	.	gene_id "VC0051"; transcript_id "VC0051";
chrI	vibrChol1_refSeq	CDS	48327	49457	51.000000	-	0	gene_id "VC0051"; transcript_id "VC0051";
chrI	vibrChol1_refSeq	start_codon	49455	49457	51.000000	-	.	gene_id "VC0051"; transcript_id "VC0051";
chrI	vibrChol1_refSeq	exon	48324	49457	51.000000	-	.	gene_id "VC0051"; transcript_id "VC0051";
chrI	vibrChol1_refSeq	stop_codon	49461	49463	52.000000	-	.	gene_id "VC0052"; transcript_id "VC0052";
chrI	vibrChol1_refSeq	CDS	49464	49946	52.000000	-	0	gene_id "VC0052"; transcript_id "VC0052";
chrI	vibrChol1_refSeq	start_codon	49944	49946	52.000000	-	.	gene_id "VC0052"; transcript_id "VC0052";
chrI	vibrChol1_refSeq	exon	49461	49946	52.000000	-	.	gene_id "VC0052"; transcript_id "VC0052";
chrI	vibrChol1_refSeq	start_codon	49961	49963	53.000000	+	.	gene_id "VC0053"; transcript_id "VC0053";
chrI	vibrChol1_refSeq	CDS	49961	50083	53.000000	+	0	gene_id "VC0053"; transcript_id "VC0053";
chrI	vibrChol1_refSeq	stop_codon	50084	50086	53.000000	+	.	gene_id "VC0053"; transcript_id "VC0053";
chrI	vibrChol1_refSeq	exon	49961	50086	53.000000	+	.	gene_id "VC0053"; transcript_id "VC0053";
chrI	vibrChol1_refSeq	start_codon	50104	50106	54.000000	+	.	gene_id "VC0054"; transcript_id "VC0054";
chrI	vibrChol1_refSeq	CDS	50104	50667	54.000000	+	0	gene_id "VC0054"; transcript_id "VC0054";
chrI	vibrChol1_refSeq	stop_codon	50668	50670	54.000000	+	.	gene_id "VC0054"; transcript_id "VC0054";
chrI	vibrChol1_refSeq	exon	50104	50670	54.000000	+	.	gene_id "VC0054"; transcript_id "VC0054";
chrI	vibrChol1_refSeq	start_codon	50689	50691	55.000000	+	.	gene_id "VC0055"; transcript_id "VC0055";
chrI	vibrChol1_refSeq	CDS	50689	51603	55.000000	+	0	gene_id "VC0055"; transcript_id "VC0055";
chrI	vibrChol1_refSeq	stop_codon	51604	51606	55.000000	+	.	gene_id "VC0055"; transcript_id "VC0055";
chrI	vibrChol1_refSeq	exon	50689	51606	55.000000	+	.	gene_id "VC0055"; transcript_id "VC0055";
chrI	vibrChol1_refSeq	start_codon	51668	51670	56.000000	+	.	gene_id "VC0056"; transcript_id "VC0056";
chrI	vibrChol1_refSeq	CDS	51668	52501	56.000000	+	0	gene_id "VC0056"; transcript_id "VC0056";
chrI	vibrChol1_refSeq	stop_codon	52502	52504	56.000000	+	.	gene_id "VC0056"; transcript_id "VC0056";
chrI	vibrChol1_refSeq	exon	51668	52504	56.000000	+	.	gene_id "VC0056"; transcript_id "VC0056";
chrI	vibrChol1_refSeq	start_codon	52501	52503	57.000000	+	.	gene_id "VC0057"; transcript_id "VC0057";
chrI	vibrChol1_refSeq	CDS	52501	52773	57.000000	+	0	gene_id "VC0057"; transcript_id "VC0057";
chrI	vibrChol1_refSeq	stop_codon	52774	52776	57.000000	+	.	gene_id "VC0057"; transcript_id "VC0057";
chrI	vibrChol1_refSeq	exon	52501	52776	57.000000	+	.	gene_id "VC0057"; transcript_id "VC0057";
chrI	vibrChol1_refSeq	stop_codon	52757	52759	58.000000	-	.	gene_id "VC0058"; transcript_id "VC0058";
chrI	vibrChol1_refSeq	CDS	52760	53311	58.000000	-	0	gene_id "VC0058"; transcript_id "VC0058";
chrI	vibrChol1_refSeq	start_codon	53309	53311	58.000000	-	.	gene_id "VC0058"; transcript_id "VC0058";
chrI	vibrChol1_refSeq	exon	52757	53311	58.000000	-	.	gene_id "VC0058"; transcript_id "VC0058";
chrI	vibrChol1_refSeq	start_codon	53497	53499	59.000000	+	.	gene_id "VC0059"; transcript_id "VC0059";
chrI	vibrChol1_refSeq	CDS	53497	53634	59.000000	+	0	gene_id "VC0059"; transcript_id "VC0059";
chrI	vibrChol1_refSeq	stop_codon	53635	53637	59.000000	+	.	gene_id "VC0059"; transcript_id "VC0059";
chrI	vibrChol1_refSeq	exon	53497	53637	59.000000	+	.	gene_id "VC0059"; transcript_id "VC0059";
chrI	vibrChol1_refSeq	start_codon	59356	59358	60.000000	+	.	gene_id "VC0060"; transcript_id "VC0060";
chrI	vibrChol1_refSeq	CDS	59356	59733	60.000000	+	0	gene_id "VC0060"; transcript_id "VC0060";
chrI	vibrChol1_refSeq	stop_codon	59734	59736	60.000000	+	.	gene_id "VC0060"; transcript_id "VC0060";
chrI	vibrChol1_refSeq	exon	59356	59736	60.000000	+	.	gene_id "VC0060"; transcript_id "VC0060";
chrI	vibrChol1_refSeq	start_codon	59988	59990	61.000000	+	.	gene_id "VC0061"; transcript_id "VC0061";
chrI	vibrChol1_refSeq	CDS	59988	61922	61.000000	+	0	gene_id "VC0061"; transcript_id "VC0061";
chrI	vibrChol1_refSeq	stop_codon	61923	61925	61.000000	+	.	gene_id "VC0061"; transcript_id "VC0061";
chrI	vibrChol1_refSeq	exon	59988	61925	61.000000	+	.	gene_id "VC0061"; transcript_id "VC0061";
chrI	vibrChol1_refSeq	start_codon	61929	61931	62.000000	+	.	gene_id "VC0062"; transcript_id "VC0062";
chrI	vibrChol1_refSeq	CDS	61929	63248	62.000000	+	0	gene_id "VC0062"; transcript_id "VC0062";
chrI	vibrChol1_refSeq	stop_codon	63249	63251	62.000000	+	.	gene_id "VC0062"; transcript_id "VC0062";
chrI	vibrChol1_refSeq	exon	61929	63251	62.000000	+	.	gene_id "VC0062"; transcript_id "VC0062";
chrI	vibrChol1_refSeq	start_codon	63238	63240	63.000000	+	.	gene_id "VC0063"; transcript_id "VC0063";
chrI	vibrChol1_refSeq	CDS	63238	64011	63.000000	+	0	gene_id "VC0063"; transcript_id "VC0063";
chrI	vibrChol1_refSeq	stop_codon	64012	64014	63.000000	+	.	gene_id "VC0063"; transcript_id "VC0063";
chrI	vibrChol1_refSeq	exon	63238	64014	63.000000	+	.	gene_id "VC0063"; transcript_id "VC0063";
chrI	vibrChol1_refSeq	start_codon	63957	63959	64.000000	+	.	gene_id "VC0064"; transcript_id "VC0064";
chrI	vibrChol1_refSeq	CDS	63957	64211	64.000000	+	0	gene_id "VC0064"; transcript_id "VC0064";
chrI	vibrChol1_refSeq	stop_codon	64212	64214	64.000000	+	.	gene_id "VC0064"; transcript_id "VC0064";
chrI	vibrChol1_refSeq	exon	63957	64214	64.000000	+	.	gene_id "VC0064"; transcript_id "VC0064";
chrI	vibrChol1_refSeq	start_codon	64220	64222	65.000000	+	.	gene_id "VC0065"; transcript_id "VC0065";
chrI	vibrChol1_refSeq	CDS	64220	64987	65.000000	+	0	gene_id "VC0065"; transcript_id "VC0065";
chrI	vibrChol1_refSeq	stop_codon	64988	64990	65.000000	+	.	gene_id "VC0065"; transcript_id "VC0065";
chrI	vibrChol1_refSeq	exon	64220	64990	65.000000	+	.	gene_id "VC0065"; transcript_id "VC0065";
chrI	vibrChol1_refSeq	start_codon	64987	64989	66.000000	+	.	gene_id "VC0066"; transcript_id "VC0066";
chrI	vibrChol1_refSeq	CDS	64987	66096	66.000000	+	0	gene_id "VC0066"; transcript_id "VC0066";
chrI	vibrChol1_refSeq	stop_codon	66097	66099	66.000000	+	.	gene_id "VC0066"; transcript_id "VC0066";
chrI	vibrChol1_refSeq	exon	64987	66099	66.000000	+	.	gene_id "VC0066"; transcript_id "VC0066";
chrI	vibrChol1_refSeq	stop_codon	66324	66326	67.000000	-	.	gene_id "VC0067"; transcript_id "VC0067";
chrI	vibrChol1_refSeq	CDS	66327	68117	67.000000	-	0	gene_id "VC0067"; transcript_id "VC0067";
chrI	vibrChol1_refSeq	start_codon	68115	68117	67.000000	-	.	gene_id "VC0067"; transcript_id "VC0067";
chrI	vibrChol1_refSeq	exon	66324	68117	67.000000	-	.	gene_id "VC0067"; transcript_id "VC0067";
chrI	vibrChol1_refSeq	stop_codon	68250	68252	68.000000	-	.	gene_id "VC0068"; transcript_id "VC0068";
chrI	vibrChol1_refSeq	CDS	68253	69233	68.000000	-	0	gene_id "VC0068"; transcript_id "VC0068";
chrI	vibrChol1_refSeq	start_codon	69231	69233	68.000000	-	.	gene_id "VC0068"; transcript_id "VC0068";
chrI	vibrChol1_refSeq	exon	68250	69233	68.000000	-	.	gene_id "VC0068"; transcript_id "VC0068";
chrI	vibrChol1_refSeq	start_codon	69296	69298	69.000000	+	.	gene_id "VC0069"; transcript_id "VC0069";
chrI	vibrChol1_refSeq	CDS	69296	70495	69.000000	+	0	gene_id "VC0069"; transcript_id "VC0069";
chrI	vibrChol1_refSeq	stop_codon	70496	70498	69.000000	+	.	gene_id "VC0069"; transcript_id "VC0069";
chrI	vibrChol1_refSeq	exon	69296	70498	69.000000	+	.	gene_id "VC0069"; transcript_id "VC0069";
chrI	vibrChol1_refSeq	start_codon	70602	70604	70.000000	+	.	gene_id "VC0070"; transcript_id "VC0070";
chrI	vibrChol1_refSeq	CDS	70602	70883	70.000000	+	0	gene_id "VC0070"; transcript_id "VC0070";
chrI	vibrChol1_refSeq	stop_codon	70884	70886	70.000000	+	.	gene_id "VC0070"; transcript_id "VC0070";
chrI	vibrChol1_refSeq	exon	70602	70886	70.000000	+	.	gene_id "VC0070"; transcript_id "VC0070";
chrI	vibrChol1_refSeq	stop_codon	70975	70977	71.000000	-	.	gene_id "VC0071"; transcript_id "VC0071";
chrI	vibrChol1_refSeq	CDS	70978	71436	71.000000	-	0	gene_id "VC0071"; transcript_id "VC0071";
chrI	vibrChol1_refSeq	start_codon	71434	71436	71.000000	-	.	gene_id "VC0071"; transcript_id "VC0071";
chrI	vibrChol1_refSeq	exon	70975	71436	71.000000	-	.	gene_id "VC0071"; transcript_id "VC0071";
chrI	vibrChol1_refSeq	start_codon	71512	71514	72.000000	+	.	gene_id "VC0072"; transcript_id "VC0072";
chrI	vibrChol1_refSeq	CDS	71512	73815	72.000000	+	0	gene_id "VC0072"; transcript_id "VC0072";
chrI	vibrChol1_refSeq	stop_codon	73816	73818	72.000000	+	.	gene_id "VC0072"; transcript_id "VC0072";
chrI	vibrChol1_refSeq	exon	71512	73818	72.000000	+	.	gene_id "VC0072"; transcript_id "VC0072";
chrI	vibrChol1_refSeq	start_codon	73785	73787	73.000000	+	.	gene_id "VC0073"; transcript_id "VC0073";
chrI	vibrChol1_refSeq	CDS	73785	74660	73.000000	+	0	gene_id "VC0073"; transcript_id "VC0073";
chrI	vibrChol1_refSeq	stop_codon	74661	74663	73.000000	+	.	gene_id "VC0073"; transcript_id "VC0073";
chrI	vibrChol1_refSeq	exon	73785	74663	73.000000	+	.	gene_id "VC0073"; transcript_id "VC0073";
chrI	vibrChol1_refSeq	start_codon	74781	74783	74.000000	+	.	gene_id "VC0074"; transcript_id "VC0074";
chrI	vibrChol1_refSeq	CDS	74781	75167	74.000000	+	0	gene_id "VC0074"; transcript_id "VC0074";
chrI	vibrChol1_refSeq	stop_codon	75168	75170	74.000000	+	.	gene_id "VC0074"; transcript_id "VC0074";
chrI	vibrChol1_refSeq	exon	74781	75170	74.000000	+	.	gene_id "VC0074"; transcript_id "VC0074";
chrI	vibrChol1_refSeq	stop_codon	75266	75268	75.000000	-	.	gene_id "VC0075"; transcript_id "VC0075";
chrI	vibrChol1_refSeq	CDS	75269	76153	75.000000	-	0	gene_id "VC0075"; transcript_id "VC0075";
chrI	vibrChol1_refSeq	start_codon	76151	76153	75.000000	-	.	gene_id "VC0075"; transcript_id "VC0075";
chrI	vibrChol1_refSeq	exon	75266	76153	75.000000	-	.	gene_id "VC0075"; transcript_id "VC0075";
chrI	vibrChol1_refSeq	stop_codon	76210	76212	76.000000	-	.	gene_id "VC0076"; transcript_id "VC0076";
chrI	vibrChol1_refSeq	CDS	76213	76635	76.000000	-	0	gene_id "VC0076"; transcript_id "VC0076";
chrI	vibrChol1_refSeq	start_codon	76633	76635	76.000000	-	.	gene_id "VC0076"; transcript_id "VC0076";
chrI	vibrChol1_refSeq	exon	76210	76635	76.000000	-	.	gene_id "VC0076"; transcript_id "VC0076";
chrI	vibrChol1_refSeq	start_codon	76681	76683	77.000000	+	.	gene_id "VC0077"; transcript_id "VC0077";
chrI	vibrChol1_refSeq	CDS	76681	76773	77.000000	+	0	gene_id "VC0077"; transcript_id "VC0077";
chrI	vibrChol1_refSeq	stop_codon	76774	76776	77.000000	+	.	gene_id "VC0077"; transcript_id "VC0077";
chrI	vibrChol1_refSeq	exon	76681	76776	77.000000	+	.	gene_id "VC0077"; transcript_id "VC0077";
chrI	vibrChol1_refSeq	start_codon	76782	76784	78.000000	+	.	gene_id "VC0078"; transcript_id "VC0078";
chrI	vibrChol1_refSeq	CDS	76782	77324	78.000000	+	0	gene_id "VC0078"; transcript_id "VC0078";
chrI	vibrChol1_refSeq	stop_codon	77325	77327	78.000000	+	.	gene_id "VC0078"; transcript_id "VC0078";
chrI	vibrChol1_refSeq	exon	76782	77327	78.000000	+	.	gene_id "VC0078"; transcript_id "VC0078";
chrI	vibrChol1_refSeq	start_codon	77403	77405	79.000000	+	.	gene_id "VC0079"; transcript_id "VC0079";
chrI	vibrChol1_refSeq	CDS	77403	77723	79.000000	+	0	gene_id "VC0079"; transcript_id "VC0079";
chrI	vibrChol1_refSeq	stop_codon	77724	77726	79.000000	+	.	gene_id "VC0079"; transcript_id "VC0079";
chrI	vibrChol1_refSeq	exon	77403	77726	79.000000	+	.	gene_id "VC0079"; transcript_id "VC0079";
chrI	vibrChol1_refSeq	start_codon	77859	77861	80.000000	+	.	gene_id "VC0080"; transcript_id "VC0080";
chrI	vibrChol1_refSeq	CDS	77859	79052	80.000000	+	0	gene_id "VC0080"; transcript_id "VC0080";
chrI	vibrChol1_refSeq	stop_codon	79053	79055	80.000000	+	.	gene_id "VC0080"; transcript_id "VC0080";
chrI	vibrChol1_refSeq	exon	77859	79055	80.000000	+	.	gene_id "VC0080"; transcript_id "VC0080";
chrI	vibrChol1_refSeq	stop_codon	79052	79054	81.000000	-	.	gene_id "VC0081"; transcript_id "VC0081";
chrI	vibrChol1_refSeq	CDS	79055	79963	81.000000	-	0	gene_id "VC0081"; transcript_id "VC0081";
chrI	vibrChol1_refSeq	start_codon	79961	79963	81.000000	-	.	gene_id "VC0081"; transcript_id "VC0081";
chrI	vibrChol1_refSeq	exon	79052	79963	81.000000	-	.	gene_id "VC0081"; transcript_id "VC0081";
chrI	vibrChol1_refSeq	start_codon	80077	80079	82.000000	+	.	gene_id "VC0082"; transcript_id "VC0082";
chrI	vibrChol1_refSeq	CDS	80077	81615	82.000000	+	0	gene_id "VC0082"; transcript_id "VC0082";
chrI	vibrChol1_refSeq	stop_codon	81616	81618	82.000000	+	.	gene_id "VC0082"; transcript_id "VC0082";
chrI	vibrChol1_refSeq	exon	80077	81618	82.000000	+	.	gene_id "VC0082"; transcript_id "VC0082";
chrI	vibrChol1_refSeq	start_codon	81663	81665	83.000000	+	.	gene_id "VC0083"; transcript_id "VC0083";
chrI	vibrChol1_refSeq	CDS	81663	82442	83.000000	+	0	gene_id "VC0083"; transcript_id "VC0083";
chrI	vibrChol1_refSeq	stop_codon	82443	82445	83.000000	+	.	gene_id "VC0083"; transcript_id "VC0083";
chrI	vibrChol1_refSeq	exon	81663	82445	83.000000	+	.	gene_id "VC0083"; transcript_id "VC0083";
chrI	vibrChol1_refSeq	start_codon	82454	82456	84.000000	+	.	gene_id "VC0084"; transcript_id "VC0084";
chrI	vibrChol1_refSeq	CDS	82454	83074	84.000000	+	0	gene_id "VC0084"; transcript_id "VC0084";
chrI	vibrChol1_refSeq	stop_codon	83075	83077	84.000000	+	.	gene_id "VC0084"; transcript_id "VC0084";
chrI	vibrChol1_refSeq	exon	82454	83077	84.000000	+	.	gene_id "VC0084"; transcript_id "VC0084";
chrI	vibrChol1_refSeq	start_codon	83074	83076	85.000000	+	.	gene_id "VC0085"; transcript_id "VC0085";
chrI	vibrChol1_refSeq	CDS	83074	84705	85.000000	+	0	gene_id "VC0085"; transcript_id "VC0085";
chrI	vibrChol1_refSeq	stop_codon	84706	84708	85.000000	+	.	gene_id "VC0085"; transcript_id "VC0085";
chrI	vibrChol1_refSeq	exon	83074	84708	85.000000	+	.	gene_id "VC0085"; transcript_id "VC0085";
chrI	vibrChol1_refSeq	start_codon	84768	84770	86.000000	+	.	gene_id "VC0086"; transcript_id "VC0086";
chrI	vibrChol1_refSeq	CDS	84768	85013	86.000000	+	0	gene_id "VC0086"; transcript_id "VC0086";
chrI	vibrChol1_refSeq	stop_codon	85014	85016	86.000000	+	.	gene_id "VC0086"; transcript_id "VC0086";
chrI	vibrChol1_refSeq	exon	84768	85016	86.000000	+	.	gene_id "VC0086"; transcript_id "VC0086";
chrI	vibrChol1_refSeq	start_codon	85020	85022	87.000000	+	.	gene_id "VC0087"; transcript_id "VC0087";
chrI	vibrChol1_refSeq	CDS	85020	85418	87.000000	+	0	gene_id "VC0087"; transcript_id "VC0087";
chrI	vibrChol1_refSeq	stop_codon	85419	85421	87.000000	+	.	gene_id "VC0087"; transcript_id "VC0087";
chrI	vibrChol1_refSeq	exon	85020	85421	87.000000	+	.	gene_id "VC0087"; transcript_id "VC0087";
chrI	vibrChol1_refSeq	start_codon	85510	85512	88.000000	+	.	gene_id "VC0088"; transcript_id "VC0088";
chrI	vibrChol1_refSeq	CDS	85510	86259	88.000000	+	0	gene_id "VC0088"; transcript_id "VC0088";
chrI	vibrChol1_refSeq	stop_codon	86260	86262	88.000000	+	.	gene_id "VC0088"; transcript_id "VC0088";
chrI	vibrChol1_refSeq	exon	85510	86262	88.000000	+	.	gene_id "VC0088"; transcript_id "VC0088";
chrI	vibrChol1_refSeq	start_codon	86574	86576	89.000000	+	.	gene_id "VC0089"; transcript_id "VC0089";
chrI	vibrChol1_refSeq	CDS	86574	87572	89.000000	+	0	gene_id "VC0089"; transcript_id "VC0089";
chrI	vibrChol1_refSeq	stop_codon	87573	87575	89.000000	+	.	gene_id "VC0089"; transcript_id "VC0089";
chrI	vibrChol1_refSeq	exon	86574	87575	89.000000	+	.	gene_id "VC0089"; transcript_id "VC0089";
chrI	vibrChol1_refSeq	stop_codon	87681	87683	90.000000	-	.	gene_id "VC0090"; transcript_id "VC0090";
chrI	vibrChol1_refSeq	CDS	87684	89045	90.000000	-	0	gene_id "VC0090"; transcript_id "VC0090";
chrI	vibrChol1_refSeq	start_codon	89043	89045	90.000000	-	.	gene_id "VC0090"; transcript_id "VC0090";
chrI	vibrChol1_refSeq	exon	87681	89045	90.000000	-	.	gene_id "VC0090"; transcript_id "VC0090";
chrI	vibrChol1_refSeq	stop_codon	89116	89118	91.000000	-	.	gene_id "VC0091"; transcript_id "VC0091";
chrI	vibrChol1_refSeq	CDS	89119	89985	91.000000	-	0	gene_id "VC0091"; transcript_id "VC0091";
chrI	vibrChol1_refSeq	start_codon	89983	89985	91.000000	-	.	gene_id "VC0091"; transcript_id "VC0091";
chrI	vibrChol1_refSeq	exon	89116	89985	91.000000	-	.	gene_id "VC0091"; transcript_id "VC0091";
chrI	vibrChol1_refSeq	stop_codon	90013	90015	92.000000	-	.	gene_id "VC0092"; transcript_id "VC0092";
chrI	vibrChol1_refSeq	CDS	90016	90642	92.000000	-	0	gene_id "VC0092"; transcript_id "VC0092";
chrI	vibrChol1_refSeq	start_codon	90640	90642	92.000000	-	.	gene_id "VC0092"; transcript_id "VC0092";
chrI	vibrChol1_refSeq	exon	90013	90642	92.000000	-	.	gene_id "VC0092"; transcript_id "VC0092";
chrI	vibrChol1_refSeq	start_codon	90962	90964	93.000000	+	.	gene_id "VC0093"; transcript_id "VC0093";
chrI	vibrChol1_refSeq	CDS	90962	93385	93.000000	+	0	gene_id "VC0093"; transcript_id "VC0093";
chrI	vibrChol1_refSeq	stop_codon	93386	93388	93.000000	+	.	gene_id "VC0093"; transcript_id "VC0093";
chrI	vibrChol1_refSeq	exon	90962	93388	93.000000	+	.	gene_id "VC0093"; transcript_id "VC0093";
chrI	vibrChol1_refSeq	stop_codon	93464	93466	94.000000	-	.	gene_id "VC0094"; transcript_id "VC0094";
chrI	vibrChol1_refSeq	CDS	93467	94318	94.000000	-	0	gene_id "VC0094"; transcript_id "VC0094";
chrI	vibrChol1_refSeq	start_codon	94316	94318	94.000000	-	.	gene_id "VC0094"; transcript_id "VC0094";
chrI	vibrChol1_refSeq	exon	93464	94318	94.000000	-	.	gene_id "VC0094"; transcript_id "VC0094";
chrI	vibrChol1_refSeq	stop_codon	94319	94321	95.000000	-	.	gene_id "VC0095"; transcript_id "VC0095";
chrI	vibrChol1_refSeq	CDS	94322	94870	95.000000	-	0	gene_id "VC0095"; transcript_id "VC0095";
chrI	vibrChol1_refSeq	start_codon	94868	94870	95.000000	-	.	gene_id "VC0095"; transcript_id "VC0095";
chrI	vibrChol1_refSeq	exon	94319	94870	95.000000	-	.	gene_id "VC0095"; transcript_id "VC0095";
chrI	vibrChol1_refSeq	stop_codon	94893	94895	96.000000	-	.	gene_id "VC0096"; transcript_id "VC0096";
chrI	vibrChol1_refSeq	CDS	94896	94991	96.000000	-	0	gene_id "VC0096"; transcript_id "VC0096";
chrI	vibrChol1_refSeq	start_codon	94989	94991	96.000000	-	.	gene_id "VC0096"; transcript_id "VC0096";
chrI	vibrChol1_refSeq	exon	94893	94991	96.000000	-	.	gene_id "VC0096"; transcript_id "VC0096";
chrI	vibrChol1_refSeq	start_codon	95062	95064	97.000000	+	.	gene_id "VC0097"; transcript_id "VC0097";
chrI	vibrChol1_refSeq	CDS	95062	95469	97.000000	+	0	gene_id "VC0097"; transcript_id "VC0097";
chrI	vibrChol1_refSeq	stop_codon	95470	95472	97.000000	+	.	gene_id "VC0097"; transcript_id "VC0097";
chrI	vibrChol1_refSeq	exon	95062	95472	97.000000	+	.	gene_id "VC0097"; transcript_id "VC0097";
chrI	vibrChol1_refSeq	stop_codon	95592	95594	98.000000	-	.	gene_id "VC0098"; transcript_id "VC0098";
chrI	vibrChol1_refSeq	CDS	95595	97571	98.000000	-	0	gene_id "VC0098"; transcript_id "VC0098";
chrI	vibrChol1_refSeq	start_codon	97569	97571	98.000000	-	.	gene_id "VC0098"; transcript_id "VC0098";
chrI	vibrChol1_refSeq	exon	95592	97571	98.000000	-	.	gene_id "VC0098"; transcript_id "VC0098";
chrI	vibrChol1_refSeq	stop_codon	97946	97948	99.000000	-	.	gene_id "VC0099"; transcript_id "VC0099";
chrI	vibrChol1_refSeq	CDS	97949	98779	99.000000	-	0	gene_id "VC0099"; transcript_id "VC0099";
chrI	vibrChol1_refSeq	start_codon	98777	98779	99.000000	-	.	gene_id "VC0099"; transcript_id "VC0099";
chrI	vibrChol1_refSeq	exon	97946	98779	99.000000	-	.	gene_id "VC0099"; transcript_id "VC0099";
chrI	vibrChol1_refSeq	stop_codon	98786	98788	100.000000	-	.	gene_id "VC0100"; transcript_id "VC0100";
chrI	vibrChol1_refSeq	CDS	98789	99106	100.000000	-	0	gene_id "VC0100"; transcript_id "VC0100";
chrI	vibrChol1_refSeq	start_codon	99104	99106	100.000000	-	.	gene_id "VC0100"; transcript_id "VC0100";
chrI	vibrChol1_refSeq	exon	98786	99106	100.000000	-	.	gene_id "VC0100"; transcript_id "VC0100";
chrI	vibrChol1_refSeq	stop_codon	99187	99189	101.000000	-	.	gene_id "VC0101"; transcript_id "VC0101";
chrI	vibrChol1_refSeq	CDS	99190	99402	101.000000	-	0	gene_id "VC0101"; transcript_id "VC0101";
chrI	vibrChol1_refSeq	start_codon	99400	99402	101.000000	-	.	gene_id "VC0101"; transcript_id "VC0101";
chrI	vibrChol1_refSeq	exon	99187	99402	101.000000	-	.	gene_id "VC0101"; transcript_id "VC0101";
chrI	vibrChol1_refSeq	stop_codon	99635	99637	102.000000	-	.	gene_id "VC0102"; transcript_id "VC0102";
chrI	vibrChol1_refSeq	CDS	99638	99775	102.000000	-	0	gene_id "VC0102"; transcript_id "VC0102";
chrI	vibrChol1_refSeq	start_codon	99773	99775	102.000000	-	.	gene_id "VC0102"; transcript_id "VC0102";
chrI	vibrChol1_refSeq	exon	99635	99775	102.000000	-	.	gene_id "VC0102"; transcript_id "VC0102";
chrI	vibrChol1_refSeq	stop_codon	99867	99869	103.000000	-	.	gene_id "VC0103"; transcript_id "VC0103";
chrI	vibrChol1_refSeq	CDS	99870	100634	103.000000	-	0	gene_id "VC0103"; transcript_id "VC0103";
chrI	vibrChol1_refSeq	start_codon	100632	100634	103.000000	-	.	gene_id "VC0103"; transcript_id "VC0103";
chrI	vibrChol1_refSeq	exon	99867	100634	103.000000	-	.	gene_id "VC0103"; transcript_id "VC0103";
chrI	vibrChol1_refSeq	stop_codon	100690	100692	104.000000	-	.	gene_id "VC0104"; transcript_id "VC0104";
chrI	vibrChol1_refSeq	CDS	100693	100824	104.000000	-	0	gene_id "VC0104"; transcript_id "VC0104";
chrI	vibrChol1_refSeq	start_codon	100822	100824	104.000000	-	.	gene_id "VC0104"; transcript_id "VC0104";
chrI	vibrChol1_refSeq	exon	100690	100824	104.000000	-	.	gene_id "VC0104"; transcript_id "VC0104";
chrI	vibrChol1_refSeq	start_codon	100811	100813	105.000000	+	.	gene_id "VC0105"; transcript_id "VC0105";
chrI	vibrChol1_refSeq	CDS	100811	101851	105.000000	+	0	gene_id "VC0105"; transcript_id "VC0105";
chrI	vibrChol1_refSeq	stop_codon	101852	101854	105.000000	+	.	gene_id "VC0105"; transcript_id "VC0105";
chrI	vibrChol1_refSeq	exon	100811	101854	105.000000	+	.	gene_id "VC0105"; transcript_id "VC0105";
chrI	vibrChol1_refSeq	start_codon	101958	101960	106.000000	+	.	gene_id "VC0106"; transcript_id "VC0106";
chrI	vibrChol1_refSeq	CDS	101958	102386	106.000000	+	0	gene_id "VC0106"; transcript_id "VC0106";
chrI	vibrChol1_refSeq	stop_codon	102387	102389	106.000000	+	.	gene_id "VC0106"; transcript_id "VC0106";
chrI	vibrChol1_refSeq	exon	101958	102389	106.000000	+	.	gene_id "VC0106"; transcript_id "VC0106";
chrI	vibrChol1_refSeq	stop_codon	102908	102910	107.000000	-	.	gene_id "VC0107"; transcript_id "VC0107";
chrI	vibrChol1_refSeq	CDS	102911	103045	107.000000	-	0	gene_id "VC0107"; transcript_id "VC0107";
chrI	vibrChol1_refSeq	start_codon	103043	103045	107.000000	-	.	gene_id "VC0107"; transcript_id "VC0107";
chrI	vibrChol1_refSeq	exon	102908	103045	107.000000	-	.	gene_id "VC0107"; transcript_id "VC0107";
chrI	vibrChol1_refSeq	start_codon	103098	103100	108.000000	+	.	gene_id "VC0108"; transcript_id "VC0108";
chrI	vibrChol1_refSeq	CDS	103098	105899	108.000000	+	0	gene_id "VC0108"; transcript_id "VC0108";
chrI	vibrChol1_refSeq	stop_codon	105900	105902	108.000000	+	.	gene_id "VC0108"; transcript_id "VC0108";
chrI	vibrChol1_refSeq	exon	103098	105902	108.000000	+	.	gene_id "VC0108"; transcript_id "VC0108";
chrI	vibrChol1_refSeq	stop_codon	105855	105857	109.000000	-	.	gene_id "VC0109"; transcript_id "VC0109";
chrI	vibrChol1_refSeq	CDS	105858	105968	109.000000	-	0	gene_id "VC0109"; transcript_id "VC0109";
chrI	vibrChol1_refSeq	start_codon	105966	105968	109.000000	-	.	gene_id "VC0109"; transcript_id "VC0109";
chrI	vibrChol1_refSeq	exon	105855	105968	109.000000	-	.	gene_id "VC0109"; transcript_id "VC0109";
chrI	vibrChol1_refSeq	start_codon	106165	106167	110.000000	+	.	gene_id "VC0110"; transcript_id "VC0110";
chrI	vibrChol1_refSeq	CDS	106165	106296	110.000000	+	0	gene_id "VC0110"; transcript_id "VC0110";
chrI	vibrChol1_refSeq	stop_codon	106297	106299	110.000000	+	.	gene_id "VC0110"; transcript_id "VC0110";
chrI	vibrChol1_refSeq	exon	106165	106299	110.000000	+	.	gene_id "VC0110"; transcript_id "VC0110";
chrI	vibrChol1_refSeq	stop_codon	106649	106651	111.000000	-	.	gene_id "VC0111"; transcript_id "VC0111";
chrI	vibrChol1_refSeq	CDS	106652	107311	111.000000	-	0	gene_id "VC0111"; transcript_id "VC0111";
chrI	vibrChol1_refSeq	start_codon	107309	107311	111.000000	-	.	gene_id "VC0111"; transcript_id "VC0111";
chrI	vibrChol1_refSeq	exon	106649	107311	111.000000	-	.	gene_id "VC0111"; transcript_id "VC0111";
chrI	vibrChol1_refSeq	start_codon	107409	107411	112.000000	+	.	gene_id "VC0112"; transcript_id "VC0112";
chrI	vibrChol1_refSeq	CDS	107409	108077	112.000000	+	0	gene_id "VC0112"; transcript_id "VC0112";
chrI	vibrChol1_refSeq	stop_codon	108078	108080	112.000000	+	.	gene_id "VC0112"; transcript_id "VC0112";
chrI	vibrChol1_refSeq	exon	107409	108080	112.000000	+	.	gene_id "VC0112"; transcript_id "VC0112";
chrI	vibrChol1_refSeq	start_codon	108252	108254	113.000000	+	.	gene_id "VC0113"; transcript_id "VC0113";
chrI	vibrChol1_refSeq	CDS	108252	108917	113.000000	+	0	gene_id "VC0113"; transcript_id "VC0113";
chrI	vibrChol1_refSeq	stop_codon	108918	108920	113.000000	+	.	gene_id "VC0113"; transcript_id "VC0113";
chrI	vibrChol1_refSeq	exon	108252	108920	113.000000	+	.	gene_id "VC0113"; transcript_id "VC0113";
chrI	vibrChol1_refSeq	start_codon	108920	108922	114.000000	+	.	gene_id "VC0114"; transcript_id "VC0114";
chrI	vibrChol1_refSeq	CDS	108920	109465	114.000000	+	0	gene_id "VC0114"; transcript_id "VC0114";
chrI	vibrChol1_refSeq	stop_codon	109466	109468	114.000000	+	.	gene_id "VC0114"; transcript_id "VC0114";
chrI	vibrChol1_refSeq	exon	108920	109468	114.000000	+	.	gene_id "VC0114"; transcript_id "VC0114";
chrI	vibrChol1_refSeq	start_codon	109475	109477	115.000000	+	.	gene_id "VC0115"; transcript_id "VC0115";
chrI	vibrChol1_refSeq	CDS	109475	109963	115.000000	+	0	gene_id "VC0115"; transcript_id "VC0115";
chrI	vibrChol1_refSeq	stop_codon	109964	109966	115.000000	+	.	gene_id "VC0115"; transcript_id "VC0115";
chrI	vibrChol1_refSeq	exon	109475	109966	115.000000	+	.	gene_id "VC0115"; transcript_id "VC0115";
chrI	vibrChol1_refSeq	start_codon	110051	110053	116.000000	+	.	gene_id "VC0116"; transcript_id "VC0116";
chrI	vibrChol1_refSeq	CDS	110051	111490	116.000000	+	0	gene_id "VC0116"; transcript_id "VC0116";
chrI	vibrChol1_refSeq	stop_codon	111491	111493	116.000000	+	.	gene_id "VC0116"; transcript_id "VC0116";
chrI	vibrChol1_refSeq	exon	110051	111493	116.000000	+	.	gene_id "VC0116"; transcript_id "VC0116";
chrI	vibrChol1_refSeq	stop_codon	111557	111559	117.000000	-	.	gene_id "VC0117"; transcript_id "VC0117";
chrI	vibrChol1_refSeq	CDS	111560	112753	117.000000	-	0	gene_id "VC0117"; transcript_id "VC0117";
chrI	vibrChol1_refSeq	start_codon	112751	112753	117.000000	-	.	gene_id "VC0117"; transcript_id "VC0117";
chrI	vibrChol1_refSeq	exon	111557	112753	117.000000	-	.	gene_id "VC0117"; transcript_id "VC0117";
chrI	vibrChol1_refSeq	stop_codon	112750	112752	118.000000	-	.	gene_id "VC0118"; transcript_id "VC0118";
chrI	vibrChol1_refSeq	CDS	112753	113949	118.000000	-	0	gene_id "VC0118"; transcript_id "VC0118";
chrI	vibrChol1_refSeq	start_codon	113947	113949	118.000000	-	.	gene_id "VC0118"; transcript_id "VC0118";
chrI	vibrChol1_refSeq	exon	112750	113949	118.000000	-	.	gene_id "VC0118"; transcript_id "VC0118";
chrI	vibrChol1_refSeq	stop_codon	113933	113935	119.000000	-	.	gene_id "VC0119"; transcript_id "VC0119";
chrI	vibrChol1_refSeq	CDS	113936	114715	119.000000	-	0	gene_id "VC0119"; transcript_id "VC0119";
chrI	vibrChol1_refSeq	start_codon	114713	114715	119.000000	-	.	gene_id "VC0119"; transcript_id "VC0119";
chrI	vibrChol1_refSeq	exon	113933	114715	119.000000	-	.	gene_id "VC0119"; transcript_id "VC0119";
chrI	vibrChol1_refSeq	stop_codon	114761	114763	120.000000	-	.	gene_id "VC0120"; transcript_id "VC0120";
chrI	vibrChol1_refSeq	CDS	114764	115714	120.000000	-	0	gene_id "VC0120"; transcript_id "VC0120";
chrI	vibrChol1_refSeq	start_codon	115712	115714	120.000000	-	.	gene_id "VC0120"; transcript_id "VC0120";
chrI	vibrChol1_refSeq	exon	114761	115714	120.000000	-	.	gene_id "VC0120"; transcript_id "VC0120";
chrI	vibrChol1_refSeq	stop_codon	115891	115893	121.000000	-	.	gene_id "VC0121"; transcript_id "VC0121";
chrI	vibrChol1_refSeq	CDS	115894	116037	121.000000	-	0	gene_id "VC0121"; transcript_id "VC0121";
chrI	vibrChol1_refSeq	start_codon	116035	116037	121.000000	-	.	gene_id "VC0121"; transcript_id "VC0121";
chrI	vibrChol1_refSeq	exon	115891	116037	121.000000	-	.	gene_id "VC0121"; transcript_id "VC0121";
chrI	vibrChol1_refSeq	start_codon	116053	116055	122.000000	+	.	gene_id "VC0122"; transcript_id "VC0122";
chrI	vibrChol1_refSeq	CDS	116053	118581	122.000000	+	0	gene_id "VC0122"; transcript_id "VC0122";
chrI	vibrChol1_refSeq	stop_codon	118582	118584	122.000000	+	.	gene_id "VC0122"; transcript_id "VC0122";
chrI	vibrChol1_refSeq	exon	116053	118584	122.000000	+	.	gene_id "VC0122"; transcript_id "VC0122";
chrI	vibrChol1_refSeq	stop_codon	118690	118692	123.000000	-	.	gene_id "VC0123"; transcript_id "VC0123";
chrI	vibrChol1_refSeq	CDS	118693	119004	123.000000	-	0	gene_id "VC0123"; transcript_id "VC0123";
chrI	vibrChol1_refSeq	start_codon	119002	119004	123.000000	-	.	gene_id "VC0123"; transcript_id "VC0123";
chrI	vibrChol1_refSeq	exon	118690	119004	123.000000	-	.	gene_id "VC0123"; transcript_id "VC0123";
chrI	vibrChol1_refSeq	start_codon	119229	119231	124.000000	+	.	gene_id "VC0125"; transcript_id "VC0125";
chrI	vibrChol1_refSeq	CDS	119229	120479	124.000000	+	0	gene_id "VC0125"; transcript_id "VC0125";
chrI	vibrChol1_refSeq	stop_codon	120480	120482	124.000000	+	.	gene_id "VC0125"; transcript_id "VC0125";
chrI	vibrChol1_refSeq	exon	119229	120482	124.000000	+	.	gene_id "VC0125"; transcript_id "VC0125";
chrI	vibrChol1_refSeq	start_codon	120494	120496	125.000000	+	.	gene_id "VC0126"; transcript_id "VC0126";
chrI	vibrChol1_refSeq	CDS	120494	121321	125.000000	+	0	gene_id "VC0126"; transcript_id "VC0126";
chrI	vibrChol1_refSeq	stop_codon	121322	121324	125.000000	+	.	gene_id "VC0126"; transcript_id "VC0126";
chrI	vibrChol1_refSeq	exon	120494	121324	125.000000	+	.	gene_id "VC0126"; transcript_id "VC0126";
chrI	vibrChol1_refSeq	start_codon	121338	121340	126.000000	+	.	gene_id "VC0127"; transcript_id "VC0127";
chrI	vibrChol1_refSeq	CDS	121338	122033	126.000000	+	0	gene_id "VC0127"; transcript_id "VC0127";
chrI	vibrChol1_refSeq	stop_codon	122034	122036	126.000000	+	.	gene_id "VC0127"; transcript_id "VC0127";
chrI	vibrChol1_refSeq	exon	121338	122036	126.000000	+	.	gene_id "VC0127"; transcript_id "VC0127";
chrI	vibrChol1_refSeq	start_codon	122005	122007	127.000000	+	.	gene_id "VC0128"; transcript_id "VC0128";
chrI	vibrChol1_refSeq	CDS	122005	122937	127.000000	+	0	gene_id "VC0128"; transcript_id "VC0128";
chrI	vibrChol1_refSeq	stop_codon	122938	122940	127.000000	+	.	gene_id "VC0128"; transcript_id "VC0128";
chrI	vibrChol1_refSeq	exon	122005	122940	127.000000	+	.	gene_id "VC0128"; transcript_id "VC0128";
chrI	vibrChol1_refSeq	start_codon	122943	122945	128.000000	+	.	gene_id "VC0129"; transcript_id "VC0129";
chrI	vibrChol1_refSeq	CDS	122943	123659	128.000000	+	0	gene_id "VC0129"; transcript_id "VC0129";
chrI	vibrChol1_refSeq	stop_codon	123660	123662	128.000000	+	.	gene_id "VC0129"; transcript_id "VC0129";
chrI	vibrChol1_refSeq	exon	122943	123662	128.000000	+	.	gene_id "VC0129"; transcript_id "VC0129";
chrI	vibrChol1_refSeq	start_codon	123772	123774	129.000000	+	.	gene_id "VC0130"; transcript_id "VC0130";
chrI	vibrChol1_refSeq	CDS	123772	126258	129.000000	+	0	gene_id "VC0130"; transcript_id "VC0130";
chrI	vibrChol1_refSeq	stop_codon	126259	126261	129.000000	+	.	gene_id "VC0130"; transcript_id "VC0130";
chrI	vibrChol1_refSeq	exon	123772	126261	129.000000	+	.	gene_id "VC0130"; transcript_id "VC0130";
chrI	vibrChol1_refSeq	stop_codon	126294	126296	130.000000	-	.	gene_id "VC0131"; transcript_id "VC0131";
chrI	vibrChol1_refSeq	CDS	126297	126890	130.000000	-	0	gene_id "VC0131"; transcript_id "VC0131";
chrI	vibrChol1_refSeq	start_codon	126888	126890	130.000000	-	.	gene_id "VC0131"; transcript_id "VC0131";
chrI	vibrChol1_refSeq	exon	126294	126890	130.000000	-	.	gene_id "VC0131"; transcript_id "VC0131";
chrI	vibrChol1_refSeq	stop_codon	126887	126889	131.000000	-	.	gene_id "VC0132"; transcript_id "VC0132";
chrI	vibrChol1_refSeq	CDS	126890	128431	131.000000	-	0	gene_id "VC0132"; transcript_id "VC0132";
chrI	vibrChol1_refSeq	start_codon	128429	128431	131.000000	-	.	gene_id "VC0132"; transcript_id "VC0132";
chrI	vibrChol1_refSeq	exon	126887	128431	131.000000	-	.	gene_id "VC0132"; transcript_id "VC0132";
chrI	vibrChol1_refSeq	start_codon	128444	128446	132.000000	+	.	gene_id "VC0133"; transcript_id "VC0133";
chrI	vibrChol1_refSeq	CDS	128444	128629	132.000000	+	0	gene_id "VC0133"; transcript_id "VC0133";
chrI	vibrChol1_refSeq	stop_codon	128630	128632	132.000000	+	.	gene_id "VC0133"; transcript_id "VC0133";
chrI	vibrChol1_refSeq	exon	128444	128632	132.000000	+	.	gene_id "VC0133"; transcript_id "VC0133";
chrI	vibrChol1_refSeq	stop_codon	128715	128717	133.000000	-	.	gene_id "VC0134"; transcript_id "VC0134";
chrI	vibrChol1_refSeq	CDS	128718	129542	133.000000	-	0	gene_id "VC0134"; transcript_id "VC0134";
chrI	vibrChol1_refSeq	start_codon	129540	129542	133.000000	-	.	gene_id "VC0134"; transcript_id "VC0134";
chrI	vibrChol1_refSeq	exon	128715	129542	133.000000	-	.	gene_id "VC0134"; transcript_id "VC0134";
chrI	vibrChol1_refSeq	stop_codon	129657	129659	134.000000	-	.	gene_id "VC0135"; transcript_id "VC0135";
chrI	vibrChol1_refSeq	CDS	129660	130673	134.000000	-	0	gene_id "VC0135"; transcript_id "VC0135";
chrI	vibrChol1_refSeq	start_codon	130671	130673	134.000000	-	.	gene_id "VC0135"; transcript_id "VC0135";
chrI	vibrChol1_refSeq	exon	129657	130673	134.000000	-	.	gene_id "VC0135"; transcript_id "VC0135";
chrI	vibrChol1_refSeq	start_codon	131313	131315	136.000000	+	.	gene_id "VC0137"; transcript_id "VC0137";
chrI	vibrChol1_refSeq	CDS	131313	132608	136.000000	+	0	gene_id "VC0137"; transcript_id "VC0137";
chrI	vibrChol1_refSeq	stop_codon	132609	132611	136.000000	+	.	gene_id "VC0137"; transcript_id "VC0137";
chrI	vibrChol1_refSeq	exon	131313	132611	136.000000	+	.	gene_id "VC0137"; transcript_id "VC0137";
chrI	vibrChol1_refSeq	stop_codon	132619	132621	137.000000	-	.	gene_id "VC0138"; transcript_id "VC0138";
chrI	vibrChol1_refSeq	CDS	132622	132738	137.000000	-	0	gene_id "VC0138"; transcript_id "VC0138";
chrI	vibrChol1_refSeq	start_codon	132736	132738	137.000000	-	.	gene_id "VC0138"; transcript_id "VC0138";
chrI	vibrChol1_refSeq	exon	132619	132738	137.000000	-	.	gene_id "VC0138"; transcript_id "VC0138";
chrI	vibrChol1_refSeq	stop_codon	132791	132793	138.000000	-	.	gene_id "VC0139"; transcript_id "VC0139";
chrI	vibrChol1_refSeq	CDS	132794	133261	138.000000	-	0	gene_id "VC0139"; transcript_id "VC0139";
chrI	vibrChol1_refSeq	start_codon	133259	133261	138.000000	-	.	gene_id "VC0139"; transcript_id "VC0139";
chrI	vibrChol1_refSeq	exon	132791	133261	138.000000	-	.	gene_id "VC0139"; transcript_id "VC0139";
chrI	vibrChol1_refSeq	stop_codon	133431	133433	139.000000	-	.	gene_id "VC0140"; transcript_id "VC0140";
chrI	vibrChol1_refSeq	CDS	133434	133760	139.000000	-	0	gene_id "VC0140"; transcript_id "VC0140";
chrI	vibrChol1_refSeq	start_codon	133758	133760	139.000000	-	.	gene_id "VC0140"; transcript_id "VC0140";
chrI	vibrChol1_refSeq	exon	133431	133760	139.000000	-	.	gene_id "VC0140"; transcript_id "VC0140";
chrI	vibrChol1_refSeq	start_codon	133799	133801	140.000000	+	.	gene_id "VC0141"; transcript_id "VC0141";
chrI	vibrChol1_refSeq	CDS	133799	133900	140.000000	+	0	gene_id "VC0141"; transcript_id "VC0141";
chrI	vibrChol1_refSeq	stop_codon	133901	133903	140.000000	+	.	gene_id "VC0141"; transcript_id "VC0141";
chrI	vibrChol1_refSeq	exon	133799	133903	140.000000	+	.	gene_id "VC0141"; transcript_id "VC0141";
chrI	vibrChol1_refSeq	start_codon	133965	133967	141.000000	+	.	gene_id "VC0142"; transcript_id "VC0142";
chrI	vibrChol1_refSeq	CDS	133965	134330	141.000000	+	0	gene_id "VC0142"; transcript_id "VC0142";
chrI	vibrChol1_refSeq	stop_codon	134331	134333	141.000000	+	.	gene_id "VC0142"; transcript_id "VC0142";
chrI	vibrChol1_refSeq	exon	133965	134333	141.000000	+	.	gene_id "VC0142"; transcript_id "VC0142";
chrI	vibrChol1_refSeq	start_codon	134836	134838	142.000000	+	.	gene_id "VC0143"; transcript_id "VC0143";
chrI	vibrChol1_refSeq	CDS	134836	135090	142.000000	+	0	gene_id "VC0143"; transcript_id "VC0143";
chrI	vibrChol1_refSeq	stop_codon	135091	135093	142.000000	+	.	gene_id "VC0143"; transcript_id "VC0143";
chrI	vibrChol1_refSeq	exon	134836	135093	142.000000	+	.	gene_id "VC0143"; transcript_id "VC0143";
chrI	vibrChol1_refSeq	start_codon	135210	135212	143.000000	+	.	gene_id "VC0144"; transcript_id "VC0144";
chrI	vibrChol1_refSeq	CDS	135210	135836	143.000000	+	0	gene_id "VC0144"; transcript_id "VC0144";
chrI	vibrChol1_refSeq	stop_codon	135837	135839	143.000000	+	.	gene_id "VC0144"; transcript_id "VC0144";
chrI	vibrChol1_refSeq	exon	135210	135839	143.000000	+	.	gene_id "VC0144"; transcript_id "VC0144";
chrI	vibrChol1_refSeq	stop_codon	135888	135890	144.000000	-	.	gene_id "VC0145"; transcript_id "VC0145";
chrI	vibrChol1_refSeq	CDS	135891	136154	144.000000	-	0	gene_id "VC0145"; transcript_id "VC0145";
chrI	vibrChol1_refSeq	start_codon	136152	136154	144.000000	-	.	gene_id "VC0145"; transcript_id "VC0145";
chrI	vibrChol1_refSeq	exon	135888	136154	144.000000	-	.	gene_id "VC0145"; transcript_id "VC0145";
chrI	vibrChol1_refSeq	stop_codon	136151	136153	145.000000	-	.	gene_id "VC0146"; transcript_id "VC0146";
chrI	vibrChol1_refSeq	CDS	136154	136750	145.000000	-	0	gene_id "VC0146"; transcript_id "VC0146";
chrI	vibrChol1_refSeq	start_codon	136748	136750	145.000000	-	.	gene_id "VC0146"; transcript_id "VC0146";
chrI	vibrChol1_refSeq	exon	136151	136750	145.000000	-	.	gene_id "VC0146"; transcript_id "VC0146";
chrI	vibrChol1_refSeq	start_codon	136954	136956	146.000000	+	.	gene_id "VC0147"; transcript_id "VC0147";
chrI	vibrChol1_refSeq	CDS	136954	138126	146.000000	+	0	gene_id "VC0147"; transcript_id "VC0147";
chrI	vibrChol1_refSeq	stop_codon	138127	138129	146.000000	+	.	gene_id "VC0147"; transcript_id "VC0147";
chrI	vibrChol1_refSeq	exon	136954	138129	146.000000	+	.	gene_id "VC0147"; transcript_id "VC0147";
chrI	vibrChol1_refSeq	start_codon	138151	138153	147.000000	+	.	gene_id "VC0148"; transcript_id "VC0148";
chrI	vibrChol1_refSeq	CDS	138151	138849	147.000000	+	0	gene_id "VC0148"; transcript_id "VC0148";
chrI	vibrChol1_refSeq	stop_codon	138850	138852	147.000000	+	.	gene_id "VC0148"; transcript_id "VC0148";
chrI	vibrChol1_refSeq	exon	138151	138852	147.000000	+	.	gene_id "VC0148"; transcript_id "VC0148";
chrI	vibrChol1_refSeq	start_codon	138842	138844	148.000000	+	.	gene_id "VC0149"; transcript_id "VC0149";
chrI	vibrChol1_refSeq	CDS	138842	139831	148.000000	+	0	gene_id "VC0149"; transcript_id "VC0149";
chrI	vibrChol1_refSeq	stop_codon	139832	139834	148.000000	+	.	gene_id "VC0149"; transcript_id "VC0149";
chrI	vibrChol1_refSeq	exon	138842	139834	148.000000	+	.	gene_id "VC0149"; transcript_id "VC0149";
chrI	vibrChol1_refSeq	start_codon	140004	140006	149.000000	+	.	gene_id "VC0150"; transcript_id "VC0150";
chrI	vibrChol1_refSeq	CDS	140004	140861	149.000000	+	0	gene_id "VC0150"; transcript_id "VC0150";
chrI	vibrChol1_refSeq	stop_codon	140862	140864	149.000000	+	.	gene_id "VC0150"; transcript_id "VC0150";
chrI	vibrChol1_refSeq	exon	140004	140864	149.000000	+	.	gene_id "VC0150"; transcript_id "VC0150";
chrI	vibrChol1_refSeq	stop_codon	141066	141068	150.000000	-	.	gene_id "VC0151"; transcript_id "VC0151";
chrI	vibrChol1_refSeq	CDS	141069	142466	150.000000	-	0	gene_id "VC0151"; transcript_id "VC0151";
chrI	vibrChol1_refSeq	start_codon	142464	142466	150.000000	-	.	gene_id "VC0151"; transcript_id "VC0151";
chrI	vibrChol1_refSeq	exon	141066	142466	150.000000	-	.	gene_id "VC0151"; transcript_id "VC0151";
chrI	vibrChol1_refSeq	start_codon	142774	142776	151.000000	+	.	gene_id "VC0152"; transcript_id "VC0152";
chrI	vibrChol1_refSeq	CDS	142774	143412	151.000000	+	0	gene_id "VC0152"; transcript_id "VC0152";
chrI	vibrChol1_refSeq	stop_codon	143413	143415	151.000000	+	.	gene_id "VC0152"; transcript_id "VC0152";
chrI	vibrChol1_refSeq	exon	142774	143415	151.000000	+	.	gene_id "VC0152"; transcript_id "VC0152";
chrI	vibrChol1_refSeq	start_codon	143455	143457	152.000000	+	.	gene_id "VC0153"; transcript_id "VC0153";
chrI	vibrChol1_refSeq	CDS	143455	143823	152.000000	+	0	gene_id "VC0153"; transcript_id "VC0153";
chrI	vibrChol1_refSeq	stop_codon	143824	143826	152.000000	+	.	gene_id "VC0153"; transcript_id "VC0153";
chrI	vibrChol1_refSeq	exon	143455	143826	152.000000	+	.	gene_id "VC0153"; transcript_id "VC0153";
chrI	vibrChol1_refSeq	stop_codon	143863	143865	153.000000	-	.	gene_id "VC0154"; transcript_id "VC0154";
chrI	vibrChol1_refSeq	CDS	143866	144972	153.000000	-	0	gene_id "VC0154"; transcript_id "VC0154";
chrI	vibrChol1_refSeq	start_codon	144970	144972	153.000000	-	.	gene_id "VC0154"; transcript_id "VC0154";
chrI	vibrChol1_refSeq	exon	143863	144972	153.000000	-	.	gene_id "VC0154"; transcript_id "VC0154";
chrI	vibrChol1_refSeq	start_codon	145370	145372	154.000000	+	.	gene_id "VC0156"; transcript_id "VC0156";
chrI	vibrChol1_refSeq	CDS	145370	147202	154.000000	+	0	gene_id "VC0156"; transcript_id "VC0156";
chrI	vibrChol1_refSeq	stop_codon	147203	147205	154.000000	+	.	gene_id "VC0156"; transcript_id "VC0156";
chrI	vibrChol1_refSeq	exon	145370	147205	154.000000	+	.	gene_id "VC0156"; transcript_id "VC0156";
chrI	vibrChol1_refSeq	stop_codon	147278	147280	155.000000	-	.	gene_id "VC0157"; transcript_id "VC0157";
chrI	vibrChol1_refSeq	CDS	147281	148885	155.000000	-	0	gene_id "VC0157"; transcript_id "VC0157";
chrI	vibrChol1_refSeq	start_codon	148883	148885	155.000000	-	.	gene_id "VC0157"; transcript_id "VC0157";
chrI	vibrChol1_refSeq	exon	147278	148885	155.000000	-	.	gene_id "VC0157"; transcript_id "VC0157";
chrI	vibrChol1_refSeq	start_codon	149278	149280	156.000000	+	.	gene_id "VC0158"; transcript_id "VC0158";
chrI	vibrChol1_refSeq	CDS	149278	150072	156.000000	+	0	gene_id "VC0158"; transcript_id "VC0158";
chrI	vibrChol1_refSeq	stop_codon	150073	150075	156.000000	+	.	gene_id "VC0158"; transcript_id "VC0158";
chrI	vibrChol1_refSeq	exon	149278	150075	156.000000	+	.	gene_id "VC0158"; transcript_id "VC0158";
chrI	vibrChol1_refSeq	stop_codon	150041	150043	157.000000	-	.	gene_id "VC0159"; transcript_id "VC0159";
chrI	vibrChol1_refSeq	CDS	150044	150499	157.000000	-	0	gene_id "VC0159"; transcript_id "VC0159";
chrI	vibrChol1_refSeq	start_codon	150497	150499	157.000000	-	.	gene_id "VC0159"; transcript_id "VC0159";
chrI	vibrChol1_refSeq	exon	150041	150499	157.000000	-	.	gene_id "VC0159"; transcript_id "VC0159";
chrI	vibrChol1_refSeq	start_codon	150905	150907	158.000000	+	.	gene_id "VC0160"; transcript_id "VC0160";
chrI	vibrChol1_refSeq	CDS	150905	151021	158.000000	+	0	gene_id "VC0160"; transcript_id "VC0160";
chrI	vibrChol1_refSeq	stop_codon	151022	151024	158.000000	+	.	gene_id "VC0160"; transcript_id "VC0160";
chrI	vibrChol1_refSeq	exon	150905	151024	158.000000	+	.	gene_id "VC0160"; transcript_id "VC0160";
chrI	vibrChol1_refSeq	stop_codon	156407	156409	159.000000	-	.	gene_id "VC0161"; transcript_id "VC0161";
chrI	vibrChol1_refSeq	CDS	156410	157303	159.000000	-	0	gene_id "VC0161"; transcript_id "VC0161";
chrI	vibrChol1_refSeq	start_codon	157301	157303	159.000000	-	.	gene_id "VC0161"; transcript_id "VC0161";
chrI	vibrChol1_refSeq	exon	156407	157303	159.000000	-	.	gene_id "VC0161"; transcript_id "VC0161";
chrI	vibrChol1_refSeq	start_codon	157441	157443	160.000000	+	.	gene_id "VC0162"; transcript_id "VC0162";
chrI	vibrChol1_refSeq	CDS	157441	158922	160.000000	+	0	gene_id "VC0162"; transcript_id "VC0162";
chrI	vibrChol1_refSeq	stop_codon	158923	158925	160.000000	+	.	gene_id "VC0162"; transcript_id "VC0162";
chrI	vibrChol1_refSeq	exon	157441	158925	160.000000	+	.	gene_id "VC0162"; transcript_id "VC0162";
chrI	vibrChol1_refSeq	stop_codon	159052	159054	161.000000	-	.	gene_id "VC0163"; transcript_id "VC0163";
chrI	vibrChol1_refSeq	CDS	159055	159303	161.000000	-	0	gene_id "VC0163"; transcript_id "VC0163";
chrI	vibrChol1_refSeq	start_codon	159301	159303	161.000000	-	.	gene_id "VC0163"; transcript_id "VC0163";
chrI	vibrChol1_refSeq	exon	159052	159303	161.000000	-	.	gene_id "VC0163"; transcript_id "VC0163";
chrI	vibrChol1_refSeq	stop_codon	159419	159421	162.000000	-	.	gene_id "VC0164"; transcript_id "VC0164";
chrI	vibrChol1_refSeq	CDS	159422	162529	162.000000	-	0	gene_id "VC0164"; transcript_id "VC0164";
chrI	vibrChol1_refSeq	start_codon	162527	162529	162.000000	-	.	gene_id "VC0164"; transcript_id "VC0164";
chrI	vibrChol1_refSeq	exon	159419	162529	162.000000	-	.	gene_id "VC0164"; transcript_id "VC0164";
chrI	vibrChol1_refSeq	stop_codon	162541	162543	163.000000	-	.	gene_id "VC0165"; transcript_id "VC0165";
chrI	vibrChol1_refSeq	CDS	162544	163647	163.000000	-	0	gene_id "VC0165"; transcript_id "VC0165";
chrI	vibrChol1_refSeq	start_codon	163645	163647	163.000000	-	.	gene_id "VC0165"; transcript_id "VC0165";
chrI	vibrChol1_refSeq	exon	162541	163647	163.000000	-	.	gene_id "VC0165"; transcript_id "VC0165";
chrI	vibrChol1_refSeq	stop_codon	163666	163668	164.000000	-	.	gene_id "VC0166"; transcript_id "VC0166";
chrI	vibrChol1_refSeq	CDS	163669	164262	164.000000	-	0	gene_id "VC0166"; transcript_id "VC0166";
chrI	vibrChol1_refSeq	start_codon	164260	164262	164.000000	-	.	gene_id "VC0166"; transcript_id "VC0166";
chrI	vibrChol1_refSeq	exon	163666	164262	164.000000	-	.	gene_id "VC0166"; transcript_id "VC0166";
chrI	vibrChol1_refSeq	start_codon	164408	164410	165.000000	+	.	gene_id "VC0167"; transcript_id "VC0167";
chrI	vibrChol1_refSeq	CDS	164408	166420	165.000000	+	0	gene_id "VC0167"; transcript_id "VC0167";
chrI	vibrChol1_refSeq	stop_codon	166421	166423	165.000000	+	.	gene_id "VC0167"; transcript_id "VC0167";
chrI	vibrChol1_refSeq	exon	164408	166423	165.000000	+	.	gene_id "VC0167"; transcript_id "VC0167";
chrI	vibrChol1_refSeq	stop_codon	166490	166492	166.000000	-	.	gene_id "VC0168"; transcript_id "VC0168";
chrI	vibrChol1_refSeq	CDS	166493	166897	166.000000	-	0	gene_id "VC0168"; transcript_id "VC0168";
chrI	vibrChol1_refSeq	start_codon	166895	166897	166.000000	-	.	gene_id "VC0168"; transcript_id "VC0168";
chrI	vibrChol1_refSeq	exon	166490	166897	166.000000	-	.	gene_id "VC0168"; transcript_id "VC0168";
chrI	vibrChol1_refSeq	stop_codon	168232	168234	167.000000	-	.	gene_id "VC0169"; transcript_id "VC0169";
chrI	vibrChol1_refSeq	CDS	168235	168399	167.000000	-	0	gene_id "VC0169"; transcript_id "VC0169";
chrI	vibrChol1_refSeq	start_codon	168397	168399	167.000000	-	.	gene_id "VC0169"; transcript_id "VC0169";
chrI	vibrChol1_refSeq	exon	168232	168399	167.000000	-	.	gene_id "VC0169"; transcript_id "VC0169";
chrI	vibrChol1_refSeq	start_codon	168532	168534	168.000000	+	.	gene_id "VC0170"; transcript_id "VC0170";
chrI	vibrChol1_refSeq	CDS	168532	170244	168.000000	+	0	gene_id "VC0170"; transcript_id "VC0170";
chrI	vibrChol1_refSeq	stop_codon	170245	170247	168.000000	+	.	gene_id "VC0170"; transcript_id "VC0170";
chrI	vibrChol1_refSeq	exon	168532	170247	168.000000	+	.	gene_id "VC0170"; transcript_id "VC0170";
chrI	vibrChol1_refSeq	start_codon	170267	170269	169.000000	+	.	gene_id "VC0171"; transcript_id "VC0171";
chrI	vibrChol1_refSeq	CDS	170267	171892	169.000000	+	0	gene_id "VC0171"; transcript_id "VC0171";
chrI	vibrChol1_refSeq	stop_codon	171893	171895	169.000000	+	.	gene_id "VC0171"; transcript_id "VC0171";
chrI	vibrChol1_refSeq	exon	170267	171895	169.000000	+	.	gene_id "VC0171"; transcript_id "VC0171";
chrI	vibrChol1_refSeq	start_codon	171999	172001	170.000000	+	.	gene_id "VC0172"; transcript_id "VC0172";
chrI	vibrChol1_refSeq	CDS	171999	173024	170.000000	+	0	gene_id "VC0172"; transcript_id "VC0172";
chrI	vibrChol1_refSeq	stop_codon	173025	173027	170.000000	+	.	gene_id "VC0172"; transcript_id "VC0172";
chrI	vibrChol1_refSeq	exon	171999	173027	170.000000	+	.	gene_id "VC0172"; transcript_id "VC0172";
chrI	vibrChol1_refSeq	start_codon	173030	173032	171.000000	+	.	gene_id "VC0173"; transcript_id "VC0173";
chrI	vibrChol1_refSeq	CDS	173030	173965	171.000000	+	0	gene_id "VC0173"; transcript_id "VC0173";
chrI	vibrChol1_refSeq	stop_codon	173966	173968	171.000000	+	.	gene_id "VC0173"; transcript_id "VC0173";
chrI	vibrChol1_refSeq	exon	173030	173968	171.000000	+	.	gene_id "VC0173"; transcript_id "VC0173";
chrI	vibrChol1_refSeq	start_codon	174143	174145	172.000000	+	.	gene_id "VC0174"; transcript_id "VC0174";
chrI	vibrChol1_refSeq	CDS	174143	175087	172.000000	+	0	gene_id "VC0174"; transcript_id "VC0174";
chrI	vibrChol1_refSeq	stop_codon	175088	175090	172.000000	+	.	gene_id "VC0174"; transcript_id "VC0174";
chrI	vibrChol1_refSeq	exon	174143	175090	172.000000	+	.	gene_id "VC0174"; transcript_id "VC0174";
chrI	vibrChol1_refSeq	stop_codon	175343	175345	173.000000	-	.	gene_id "VC0175"; transcript_id "VC0175";
chrI	vibrChol1_refSeq	CDS	175346	176941	173.000000	-	0	gene_id "VC0175"; transcript_id "VC0175";
chrI	vibrChol1_refSeq	start_codon	176939	176941	173.000000	-	.	gene_id "VC0175"; transcript_id "VC0175";
chrI	vibrChol1_refSeq	exon	175343	176941	173.000000	-	.	gene_id "VC0175"; transcript_id "VC0175";
chrI	vibrChol1_refSeq	stop_codon	177450	177452	174.000000	-	.	gene_id "VC0176"; transcript_id "VC0176";
chrI	vibrChol1_refSeq	CDS	177453	177758	174.000000	-	0	gene_id "VC0176"; transcript_id "VC0176";
chrI	vibrChol1_refSeq	start_codon	177756	177758	174.000000	-	.	gene_id "VC0176"; transcript_id "VC0176";
chrI	vibrChol1_refSeq	exon	177450	177758	174.000000	-	.	gene_id "VC0176"; transcript_id "VC0176";
chrI	vibrChol1_refSeq	start_codon	177861	177863	175.000000	+	.	gene_id "VC0177"; transcript_id "VC0177";
chrI	vibrChol1_refSeq	CDS	177861	178421	175.000000	+	0	gene_id "VC0177"; transcript_id "VC0177";
chrI	vibrChol1_refSeq	stop_codon	178422	178424	175.000000	+	.	gene_id "VC0177"; transcript_id "VC0177";
chrI	vibrChol1_refSeq	exon	177861	178424	175.000000	+	.	gene_id "VC0177"; transcript_id "VC0177";
chrI	vibrChol1_refSeq	start_codon	179338	179340	176.000000	+	.	gene_id "VC0178"; transcript_id "VC0178";
chrI	vibrChol1_refSeq	CDS	179338	180402	176.000000	+	0	gene_id "VC0178"; transcript_id "VC0178";
chrI	vibrChol1_refSeq	stop_codon	180403	180405	176.000000	+	.	gene_id "VC0178"; transcript_id "VC0178";
chrI	vibrChol1_refSeq	exon	179338	180405	176.000000	+	.	gene_id "VC0178"; transcript_id "VC0178";
chrI	vibrChol1_refSeq	start_codon	180419	180421	177.000000	+	.	gene_id "VC0179"; transcript_id "VC0179";
chrI	vibrChol1_refSeq	CDS	180419	181726	177.000000	+	0	gene_id "VC0179"; transcript_id "VC0179";
chrI	vibrChol1_refSeq	stop_codon	181727	181729	177.000000	+	.	gene_id "VC0179"; transcript_id "VC0179";
chrI	vibrChol1_refSeq	exon	180419	181729	177.000000	+	.	gene_id "VC0179"; transcript_id "VC0179";
chrI	vibrChol1_refSeq	start_codon	181732	181734	178.000000	+	.	gene_id "VC0180"; transcript_id "VC0180";
chrI	vibrChol1_refSeq	CDS	181732	183483	178.000000	+	0	gene_id "VC0180"; transcript_id "VC0180";
chrI	vibrChol1_refSeq	stop_codon	183484	183486	178.000000	+	.	gene_id "VC0180"; transcript_id "VC0180";
chrI	vibrChol1_refSeq	exon	181732	183486	178.000000	+	.	gene_id "VC0180"; transcript_id "VC0180";
chrI	vibrChol1_refSeq	start_codon	183476	183478	179.000000	+	.	gene_id "VC0181"; transcript_id "VC0181";
chrI	vibrChol1_refSeq	CDS	183476	183943	179.000000	+	0	gene_id "VC0181"; transcript_id "VC0181";
chrI	vibrChol1_refSeq	stop_codon	183944	183946	179.000000	+	.	gene_id "VC0181"; transcript_id "VC0181";
chrI	vibrChol1_refSeq	exon	183476	183946	179.000000	+	.	gene_id "VC0181"; transcript_id "VC0181";
chrI	vibrChol1_refSeq	stop_codon	183957	183959	180.000000	-	.	gene_id "VC0182"; transcript_id "VC0182";
chrI	vibrChol1_refSeq	CDS	183960	184388	180.000000	-	0	gene_id "VC0182"; transcript_id "VC0182";
chrI	vibrChol1_refSeq	start_codon	184386	184388	180.000000	-	.	gene_id "VC0182"; transcript_id "VC0182";
chrI	vibrChol1_refSeq	exon	183957	184388	180.000000	-	.	gene_id "VC0182"; transcript_id "VC0182";
chrI	vibrChol1_refSeq	stop_codon	184360	184362	181.000000	-	.	gene_id "VC0183"; transcript_id "VC0183";
chrI	vibrChol1_refSeq	CDS	184363	186471	181.000000	-	0	gene_id "VC0183"; transcript_id "VC0183";
chrI	vibrChol1_refSeq	start_codon	186469	186471	181.000000	-	.	gene_id "VC0183"; transcript_id "VC0183";
chrI	vibrChol1_refSeq	exon	184360	186471	181.000000	-	.	gene_id "VC0183"; transcript_id "VC0183";
chrI	vibrChol1_refSeq	stop_codon	186481	186483	182.000000	-	.	gene_id "VC0184"; transcript_id "VC0184";
chrI	vibrChol1_refSeq	CDS	186484	188169	182.000000	-	0	gene_id "VC0184"; transcript_id "VC0184";
chrI	vibrChol1_refSeq	start_codon	188167	188169	182.000000	-	.	gene_id "VC0184"; transcript_id "VC0184";
chrI	vibrChol1_refSeq	exon	186481	188169	182.000000	-	.	gene_id "VC0184"; transcript_id "VC0184";
chrI	vibrChol1_refSeq	stop_codon	188166	188168	183.000000	-	.	gene_id "VC0185"; transcript_id "VC0185";
chrI	vibrChol1_refSeq	CDS	188169	189380	183.000000	-	0	gene_id "VC0185"; transcript_id "VC0185";
chrI	vibrChol1_refSeq	start_codon	189378	189380	183.000000	-	.	gene_id "VC0185"; transcript_id "VC0185";
chrI	vibrChol1_refSeq	exon	188166	189380	183.000000	-	.	gene_id "VC0185"; transcript_id "VC0185";
chrI	vibrChol1_refSeq	stop_codon	189457	189459	184.000000	-	.	gene_id "VC0186"; transcript_id "VC0186";
chrI	vibrChol1_refSeq	CDS	189460	190821	184.000000	-	0	gene_id "VC0186"; transcript_id "VC0186";
chrI	vibrChol1_refSeq	start_codon	190819	190821	184.000000	-	.	gene_id "VC0186"; transcript_id "VC0186";
chrI	vibrChol1_refSeq	exon	189457	190821	184.000000	-	.	gene_id "VC0186"; transcript_id "VC0186";
chrI	vibrChol1_refSeq	stop_codon	190915	190917	185.000000	-	.	gene_id "VC0187"; transcript_id "VC0187";
chrI	vibrChol1_refSeq	CDS	190918	191754	185.000000	-	0	gene_id "VC0187"; transcript_id "VC0187";
chrI	vibrChol1_refSeq	start_codon	191752	191754	185.000000	-	.	gene_id "VC0187"; transcript_id "VC0187";
chrI	vibrChol1_refSeq	exon	190915	191754	185.000000	-	.	gene_id "VC0187"; transcript_id "VC0187";
chrI	vibrChol1_refSeq	start_codon	192034	192036	186.000000	+	.	gene_id "VC0188"; transcript_id "VC0188";
chrI	vibrChol1_refSeq	CDS	192034	194073	186.000000	+	0	gene_id "VC0188"; transcript_id "VC0188";
chrI	vibrChol1_refSeq	stop_codon	194074	194076	186.000000	+	.	gene_id "VC0188"; transcript_id "VC0188";
chrI	vibrChol1_refSeq	exon	192034	194076	186.000000	+	.	gene_id "VC0188"; transcript_id "VC0188";
chrI	vibrChol1_refSeq	start_codon	194101	194103	187.000000	+	.	gene_id "VC0189"; transcript_id "VC0189";
chrI	vibrChol1_refSeq	CDS	194101	194196	187.000000	+	0	gene_id "VC0189"; transcript_id "VC0189";
chrI	vibrChol1_refSeq	stop_codon	194197	194199	187.000000	+	.	gene_id "VC0189"; transcript_id "VC0189";
chrI	vibrChol1_refSeq	exon	194101	194199	187.000000	+	.	gene_id "VC0189"; transcript_id "VC0189";
chrI	vibrChol1_refSeq	start_codon	194214	194216	188.000000	+	.	gene_id "VC0190"; transcript_id "VC0190";
chrI	vibrChol1_refSeq	CDS	194214	196382	188.000000	+	0	gene_id "VC0190"; transcript_id "VC0190";
chrI	vibrChol1_refSeq	stop_codon	196383	196385	188.000000	+	.	gene_id "VC0190"; transcript_id "VC0190";
chrI	vibrChol1_refSeq	exon	194214	196385	188.000000	+	.	gene_id "VC0190"; transcript_id "VC0190";
chrI	vibrChol1_refSeq	stop_codon	197130	197132	189.000000	-	.	gene_id "VC0191"; transcript_id "VC0191";
chrI	vibrChol1_refSeq	CDS	197133	197798	189.000000	-	0	gene_id "VC0191"; transcript_id "VC0191";
chrI	vibrChol1_refSeq	start_codon	197796	197798	189.000000	-	.	gene_id "VC0191"; transcript_id "VC0191";
chrI	vibrChol1_refSeq	exon	197130	197798	189.000000	-	.	gene_id "VC0191"; transcript_id "VC0191";
chrI	vibrChol1_refSeq	stop_codon	197873	197875	190.000000	-	.	gene_id "VC0192"; transcript_id "VC0192";
chrI	vibrChol1_refSeq	CDS	197876	198685	190.000000	-	0	gene_id "VC0192"; transcript_id "VC0192";
chrI	vibrChol1_refSeq	start_codon	198683	198685	190.000000	-	.	gene_id "VC0192"; transcript_id "VC0192";
chrI	vibrChol1_refSeq	exon	197873	198685	190.000000	-	.	gene_id "VC0192"; transcript_id "VC0192";
chrI	vibrChol1_refSeq	stop_codon	198722	198724	191.000000	-	.	gene_id "VC0193"; transcript_id "VC0193";
chrI	vibrChol1_refSeq	CDS	198725	198817	191.000000	-	0	gene_id "VC0193"; transcript_id "VC0193";
chrI	vibrChol1_refSeq	start_codon	198815	198817	191.000000	-	.	gene_id "VC0193"; transcript_id "VC0193";
chrI	vibrChol1_refSeq	exon	198722	198817	191.000000	-	.	gene_id "VC0193"; transcript_id "VC0193";
chrI	vibrChol1_refSeq	stop_codon	198833	198835	192.000000	-	.	gene_id "VC0194"; transcript_id "VC0194";
chrI	vibrChol1_refSeq	CDS	198836	200599	192.000000	-	0	gene_id "VC0194"; transcript_id "VC0194";
chrI	vibrChol1_refSeq	start_codon	200597	200599	192.000000	-	.	gene_id "VC0194"; transcript_id "VC0194";
chrI	vibrChol1_refSeq	exon	198833	200599	192.000000	-	.	gene_id "VC0194"; transcript_id "VC0194";
chrI	vibrChol1_refSeq	stop_codon	200761	200763	193.000000	-	.	gene_id "VC0195"; transcript_id "VC0195";
chrI	vibrChol1_refSeq	CDS	200764	201669	193.000000	-	0	gene_id "VC0195"; transcript_id "VC0195";
chrI	vibrChol1_refSeq	start_codon	201667	201669	193.000000	-	.	gene_id "VC0195"; transcript_id "VC0195";
chrI	vibrChol1_refSeq	exon	200761	201669	193.000000	-	.	gene_id "VC0195"; transcript_id "VC0195";
chrI	vibrChol1_refSeq	start_codon	201830	201832	194.000000	+	.	gene_id "VC0196"; transcript_id "VC0196";
chrI	vibrChol1_refSeq	CDS	201830	203662	194.000000	+	0	gene_id "VC0196"; transcript_id "VC0196";
chrI	vibrChol1_refSeq	stop_codon	203663	203665	194.000000	+	.	gene_id "VC0196"; transcript_id "VC0196";
chrI	vibrChol1_refSeq	exon	201830	203665	194.000000	+	.	gene_id "VC0196"; transcript_id "VC0196";
chrI	vibrChol1_refSeq	start_codon	203658	203660	195.000000	+	.	gene_id "VC0197"; transcript_id "VC0197";
chrI	vibrChol1_refSeq	CDS	203658	203954	195.000000	+	0	gene_id "VC0197"; transcript_id "VC0197";
chrI	vibrChol1_refSeq	stop_codon	203955	203957	195.000000	+	.	gene_id "VC0197"; transcript_id "VC0197";
chrI	vibrChol1_refSeq	exon	203658	203957	195.000000	+	.	gene_id "VC0197"; transcript_id "VC0197";
chrI	vibrChol1_refSeq	start_codon	204113	204115	196.000000	+	.	gene_id "VC0198"; transcript_id "VC0198";
chrI	vibrChol1_refSeq	CDS	204113	204487	196.000000	+	0	gene_id "VC0198"; transcript_id "VC0198";
chrI	vibrChol1_refSeq	stop_codon	204488	204490	196.000000	+	.	gene_id "VC0198"; transcript_id "VC0198";
chrI	vibrChol1_refSeq	exon	204113	204490	196.000000	+	.	gene_id "VC0198"; transcript_id "VC0198";
chrI	vibrChol1_refSeq	stop_codon	204526	204528	197.000000	-	.	gene_id "VC0199"; transcript_id "VC0199";
chrI	vibrChol1_refSeq	CDS	204529	206361	197.000000	-	0	gene_id "VC0199"; transcript_id "VC0199";
chrI	vibrChol1_refSeq	start_codon	206359	206361	197.000000	-	.	gene_id "VC0199"; transcript_id "VC0199";
chrI	vibrChol1_refSeq	exon	204526	206361	197.000000	-	.	gene_id "VC0199"; transcript_id "VC0199";
chrI	vibrChol1_refSeq	start_codon	206433	206435	198.000000	+	.	gene_id "VC0200"; transcript_id "VC0200";
chrI	vibrChol1_refSeq	CDS	206433	208586	198.000000	+	0	gene_id "VC0200"; transcript_id "VC0200";
chrI	vibrChol1_refSeq	stop_codon	208587	208589	198.000000	+	.	gene_id "VC0200"; transcript_id "VC0200";
chrI	vibrChol1_refSeq	exon	206433	208589	198.000000	+	.	gene_id "VC0200"; transcript_id "VC0200";
chrI	vibrChol1_refSeq	start_codon	208648	208650	199.000000	+	.	gene_id "VC0201"; transcript_id "VC0201";
chrI	vibrChol1_refSeq	CDS	208648	209502	199.000000	+	0	gene_id "VC0201"; transcript_id "VC0201";
chrI	vibrChol1_refSeq	stop_codon	209503	209505	199.000000	+	.	gene_id "VC0201"; transcript_id "VC0201";
chrI	vibrChol1_refSeq	exon	208648	209505	199.000000	+	.	gene_id "VC0201"; transcript_id "VC0201";
chrI	vibrChol1_refSeq	start_codon	209496	209498	200.000000	+	.	gene_id "VC0202"; transcript_id "VC0202";
chrI	vibrChol1_refSeq	CDS	209496	210452	200.000000	+	0	gene_id "VC0202"; transcript_id "VC0202";
chrI	vibrChol1_refSeq	stop_codon	210453	210455	200.000000	+	.	gene_id "VC0202"; transcript_id "VC0202";
chrI	vibrChol1_refSeq	exon	209496	210455	200.000000	+	.	gene_id "VC0202"; transcript_id "VC0202";
chrI	vibrChol1_refSeq	start_codon	210452	210454	201.000000	+	.	gene_id "VC0203"; transcript_id "VC0203";
chrI	vibrChol1_refSeq	CDS	210452	212410	201.000000	+	0	gene_id "VC0203"; transcript_id "VC0203";
chrI	vibrChol1_refSeq	stop_codon	212411	212413	201.000000	+	.	gene_id "VC0203"; transcript_id "VC0203";
chrI	vibrChol1_refSeq	exon	210452	212413	201.000000	+	.	gene_id "VC0203"; transcript_id "VC0203";
chrI	vibrChol1_refSeq	stop_codon	212440	212442	202.000000	-	.	gene_id "VC0204"; transcript_id "VC0204";
chrI	vibrChol1_refSeq	CDS	212443	213288	202.000000	-	0	gene_id "VC0204"; transcript_id "VC0204";
chrI	vibrChol1_refSeq	start_codon	213286	213288	202.000000	-	.	gene_id "VC0204"; transcript_id "VC0204";
chrI	vibrChol1_refSeq	exon	212440	213288	202.000000	-	.	gene_id "VC0204"; transcript_id "VC0204";
chrI	vibrChol1_refSeq	start_codon	213331	213333	203.000000	+	.	gene_id "VC0205"; transcript_id "VC0205";
chrI	vibrChol1_refSeq	CDS	213331	213519	203.000000	+	0	gene_id "VC0205"; transcript_id "VC0205";
chrI	vibrChol1_refSeq	stop_codon	213520	213522	203.000000	+	.	gene_id "VC0205"; transcript_id "VC0205";
chrI	vibrChol1_refSeq	exon	213331	213522	203.000000	+	.	gene_id "VC0205"; transcript_id "VC0205";
chrI	vibrChol1_refSeq	start_codon	213504	213506	204.000000	+	.	gene_id "VC0206"; transcript_id "VC0206";
chrI	vibrChol1_refSeq	CDS	213504	214418	204.000000	+	0	gene_id "VC0206"; transcript_id "VC0206";
chrI	vibrChol1_refSeq	stop_codon	214419	214421	204.000000	+	.	gene_id "VC0206"; transcript_id "VC0206";
chrI	vibrChol1_refSeq	exon	213504	214421	204.000000	+	.	gene_id "VC0206"; transcript_id "VC0206";
chrI	vibrChol1_refSeq	start_codon	214449	214451	205.000000	+	.	gene_id "VC0207"; transcript_id "VC0207";
chrI	vibrChol1_refSeq	CDS	214449	215894	205.000000	+	0	gene_id "VC0207"; transcript_id "VC0207";
chrI	vibrChol1_refSeq	stop_codon	215895	215897	205.000000	+	.	gene_id "VC0207"; transcript_id "VC0207";
chrI	vibrChol1_refSeq	exon	214449	215897	205.000000	+	.	gene_id "VC0207"; transcript_id "VC0207";
chrI	vibrChol1_refSeq	stop_codon	216004	216006	206.000000	-	.	gene_id "VC0208"; transcript_id "VC0208";
chrI	vibrChol1_refSeq	CDS	216007	216492	206.000000	-	0	gene_id "VC0208"; transcript_id "VC0208";
chrI	vibrChol1_refSeq	start_codon	216490	216492	206.000000	-	.	gene_id "VC0208"; transcript_id "VC0208";
chrI	vibrChol1_refSeq	exon	216004	216492	206.000000	-	.	gene_id "VC0208"; transcript_id "VC0208";
chrI	vibrChol1_refSeq	stop_codon	216558	216560	207.000000	-	.	gene_id "VC0209"; transcript_id "VC0209";
chrI	vibrChol1_refSeq	CDS	216561	217424	207.000000	-	0	gene_id "VC0209"; transcript_id "VC0209";
chrI	vibrChol1_refSeq	start_codon	217422	217424	207.000000	-	.	gene_id "VC0209"; transcript_id "VC0209";
chrI	vibrChol1_refSeq	exon	216558	217424	207.000000	-	.	gene_id "VC0209"; transcript_id "VC0209";
chrI	vibrChol1_refSeq	start_codon	217588	217590	208.000000	+	.	gene_id "VC0210"; transcript_id "VC0210";
chrI	vibrChol1_refSeq	CDS	217588	218301	208.000000	+	0	gene_id "VC0210"; transcript_id "VC0210";
chrI	vibrChol1_refSeq	stop_codon	218302	218304	208.000000	+	.	gene_id "VC0210"; transcript_id "VC0210";
chrI	vibrChol1_refSeq	exon	217588	218304	208.000000	+	.	gene_id "VC0210"; transcript_id "VC0210";
chrI	vibrChol1_refSeq	start_codon	218670	218672	209.000000	+	.	gene_id "VC0211"; transcript_id "VC0211";
chrI	vibrChol1_refSeq	CDS	218670	219308	209.000000	+	0	gene_id "VC0211"; transcript_id "VC0211";
chrI	vibrChol1_refSeq	stop_codon	219309	219311	209.000000	+	.	gene_id "VC0211"; transcript_id "VC0211";
chrI	vibrChol1_refSeq	exon	218670	219311	209.000000	+	.	gene_id "VC0211"; transcript_id "VC0211";
chrI	vibrChol1_refSeq	stop_codon	219397	219399	210.000000	-	.	gene_id "VC0212"; transcript_id "VC0212";
chrI	vibrChol1_refSeq	CDS	219400	220374	210.000000	-	0	gene_id "VC0212"; transcript_id "VC0212";
chrI	vibrChol1_refSeq	start_codon	220372	220374	210.000000	-	.	gene_id "VC0212"; transcript_id "VC0212";
chrI	vibrChol1_refSeq	exon	219397	220374	210.000000	-	.	gene_id "VC0212"; transcript_id "VC0212";
chrI	vibrChol1_refSeq	stop_codon	220385	220387	211.000000	-	.	gene_id "VC0213"; transcript_id "VC0213";
chrI	vibrChol1_refSeq	CDS	220388	221341	211.000000	-	0	gene_id "VC0213"; transcript_id "VC0213";
chrI	vibrChol1_refSeq	start_codon	221339	221341	211.000000	-	.	gene_id "VC0213"; transcript_id "VC0213";
chrI	vibrChol1_refSeq	exon	220385	221341	211.000000	-	.	gene_id "VC0213"; transcript_id "VC0213";
chrI	vibrChol1_refSeq	stop_codon	221338	221340	212.000000	-	.	gene_id "VC0214"; transcript_id "VC0214";
chrI	vibrChol1_refSeq	CDS	221341	221928	212.000000	-	0	gene_id "VC0214"; transcript_id "VC0214";
chrI	vibrChol1_refSeq	start_codon	221926	221928	212.000000	-	.	gene_id "VC0214"; transcript_id "VC0214";
chrI	vibrChol1_refSeq	exon	221338	221928	212.000000	-	.	gene_id "VC0214"; transcript_id "VC0214";
chrI	vibrChol1_refSeq	stop_codon	222087	222089	213.000000	-	.	gene_id "VC0215"; transcript_id "VC0215";
chrI	vibrChol1_refSeq	CDS	222090	223286	213.000000	-	0	gene_id "VC0215"; transcript_id "VC0215";
chrI	vibrChol1_refSeq	start_codon	223284	223286	213.000000	-	.	gene_id "VC0215"; transcript_id "VC0215";
chrI	vibrChol1_refSeq	exon	222087	223286	213.000000	-	.	gene_id "VC0215"; transcript_id "VC0215";
chrI	vibrChol1_refSeq	start_codon	223454	223456	214.000000	+	.	gene_id "VC0216"; transcript_id "VC0216";
chrI	vibrChol1_refSeq	CDS	223454	225145	214.000000	+	0	gene_id "VC0216"; transcript_id "VC0216";
chrI	vibrChol1_refSeq	stop_codon	225146	225148	214.000000	+	.	gene_id "VC0216"; transcript_id "VC0216";
chrI	vibrChol1_refSeq	exon	223454	225148	214.000000	+	.	gene_id "VC0216"; transcript_id "VC0216";
chrI	vibrChol1_refSeq	start_codon	225260	225262	215.000000	+	.	gene_id "VC0217"; transcript_id "VC0217";
chrI	vibrChol1_refSeq	CDS	225260	225931	215.000000	+	0	gene_id "VC0217"; transcript_id "VC0217";
chrI	vibrChol1_refSeq	stop_codon	225932	225934	215.000000	+	.	gene_id "VC0217"; transcript_id "VC0217";
chrI	vibrChol1_refSeq	exon	225260	225934	215.000000	+	.	gene_id "VC0217"; transcript_id "VC0217";
chrI	vibrChol1_refSeq	start_codon	226229	226231	216.000000	+	.	gene_id "VC0218"; transcript_id "VC0218";
chrI	vibrChol1_refSeq	CDS	226229	226462	216.000000	+	0	gene_id "VC0218"; transcript_id "VC0218";
chrI	vibrChol1_refSeq	stop_codon	226463	226465	216.000000	+	.	gene_id "VC0218"; transcript_id "VC0218";
chrI	vibrChol1_refSeq	exon	226229	226465	216.000000	+	.	gene_id "VC0218"; transcript_id "VC0218";
chrI	vibrChol1_refSeq	start_codon	226479	226481	217.000000	+	.	gene_id "VC0219"; transcript_id "VC0219";
chrI	vibrChol1_refSeq	CDS	226479	226643	217.000000	+	0	gene_id "VC0219"; transcript_id "VC0219";
chrI	vibrChol1_refSeq	stop_codon	226644	226646	217.000000	+	.	gene_id "VC0219"; transcript_id "VC0219";
chrI	vibrChol1_refSeq	exon	226479	226646	217.000000	+	.	gene_id "VC0219"; transcript_id "VC0219";
chrI	vibrChol1_refSeq	start_codon	226867	226869	218.000000	+	.	gene_id "VC0220"; transcript_id "VC0220";
chrI	vibrChol1_refSeq	CDS	226867	227352	218.000000	+	0	gene_id "VC0220"; transcript_id "VC0220";
chrI	vibrChol1_refSeq	stop_codon	227353	227355	218.000000	+	.	gene_id "VC0220"; transcript_id "VC0220";
chrI	vibrChol1_refSeq	exon	226867	227355	218.000000	+	.	gene_id "VC0220"; transcript_id "VC0220";
chrI	vibrChol1_refSeq	start_codon	227365	227367	219.000000	+	.	gene_id "VC0221"; transcript_id "VC0221";
chrI	vibrChol1_refSeq	CDS	227365	228171	219.000000	+	0	gene_id "VC0221"; transcript_id "VC0221";
chrI	vibrChol1_refSeq	stop_codon	228172	228174	219.000000	+	.	gene_id "VC0221"; transcript_id "VC0221";
chrI	vibrChol1_refSeq	exon	227365	228174	219.000000	+	.	gene_id "VC0221"; transcript_id "VC0221";
chrI	vibrChol1_refSeq	stop_codon	228271	228273	220.000000	-	.	gene_id "VC0222"; transcript_id "VC0222";
chrI	vibrChol1_refSeq	CDS	228274	228765	220.000000	-	0	gene_id "VC0222"; transcript_id "VC0222";
chrI	vibrChol1_refSeq	start_codon	228763	228765	220.000000	-	.	gene_id "VC0222"; transcript_id "VC0222";
chrI	vibrChol1_refSeq	exon	228271	228765	220.000000	-	.	gene_id "VC0222"; transcript_id "VC0222";
chrI	vibrChol1_refSeq	start_codon	228876	228878	221.000000	+	.	gene_id "VC0223"; transcript_id "VC0223";
chrI	vibrChol1_refSeq	CDS	228876	229910	221.000000	+	0	gene_id "VC0223"; transcript_id "VC0223";
chrI	vibrChol1_refSeq	stop_codon	229911	229913	221.000000	+	.	gene_id "VC0223"; transcript_id "VC0223";
chrI	vibrChol1_refSeq	exon	228876	229913	221.000000	+	.	gene_id "VC0223"; transcript_id "VC0223";
chrI	vibrChol1_refSeq	stop_codon	229975	229977	222.000000	-	.	gene_id "VC0224"; transcript_id "VC0224";
chrI	vibrChol1_refSeq	CDS	229978	230754	222.000000	-	0	gene_id "VC0224"; transcript_id "VC0224";
chrI	vibrChol1_refSeq	start_codon	230752	230754	222.000000	-	.	gene_id "VC0224"; transcript_id "VC0224";
chrI	vibrChol1_refSeq	exon	229975	230754	222.000000	-	.	gene_id "VC0224"; transcript_id "VC0224";
chrI	vibrChol1_refSeq	stop_codon	230797	230799	223.000000	-	.	gene_id "VC0225"; transcript_id "VC0225";
chrI	vibrChol1_refSeq	CDS	230800	231870	223.000000	-	0	gene_id "VC0225"; transcript_id "VC0225";
chrI	vibrChol1_refSeq	start_codon	231868	231870	223.000000	-	.	gene_id "VC0225"; transcript_id "VC0225";
chrI	vibrChol1_refSeq	exon	230797	231870	223.000000	-	.	gene_id "VC0225"; transcript_id "VC0225";
chrI	vibrChol1_refSeq	stop_codon	231873	231875	224.000000	-	.	gene_id "VC0226"; transcript_id "VC0226";
chrI	vibrChol1_refSeq	CDS	231876	231968	224.000000	-	0	gene_id "VC0226"; transcript_id "VC0226";
chrI	vibrChol1_refSeq	start_codon	231966	231968	224.000000	-	.	gene_id "VC0226"; transcript_id "VC0226";
chrI	vibrChol1_refSeq	exon	231873	231968	224.000000	-	.	gene_id "VC0226"; transcript_id "VC0226";
chrI	vibrChol1_refSeq	start_codon	231950	231952	225.000000	+	.	gene_id "VC0227"; transcript_id "VC0227";
chrI	vibrChol1_refSeq	CDS	231950	232702	225.000000	+	0	gene_id "VC0227"; transcript_id "VC0227";
chrI	vibrChol1_refSeq	stop_codon	232703	232705	225.000000	+	.	gene_id "VC0227"; transcript_id "VC0227";
chrI	vibrChol1_refSeq	exon	231950	232705	225.000000	+	.	gene_id "VC0227"; transcript_id "VC0227";
chrI	vibrChol1_refSeq	start_codon	232709	232711	226.000000	+	.	gene_id "VC0228"; transcript_id "VC0228";
chrI	vibrChol1_refSeq	CDS	232709	233665	226.000000	+	0	gene_id "VC0228"; transcript_id "VC0228";
chrI	vibrChol1_refSeq	stop_codon	233666	233668	226.000000	+	.	gene_id "VC0228"; transcript_id "VC0228";
chrI	vibrChol1_refSeq	exon	232709	233668	226.000000	+	.	gene_id "VC0228"; transcript_id "VC0228";
chrI	vibrChol1_refSeq	stop_codon	233672	233674	227.000000	-	.	gene_id "VC0229"; transcript_id "VC0229";
chrI	vibrChol1_refSeq	CDS	233675	234601	227.000000	-	0	gene_id "VC0229"; transcript_id "VC0229";
chrI	vibrChol1_refSeq	start_codon	234599	234601	227.000000	-	.	gene_id "VC0229"; transcript_id "VC0229";
chrI	vibrChol1_refSeq	exon	233672	234601	227.000000	-	.	gene_id "VC0229"; transcript_id "VC0229";
chrI	vibrChol1_refSeq	stop_codon	234598	234600	228.000000	-	.	gene_id "VC0230"; transcript_id "VC0230";
chrI	vibrChol1_refSeq	CDS	234601	235341	228.000000	-	0	gene_id "VC0230"; transcript_id "VC0230";
chrI	vibrChol1_refSeq	start_codon	235339	235341	228.000000	-	.	gene_id "VC0230"; transcript_id "VC0230";
chrI	vibrChol1_refSeq	exon	234598	235341	228.000000	-	.	gene_id "VC0230"; transcript_id "VC0230";
chrI	vibrChol1_refSeq	stop_codon	235338	235340	229.000000	-	.	gene_id "VC0231"; transcript_id "VC0231";
chrI	vibrChol1_refSeq	CDS	235341	236921	229.000000	-	0	gene_id "VC0231"; transcript_id "VC0231";
chrI	vibrChol1_refSeq	start_codon	236919	236921	229.000000	-	.	gene_id "VC0231"; transcript_id "VC0231";
chrI	vibrChol1_refSeq	exon	235338	236921	229.000000	-	.	gene_id "VC0231"; transcript_id "VC0231";
chrI	vibrChol1_refSeq	stop_codon	236912	236914	230.000000	-	.	gene_id "VC0232"; transcript_id "VC0232";
chrI	vibrChol1_refSeq	CDS	236915	237292	230.000000	-	0	gene_id "VC0232"; transcript_id "VC0232";
chrI	vibrChol1_refSeq	start_codon	237290	237292	230.000000	-	.	gene_id "VC0232"; transcript_id "VC0232";
chrI	vibrChol1_refSeq	exon	236912	237292	230.000000	-	.	gene_id "VC0232"; transcript_id "VC0232";
chrI	vibrChol1_refSeq	stop_codon	237289	237291	231.000000	-	.	gene_id "VC0233"; transcript_id "VC0233";
chrI	vibrChol1_refSeq	CDS	237292	238608	231.000000	-	0	gene_id "VC0233"; transcript_id "VC0233";
chrI	vibrChol1_refSeq	start_codon	238606	238608	231.000000	-	.	gene_id "VC0233"; transcript_id "VC0233";
chrI	vibrChol1_refSeq	exon	237289	238608	231.000000	-	.	gene_id "VC0233"; transcript_id "VC0233";
chrI	vibrChol1_refSeq	stop_codon	238569	238571	232.000000	-	.	gene_id "VC0234"; transcript_id "VC0234";
chrI	vibrChol1_refSeq	CDS	238572	239357	232.000000	-	0	gene_id "VC0234"; transcript_id "VC0234";
chrI	vibrChol1_refSeq	start_codon	239355	239357	232.000000	-	.	gene_id "VC0234"; transcript_id "VC0234";
chrI	vibrChol1_refSeq	exon	238569	239357	232.000000	-	.	gene_id "VC0234"; transcript_id "VC0234";
chrI	vibrChol1_refSeq	stop_codon	239354	239356	233.000000	-	.	gene_id "VC0235"; transcript_id "VC0235";
chrI	vibrChol1_refSeq	CDS	239357	240403	233.000000	-	0	gene_id "VC0235"; transcript_id "VC0235";
chrI	vibrChol1_refSeq	start_codon	240401	240403	233.000000	-	.	gene_id "VC0235"; transcript_id "VC0235";
chrI	vibrChol1_refSeq	exon	239354	240403	233.000000	-	.	gene_id "VC0235"; transcript_id "VC0235";
chrI	vibrChol1_refSeq	stop_codon	240400	240402	234.000000	-	.	gene_id "VC0236"; transcript_id "VC0236";
chrI	vibrChol1_refSeq	CDS	240403	241440	234.000000	-	0	gene_id "VC0236"; transcript_id "VC0236";
chrI	vibrChol1_refSeq	start_codon	241438	241440	234.000000	-	.	gene_id "VC0236"; transcript_id "VC0236";
chrI	vibrChol1_refSeq	exon	240400	241440	234.000000	-	.	gene_id "VC0236"; transcript_id "VC0236";
chrI	vibrChol1_refSeq	stop_codon	241437	241439	235.000000	-	.	gene_id "VC0237"; transcript_id "VC0237";
chrI	vibrChol1_refSeq	CDS	241440	242636	235.000000	-	0	gene_id "VC0237"; transcript_id "VC0237";
chrI	vibrChol1_refSeq	start_codon	242634	242636	235.000000	-	.	gene_id "VC0237"; transcript_id "VC0237";
chrI	vibrChol1_refSeq	exon	241437	242636	235.000000	-	.	gene_id "VC0237"; transcript_id "VC0237";
chrI	vibrChol1_refSeq	stop_codon	242638	242640	236.000000	-	.	gene_id "VC0238"; transcript_id "VC0238";
chrI	vibrChol1_refSeq	CDS	242641	243204	236.000000	-	0	gene_id "VC0238"; transcript_id "VC0238";
chrI	vibrChol1_refSeq	start_codon	243202	243204	236.000000	-	.	gene_id "VC0238"; transcript_id "VC0238";
chrI	vibrChol1_refSeq	exon	242638	243204	236.000000	-	.	gene_id "VC0238"; transcript_id "VC0238";
chrI	vibrChol1_refSeq	stop_codon	243212	243214	237.000000	-	.	gene_id "VC0239"; transcript_id "VC0239";
chrI	vibrChol1_refSeq	CDS	243215	244984	237.000000	-	0	gene_id "VC0239"; transcript_id "VC0239";
chrI	vibrChol1_refSeq	start_codon	244982	244984	237.000000	-	.	gene_id "VC0239"; transcript_id "VC0239";
chrI	vibrChol1_refSeq	exon	243212	244984	237.000000	-	.	gene_id "VC0239"; transcript_id "VC0239";
chrI	vibrChol1_refSeq	stop_codon	245143	245145	238.000000	-	.	gene_id "VC0240"; transcript_id "VC0240";
chrI	vibrChol1_refSeq	CDS	245146	246087	238.000000	-	0	gene_id "VC0240"; transcript_id "VC0240";
chrI	vibrChol1_refSeq	start_codon	246085	246087	238.000000	-	.	gene_id "VC0240"; transcript_id "VC0240";
chrI	vibrChol1_refSeq	exon	245143	246087	238.000000	-	.	gene_id "VC0240"; transcript_id "VC0240";
chrI	vibrChol1_refSeq	start_codon	246529	246531	239.000000	+	.	gene_id "VC0241"; transcript_id "VC0241";
chrI	vibrChol1_refSeq	CDS	246529	247923	239.000000	+	0	gene_id "VC0241"; transcript_id "VC0241";
chrI	vibrChol1_refSeq	stop_codon	247924	247926	239.000000	+	.	gene_id "VC0241"; transcript_id "VC0241";
chrI	vibrChol1_refSeq	exon	246529	247926	239.000000	+	.	gene_id "VC0241"; transcript_id "VC0241";
chrI	vibrChol1_refSeq	start_codon	247929	247931	240.000000	+	.	gene_id "VC0242"; transcript_id "VC0242";
chrI	vibrChol1_refSeq	CDS	247929	249317	240.000000	+	0	gene_id "VC0242"; transcript_id "VC0242";
chrI	vibrChol1_refSeq	stop_codon	249318	249320	240.000000	+	.	gene_id "VC0242"; transcript_id "VC0242";
chrI	vibrChol1_refSeq	exon	247929	249320	240.000000	+	.	gene_id "VC0242"; transcript_id "VC0242";
chrI	vibrChol1_refSeq	start_codon	249323	249325	241.000000	+	.	gene_id "VC0243"; transcript_id "VC0243";
chrI	vibrChol1_refSeq	CDS	249323	250441	241.000000	+	0	gene_id "VC0243"; transcript_id "VC0243";
chrI	vibrChol1_refSeq	stop_codon	250442	250444	241.000000	+	.	gene_id "VC0243"; transcript_id "VC0243";
chrI	vibrChol1_refSeq	exon	249323	250444	241.000000	+	.	gene_id "VC0243"; transcript_id "VC0243";
chrI	vibrChol1_refSeq	start_codon	250455	250457	242.000000	+	.	gene_id "VC0244"; transcript_id "VC0244";
chrI	vibrChol1_refSeq	CDS	250455	251555	242.000000	+	0	gene_id "VC0244"; transcript_id "VC0244";
chrI	vibrChol1_refSeq	stop_codon	251556	251558	242.000000	+	.	gene_id "VC0244"; transcript_id "VC0244";
chrI	vibrChol1_refSeq	exon	250455	251558	242.000000	+	.	gene_id "VC0244"; transcript_id "VC0244";
chrI	vibrChol1_refSeq	start_codon	251555	251557	243.000000	+	.	gene_id "VC0245"; transcript_id "VC0245";
chrI	vibrChol1_refSeq	CDS	251555	252943	243.000000	+	0	gene_id "VC0245"; transcript_id "VC0245";
chrI	vibrChol1_refSeq	stop_codon	252944	252946	243.000000	+	.	gene_id "VC0245"; transcript_id "VC0245";
chrI	vibrChol1_refSeq	exon	251555	252946	243.000000	+	.	gene_id "VC0245"; transcript_id "VC0245";
chrI	vibrChol1_refSeq	start_codon	252918	252920	244.000000	+	.	gene_id "VC0246"; transcript_id "VC0246";
chrI	vibrChol1_refSeq	CDS	252918	253709	244.000000	+	0	gene_id "VC0246"; transcript_id "VC0246";
chrI	vibrChol1_refSeq	stop_codon	253710	253712	244.000000	+	.	gene_id "VC0246"; transcript_id "VC0246";
chrI	vibrChol1_refSeq	exon	252918	253712	244.000000	+	.	gene_id "VC0246"; transcript_id "VC0246";
chrI	vibrChol1_refSeq	start_codon	253651	253653	245.000000	+	.	gene_id "VC0247"; transcript_id "VC0247";
chrI	vibrChol1_refSeq	CDS	253651	254463	245.000000	+	0	gene_id "VC0247"; transcript_id "VC0247";
chrI	vibrChol1_refSeq	stop_codon	254464	254466	245.000000	+	.	gene_id "VC0247"; transcript_id "VC0247";
chrI	vibrChol1_refSeq	exon	253651	254466	245.000000	+	.	gene_id "VC0247"; transcript_id "VC0247";
chrI	vibrChol1_refSeq	start_codon	254505	254507	246.000000	+	.	gene_id "VC0248"; transcript_id "VC0248";
chrI	vibrChol1_refSeq	CDS	254505	254744	246.000000	+	0	gene_id "VC0248"; transcript_id "VC0248";
chrI	vibrChol1_refSeq	stop_codon	254745	254747	246.000000	+	.	gene_id "VC0248"; transcript_id "VC0248";
chrI	vibrChol1_refSeq	exon	254505	254747	246.000000	+	.	gene_id "VC0248"; transcript_id "VC0248";
chrI	vibrChol1_refSeq	start_codon	254753	254755	247.000000	+	.	gene_id "VC0249"; transcript_id "VC0249";
chrI	vibrChol1_refSeq	CDS	254753	256165	247.000000	+	0	gene_id "VC0249"; transcript_id "VC0249";
chrI	vibrChol1_refSeq	stop_codon	256166	256168	247.000000	+	.	gene_id "VC0249"; transcript_id "VC0249";
chrI	vibrChol1_refSeq	exon	254753	256168	247.000000	+	.	gene_id "VC0249"; transcript_id "VC0249";
chrI	vibrChol1_refSeq	start_codon	256177	256179	248.000000	+	.	gene_id "VC0250"; transcript_id "VC0250";
chrI	vibrChol1_refSeq	CDS	256177	257298	248.000000	+	0	gene_id "VC0250"; transcript_id "VC0250";
chrI	vibrChol1_refSeq	stop_codon	257299	257301	248.000000	+	.	gene_id "VC0250"; transcript_id "VC0250";
chrI	vibrChol1_refSeq	exon	256177	257301	248.000000	+	.	gene_id "VC0250"; transcript_id "VC0250";
chrI	vibrChol1_refSeq	start_codon	257292	257294	249.000000	+	.	gene_id "VC0251"; transcript_id "VC0251";
chrI	vibrChol1_refSeq	CDS	257292	259766	249.000000	+	0	gene_id "VC0251"; transcript_id "VC0251";
chrI	vibrChol1_refSeq	stop_codon	259767	259769	249.000000	+	.	gene_id "VC0251"; transcript_id "VC0251";
chrI	vibrChol1_refSeq	exon	257292	259769	249.000000	+	.	gene_id "VC0251"; transcript_id "VC0251";
chrI	vibrChol1_refSeq	start_codon	259839	259841	250.000000	+	.	gene_id "VC0252"; transcript_id "VC0252";
chrI	vibrChol1_refSeq	CDS	259839	260402	250.000000	+	0	gene_id "VC0252"; transcript_id "VC0252";
chrI	vibrChol1_refSeq	stop_codon	260403	260405	250.000000	+	.	gene_id "VC0252"; transcript_id "VC0252";
chrI	vibrChol1_refSeq	exon	259839	260405	250.000000	+	.	gene_id "VC0252"; transcript_id "VC0252";
chrI	vibrChol1_refSeq	start_codon	260555	260557	251.000000	+	.	gene_id "VC0253"; transcript_id "VC0253";
chrI	vibrChol1_refSeq	CDS	260555	260632	251.000000	+	0	gene_id "VC0253"; transcript_id "VC0253";
chrI	vibrChol1_refSeq	stop_codon	260633	260635	251.000000	+	.	gene_id "VC0253"; transcript_id "VC0253";
chrI	vibrChol1_refSeq	exon	260555	260635	251.000000	+	.	gene_id "VC0253"; transcript_id "VC0253";
chrI	vibrChol1_refSeq	start_codon	262326	262328	253.000000	+	.	gene_id "VC0256"; transcript_id "VC0256";
chrI	vibrChol1_refSeq	CDS	262326	262667	253.000000	+	0	gene_id "VC0256"; transcript_id "VC0256";
chrI	vibrChol1_refSeq	stop_codon	262668	262670	253.000000	+	.	gene_id "VC0256"; transcript_id "VC0256";
chrI	vibrChol1_refSeq	exon	262326	262670	253.000000	+	.	gene_id "VC0256"; transcript_id "VC0256";
chrI	vibrChol1_refSeq	start_codon	262667	262669	254.000000	+	.	gene_id "VC0257"; transcript_id "VC0257";
chrI	vibrChol1_refSeq	CDS	262667	263536	254.000000	+	0	gene_id "VC0257"; transcript_id "VC0257";
chrI	vibrChol1_refSeq	stop_codon	263537	263539	254.000000	+	.	gene_id "VC0257"; transcript_id "VC0257";
chrI	vibrChol1_refSeq	exon	262667	263539	254.000000	+	.	gene_id "VC0257"; transcript_id "VC0257";
chrI	vibrChol1_refSeq	start_codon	263536	263538	255.000000	+	.	gene_id "VC0258"; transcript_id "VC0258";
chrI	vibrChol1_refSeq	CDS	263536	264216	255.000000	+	0	gene_id "VC0258"; transcript_id "VC0258";
chrI	vibrChol1_refSeq	stop_codon	264217	264219	255.000000	+	.	gene_id "VC0258"; transcript_id "VC0258";
chrI	vibrChol1_refSeq	exon	263536	264219	255.000000	+	.	gene_id "VC0258"; transcript_id "VC0258";
chrI	vibrChol1_refSeq	stop_codon	264254	264256	256.000000	-	.	gene_id "VC0259"; transcript_id "VC0259";
chrI	vibrChol1_refSeq	CDS	264257	265486	256.000000	-	0	gene_id "VC0259"; transcript_id "VC0259";
chrI	vibrChol1_refSeq	start_codon	265484	265486	256.000000	-	.	gene_id "VC0259"; transcript_id "VC0259";
chrI	vibrChol1_refSeq	exon	264254	265486	256.000000	-	.	gene_id "VC0259"; transcript_id "VC0259";
chrI	vibrChol1_refSeq	stop_codon	265374	265376	257.000000	-	.	gene_id "VC0260"; transcript_id "VC0260";
chrI	vibrChol1_refSeq	CDS	265377	267239	257.000000	-	0	gene_id "VC0260"; transcript_id "VC0260";
chrI	vibrChol1_refSeq	start_codon	267237	267239	257.000000	-	.	gene_id "VC0260"; transcript_id "VC0260";
chrI	vibrChol1_refSeq	exon	265374	267239	257.000000	-	.	gene_id "VC0260"; transcript_id "VC0260";
chrI	vibrChol1_refSeq	stop_codon	267300	267302	258.000000	-	.	gene_id "VC0261"; transcript_id "VC0261";
chrI	vibrChol1_refSeq	CDS	267303	267440	258.000000	-	0	gene_id "VC0261"; transcript_id "VC0261";
chrI	vibrChol1_refSeq	start_codon	267438	267440	258.000000	-	.	gene_id "VC0261"; transcript_id "VC0261";
chrI	vibrChol1_refSeq	exon	267300	267440	258.000000	-	.	gene_id "VC0261"; transcript_id "VC0261";
chrI	vibrChol1_refSeq	start_codon	267392	267394	259.000000	+	.	gene_id "VC0262"; transcript_id "VC0262";
chrI	vibrChol1_refSeq	CDS	267392	268360	259.000000	+	0	gene_id "VC0262"; transcript_id "VC0262";
chrI	vibrChol1_refSeq	stop_codon	268361	268363	259.000000	+	.	gene_id "VC0262"; transcript_id "VC0262";
chrI	vibrChol1_refSeq	exon	267392	268363	259.000000	+	.	gene_id "VC0262"; transcript_id "VC0262";
chrI	vibrChol1_refSeq	start_codon	268371	268373	260.000000	+	.	gene_id "VC0263"; transcript_id "VC0263";
chrI	vibrChol1_refSeq	CDS	268371	268922	260.000000	+	0	gene_id "VC0263"; transcript_id "VC0263";
chrI	vibrChol1_refSeq	stop_codon	268923	268925	260.000000	+	.	gene_id "VC0263"; transcript_id "VC0263";
chrI	vibrChol1_refSeq	exon	268371	268925	260.000000	+	.	gene_id "VC0263"; transcript_id "VC0263";
chrI	vibrChol1_refSeq	start_codon	269068	269070	261.000000	+	.	gene_id "VC0264"; transcript_id "VC0264";
chrI	vibrChol1_refSeq	CDS	269068	270432	261.000000	+	0	gene_id "VC0264"; transcript_id "VC0264";
chrI	vibrChol1_refSeq	stop_codon	270433	270435	261.000000	+	.	gene_id "VC0264"; transcript_id "VC0264";
chrI	vibrChol1_refSeq	exon	269068	270435	261.000000	+	.	gene_id "VC0264"; transcript_id "VC0264";
chrI	vibrChol1_refSeq	stop_codon	270697	270699	262.000000	-	.	gene_id "VC0265"; transcript_id "VC0265";
chrI	vibrChol1_refSeq	CDS	270700	271935	262.000000	-	0	gene_id "VC0265"; transcript_id "VC0265";
chrI	vibrChol1_refSeq	start_codon	271933	271935	262.000000	-	.	gene_id "VC0265"; transcript_id "VC0265";
chrI	vibrChol1_refSeq	exon	270697	271935	262.000000	-	.	gene_id "VC0265"; transcript_id "VC0265";
chrI	vibrChol1_refSeq	stop_codon	271990	271992	263.000000	-	.	gene_id "VC0266"; transcript_id "VC0266";
chrI	vibrChol1_refSeq	CDS	271993	272562	263.000000	-	0	gene_id "VC0266"; transcript_id "VC0266";
chrI	vibrChol1_refSeq	start_codon	272560	272562	263.000000	-	.	gene_id "VC0266"; transcript_id "VC0266";
chrI	vibrChol1_refSeq	exon	271990	272562	263.000000	-	.	gene_id "VC0266"; transcript_id "VC0266";
chrI	vibrChol1_refSeq	stop_codon	272562	272564	264.000000	-	.	gene_id "VC0267"; transcript_id "VC0267";
chrI	vibrChol1_refSeq	CDS	272565	273485	264.000000	-	0	gene_id "VC0267"; transcript_id "VC0267";
chrI	vibrChol1_refSeq	start_codon	273483	273485	264.000000	-	.	gene_id "VC0267"; transcript_id "VC0267";
chrI	vibrChol1_refSeq	exon	272562	273485	264.000000	-	.	gene_id "VC0267"; transcript_id "VC0267";
chrI	vibrChol1_refSeq	start_codon	273478	273480	265.000000	+	.	gene_id "VC0268"; transcript_id "VC0268";
chrI	vibrChol1_refSeq	CDS	273478	274143	265.000000	+	0	gene_id "VC0268"; transcript_id "VC0268";
chrI	vibrChol1_refSeq	stop_codon	274144	274146	265.000000	+	.	gene_id "VC0268"; transcript_id "VC0268";
chrI	vibrChol1_refSeq	exon	273478	274146	265.000000	+	.	gene_id "VC0268"; transcript_id "VC0268";
chrI	vibrChol1_refSeq	start_codon	274509	274511	266.000000	+	.	gene_id "VC0269"; transcript_id "VC0269";
chrI	vibrChol1_refSeq	CDS	274509	275705	266.000000	+	0	gene_id "VC0269"; transcript_id "VC0269";
chrI	vibrChol1_refSeq	stop_codon	275706	275708	266.000000	+	.	gene_id "VC0269"; transcript_id "VC0269";
chrI	vibrChol1_refSeq	exon	274509	275708	266.000000	+	.	gene_id "VC0269"; transcript_id "VC0269";
chrI	vibrChol1_refSeq	start_codon	275674	275676	267.000000	+	.	gene_id "VC0270"; transcript_id "VC0270";
chrI	vibrChol1_refSeq	CDS	275674	276651	267.000000	+	0	gene_id "VC0270"; transcript_id "VC0270";
chrI	vibrChol1_refSeq	stop_codon	276652	276654	267.000000	+	.	gene_id "VC0270"; transcript_id "VC0270";
chrI	vibrChol1_refSeq	exon	275674	276654	267.000000	+	.	gene_id "VC0270"; transcript_id "VC0270";
chrI	vibrChol1_refSeq	stop_codon	277002	277004	268.000000	-	.	gene_id "VC0271"; transcript_id "VC0271";
chrI	vibrChol1_refSeq	CDS	277005	278060	268.000000	-	0	gene_id "VC0271"; transcript_id "VC0271";
chrI	vibrChol1_refSeq	start_codon	278058	278060	268.000000	-	.	gene_id "VC0271"; transcript_id "VC0271";
chrI	vibrChol1_refSeq	exon	277002	278060	268.000000	-	.	gene_id "VC0271"; transcript_id "VC0271";
chrI	vibrChol1_refSeq	start_codon	278069	278071	269.000000	+	.	gene_id "VC0272"; transcript_id "VC0272";
chrI	vibrChol1_refSeq	CDS	278069	278230	269.000000	+	0	gene_id "VC0272"; transcript_id "VC0272";
chrI	vibrChol1_refSeq	stop_codon	278231	278233	269.000000	+	.	gene_id "VC0272"; transcript_id "VC0272";
chrI	vibrChol1_refSeq	exon	278069	278233	269.000000	+	.	gene_id "VC0272"; transcript_id "VC0272";
chrI	vibrChol1_refSeq	start_codon	278432	278434	270.000000	+	.	gene_id "VC0273"; transcript_id "VC0273";
chrI	vibrChol1_refSeq	CDS	278432	278701	270.000000	+	0	gene_id "VC0273"; transcript_id "VC0273";
chrI	vibrChol1_refSeq	stop_codon	278702	278704	270.000000	+	.	gene_id "VC0273"; transcript_id "VC0273";
chrI	vibrChol1_refSeq	exon	278432	278704	270.000000	+	.	gene_id "VC0273"; transcript_id "VC0273";
chrI	vibrChol1_refSeq	start_codon	278705	278707	271.000000	+	.	gene_id "VC0274"; transcript_id "VC0274";
chrI	vibrChol1_refSeq	CDS	278705	279436	271.000000	+	0	gene_id "VC0274"; transcript_id "VC0274";
chrI	vibrChol1_refSeq	stop_codon	279437	279439	271.000000	+	.	gene_id "VC0274"; transcript_id "VC0274";
chrI	vibrChol1_refSeq	exon	278705	279439	271.000000	+	.	gene_id "VC0274"; transcript_id "VC0274";
chrI	vibrChol1_refSeq	stop_codon	279539	279541	272.000000	-	.	gene_id "VC0275"; transcript_id "VC0275";
chrI	vibrChol1_refSeq	CDS	279542	280828	272.000000	-	0	gene_id "VC0275"; transcript_id "VC0275";
chrI	vibrChol1_refSeq	start_codon	280826	280828	272.000000	-	.	gene_id "VC0275"; transcript_id "VC0275";
chrI	vibrChol1_refSeq	exon	279539	280828	272.000000	-	.	gene_id "VC0275"; transcript_id "VC0275";
chrI	vibrChol1_refSeq	stop_codon	280887	280889	273.000000	-	.	gene_id "VC0276"; transcript_id "VC0276";
chrI	vibrChol1_refSeq	CDS	280890	282479	273.000000	-	0	gene_id "VC0276"; transcript_id "VC0276";
chrI	vibrChol1_refSeq	start_codon	282477	282479	273.000000	-	.	gene_id "VC0276"; transcript_id "VC0276";
chrI	vibrChol1_refSeq	exon	280887	282479	273.000000	-	.	gene_id "VC0276"; transcript_id "VC0276";
chrI	vibrChol1_refSeq	start_codon	282765	282767	274.000000	+	.	gene_id "VC0277"; transcript_id "VC0277";
chrI	vibrChol1_refSeq	CDS	282765	283163	274.000000	+	0	gene_id "VC0277"; transcript_id "VC0277";
chrI	vibrChol1_refSeq	stop_codon	283164	283166	274.000000	+	.	gene_id "VC0277"; transcript_id "VC0277";
chrI	vibrChol1_refSeq	exon	282765	283166	274.000000	+	.	gene_id "VC0277"; transcript_id "VC0277";
chrI	vibrChol1_refSeq	start_codon	283327	283329	275.000000	+	.	gene_id "VC0278"; transcript_id "VC0278";
chrI	vibrChol1_refSeq	CDS	283327	284949	275.000000	+	0	gene_id "VC0278"; transcript_id "VC0278";
chrI	vibrChol1_refSeq	stop_codon	284950	284952	275.000000	+	.	gene_id "VC0278"; transcript_id "VC0278";
chrI	vibrChol1_refSeq	exon	283327	284952	275.000000	+	.	gene_id "VC0278"; transcript_id "VC0278";
chrI	vibrChol1_refSeq	start_codon	285375	285377	276.000000	+	.	gene_id "VC0279"; transcript_id "VC0279";
chrI	vibrChol1_refSeq	CDS	285375	285500	276.000000	+	0	gene_id "VC0279"; transcript_id "VC0279";
chrI	vibrChol1_refSeq	stop_codon	285501	285503	276.000000	+	.	gene_id "VC0279"; transcript_id "VC0279";
chrI	vibrChol1_refSeq	exon	285375	285503	276.000000	+	.	gene_id "VC0279"; transcript_id "VC0279";
chrI	vibrChol1_refSeq	start_codon	285652	285654	277.000000	+	.	gene_id "VC0280"; transcript_id "VC0280";
chrI	vibrChol1_refSeq	CDS	285652	286986	277.000000	+	0	gene_id "VC0280"; transcript_id "VC0280";
chrI	vibrChol1_refSeq	stop_codon	286987	286989	277.000000	+	.	gene_id "VC0280"; transcript_id "VC0280";
chrI	vibrChol1_refSeq	exon	285652	286989	277.000000	+	.	gene_id "VC0280"; transcript_id "VC0280";
chrI	vibrChol1_refSeq	start_codon	287033	287035	278.000000	+	.	gene_id "VC0281"; transcript_id "VC0281";
chrI	vibrChol1_refSeq	CDS	287033	289231	278.000000	+	0	gene_id "VC0281"; transcript_id "VC0281";
chrI	vibrChol1_refSeq	stop_codon	289232	289234	278.000000	+	.	gene_id "VC0281"; transcript_id "VC0281";
chrI	vibrChol1_refSeq	exon	287033	289234	278.000000	+	.	gene_id "VC0281"; transcript_id "VC0281";
chrI	vibrChol1_refSeq	stop_codon	289352	289354	279.000000	-	.	gene_id "VC0282"; transcript_id "VC0282";
chrI	vibrChol1_refSeq	CDS	289355	291022	279.000000	-	0	gene_id "VC0282"; transcript_id "VC0282";
chrI	vibrChol1_refSeq	start_codon	291020	291022	279.000000	-	.	gene_id "VC0282"; transcript_id "VC0282";
chrI	vibrChol1_refSeq	exon	289352	291022	279.000000	-	.	gene_id "VC0282"; transcript_id "VC0282";
chrI	vibrChol1_refSeq	stop_codon	291257	291259	280.000000	-	.	gene_id "VC0283"; transcript_id "VC0283";
chrI	vibrChol1_refSeq	CDS	291260	291934	280.000000	-	0	gene_id "VC0283"; transcript_id "VC0283";
chrI	vibrChol1_refSeq	start_codon	291932	291934	280.000000	-	.	gene_id "VC0283"; transcript_id "VC0283";
chrI	vibrChol1_refSeq	exon	291257	291934	280.000000	-	.	gene_id "VC0283"; transcript_id "VC0283";
chrI	vibrChol1_refSeq	stop_codon	294219	294221	281.000000	-	.	gene_id "VC0285"; transcript_id "VC0285";
chrI	vibrChol1_refSeq	CDS	294222	294824	281.000000	-	0	gene_id "VC0285"; transcript_id "VC0285";
chrI	vibrChol1_refSeq	start_codon	294822	294824	281.000000	-	.	gene_id "VC0285"; transcript_id "VC0285";
chrI	vibrChol1_refSeq	exon	294219	294824	281.000000	-	.	gene_id "VC0285"; transcript_id "VC0285";
chrI	vibrChol1_refSeq	stop_codon	294837	294839	282.000000	-	.	gene_id "VC0286"; transcript_id "VC0286";
chrI	vibrChol1_refSeq	CDS	294840	296213	282.000000	-	0	gene_id "VC0286"; transcript_id "VC0286";
chrI	vibrChol1_refSeq	start_codon	296211	296213	282.000000	-	.	gene_id "VC0286"; transcript_id "VC0286";
chrI	vibrChol1_refSeq	exon	294837	296213	282.000000	-	.	gene_id "VC0286"; transcript_id "VC0286";
chrI	vibrChol1_refSeq	start_codon	296367	296369	283.000000	+	.	gene_id "VC0287"; transcript_id "VC0287";
chrI	vibrChol1_refSeq	CDS	296367	296879	283.000000	+	0	gene_id "VC0287"; transcript_id "VC0287";
chrI	vibrChol1_refSeq	stop_codon	296880	296882	283.000000	+	.	gene_id "VC0287"; transcript_id "VC0287";
chrI	vibrChol1_refSeq	exon	296367	296882	283.000000	+	.	gene_id "VC0287"; transcript_id "VC0287";
chrI	vibrChol1_refSeq	start_codon	296879	296881	284.000000	+	.	gene_id "VC0288"; transcript_id "VC0288";
chrI	vibrChol1_refSeq	CDS	296879	298672	284.000000	+	0	gene_id "VC0288"; transcript_id "VC0288";
chrI	vibrChol1_refSeq	stop_codon	298673	298675	284.000000	+	.	gene_id "VC0288"; transcript_id "VC0288";
chrI	vibrChol1_refSeq	exon	296879	298675	284.000000	+	.	gene_id "VC0288"; transcript_id "VC0288";
chrI	vibrChol1_refSeq	stop_codon	298752	298754	285.000000	-	.	gene_id "VC0289"; transcript_id "VC0289";
chrI	vibrChol1_refSeq	CDS	298755	299750	285.000000	-	0	gene_id "VC0289"; transcript_id "VC0289";
chrI	vibrChol1_refSeq	start_codon	299748	299750	285.000000	-	.	gene_id "VC0289"; transcript_id "VC0289";
chrI	vibrChol1_refSeq	exon	298752	299750	285.000000	-	.	gene_id "VC0289"; transcript_id "VC0289";
chrI	vibrChol1_refSeq	stop_codon	299889	299891	286.000000	-	.	gene_id "VC0290"; transcript_id "VC0290";
chrI	vibrChol1_refSeq	CDS	299892	300185	286.000000	-	0	gene_id "VC0290"; transcript_id "VC0290";
chrI	vibrChol1_refSeq	start_codon	300183	300185	286.000000	-	.	gene_id "VC0290"; transcript_id "VC0290";
chrI	vibrChol1_refSeq	exon	299889	300185	286.000000	-	.	gene_id "VC0290"; transcript_id "VC0290";
chrI	vibrChol1_refSeq	stop_codon	300209	300211	287.000000	-	.	gene_id "VC0291"; transcript_id "VC0291";
chrI	vibrChol1_refSeq	CDS	300212	301204	287.000000	-	0	gene_id "VC0291"; transcript_id "VC0291";
chrI	vibrChol1_refSeq	start_codon	301202	301204	287.000000	-	.	gene_id "VC0291"; transcript_id "VC0291";
chrI	vibrChol1_refSeq	exon	300209	301204	287.000000	-	.	gene_id "VC0291"; transcript_id "VC0291";
chrI	vibrChol1_refSeq	stop_codon	301185	301187	288.000000	-	.	gene_id "VC0292"; transcript_id "VC0292";
chrI	vibrChol1_refSeq	CDS	301188	301277	288.000000	-	0	gene_id "VC0292"; transcript_id "VC0292";
chrI	vibrChol1_refSeq	start_codon	301275	301277	288.000000	-	.	gene_id "VC0292"; transcript_id "VC0292";
chrI	vibrChol1_refSeq	exon	301185	301277	288.000000	-	.	gene_id "VC0292"; transcript_id "VC0292";
chrI	vibrChol1_refSeq	stop_codon	301317	301319	289.000000	-	.	gene_id "VC0293"; transcript_id "VC0293";
chrI	vibrChol1_refSeq	CDS	301320	302204	289.000000	-	0	gene_id "VC0293"; transcript_id "VC0293";
chrI	vibrChol1_refSeq	start_codon	302202	302204	289.000000	-	.	gene_id "VC0293"; transcript_id "VC0293";
chrI	vibrChol1_refSeq	exon	301317	302204	289.000000	-	.	gene_id "VC0293"; transcript_id "VC0293";
chrI	vibrChol1_refSeq	stop_codon	302185	302187	290.000000	-	.	gene_id "VC0294"; transcript_id "VC0294";
chrI	vibrChol1_refSeq	CDS	302188	302301	290.000000	-	0	gene_id "VC0294"; transcript_id "VC0294";
chrI	vibrChol1_refSeq	start_codon	302299	302301	290.000000	-	.	gene_id "VC0294"; transcript_id "VC0294";
chrI	vibrChol1_refSeq	exon	302185	302301	290.000000	-	.	gene_id "VC0294"; transcript_id "VC0294";
chrI	vibrChol1_refSeq	stop_codon	302413	302415	291.000000	-	.	gene_id "VC0295"; transcript_id "VC0295";
chrI	vibrChol1_refSeq	CDS	302416	303756	291.000000	-	0	gene_id "VC0295"; transcript_id "VC0295";
chrI	vibrChol1_refSeq	start_codon	303754	303756	291.000000	-	.	gene_id "VC0295"; transcript_id "VC0295";
chrI	vibrChol1_refSeq	exon	302413	303756	291.000000	-	.	gene_id "VC0295"; transcript_id "VC0295";
chrI	vibrChol1_refSeq	stop_codon	303771	303773	292.000000	-	.	gene_id "VC0296"; transcript_id "VC0296";
chrI	vibrChol1_refSeq	CDS	303774	304232	292.000000	-	0	gene_id "VC0296"; transcript_id "VC0296";
chrI	vibrChol1_refSeq	start_codon	304230	304232	292.000000	-	.	gene_id "VC0296"; transcript_id "VC0296";
chrI	vibrChol1_refSeq	exon	303771	304232	292.000000	-	.	gene_id "VC0296"; transcript_id "VC0296";
chrI	vibrChol1_refSeq	stop_codon	304289	304291	293.000000	-	.	gene_id "VC0297"; transcript_id "VC0297";
chrI	vibrChol1_refSeq	CDS	304292	304741	293.000000	-	0	gene_id "VC0297"; transcript_id "VC0297";
chrI	vibrChol1_refSeq	start_codon	304739	304741	293.000000	-	.	gene_id "VC0297"; transcript_id "VC0297";
chrI	vibrChol1_refSeq	exon	304289	304741	293.000000	-	.	gene_id "VC0297"; transcript_id "VC0297";
chrI	vibrChol1_refSeq	stop_codon	305121	305123	294.000000	-	.	gene_id "VC0298"; transcript_id "VC0298";
chrI	vibrChol1_refSeq	CDS	305124	307070	294.000000	-	0	gene_id "VC0298"; transcript_id "VC0298";
chrI	vibrChol1_refSeq	start_codon	307068	307070	294.000000	-	.	gene_id "VC0298"; transcript_id "VC0298";
chrI	vibrChol1_refSeq	exon	305121	307070	294.000000	-	.	gene_id "VC0298"; transcript_id "VC0298";
chrI	vibrChol1_refSeq	stop_codon	307273	307275	295.000000	-	.	gene_id "VC0299"; transcript_id "VC0299";
chrI	vibrChol1_refSeq	CDS	307276	307944	295.000000	-	0	gene_id "VC0299"; transcript_id "VC0299";
chrI	vibrChol1_refSeq	start_codon	307942	307944	295.000000	-	.	gene_id "VC0299"; transcript_id "VC0299";
chrI	vibrChol1_refSeq	exon	307273	307944	295.000000	-	.	gene_id "VC0299"; transcript_id "VC0299";
chrI	vibrChol1_refSeq	stop_codon	307911	307913	296.000000	-	.	gene_id "VC0300"; transcript_id "VC0300";
chrI	vibrChol1_refSeq	CDS	307914	309734	296.000000	-	0	gene_id "VC0300"; transcript_id "VC0300";
chrI	vibrChol1_refSeq	start_codon	309732	309734	296.000000	-	.	gene_id "VC0300"; transcript_id "VC0300";
chrI	vibrChol1_refSeq	exon	307911	309734	296.000000	-	.	gene_id "VC0300"; transcript_id "VC0300";
chrI	vibrChol1_refSeq	stop_codon	309689	309691	297.000000	-	.	gene_id "VC0301"; transcript_id "VC0301";
chrI	vibrChol1_refSeq	CDS	309692	309895	297.000000	-	0	gene_id "VC0301"; transcript_id "VC0301";
chrI	vibrChol1_refSeq	start_codon	309893	309895	297.000000	-	.	gene_id "VC0301"; transcript_id "VC0301";
chrI	vibrChol1_refSeq	exon	309689	309895	297.000000	-	.	gene_id "VC0301"; transcript_id "VC0301";
chrI	vibrChol1_refSeq	start_codon	309994	309996	298.000000	+	.	gene_id "VC0302"; transcript_id "VC0302";
chrI	vibrChol1_refSeq	CDS	309994	311181	298.000000	+	0	gene_id "VC0302"; transcript_id "VC0302";
chrI	vibrChol1_refSeq	stop_codon	311182	311184	298.000000	+	.	gene_id "VC0302"; transcript_id "VC0302";
chrI	vibrChol1_refSeq	exon	309994	311184	298.000000	+	.	gene_id "VC0302"; transcript_id "VC0302";
chrI	vibrChol1_refSeq	start_codon	311277	311279	299.000000	+	.	gene_id "VC0303"; transcript_id "VC0303";
chrI	vibrChol1_refSeq	CDS	311277	314717	299.000000	+	0	gene_id "VC0303"; transcript_id "VC0303";
chrI	vibrChol1_refSeq	stop_codon	314718	314720	299.000000	+	.	gene_id "VC0303"; transcript_id "VC0303";
chrI	vibrChol1_refSeq	exon	311277	314720	299.000000	+	.	gene_id "VC0303"; transcript_id "VC0303";
chrI	vibrChol1_refSeq	stop_codon	314843	314845	300.000000	-	.	gene_id "VC0304"; transcript_id "VC0304";
chrI	vibrChol1_refSeq	CDS	314846	316336	300.000000	-	0	gene_id "VC0304"; transcript_id "VC0304";
chrI	vibrChol1_refSeq	start_codon	316334	316336	300.000000	-	.	gene_id "VC0304"; transcript_id "VC0304";
chrI	vibrChol1_refSeq	exon	314843	316336	300.000000	-	.	gene_id "VC0304"; transcript_id "VC0304";
chrI	vibrChol1_refSeq	stop_codon	316344	316346	301.000000	-	.	gene_id "VC0305"; transcript_id "VC0305";
chrI	vibrChol1_refSeq	CDS	316347	317660	301.000000	-	0	gene_id "VC0305"; transcript_id "VC0305";
chrI	vibrChol1_refSeq	start_codon	317658	317660	301.000000	-	.	gene_id "VC0305"; transcript_id "VC0305";
chrI	vibrChol1_refSeq	exon	316344	317660	301.000000	-	.	gene_id "VC0305"; transcript_id "VC0305";
chrI	vibrChol1_refSeq	start_codon	317772	317774	302.000000	+	.	gene_id "VC0306"; transcript_id "VC0306";
chrI	vibrChol1_refSeq	CDS	317772	318095	302.000000	+	0	gene_id "VC0306"; transcript_id "VC0306";
chrI	vibrChol1_refSeq	stop_codon	318096	318098	302.000000	+	.	gene_id "VC0306"; transcript_id "VC0306";
chrI	vibrChol1_refSeq	exon	317772	318098	302.000000	+	.	gene_id "VC0306"; transcript_id "VC0306";
chrI	vibrChol1_refSeq	start_codon	318296	318298	303.000000	+	.	gene_id "VC0307"; transcript_id "VC0307";
chrI	vibrChol1_refSeq	CDS	318296	319552	303.000000	+	0	gene_id "VC0307"; transcript_id "VC0307";
chrI	vibrChol1_refSeq	stop_codon	319553	319555	303.000000	+	.	gene_id "VC0307"; transcript_id "VC0307";
chrI	vibrChol1_refSeq	exon	318296	319555	303.000000	+	.	gene_id "VC0307"; transcript_id "VC0307";
chrI	vibrChol1_refSeq	start_codon	319654	319656	304.000000	+	.	gene_id "VC0308"; transcript_id "VC0308";
chrI	vibrChol1_refSeq	CDS	319654	320643	304.000000	+	0	gene_id "VC0308"; transcript_id "VC0308";
chrI	vibrChol1_refSeq	stop_codon	320644	320646	304.000000	+	.	gene_id "VC0308"; transcript_id "VC0308";
chrI	vibrChol1_refSeq	exon	319654	320646	304.000000	+	.	gene_id "VC0308"; transcript_id "VC0308";
chrI	vibrChol1_refSeq	start_codon	320728	320730	305.000000	+	.	gene_id "VC0309"; transcript_id "VC0309";
chrI	vibrChol1_refSeq	CDS	320728	322566	305.000000	+	0	gene_id "VC0309"; transcript_id "VC0309";
chrI	vibrChol1_refSeq	stop_codon	322567	322569	305.000000	+	.	gene_id "VC0309"; transcript_id "VC0309";
chrI	vibrChol1_refSeq	exon	320728	322569	305.000000	+	.	gene_id "VC0309"; transcript_id "VC0309";
chrI	vibrChol1_refSeq	start_codon	322566	322568	306.000000	+	.	gene_id "VC0311"; transcript_id "VC0311";
chrI	vibrChol1_refSeq	CDS	322566	322832	306.000000	+	0	gene_id "VC0311"; transcript_id "VC0311";
chrI	vibrChol1_refSeq	stop_codon	322833	322835	306.000000	+	.	gene_id "VC0311"; transcript_id "VC0311";
chrI	vibrChol1_refSeq	exon	322566	322835	306.000000	+	.	gene_id "VC0311"; transcript_id "VC0311";
chrI	vibrChol1_refSeq	start_codon	322851	322853	307.000000	+	.	gene_id "VC0312"; transcript_id "VC0312";
chrI	vibrChol1_refSeq	CDS	322851	323558	307.000000	+	0	gene_id "VC0312"; transcript_id "VC0312";
chrI	vibrChol1_refSeq	stop_codon	323559	323561	307.000000	+	.	gene_id "VC0312"; transcript_id "VC0312";
chrI	vibrChol1_refSeq	exon	322851	323561	307.000000	+	.	gene_id "VC0312"; transcript_id "VC0312";
chrI	vibrChol1_refSeq	start_codon	323721	323723	308.000000	+	.	gene_id "VC0313"; transcript_id "VC0313";
chrI	vibrChol1_refSeq	CDS	323721	323813	308.000000	+	0	gene_id "VC0313"; transcript_id "VC0313";
chrI	vibrChol1_refSeq	stop_codon	323814	323816	308.000000	+	.	gene_id "VC0313"; transcript_id "VC0313";
chrI	vibrChol1_refSeq	exon	323721	323816	308.000000	+	.	gene_id "VC0313"; transcript_id "VC0313";
chrI	vibrChol1_refSeq	start_codon	323974	323976	309.000000	+	.	gene_id "VC0314"; transcript_id "VC0314";
chrI	vibrChol1_refSeq	CDS	323974	324168	309.000000	+	0	gene_id "VC0314"; transcript_id "VC0314";
chrI	vibrChol1_refSeq	stop_codon	324169	324171	309.000000	+	.	gene_id "VC0314"; transcript_id "VC0314";
chrI	vibrChol1_refSeq	exon	323974	324171	309.000000	+	.	gene_id "VC0314"; transcript_id "VC0314";
chrI	vibrChol1_refSeq	stop_codon	329711	329713	310.000000	-	.	gene_id "VC0315"; transcript_id "VC0315";
chrI	vibrChol1_refSeq	CDS	329714	331051	310.000000	-	0	gene_id "VC0315"; transcript_id "VC0315";
chrI	vibrChol1_refSeq	start_codon	331049	331051	310.000000	-	.	gene_id "VC0315"; transcript_id "VC0315";
chrI	vibrChol1_refSeq	exon	329711	331051	310.000000	-	.	gene_id "VC0315"; transcript_id "VC0315";
chrI	vibrChol1_refSeq	start_codon	331022	331024	311.000000	+	.	gene_id "VC0316"; transcript_id "VC0316";
chrI	vibrChol1_refSeq	CDS	331022	331171	311.000000	+	0	gene_id "VC0316"; transcript_id "VC0316";
chrI	vibrChol1_refSeq	stop_codon	331172	331174	311.000000	+	.	gene_id "VC0316"; transcript_id "VC0316";
chrI	vibrChol1_refSeq	exon	331022	331174	311.000000	+	.	gene_id "VC0316"; transcript_id "VC0316";
chrI	vibrChol1_refSeq	stop_codon	331146	331148	312.000000	-	.	gene_id "VC0317"; transcript_id "VC0317";
chrI	vibrChol1_refSeq	CDS	331149	331592	312.000000	-	0	gene_id "VC0317"; transcript_id "VC0317";
chrI	vibrChol1_refSeq	start_codon	331590	331592	312.000000	-	.	gene_id "VC0317"; transcript_id "VC0317";
chrI	vibrChol1_refSeq	exon	331146	331592	312.000000	-	.	gene_id "VC0317"; transcript_id "VC0317";
chrI	vibrChol1_refSeq	start_codon	331605	331607	313.000000	+	.	gene_id "VC0318"; transcript_id "VC0318";
chrI	vibrChol1_refSeq	CDS	331605	332675	313.000000	+	0	gene_id "VC0318"; transcript_id "VC0318";
chrI	vibrChol1_refSeq	stop_codon	332676	332678	313.000000	+	.	gene_id "VC0318"; transcript_id "VC0318";
chrI	vibrChol1_refSeq	exon	331605	332678	313.000000	+	.	gene_id "VC0318"; transcript_id "VC0318";
chrI	vibrChol1_refSeq	start_codon	332675	332677	314.000000	+	.	gene_id "VC0319"; transcript_id "VC0319";
chrI	vibrChol1_refSeq	CDS	332675	333634	314.000000	+	0	gene_id "VC0319"; transcript_id "VC0319";
chrI	vibrChol1_refSeq	stop_codon	333635	333637	314.000000	+	.	gene_id "VC0319"; transcript_id "VC0319";
chrI	vibrChol1_refSeq	exon	332675	333637	314.000000	+	.	gene_id "VC0319"; transcript_id "VC0319";
chrI	vibrChol1_refSeq	stop_codon	333687	333689	315.000000	-	.	gene_id "VC0320"; transcript_id "VC0320";
chrI	vibrChol1_refSeq	CDS	333690	334814	315.000000	-	0	gene_id "VC0320"; transcript_id "VC0320";
chrI	vibrChol1_refSeq	start_codon	334812	334814	315.000000	-	.	gene_id "VC0320"; transcript_id "VC0320";
chrI	vibrChol1_refSeq	exon	333687	334814	315.000000	-	.	gene_id "VC0320"; transcript_id "VC0320";
chrI	vibrChol1_refSeq	start_codon	335326	335328	316.000000	+	.	gene_id "VC0321"; transcript_id "VC0321";
chrI	vibrChol1_refSeq	CDS	335326	336507	316.000000	+	0	gene_id "VC0321"; transcript_id "VC0321";
chrI	vibrChol1_refSeq	stop_codon	336508	336510	316.000000	+	.	gene_id "VC0321"; transcript_id "VC0321";
chrI	vibrChol1_refSeq	exon	335326	336510	316.000000	+	.	gene_id "VC0321"; transcript_id "VC0321";
chrI	vibrChol1_refSeq	start_codon	336719	336721	317.000000	+	.	gene_id "VC0322"; transcript_id "VC0322";
chrI	vibrChol1_refSeq	CDS	336719	337111	317.000000	+	0	gene_id "VC0322"; transcript_id "VC0322";
chrI	vibrChol1_refSeq	stop_codon	337112	337114	317.000000	+	.	gene_id "VC0322"; transcript_id "VC0322";
chrI	vibrChol1_refSeq	exon	336719	337114	317.000000	+	.	gene_id "VC0322"; transcript_id "VC0322";
chrI	vibrChol1_refSeq	start_codon	337130	337132	318.000000	+	.	gene_id "VC0323"; transcript_id "VC0323";
chrI	vibrChol1_refSeq	CDS	337130	337675	318.000000	+	0	gene_id "VC0323"; transcript_id "VC0323";
chrI	vibrChol1_refSeq	stop_codon	337676	337678	318.000000	+	.	gene_id "VC0323"; transcript_id "VC0323";
chrI	vibrChol1_refSeq	exon	337130	337678	318.000000	+	.	gene_id "VC0323"; transcript_id "VC0323";
chrI	vibrChol1_refSeq	start_codon	337809	337811	319.000000	+	.	gene_id "VC0324"; transcript_id "VC0324";
chrI	vibrChol1_refSeq	CDS	337809	338234	319.000000	+	0	gene_id "VC0324"; transcript_id "VC0324";
chrI	vibrChol1_refSeq	stop_codon	338235	338237	319.000000	+	.	gene_id "VC0324"; transcript_id "VC0324";
chrI	vibrChol1_refSeq	exon	337809	338237	319.000000	+	.	gene_id "VC0324"; transcript_id "VC0324";
chrI	vibrChol1_refSeq	start_codon	338242	338244	320.000000	+	.	gene_id "VC0325"; transcript_id "VC0325";
chrI	vibrChol1_refSeq	CDS	338242	338940	320.000000	+	0	gene_id "VC0325"; transcript_id "VC0325";
chrI	vibrChol1_refSeq	stop_codon	338941	338943	320.000000	+	.	gene_id "VC0325"; transcript_id "VC0325";
chrI	vibrChol1_refSeq	exon	338242	338943	320.000000	+	.	gene_id "VC0325"; transcript_id "VC0325";
chrI	vibrChol1_refSeq	start_codon	339213	339215	321.000000	+	.	gene_id "VC0326"; transcript_id "VC0326";
chrI	vibrChol1_refSeq	CDS	339213	339698	321.000000	+	0	gene_id "VC0326"; transcript_id "VC0326";
chrI	vibrChol1_refSeq	stop_codon	339699	339701	321.000000	+	.	gene_id "VC0326"; transcript_id "VC0326";
chrI	vibrChol1_refSeq	exon	339213	339701	321.000000	+	.	gene_id "VC0326"; transcript_id "VC0326";
chrI	vibrChol1_refSeq	start_codon	339768	339770	322.000000	+	.	gene_id "VC0327"; transcript_id "VC0327";
chrI	vibrChol1_refSeq	CDS	339768	340130	322.000000	+	0	gene_id "VC0327"; transcript_id "VC0327";
chrI	vibrChol1_refSeq	stop_codon	340131	340133	322.000000	+	.	gene_id "VC0327"; transcript_id "VC0327";
chrI	vibrChol1_refSeq	exon	339768	340133	322.000000	+	.	gene_id "VC0327"; transcript_id "VC0327";
chrI	vibrChol1_refSeq	start_codon	340272	340274	323.000000	+	.	gene_id "VC0328"; transcript_id "VC0328";
chrI	vibrChol1_refSeq	CDS	340272	344396	323.000000	+	0	gene_id "VC0328"; transcript_id "VC0328";
chrI	vibrChol1_refSeq	stop_codon	344397	344399	323.000000	+	.	gene_id "VC0328"; transcript_id "VC0328";
chrI	vibrChol1_refSeq	exon	340272	344399	323.000000	+	.	gene_id "VC0328"; transcript_id "VC0328";
chrI	vibrChol1_refSeq	start_codon	344504	344506	324.000000	+	.	gene_id "VC0329"; transcript_id "VC0329";
chrI	vibrChol1_refSeq	CDS	344504	348706	324.000000	+	0	gene_id "VC0329"; transcript_id "VC0329";
chrI	vibrChol1_refSeq	stop_codon	348707	348709	324.000000	+	.	gene_id "VC0329"; transcript_id "VC0329";
chrI	vibrChol1_refSeq	exon	344504	348709	324.000000	+	.	gene_id "VC0329"; transcript_id "VC0329";
chrI	vibrChol1_refSeq	stop_codon	348820	348822	325.000000	-	.	gene_id "VC0330"; transcript_id "VC0330";
chrI	vibrChol1_refSeq	CDS	348823	349314	325.000000	-	0	gene_id "VC0330"; transcript_id "VC0330";
chrI	vibrChol1_refSeq	start_codon	349312	349314	325.000000	-	.	gene_id "VC0330"; transcript_id "VC0330";
chrI	vibrChol1_refSeq	exon	348820	349314	325.000000	-	.	gene_id "VC0330"; transcript_id "VC0330";
chrI	vibrChol1_refSeq	start_codon	349459	349461	326.000000	+	.	gene_id "VC0331"; transcript_id "VC0331";
chrI	vibrChol1_refSeq	CDS	349459	350265	326.000000	+	0	gene_id "VC0331"; transcript_id "VC0331";
chrI	vibrChol1_refSeq	stop_codon	350266	350268	326.000000	+	.	gene_id "VC0331"; transcript_id "VC0331";
chrI	vibrChol1_refSeq	exon	349459	350268	326.000000	+	.	gene_id "VC0331"; transcript_id "VC0331";
chrI	vibrChol1_refSeq	start_codon	350511	350513	327.000000	+	.	gene_id "VC0332"; transcript_id "VC0332";
chrI	vibrChol1_refSeq	CDS	350511	351587	327.000000	+	0	gene_id "VC0332"; transcript_id "VC0332";
chrI	vibrChol1_refSeq	stop_codon	351588	351590	327.000000	+	.	gene_id "VC0332"; transcript_id "VC0332";
chrI	vibrChol1_refSeq	exon	350511	351590	327.000000	+	.	gene_id "VC0332"; transcript_id "VC0332";
chrI	vibrChol1_refSeq	start_codon	351596	351598	328.000000	+	.	gene_id "VC0333"; transcript_id "VC0333";
chrI	vibrChol1_refSeq	CDS	351596	352321	328.000000	+	0	gene_id "VC0333"; transcript_id "VC0333";
chrI	vibrChol1_refSeq	stop_codon	352322	352324	328.000000	+	.	gene_id "VC0333"; transcript_id "VC0333";
chrI	vibrChol1_refSeq	exon	351596	352324	328.000000	+	.	gene_id "VC0333"; transcript_id "VC0333";
chrI	vibrChol1_refSeq	start_codon	352411	352413	329.000000	+	.	gene_id "VC0334"; transcript_id "VC0334";
chrI	vibrChol1_refSeq	CDS	352411	353367	329.000000	+	0	gene_id "VC0334"; transcript_id "VC0334";
chrI	vibrChol1_refSeq	stop_codon	353368	353370	329.000000	+	.	gene_id "VC0334"; transcript_id "VC0334";
chrI	vibrChol1_refSeq	exon	352411	353370	329.000000	+	.	gene_id "VC0334"; transcript_id "VC0334";
chrI	vibrChol1_refSeq	stop_codon	353367	353369	330.000000	-	.	gene_id "VC0335"; transcript_id "VC0335";
chrI	vibrChol1_refSeq	CDS	353370	354515	330.000000	-	0	gene_id "VC0335"; transcript_id "VC0335";
chrI	vibrChol1_refSeq	start_codon	354513	354515	330.000000	-	.	gene_id "VC0335"; transcript_id "VC0335";
chrI	vibrChol1_refSeq	exon	353367	354515	330.000000	-	.	gene_id "VC0335"; transcript_id "VC0335";
chrI	vibrChol1_refSeq	stop_codon	354684	354686	331.000000	-	.	gene_id "VC0336"; transcript_id "VC0336";
chrI	vibrChol1_refSeq	CDS	354687	356216	331.000000	-	0	gene_id "VC0336"; transcript_id "VC0336";
chrI	vibrChol1_refSeq	start_codon	356214	356216	331.000000	-	.	gene_id "VC0336"; transcript_id "VC0336";
chrI	vibrChol1_refSeq	exon	354684	356216	331.000000	-	.	gene_id "VC0336"; transcript_id "VC0336";
chrI	vibrChol1_refSeq	stop_codon	356359	356361	332.000000	-	.	gene_id "VC0337"; transcript_id "VC0337";
chrI	vibrChol1_refSeq	CDS	356362	357300	332.000000	-	0	gene_id "VC0337"; transcript_id "VC0337";
chrI	vibrChol1_refSeq	start_codon	357298	357300	332.000000	-	.	gene_id "VC0337"; transcript_id "VC0337";
chrI	vibrChol1_refSeq	exon	356359	357300	332.000000	-	.	gene_id "VC0337"; transcript_id "VC0337";
chrI	vibrChol1_refSeq	stop_codon	357398	357400	333.000000	-	.	gene_id "VC0338"; transcript_id "VC0338";
chrI	vibrChol1_refSeq	CDS	357401	358834	333.000000	-	0	gene_id "VC0338"; transcript_id "VC0338";
chrI	vibrChol1_refSeq	start_codon	358832	358834	333.000000	-	.	gene_id "VC0338"; transcript_id "VC0338";
chrI	vibrChol1_refSeq	exon	357398	358834	333.000000	-	.	gene_id "VC0338"; transcript_id "VC0338";
chrI	vibrChol1_refSeq	stop_codon	359021	359023	334.000000	-	.	gene_id "VC0339"; transcript_id "VC0339";
chrI	vibrChol1_refSeq	CDS	359024	359878	334.000000	-	0	gene_id "VC0339"; transcript_id "VC0339";
chrI	vibrChol1_refSeq	start_codon	359876	359878	334.000000	-	.	gene_id "VC0339"; transcript_id "VC0339";
chrI	vibrChol1_refSeq	exon	359021	359878	334.000000	-	.	gene_id "VC0339"; transcript_id "VC0339";
chrI	vibrChol1_refSeq	stop_codon	359871	359873	335.000000	-	.	gene_id "VC0340"; transcript_id "VC0340";
chrI	vibrChol1_refSeq	CDS	359874	361034	335.000000	-	0	gene_id "VC0340"; transcript_id "VC0340";
chrI	vibrChol1_refSeq	start_codon	361032	361034	335.000000	-	.	gene_id "VC0340"; transcript_id "VC0340";
chrI	vibrChol1_refSeq	exon	359871	361034	335.000000	-	.	gene_id "VC0340"; transcript_id "VC0340";
chrI	vibrChol1_refSeq	start_codon	361157	361159	336.000000	+	.	gene_id "VC0341"; transcript_id "VC0341";
chrI	vibrChol1_refSeq	CDS	361157	361699	336.000000	+	0	gene_id "VC0341"; transcript_id "VC0341";
chrI	vibrChol1_refSeq	stop_codon	361700	361702	336.000000	+	.	gene_id "VC0341"; transcript_id "VC0341";
chrI	vibrChol1_refSeq	exon	361157	361702	336.000000	+	.	gene_id "VC0341"; transcript_id "VC0341";
chrI	vibrChol1_refSeq	stop_codon	363575	363577	337.000000	-	.	gene_id "VC0342"; transcript_id "VC0342";
chrI	vibrChol1_refSeq	CDS	363578	364684	337.000000	-	0	gene_id "VC0342"; transcript_id "VC0342";
chrI	vibrChol1_refSeq	start_codon	364682	364684	337.000000	-	.	gene_id "VC0342"; transcript_id "VC0342";
chrI	vibrChol1_refSeq	exon	363575	364684	337.000000	-	.	gene_id "VC0342"; transcript_id "VC0342";
chrI	vibrChol1_refSeq	start_codon	364787	364789	338.000000	+	.	gene_id "VC0343"; transcript_id "VC0343";
chrI	vibrChol1_refSeq	CDS	364787	365350	338.000000	+	0	gene_id "VC0343"; transcript_id "VC0343";
chrI	vibrChol1_refSeq	stop_codon	365351	365353	338.000000	+	.	gene_id "VC0343"; transcript_id "VC0343";
chrI	vibrChol1_refSeq	exon	364787	365353	338.000000	+	.	gene_id "VC0343"; transcript_id "VC0343";
chrI	vibrChol1_refSeq	start_codon	365320	365322	339.000000	+	.	gene_id "VC0344"; transcript_id "VC0344";
chrI	vibrChol1_refSeq	CDS	365320	367062	339.000000	+	0	gene_id "VC0344"; transcript_id "VC0344";
chrI	vibrChol1_refSeq	stop_codon	367063	367065	339.000000	+	.	gene_id "VC0344"; transcript_id "VC0344";
chrI	vibrChol1_refSeq	exon	365320	367065	339.000000	+	.	gene_id "VC0344"; transcript_id "VC0344";
chrI	vibrChol1_refSeq	start_codon	367072	367074	340.000000	+	.	gene_id "VC0345"; transcript_id "VC0345";
chrI	vibrChol1_refSeq	CDS	367072	369030	340.000000	+	0	gene_id "VC0345"; transcript_id "VC0345";
chrI	vibrChol1_refSeq	stop_codon	369031	369033	340.000000	+	.	gene_id "VC0345"; transcript_id "VC0345";
chrI	vibrChol1_refSeq	exon	367072	369033	340.000000	+	.	gene_id "VC0345"; transcript_id "VC0345";
chrI	vibrChol1_refSeq	start_codon	369030	369032	341.000000	+	.	gene_id "VC0346"; transcript_id "VC0346";
chrI	vibrChol1_refSeq	CDS	369030	369974	341.000000	+	0	gene_id "VC0346"; transcript_id "VC0346";
chrI	vibrChol1_refSeq	stop_codon	369975	369977	341.000000	+	.	gene_id "VC0346"; transcript_id "VC0346";
chrI	vibrChol1_refSeq	exon	369030	369977	341.000000	+	.	gene_id "VC0346"; transcript_id "VC0346";
chrI	vibrChol1_refSeq	start_codon	370149	370151	342.000000	+	.	gene_id "VC0347"; transcript_id "VC0347";
chrI	vibrChol1_refSeq	CDS	370149	370409	342.000000	+	0	gene_id "VC0347"; transcript_id "VC0347";
chrI	vibrChol1_refSeq	stop_codon	370410	370412	342.000000	+	.	gene_id "VC0347"; transcript_id "VC0347";
chrI	vibrChol1_refSeq	exon	370149	370412	342.000000	+	.	gene_id "VC0347"; transcript_id "VC0347";
chrI	vibrChol1_refSeq	start_codon	370445	370447	343.000000	+	.	gene_id "VC0348"; transcript_id "VC0348";
chrI	vibrChol1_refSeq	CDS	370445	371731	343.000000	+	0	gene_id "VC0348"; transcript_id "VC0348";
chrI	vibrChol1_refSeq	stop_codon	371732	371734	343.000000	+	.	gene_id "VC0348"; transcript_id "VC0348";
chrI	vibrChol1_refSeq	exon	370445	371734	343.000000	+	.	gene_id "VC0348"; transcript_id "VC0348";
chrI	vibrChol1_refSeq	start_codon	371780	371782	344.000000	+	.	gene_id "VC0349"; transcript_id "VC0349";
chrI	vibrChol1_refSeq	CDS	371780	372964	344.000000	+	0	gene_id "VC0349"; transcript_id "VC0349";
chrI	vibrChol1_refSeq	stop_codon	372965	372967	344.000000	+	.	gene_id "VC0349"; transcript_id "VC0349";
chrI	vibrChol1_refSeq	exon	371780	372967	344.000000	+	.	gene_id "VC0349"; transcript_id "VC0349";
chrI	vibrChol1_refSeq	start_codon	372970	372972	345.000000	+	.	gene_id "VC0350"; transcript_id "VC0350";
chrI	vibrChol1_refSeq	CDS	372970	373947	345.000000	+	0	gene_id "VC0350"; transcript_id "VC0350";
chrI	vibrChol1_refSeq	stop_codon	373948	373950	345.000000	+	.	gene_id "VC0350"; transcript_id "VC0350";
chrI	vibrChol1_refSeq	exon	372970	373950	345.000000	+	.	gene_id "VC0350"; transcript_id "VC0350";
chrI	vibrChol1_refSeq	start_codon	373993	373995	346.000000	+	.	gene_id "VC0351"; transcript_id "VC0351";
chrI	vibrChol1_refSeq	CDS	373993	374196	346.000000	+	0	gene_id "VC0351"; transcript_id "VC0351";
chrI	vibrChol1_refSeq	stop_codon	374197	374199	346.000000	+	.	gene_id "VC0351"; transcript_id "VC0351";
chrI	vibrChol1_refSeq	exon	373993	374199	346.000000	+	.	gene_id "VC0351"; transcript_id "VC0351";
chrI	vibrChol1_refSeq	stop_codon	374240	374242	347.000000	-	.	gene_id "VC0352"; transcript_id "VC0352";
chrI	vibrChol1_refSeq	CDS	374243	374467	347.000000	-	0	gene_id "VC0352"; transcript_id "VC0352";
chrI	vibrChol1_refSeq	start_codon	374465	374467	347.000000	-	.	gene_id "VC0352"; transcript_id "VC0352";
chrI	vibrChol1_refSeq	exon	374240	374467	347.000000	-	.	gene_id "VC0352"; transcript_id "VC0352";
chrI	vibrChol1_refSeq	stop_codon	374470	374472	348.000000	-	.	gene_id "VC0353"; transcript_id "VC0353";
chrI	vibrChol1_refSeq	CDS	374473	375453	348.000000	-	0	gene_id "VC0353"; transcript_id "VC0353";
chrI	vibrChol1_refSeq	start_codon	375451	375453	348.000000	-	.	gene_id "VC0353"; transcript_id "VC0353";
chrI	vibrChol1_refSeq	exon	374470	375453	348.000000	-	.	gene_id "VC0353"; transcript_id "VC0353";
chrI	vibrChol1_refSeq	start_codon	375590	375592	349.000000	+	.	gene_id "VC0354"; transcript_id "VC0354";
chrI	vibrChol1_refSeq	CDS	375590	376366	349.000000	+	0	gene_id "VC0354"; transcript_id "VC0354";
chrI	vibrChol1_refSeq	stop_codon	376367	376369	349.000000	+	.	gene_id "VC0354"; transcript_id "VC0354";
chrI	vibrChol1_refSeq	exon	375590	376369	349.000000	+	.	gene_id "VC0354"; transcript_id "VC0354";
chrI	vibrChol1_refSeq	start_codon	376568	376570	350.000000	+	.	gene_id "VC0355"; transcript_id "VC0355";
chrI	vibrChol1_refSeq	CDS	376568	377287	350.000000	+	0	gene_id "VC0355"; transcript_id "VC0355";
chrI	vibrChol1_refSeq	stop_codon	377288	377290	350.000000	+	.	gene_id "VC0355"; transcript_id "VC0355";
chrI	vibrChol1_refSeq	exon	376568	377290	350.000000	+	.	gene_id "VC0355"; transcript_id "VC0355";
chrI	vibrChol1_refSeq	start_codon	377287	377289	351.000000	+	.	gene_id "VC0356"; transcript_id "VC0356";
chrI	vibrChol1_refSeq	CDS	377287	377679	351.000000	+	0	gene_id "VC0356"; transcript_id "VC0356";
chrI	vibrChol1_refSeq	stop_codon	377680	377682	351.000000	+	.	gene_id "VC0356"; transcript_id "VC0356";
chrI	vibrChol1_refSeq	exon	377287	377682	351.000000	+	.	gene_id "VC0356"; transcript_id "VC0356";
chrI	vibrChol1_refSeq	start_codon	377679	377681	352.000000	+	.	gene_id "VC0357"; transcript_id "VC0357";
chrI	vibrChol1_refSeq	CDS	377679	378032	352.000000	+	0	gene_id "VC0357"; transcript_id "VC0357";
chrI	vibrChol1_refSeq	stop_codon	378033	378035	352.000000	+	.	gene_id "VC0357"; transcript_id "VC0357";
chrI	vibrChol1_refSeq	exon	377679	378035	352.000000	+	.	gene_id "VC0357"; transcript_id "VC0357";
chrI	vibrChol1_refSeq	start_codon	378045	378047	353.000000	+	.	gene_id "VC0358"; transcript_id "VC0358";
chrI	vibrChol1_refSeq	CDS	378045	378317	353.000000	+	0	gene_id "VC0358"; transcript_id "VC0358";
chrI	vibrChol1_refSeq	stop_codon	378318	378320	353.000000	+	.	gene_id "VC0358"; transcript_id "VC0358";
chrI	vibrChol1_refSeq	exon	378045	378320	353.000000	+	.	gene_id "VC0358"; transcript_id "VC0358";
chrI	vibrChol1_refSeq	start_codon	378505	378507	354.000000	+	.	gene_id "VC0359"; transcript_id "VC0359";
chrI	vibrChol1_refSeq	CDS	378505	378876	354.000000	+	0	gene_id "VC0359"; transcript_id "VC0359";
chrI	vibrChol1_refSeq	stop_codon	378877	378879	354.000000	+	.	gene_id "VC0359"; transcript_id "VC0359";
chrI	vibrChol1_refSeq	exon	378505	378879	354.000000	+	.	gene_id "VC0359"; transcript_id "VC0359";
chrI	vibrChol1_refSeq	start_codon	378995	378997	355.000000	+	.	gene_id "VC0360"; transcript_id "VC0360";
chrI	vibrChol1_refSeq	CDS	378995	379462	355.000000	+	0	gene_id "VC0360"; transcript_id "VC0360";
chrI	vibrChol1_refSeq	stop_codon	379463	379465	355.000000	+	.	gene_id "VC0360"; transcript_id "VC0360";
chrI	vibrChol1_refSeq	exon	378995	379465	355.000000	+	.	gene_id "VC0360"; transcript_id "VC0360";
chrI	vibrChol1_refSeq	start_codon	379541	379543	356.000000	+	.	gene_id "VC0361"; transcript_id "VC0361";
chrI	vibrChol1_refSeq	CDS	379541	381634	356.000000	+	0	gene_id "VC0361"; transcript_id "VC0361";
chrI	vibrChol1_refSeq	stop_codon	381635	381637	356.000000	+	.	gene_id "VC0361"; transcript_id "VC0361";
chrI	vibrChol1_refSeq	exon	379541	381637	356.000000	+	.	gene_id "VC0361"; transcript_id "VC0361";
chrI	vibrChol1_refSeq	start_codon	381760	381762	357.000000	+	.	gene_id "VC0362"; transcript_id "VC0362";
chrI	vibrChol1_refSeq	CDS	381760	382941	357.000000	+	0	gene_id "VC0362"; transcript_id "VC0362";
chrI	vibrChol1_refSeq	stop_codon	382942	382944	357.000000	+	.	gene_id "VC0362"; transcript_id "VC0362";
chrI	vibrChol1_refSeq	exon	381760	382944	357.000000	+	.	gene_id "VC0362"; transcript_id "VC0362";
chrI	vibrChol1_refSeq	stop_codon	383065	383067	358.000000	-	.	gene_id "VC0363"; transcript_id "VC0363";
chrI	vibrChol1_refSeq	CDS	383068	383175	358.000000	-	0	gene_id "VC0363"; transcript_id "VC0363";
chrI	vibrChol1_refSeq	start_codon	383173	383175	358.000000	-	.	gene_id "VC0363"; transcript_id "VC0363";
chrI	vibrChol1_refSeq	exon	383065	383175	358.000000	-	.	gene_id "VC0363"; transcript_id "VC0363";
chrI	vibrChol1_refSeq	start_codon	383247	383249	359.000000	+	.	gene_id "VC0364"; transcript_id "VC0364";
chrI	vibrChol1_refSeq	CDS	383247	383432	359.000000	+	0	gene_id "VC0364"; transcript_id "VC0364";
chrI	vibrChol1_refSeq	stop_codon	383433	383435	359.000000	+	.	gene_id "VC0364"; transcript_id "VC0364";
chrI	vibrChol1_refSeq	exon	383247	383435	359.000000	+	.	gene_id "VC0364"; transcript_id "VC0364";
chrI	vibrChol1_refSeq	start_codon	383505	383507	360.000000	+	.	gene_id "VC0365"; transcript_id "VC0365";
chrI	vibrChol1_refSeq	CDS	383505	383978	360.000000	+	0	gene_id "VC0365"; transcript_id "VC0365";
chrI	vibrChol1_refSeq	stop_codon	383979	383981	360.000000	+	.	gene_id "VC0365"; transcript_id "VC0365";
chrI	vibrChol1_refSeq	exon	383505	383981	360.000000	+	.	gene_id "VC0365"; transcript_id "VC0365";
chrI	vibrChol1_refSeq	start_codon	384193	384195	361.000000	+	.	gene_id "VC0366"; transcript_id "VC0366";
chrI	vibrChol1_refSeq	CDS	384193	384558	361.000000	+	0	gene_id "VC0366"; transcript_id "VC0366";
chrI	vibrChol1_refSeq	stop_codon	384559	384561	361.000000	+	.	gene_id "VC0366"; transcript_id "VC0366";
chrI	vibrChol1_refSeq	exon	384193	384561	361.000000	+	.	gene_id "VC0366"; transcript_id "VC0366";
chrI	vibrChol1_refSeq	start_codon	384569	384571	362.000000	+	.	gene_id "VC0367"; transcript_id "VC0367";
chrI	vibrChol1_refSeq	CDS	384569	384868	362.000000	+	0	gene_id "VC0367"; transcript_id "VC0367";
chrI	vibrChol1_refSeq	stop_codon	384869	384871	362.000000	+	.	gene_id "VC0367"; transcript_id "VC0367";
chrI	vibrChol1_refSeq	exon	384569	384871	362.000000	+	.	gene_id "VC0367"; transcript_id "VC0367";
chrI	vibrChol1_refSeq	start_codon	384887	384889	363.000000	+	.	gene_id "VC0368"; transcript_id "VC0368";
chrI	vibrChol1_refSeq	CDS	384887	385111	363.000000	+	0	gene_id "VC0368"; transcript_id "VC0368";
chrI	vibrChol1_refSeq	stop_codon	385112	385114	363.000000	+	.	gene_id "VC0368"; transcript_id "VC0368";
chrI	vibrChol1_refSeq	exon	384887	385114	363.000000	+	.	gene_id "VC0368"; transcript_id "VC0368";
chrI	vibrChol1_refSeq	start_codon	385148	385150	364.000000	+	.	gene_id "VC0369"; transcript_id "VC0369";
chrI	vibrChol1_refSeq	CDS	385148	385594	364.000000	+	0	gene_id "VC0369"; transcript_id "VC0369";
chrI	vibrChol1_refSeq	stop_codon	385595	385597	364.000000	+	.	gene_id "VC0369"; transcript_id "VC0369";
chrI	vibrChol1_refSeq	exon	385148	385597	364.000000	+	.	gene_id "VC0369"; transcript_id "VC0369";
chrI	vibrChol1_refSeq	stop_codon	385659	385661	365.000000	-	.	gene_id "VC0370"; transcript_id "VC0370";
chrI	vibrChol1_refSeq	CDS	385662	386468	365.000000	-	0	gene_id "VC0370"; transcript_id "VC0370";
chrI	vibrChol1_refSeq	start_codon	386466	386468	365.000000	-	.	gene_id "VC0370"; transcript_id "VC0370";
chrI	vibrChol1_refSeq	exon	385659	386468	365.000000	-	.	gene_id "VC0370"; transcript_id "VC0370";
chrI	vibrChol1_refSeq	start_codon	386594	386596	366.000000	+	.	gene_id "VC0371"; transcript_id "VC0371";
chrI	vibrChol1_refSeq	CDS	386594	387997	366.000000	+	0	gene_id "VC0371"; transcript_id "VC0371";
chrI	vibrChol1_refSeq	stop_codon	387998	388000	366.000000	+	.	gene_id "VC0371"; transcript_id "VC0371";
chrI	vibrChol1_refSeq	exon	386594	388000	366.000000	+	.	gene_id "VC0371"; transcript_id "VC0371";
chrI	vibrChol1_refSeq	start_codon	387972	387974	367.000000	+	.	gene_id "VC0372"; transcript_id "VC0372";
chrI	vibrChol1_refSeq	CDS	387972	389096	367.000000	+	0	gene_id "VC0372"; transcript_id "VC0372";
chrI	vibrChol1_refSeq	stop_codon	389097	389099	367.000000	+	.	gene_id "VC0372"; transcript_id "VC0372";
chrI	vibrChol1_refSeq	exon	387972	389099	367.000000	+	.	gene_id "VC0372"; transcript_id "VC0372";
chrI	vibrChol1_refSeq	stop_codon	389182	389184	368.000000	-	.	gene_id "VC0373"; transcript_id "VC0373";
chrI	vibrChol1_refSeq	CDS	389185	389601	368.000000	-	0	gene_id "VC0373"; transcript_id "VC0373";
chrI	vibrChol1_refSeq	start_codon	389599	389601	368.000000	-	.	gene_id "VC0373"; transcript_id "VC0373";
chrI	vibrChol1_refSeq	exon	389182	389601	368.000000	-	.	gene_id "VC0373"; transcript_id "VC0373";
chrI	vibrChol1_refSeq	start_codon	389886	389888	369.000000	+	.	gene_id "VC0374"; transcript_id "VC0374";
chrI	vibrChol1_refSeq	CDS	389886	391535	369.000000	+	0	gene_id "VC0374"; transcript_id "VC0374";
chrI	vibrChol1_refSeq	stop_codon	391536	391538	369.000000	+	.	gene_id "VC0374"; transcript_id "VC0374";
chrI	vibrChol1_refSeq	exon	389886	391538	369.000000	+	.	gene_id "VC0374"; transcript_id "VC0374";
chrI	vibrChol1_refSeq	stop_codon	391571	391573	370.000000	-	.	gene_id "VC0375"; transcript_id "VC0375";
chrI	vibrChol1_refSeq	CDS	391574	391678	370.000000	-	0	gene_id "VC0375"; transcript_id "VC0375";
chrI	vibrChol1_refSeq	start_codon	391676	391678	370.000000	-	.	gene_id "VC0375"; transcript_id "VC0375";
chrI	vibrChol1_refSeq	exon	391571	391678	370.000000	-	.	gene_id "VC0375"; transcript_id "VC0375";
chrI	vibrChol1_refSeq	start_codon	391741	391743	371.000000	+	.	gene_id "VC0376"; transcript_id "VC0376";
chrI	vibrChol1_refSeq	CDS	391741	392916	371.000000	+	0	gene_id "VC0376"; transcript_id "VC0376";
chrI	vibrChol1_refSeq	stop_codon	392917	392919	371.000000	+	.	gene_id "VC0376"; transcript_id "VC0376";
chrI	vibrChol1_refSeq	exon	391741	392919	371.000000	+	.	gene_id "VC0376"; transcript_id "VC0376";
chrI	vibrChol1_refSeq	stop_codon	393507	393509	373.000000	-	.	gene_id "VC0378"; transcript_id "VC0378";
chrI	vibrChol1_refSeq	CDS	393510	393974	373.000000	-	0	gene_id "VC0378"; transcript_id "VC0378";
chrI	vibrChol1_refSeq	start_codon	393972	393974	373.000000	-	.	gene_id "VC0378"; transcript_id "VC0378";
chrI	vibrChol1_refSeq	exon	393507	393974	373.000000	-	.	gene_id "VC0378"; transcript_id "VC0378";
chrI	vibrChol1_refSeq	start_codon	394329	394331	374.000000	+	.	gene_id "VC0379"; transcript_id "VC0379";
chrI	vibrChol1_refSeq	CDS	394329	395309	374.000000	+	0	gene_id "VC0379"; transcript_id "VC0379";
chrI	vibrChol1_refSeq	stop_codon	395310	395312	374.000000	+	.	gene_id "VC0379"; transcript_id "VC0379";
chrI	vibrChol1_refSeq	exon	394329	395312	374.000000	+	.	gene_id "VC0379"; transcript_id "VC0379";
chrI	vibrChol1_refSeq	stop_codon	395326	395328	375.000000	-	.	gene_id "VC0380"; transcript_id "VC0380";
chrI	vibrChol1_refSeq	CDS	395329	395448	375.000000	-	0	gene_id "VC0380"; transcript_id "VC0380";
chrI	vibrChol1_refSeq	start_codon	395446	395448	375.000000	-	.	gene_id "VC0380"; transcript_id "VC0380";
chrI	vibrChol1_refSeq	exon	395326	395448	375.000000	-	.	gene_id "VC0380"; transcript_id "VC0380";
chrI	vibrChol1_refSeq	start_codon	395774	395776	376.000000	+	.	gene_id "VC0381"; transcript_id "VC0381";
chrI	vibrChol1_refSeq	CDS	395774	396436	376.000000	+	0	gene_id "VC0381"; transcript_id "VC0381";
chrI	vibrChol1_refSeq	stop_codon	396437	396439	376.000000	+	.	gene_id "VC0381"; transcript_id "VC0381";
chrI	vibrChol1_refSeq	exon	395774	396439	376.000000	+	.	gene_id "VC0381"; transcript_id "VC0381";
chrI	vibrChol1_refSeq	start_codon	396393	396395	377.000000	+	.	gene_id "VC0382"; transcript_id "VC0382";
chrI	vibrChol1_refSeq	CDS	396393	396560	377.000000	+	0	gene_id "VC0382"; transcript_id "VC0382";
chrI	vibrChol1_refSeq	stop_codon	396561	396563	377.000000	+	.	gene_id "VC0382"; transcript_id "VC0382";
chrI	vibrChol1_refSeq	exon	396393	396563	377.000000	+	.	gene_id "VC0382"; transcript_id "VC0382";
chrI	vibrChol1_refSeq	start_codon	396521	396523	378.000000	+	.	gene_id "VC0383"; transcript_id "VC0383";
chrI	vibrChol1_refSeq	CDS	396521	396787	378.000000	+	0	gene_id "VC0383"; transcript_id "VC0383";
chrI	vibrChol1_refSeq	stop_codon	396788	396790	378.000000	+	.	gene_id "VC0383"; transcript_id "VC0383";
chrI	vibrChol1_refSeq	exon	396521	396790	378.000000	+	.	gene_id "VC0383"; transcript_id "VC0383";
chrI	vibrChol1_refSeq	start_codon	396876	396878	379.000000	+	.	gene_id "VC0384"; transcript_id "VC0384";
chrI	vibrChol1_refSeq	CDS	396876	398717	379.000000	+	0	gene_id "VC0384"; transcript_id "VC0384";
chrI	vibrChol1_refSeq	stop_codon	398718	398720	379.000000	+	.	gene_id "VC0384"; transcript_id "VC0384";
chrI	vibrChol1_refSeq	exon	396876	398720	379.000000	+	.	gene_id "VC0384"; transcript_id "VC0384";
chrI	vibrChol1_refSeq	start_codon	398720	398722	380.000000	+	.	gene_id "VC0385"; transcript_id "VC0385";
chrI	vibrChol1_refSeq	CDS	398720	400450	380.000000	+	0	gene_id "VC0385"; transcript_id "VC0385";
chrI	vibrChol1_refSeq	stop_codon	400451	400453	380.000000	+	.	gene_id "VC0385"; transcript_id "VC0385";
chrI	vibrChol1_refSeq	exon	398720	400453	380.000000	+	.	gene_id "VC0385"; transcript_id "VC0385";
chrI	vibrChol1_refSeq	start_codon	400446	400448	381.000000	+	.	gene_id "VC0386"; transcript_id "VC0386";
chrI	vibrChol1_refSeq	CDS	400446	401204	381.000000	+	0	gene_id "VC0386"; transcript_id "VC0386";
chrI	vibrChol1_refSeq	stop_codon	401205	401207	381.000000	+	.	gene_id "VC0386"; transcript_id "VC0386";
chrI	vibrChol1_refSeq	exon	400446	401207	381.000000	+	.	gene_id "VC0386"; transcript_id "VC0386";
chrI	vibrChol1_refSeq	start_codon	401344	401346	382.000000	+	.	gene_id "VC0387"; transcript_id "VC0387";
chrI	vibrChol1_refSeq	CDS	401344	401436	382.000000	+	0	gene_id "VC0387"; transcript_id "VC0387";
chrI	vibrChol1_refSeq	stop_codon	401437	401439	382.000000	+	.	gene_id "VC0387"; transcript_id "VC0387";
chrI	vibrChol1_refSeq	exon	401344	401439	382.000000	+	.	gene_id "VC0387"; transcript_id "VC0387";
chrI	vibrChol1_refSeq	start_codon	401597	401599	383.000000	+	.	gene_id "VC0388"; transcript_id "VC0388";
chrI	vibrChol1_refSeq	CDS	401597	401713	383.000000	+	0	gene_id "VC0388"; transcript_id "VC0388";
chrI	vibrChol1_refSeq	stop_codon	401714	401716	383.000000	+	.	gene_id "VC0388"; transcript_id "VC0388";
chrI	vibrChol1_refSeq	exon	401597	401716	383.000000	+	.	gene_id "VC0388"; transcript_id "VC0388";
chrI	vibrChol1_refSeq	stop_codon	407506	407508	384.000000	-	.	gene_id "VC0389"; transcript_id "VC0389";
chrI	vibrChol1_refSeq	CDS	407509	408840	384.000000	-	0	gene_id "VC0389"; transcript_id "VC0389";
chrI	vibrChol1_refSeq	start_codon	408838	408840	384.000000	-	.	gene_id "VC0389"; transcript_id "VC0389";
chrI	vibrChol1_refSeq	exon	407506	408840	384.000000	-	.	gene_id "VC0389"; transcript_id "VC0389";
chrI	vibrChol1_refSeq	start_codon	409037	409039	385.000000	+	.	gene_id "VC0390"; transcript_id "VC0390";
chrI	vibrChol1_refSeq	CDS	409037	412714	385.000000	+	0	gene_id "VC0390"; transcript_id "VC0390";
chrI	vibrChol1_refSeq	stop_codon	412715	412717	385.000000	+	.	gene_id "VC0390"; transcript_id "VC0390";
chrI	vibrChol1_refSeq	exon	409037	412717	385.000000	+	.	gene_id "VC0390"; transcript_id "VC0390";
chrI	vibrChol1_refSeq	stop_codon	412790	412792	386.000000	-	.	gene_id "VC0391"; transcript_id "VC0391";
chrI	vibrChol1_refSeq	CDS	412793	414229	386.000000	-	0	gene_id "VC0391"; transcript_id "VC0391";
chrI	vibrChol1_refSeq	start_codon	414227	414229	386.000000	-	.	gene_id "VC0391"; transcript_id "VC0391";
chrI	vibrChol1_refSeq	exon	412790	414229	386.000000	-	.	gene_id "VC0391"; transcript_id "VC0391";
chrI	vibrChol1_refSeq	start_codon	414609	414611	387.000000	+	.	gene_id "VC0392"; transcript_id "VC0392";
chrI	vibrChol1_refSeq	CDS	414609	415724	387.000000	+	0	gene_id "VC0392"; transcript_id "VC0392";
chrI	vibrChol1_refSeq	stop_codon	415725	415727	387.000000	+	.	gene_id "VC0392"; transcript_id "VC0392";
chrI	vibrChol1_refSeq	exon	414609	415727	387.000000	+	.	gene_id "VC0392"; transcript_id "VC0392";
chrI	vibrChol1_refSeq	stop_codon	415806	415808	388.000000	-	.	gene_id "VC0393"; transcript_id "VC0393";
chrI	vibrChol1_refSeq	CDS	415809	417599	388.000000	-	0	gene_id "VC0393"; transcript_id "VC0393";
chrI	vibrChol1_refSeq	start_codon	417597	417599	388.000000	-	.	gene_id "VC0393"; transcript_id "VC0393";
chrI	vibrChol1_refSeq	exon	415806	417599	388.000000	-	.	gene_id "VC0393"; transcript_id "VC0393";
chrI	vibrChol1_refSeq	stop_codon	417655	417657	389.000000	-	.	gene_id "VC0394"; transcript_id "VC0394";
chrI	vibrChol1_refSeq	CDS	417658	420477	389.000000	-	0	gene_id "VC0394"; transcript_id "VC0394";
chrI	vibrChol1_refSeq	start_codon	420475	420477	389.000000	-	.	gene_id "VC0394"; transcript_id "VC0394";
chrI	vibrChol1_refSeq	exon	417655	420477	389.000000	-	.	gene_id "VC0394"; transcript_id "VC0394";
chrI	vibrChol1_refSeq	stop_codon	420633	420635	390.000000	-	.	gene_id "VC0395"; transcript_id "VC0395";
chrI	vibrChol1_refSeq	CDS	420636	421508	390.000000	-	0	gene_id "VC0395"; transcript_id "VC0395";
chrI	vibrChol1_refSeq	start_codon	421506	421508	390.000000	-	.	gene_id "VC0395"; transcript_id "VC0395";
chrI	vibrChol1_refSeq	exon	420633	421508	390.000000	-	.	gene_id "VC0395"; transcript_id "VC0395";
chrI	vibrChol1_refSeq	stop_codon	421678	421680	391.000000	-	.	gene_id "VC0396"; transcript_id "VC0396";
chrI	vibrChol1_refSeq	CDS	421681	422322	391.000000	-	0	gene_id "VC0396"; transcript_id "VC0396";
chrI	vibrChol1_refSeq	start_codon	422320	422322	391.000000	-	.	gene_id "VC0396"; transcript_id "VC0396";
chrI	vibrChol1_refSeq	exon	421678	422322	391.000000	-	.	gene_id "VC0396"; transcript_id "VC0396";
chrI	vibrChol1_refSeq	start_codon	422614	422616	392.000000	+	.	gene_id "VC0397"; transcript_id "VC0397";
chrI	vibrChol1_refSeq	CDS	422614	423144	392.000000	+	0	gene_id "VC0397"; transcript_id "VC0397";
chrI	vibrChol1_refSeq	stop_codon	423145	423147	392.000000	+	.	gene_id "VC0397"; transcript_id "VC0397";
chrI	vibrChol1_refSeq	exon	422614	423147	392.000000	+	.	gene_id "VC0397"; transcript_id "VC0397";
chrI	vibrChol1_refSeq	start_codon	423262	423264	393.000000	+	.	gene_id "VC0398"; transcript_id "VC0398";
chrI	vibrChol1_refSeq	CDS	423262	425280	393.000000	+	0	gene_id "VC0398"; transcript_id "VC0398";
chrI	vibrChol1_refSeq	stop_codon	425281	425283	393.000000	+	.	gene_id "VC0398"; transcript_id "VC0398";
chrI	vibrChol1_refSeq	exon	423262	425283	393.000000	+	.	gene_id "VC0398"; transcript_id "VC0398";
chrI	vibrChol1_refSeq	start_codon	425296	425298	394.000000	+	.	gene_id "VC0399"; transcript_id "VC0399";
chrI	vibrChol1_refSeq	CDS	425296	426732	394.000000	+	0	gene_id "VC0399"; transcript_id "VC0399";
chrI	vibrChol1_refSeq	stop_codon	426733	426735	394.000000	+	.	gene_id "VC0399"; transcript_id "VC0399";
chrI	vibrChol1_refSeq	exon	425296	426735	394.000000	+	.	gene_id "VC0399"; transcript_id "VC0399";
chrI	vibrChol1_refSeq	start_codon	426732	426734	395.000000	+	.	gene_id "VC0400"; transcript_id "VC0400";
chrI	vibrChol1_refSeq	CDS	426732	427379	395.000000	+	0	gene_id "VC0400"; transcript_id "VC0400";
chrI	vibrChol1_refSeq	stop_codon	427380	427382	395.000000	+	.	gene_id "VC0400"; transcript_id "VC0400";
chrI	vibrChol1_refSeq	exon	426732	427382	395.000000	+	.	gene_id "VC0400"; transcript_id "VC0400";
chrI	vibrChol1_refSeq	start_codon	427375	427377	396.000000	+	.	gene_id "VC0401"; transcript_id "VC0401";
chrI	vibrChol1_refSeq	CDS	427375	427689	396.000000	+	0	gene_id "VC0401"; transcript_id "VC0401";
chrI	vibrChol1_refSeq	stop_codon	427690	427692	396.000000	+	.	gene_id "VC0401"; transcript_id "VC0401";
chrI	vibrChol1_refSeq	exon	427375	427692	396.000000	+	.	gene_id "VC0401"; transcript_id "VC0401";
chrI	vibrChol1_refSeq	start_codon	427707	427709	397.000000	+	.	gene_id "VC0402"; transcript_id "VC0402";
chrI	vibrChol1_refSeq	CDS	427707	429383	397.000000	+	0	gene_id "VC0402"; transcript_id "VC0402";
chrI	vibrChol1_refSeq	stop_codon	429384	429386	397.000000	+	.	gene_id "VC0402"; transcript_id "VC0402";
chrI	vibrChol1_refSeq	exon	427707	429386	397.000000	+	.	gene_id "VC0402"; transcript_id "VC0402";
chrI	vibrChol1_refSeq	start_codon	429391	429393	398.000000	+	.	gene_id "VC0403"; transcript_id "VC0403";
chrI	vibrChol1_refSeq	CDS	429391	430233	398.000000	+	0	gene_id "VC0403"; transcript_id "VC0403";
chrI	vibrChol1_refSeq	stop_codon	430234	430236	398.000000	+	.	gene_id "VC0403"; transcript_id "VC0403";
chrI	vibrChol1_refSeq	exon	429391	430236	398.000000	+	.	gene_id "VC0403"; transcript_id "VC0403";
chrI	vibrChol1_refSeq	start_codon	430215	430217	399.000000	+	.	gene_id "VC0404"; transcript_id "VC0404";
chrI	vibrChol1_refSeq	CDS	430215	431381	399.000000	+	0	gene_id "VC0404"; transcript_id "VC0404";
chrI	vibrChol1_refSeq	stop_codon	431382	431384	399.000000	+	.	gene_id "VC0404"; transcript_id "VC0404";
chrI	vibrChol1_refSeq	exon	430215	431384	399.000000	+	.	gene_id "VC0404"; transcript_id "VC0404";
chrI	vibrChol1_refSeq	start_codon	431374	431376	400.000000	+	.	gene_id "VC0405"; transcript_id "VC0405";
chrI	vibrChol1_refSeq	CDS	431374	433098	400.000000	+	0	gene_id "VC0405"; transcript_id "VC0405";
chrI	vibrChol1_refSeq	stop_codon	433099	433101	400.000000	+	.	gene_id "VC0405"; transcript_id "VC0405";
chrI	vibrChol1_refSeq	exon	431374	433101	400.000000	+	.	gene_id "VC0405"; transcript_id "VC0405";
chrI	vibrChol1_refSeq	start_codon	433110	433112	401.000000	+	.	gene_id "VC0406"; transcript_id "VC0406";
chrI	vibrChol1_refSeq	CDS	433110	434330	401.000000	+	0	gene_id "VC0406"; transcript_id "VC0406";
chrI	vibrChol1_refSeq	stop_codon	434331	434333	401.000000	+	.	gene_id "VC0406"; transcript_id "VC0406";
chrI	vibrChol1_refSeq	exon	433110	434333	401.000000	+	.	gene_id "VC0406"; transcript_id "VC0406";
chrI	vibrChol1_refSeq	start_codon	434336	434338	402.000000	+	.	gene_id "VC0407"; transcript_id "VC0407";
chrI	vibrChol1_refSeq	CDS	434336	434785	402.000000	+	0	gene_id "VC0407"; transcript_id "VC0407";
chrI	vibrChol1_refSeq	stop_codon	434786	434788	402.000000	+	.	gene_id "VC0407"; transcript_id "VC0407";
chrI	vibrChol1_refSeq	exon	434336	434788	402.000000	+	.	gene_id "VC0407"; transcript_id "VC0407";
chrI	vibrChol1_refSeq	start_codon	434833	434835	403.000000	+	.	gene_id "VC0408"; transcript_id "VC0408";
chrI	vibrChol1_refSeq	CDS	434833	435420	403.000000	+	0	gene_id "VC0408"; transcript_id "VC0408";
chrI	vibrChol1_refSeq	stop_codon	435421	435423	403.000000	+	.	gene_id "VC0408"; transcript_id "VC0408";
chrI	vibrChol1_refSeq	exon	434833	435423	403.000000	+	.	gene_id "VC0408"; transcript_id "VC0408";
chrI	vibrChol1_refSeq	start_codon	435449	435451	404.000000	+	.	gene_id "VC0409"; transcript_id "VC0409";
chrI	vibrChol1_refSeq	CDS	435449	435982	404.000000	+	0	gene_id "VC0409"; transcript_id "VC0409";
chrI	vibrChol1_refSeq	stop_codon	435983	435985	404.000000	+	.	gene_id "VC0409"; transcript_id "VC0409";
chrI	vibrChol1_refSeq	exon	435449	435985	404.000000	+	.	gene_id "VC0409"; transcript_id "VC0409";
chrI	vibrChol1_refSeq	start_codon	436022	436024	405.000000	+	.	gene_id "VC0410"; transcript_id "VC0410";
chrI	vibrChol1_refSeq	CDS	436022	436507	405.000000	+	0	gene_id "VC0410"; transcript_id "VC0410";
chrI	vibrChol1_refSeq	stop_codon	436508	436510	405.000000	+	.	gene_id "VC0410"; transcript_id "VC0410";
chrI	vibrChol1_refSeq	exon	436022	436510	405.000000	+	.	gene_id "VC0410"; transcript_id "VC0410";
chrI	vibrChol1_refSeq	start_codon	436458	436460	406.000000	+	.	gene_id "VC0411"; transcript_id "VC0411";
chrI	vibrChol1_refSeq	CDS	436458	437066	406.000000	+	0	gene_id "VC0411"; transcript_id "VC0411";
chrI	vibrChol1_refSeq	stop_codon	437067	437069	406.000000	+	.	gene_id "VC0411"; transcript_id "VC0411";
chrI	vibrChol1_refSeq	exon	436458	437069	406.000000	+	.	gene_id "VC0411"; transcript_id "VC0411";
chrI	vibrChol1_refSeq	start_codon	437069	437071	407.000000	+	.	gene_id "VC0412"; transcript_id "VC0412";
chrI	vibrChol1_refSeq	CDS	437069	437836	407.000000	+	0	gene_id "VC0412"; transcript_id "VC0412";
chrI	vibrChol1_refSeq	stop_codon	437837	437839	407.000000	+	.	gene_id "VC0412"; transcript_id "VC0412";
chrI	vibrChol1_refSeq	exon	437069	437839	407.000000	+	.	gene_id "VC0412"; transcript_id "VC0412";
chrI	vibrChol1_refSeq	start_codon	437805	437807	408.000000	+	.	gene_id "VC0413"; transcript_id "VC0413";
chrI	vibrChol1_refSeq	CDS	437805	438233	408.000000	+	0	gene_id "VC0413"; transcript_id "VC0413";
chrI	vibrChol1_refSeq	stop_codon	438234	438236	408.000000	+	.	gene_id "VC0413"; transcript_id "VC0413";
chrI	vibrChol1_refSeq	exon	437805	438236	408.000000	+	.	gene_id "VC0413"; transcript_id "VC0413";
chrI	vibrChol1_refSeq	start_codon	438229	438231	409.000000	+	.	gene_id "VC0414"; transcript_id "VC0414";
chrI	vibrChol1_refSeq	CDS	438229	441984	409.000000	+	0	gene_id "VC0414"; transcript_id "VC0414";
chrI	vibrChol1_refSeq	stop_codon	441985	441987	409.000000	+	.	gene_id "VC0414"; transcript_id "VC0414";
chrI	vibrChol1_refSeq	exon	438229	441987	409.000000	+	.	gene_id "VC0414"; transcript_id "VC0414";
chrI	vibrChol1_refSeq	start_codon	442155	442157	410.000000	+	.	gene_id "VC0415"; transcript_id "VC0415";
chrI	vibrChol1_refSeq	CDS	442155	443195	410.000000	+	0	gene_id "VC0415"; transcript_id "VC0415";
chrI	vibrChol1_refSeq	stop_codon	443196	443198	410.000000	+	.	gene_id "VC0415"; transcript_id "VC0415";
chrI	vibrChol1_refSeq	exon	442155	443198	410.000000	+	.	gene_id "VC0415"; transcript_id "VC0415";
chrI	vibrChol1_refSeq	start_codon	443255	443257	411.000000	+	.	gene_id "VC0416"; transcript_id "VC0416";
chrI	vibrChol1_refSeq	CDS	443255	444142	411.000000	+	0	gene_id "VC0416"; transcript_id "VC0416";
chrI	vibrChol1_refSeq	stop_codon	444143	444145	411.000000	+	.	gene_id "VC0416"; transcript_id "VC0416";
chrI	vibrChol1_refSeq	exon	443255	444145	411.000000	+	.	gene_id "VC0416"; transcript_id "VC0416";
chrI	vibrChol1_refSeq	start_codon	444132	444134	412.000000	+	.	gene_id "VC0417"; transcript_id "VC0417";
chrI	vibrChol1_refSeq	CDS	444132	444617	412.000000	+	0	gene_id "VC0417"; transcript_id "VC0417";
chrI	vibrChol1_refSeq	stop_codon	444618	444620	412.000000	+	.	gene_id "VC0417"; transcript_id "VC0417";
chrI	vibrChol1_refSeq	exon	444132	444620	412.000000	+	.	gene_id "VC0417"; transcript_id "VC0417";
chrI	vibrChol1_refSeq	start_codon	444563	444565	413.000000	+	.	gene_id "VC0418"; transcript_id "VC0418";
chrI	vibrChol1_refSeq	CDS	444563	445177	413.000000	+	0	gene_id "VC0418"; transcript_id "VC0418";
chrI	vibrChol1_refSeq	stop_codon	445178	445180	413.000000	+	.	gene_id "VC0418"; transcript_id "VC0418";
chrI	vibrChol1_refSeq	exon	444563	445180	413.000000	+	.	gene_id "VC0418"; transcript_id "VC0418";
chrI	vibrChol1_refSeq	start_codon	445206	445208	414.000000	+	.	gene_id "VC0419"; transcript_id "VC0419";
chrI	vibrChol1_refSeq	CDS	445206	446672	414.000000	+	0	gene_id "VC0419"; transcript_id "VC0419";
chrI	vibrChol1_refSeq	stop_codon	446673	446675	414.000000	+	.	gene_id "VC0419"; transcript_id "VC0419";
chrI	vibrChol1_refSeq	exon	445206	446675	414.000000	+	.	gene_id "VC0419"; transcript_id "VC0419";
chrI	vibrChol1_refSeq	start_codon	446688	446690	415.000000	+	.	gene_id "VC0420"; transcript_id "VC0420";
chrI	vibrChol1_refSeq	CDS	446688	450560	415.000000	+	0	gene_id "VC0420"; transcript_id "VC0420";
chrI	vibrChol1_refSeq	stop_codon	450561	450563	415.000000	+	.	gene_id "VC0420"; transcript_id "VC0420";
chrI	vibrChol1_refSeq	exon	446688	450563	415.000000	+	.	gene_id "VC0420"; transcript_id "VC0420";
chrI	vibrChol1_refSeq	start_codon	450572	450574	416.000000	+	.	gene_id "VC0421"; transcript_id "VC0421";
chrI	vibrChol1_refSeq	CDS	450572	451396	416.000000	+	0	gene_id "VC0421"; transcript_id "VC0421";
chrI	vibrChol1_refSeq	stop_codon	451397	451399	416.000000	+	.	gene_id "VC0421"; transcript_id "VC0421";
chrI	vibrChol1_refSeq	exon	450572	451399	416.000000	+	.	gene_id "VC0421"; transcript_id "VC0421";
chrI	vibrChol1_refSeq	start_codon	451399	451401	417.000000	+	.	gene_id "VC0422"; transcript_id "VC0422";
chrI	vibrChol1_refSeq	CDS	451399	452841	417.000000	+	0	gene_id "VC0422"; transcript_id "VC0422";
chrI	vibrChol1_refSeq	stop_codon	452842	452844	417.000000	+	.	gene_id "VC0422"; transcript_id "VC0422";
chrI	vibrChol1_refSeq	exon	451399	452844	417.000000	+	.	gene_id "VC0422"; transcript_id "VC0422";
chrI	vibrChol1_refSeq	stop_codon	452940	452942	418.000000	-	.	gene_id "VC0423"; transcript_id "VC0423";
chrI	vibrChol1_refSeq	CDS	452943	454163	418.000000	-	0	gene_id "VC0423"; transcript_id "VC0423";
chrI	vibrChol1_refSeq	start_codon	454161	454163	418.000000	-	.	gene_id "VC0423"; transcript_id "VC0423";
chrI	vibrChol1_refSeq	exon	452940	454163	418.000000	-	.	gene_id "VC0423"; transcript_id "VC0423";
chrI	vibrChol1_refSeq	start_codon	454890	454892	419.000000	+	.	gene_id "VC0424"; transcript_id "VC0424";
chrI	vibrChol1_refSeq	CDS	454890	455309	419.000000	+	0	gene_id "VC0424"; transcript_id "VC0424";
chrI	vibrChol1_refSeq	stop_codon	455310	455312	419.000000	+	.	gene_id "VC0424"; transcript_id "VC0424";
chrI	vibrChol1_refSeq	exon	454890	455312	419.000000	+	.	gene_id "VC0424"; transcript_id "VC0424";
chrI	vibrChol1_refSeq	start_codon	455459	455461	420.000000	+	.	gene_id "VC0425"; transcript_id "VC0425";
chrI	vibrChol1_refSeq	CDS	455459	456253	420.000000	+	0	gene_id "VC0425"; transcript_id "VC0425";
chrI	vibrChol1_refSeq	stop_codon	456254	456256	420.000000	+	.	gene_id "VC0425"; transcript_id "VC0425";
chrI	vibrChol1_refSeq	exon	455459	456256	420.000000	+	.	gene_id "VC0425"; transcript_id "VC0425";
chrI	vibrChol1_refSeq	stop_codon	456325	456327	421.000000	-	.	gene_id "VC0426"; transcript_id "VC0426";
chrI	vibrChol1_refSeq	CDS	456328	456708	421.000000	-	0	gene_id "VC0426"; transcript_id "VC0426";
chrI	vibrChol1_refSeq	start_codon	456706	456708	421.000000	-	.	gene_id "VC0426"; transcript_id "VC0426";
chrI	vibrChol1_refSeq	exon	456325	456708	421.000000	-	.	gene_id "VC0426"; transcript_id "VC0426";
chrI	vibrChol1_refSeq	start_codon	456727	456729	422.000000	+	.	gene_id "VC0427"; transcript_id "VC0427";
chrI	vibrChol1_refSeq	CDS	456727	456834	422.000000	+	0	gene_id "VC0427"; transcript_id "VC0427";
chrI	vibrChol1_refSeq	stop_codon	456835	456837	422.000000	+	.	gene_id "VC0427"; transcript_id "VC0427";
chrI	vibrChol1_refSeq	exon	456727	456837	422.000000	+	.	gene_id "VC0427"; transcript_id "VC0427";
chrI	vibrChol1_refSeq	stop_codon	456859	456861	423.000000	-	.	gene_id "VC0428"; transcript_id "VC0428";
chrI	vibrChol1_refSeq	CDS	456862	457296	423.000000	-	0	gene_id "VC0428"; transcript_id "VC0428";
chrI	vibrChol1_refSeq	start_codon	457294	457296	423.000000	-	.	gene_id "VC0428"; transcript_id "VC0428";
chrI	vibrChol1_refSeq	exon	456859	457296	423.000000	-	.	gene_id "VC0428"; transcript_id "VC0428";
chrI	vibrChol1_refSeq	stop_codon	457418	457420	424.000000	-	.	gene_id "VC0429"; transcript_id "VC0429";
chrI	vibrChol1_refSeq	CDS	457421	459982	424.000000	-	0	gene_id "VC0429"; transcript_id "VC0429";
chrI	vibrChol1_refSeq	start_codon	459980	459982	424.000000	-	.	gene_id "VC0429"; transcript_id "VC0429";
chrI	vibrChol1_refSeq	exon	457418	459982	424.000000	-	.	gene_id "VC0429"; transcript_id "VC0429";
chrI	vibrChol1_refSeq	stop_codon	460153	460155	425.000000	-	.	gene_id "VC0430"; transcript_id "VC0430";
chrI	vibrChol1_refSeq	CDS	460156	461139	425.000000	-	0	gene_id "VC0430"; transcript_id "VC0430";
chrI	vibrChol1_refSeq	start_codon	461137	461139	425.000000	-	.	gene_id "VC0430"; transcript_id "VC0430";
chrI	vibrChol1_refSeq	exon	460153	461139	425.000000	-	.	gene_id "VC0430"; transcript_id "VC0430";
chrI	vibrChol1_refSeq	stop_codon	461445	461447	426.000000	-	.	gene_id "VC0431"; transcript_id "VC0431";
chrI	vibrChol1_refSeq	CDS	461448	461915	426.000000	-	0	gene_id "VC0431"; transcript_id "VC0431";
chrI	vibrChol1_refSeq	start_codon	461913	461915	426.000000	-	.	gene_id "VC0431"; transcript_id "VC0431";
chrI	vibrChol1_refSeq	exon	461445	461915	426.000000	-	.	gene_id "VC0431"; transcript_id "VC0431";
chrI	vibrChol1_refSeq	start_codon	462243	462245	427.000000	+	.	gene_id "VC0432"; transcript_id "VC0432";
chrI	vibrChol1_refSeq	CDS	462243	463175	427.000000	+	0	gene_id "VC0432"; transcript_id "VC0432";
chrI	vibrChol1_refSeq	stop_codon	463176	463178	427.000000	+	.	gene_id "VC0432"; transcript_id "VC0432";
chrI	vibrChol1_refSeq	exon	462243	463178	427.000000	+	.	gene_id "VC0432"; transcript_id "VC0432";
chrI	vibrChol1_refSeq	start_codon	463652	463654	428.000000	+	.	gene_id "VC0433"; transcript_id "VC0433";
chrI	vibrChol1_refSeq	CDS	463652	465055	428.000000	+	0	gene_id "VC0433"; transcript_id "VC0433";
chrI	vibrChol1_refSeq	stop_codon	465056	465058	428.000000	+	.	gene_id "VC0433"; transcript_id "VC0433";
chrI	vibrChol1_refSeq	exon	463652	465058	428.000000	+	.	gene_id "VC0433"; transcript_id "VC0433";
chrI	vibrChol1_refSeq	stop_codon	465207	465209	429.000000	-	.	gene_id "VC0434"; transcript_id "VC0434";
chrI	vibrChol1_refSeq	CDS	465210	466253	429.000000	-	0	gene_id "VC0434"; transcript_id "VC0434";
chrI	vibrChol1_refSeq	start_codon	466251	466253	429.000000	-	.	gene_id "VC0434"; transcript_id "VC0434";
chrI	vibrChol1_refSeq	exon	465207	466253	429.000000	-	.	gene_id "VC0434"; transcript_id "VC0434";
chrI	vibrChol1_refSeq	start_codon	466449	466451	430.000000	+	.	gene_id "VC0435"; transcript_id "VC0435";
chrI	vibrChol1_refSeq	CDS	466449	466757	430.000000	+	0	gene_id "VC0435"; transcript_id "VC0435";
chrI	vibrChol1_refSeq	stop_codon	466758	466760	430.000000	+	.	gene_id "VC0435"; transcript_id "VC0435";
chrI	vibrChol1_refSeq	exon	466449	466760	430.000000	+	.	gene_id "VC0435"; transcript_id "VC0435";
chrI	vibrChol1_refSeq	start_codon	466781	466783	431.000000	+	.	gene_id "VC0436"; transcript_id "VC0436";
chrI	vibrChol1_refSeq	CDS	466781	467038	431.000000	+	0	gene_id "VC0436"; transcript_id "VC0436";
chrI	vibrChol1_refSeq	stop_codon	467039	467041	431.000000	+	.	gene_id "VC0436"; transcript_id "VC0436";
chrI	vibrChol1_refSeq	exon	466781	467041	431.000000	+	.	gene_id "VC0436"; transcript_id "VC0436";
chrI	vibrChol1_refSeq	start_codon	467264	467266	432.000000	+	.	gene_id "VC0437"; transcript_id "VC0437";
chrI	vibrChol1_refSeq	CDS	467264	468433	432.000000	+	0	gene_id "VC0437"; transcript_id "VC0437";
chrI	vibrChol1_refSeq	stop_codon	468434	468436	432.000000	+	.	gene_id "VC0437"; transcript_id "VC0437";
chrI	vibrChol1_refSeq	exon	467264	468436	432.000000	+	.	gene_id "VC0437"; transcript_id "VC0437";
chrI	vibrChol1_refSeq	start_codon	468450	468452	433.000000	+	.	gene_id "VC0438"; transcript_id "VC0438";
chrI	vibrChol1_refSeq	CDS	468450	469316	433.000000	+	0	gene_id "VC0438"; transcript_id "VC0438";
chrI	vibrChol1_refSeq	stop_codon	469317	469319	433.000000	+	.	gene_id "VC0438"; transcript_id "VC0438";
chrI	vibrChol1_refSeq	exon	468450	469319	433.000000	+	.	gene_id "VC0438"; transcript_id "VC0438";
chrI	vibrChol1_refSeq	start_codon	469307	469309	434.000000	+	.	gene_id "VC0439"; transcript_id "VC0439";
chrI	vibrChol1_refSeq	CDS	469307	469789	434.000000	+	0	gene_id "VC0439"; transcript_id "VC0439";
chrI	vibrChol1_refSeq	stop_codon	469790	469792	434.000000	+	.	gene_id "VC0439"; transcript_id "VC0439";
chrI	vibrChol1_refSeq	exon	469307	469792	434.000000	+	.	gene_id "VC0439"; transcript_id "VC0439";
chrI	vibrChol1_refSeq	start_codon	469805	469807	435.000000	+	.	gene_id "VC0440"; transcript_id "VC0440";
chrI	vibrChol1_refSeq	CDS	469805	470299	435.000000	+	0	gene_id "VC0440"; transcript_id "VC0440";
chrI	vibrChol1_refSeq	stop_codon	470300	470302	435.000000	+	.	gene_id "VC0440"; transcript_id "VC0440";
chrI	vibrChol1_refSeq	exon	469805	470302	435.000000	+	.	gene_id "VC0440"; transcript_id "VC0440";
chrI	vibrChol1_refSeq	stop_codon	470451	470453	436.000000	-	.	gene_id "VC0441"; transcript_id "VC0441";
chrI	vibrChol1_refSeq	CDS	470454	471260	436.000000	-	0	gene_id "VC0441"; transcript_id "VC0441";
chrI	vibrChol1_refSeq	start_codon	471258	471260	436.000000	-	.	gene_id "VC0441"; transcript_id "VC0441";
chrI	vibrChol1_refSeq	exon	470451	471260	436.000000	-	.	gene_id "VC0441"; transcript_id "VC0441";
chrI	vibrChol1_refSeq	stop_codon	471271	471273	437.000000	-	.	gene_id "VC0442"; transcript_id "VC0442";
chrI	vibrChol1_refSeq	CDS	471274	471651	437.000000	-	0	gene_id "VC0442"; transcript_id "VC0442";
chrI	vibrChol1_refSeq	start_codon	471649	471651	437.000000	-	.	gene_id "VC0442"; transcript_id "VC0442";
chrI	vibrChol1_refSeq	exon	471271	471651	437.000000	-	.	gene_id "VC0442"; transcript_id "VC0442";
chrI	vibrChol1_refSeq	stop_codon	471723	471725	438.000000	-	.	gene_id "VC0443"; transcript_id "VC0443";
chrI	vibrChol1_refSeq	CDS	471726	472571	438.000000	-	0	gene_id "VC0443"; transcript_id "VC0443";
chrI	vibrChol1_refSeq	start_codon	472569	472571	438.000000	-	.	gene_id "VC0443"; transcript_id "VC0443";
chrI	vibrChol1_refSeq	exon	471723	472571	438.000000	-	.	gene_id "VC0443"; transcript_id "VC0443";
chrI	vibrChol1_refSeq	stop_codon	472552	472554	439.000000	-	.	gene_id "VC0444"; transcript_id "VC0444";
chrI	vibrChol1_refSeq	CDS	472555	473544	439.000000	-	0	gene_id "VC0444"; transcript_id "VC0444";
chrI	vibrChol1_refSeq	start_codon	473542	473544	439.000000	-	.	gene_id "VC0444"; transcript_id "VC0444";
chrI	vibrChol1_refSeq	exon	472552	473544	439.000000	-	.	gene_id "VC0444"; transcript_id "VC0444";
chrI	vibrChol1_refSeq	stop_codon	473534	473536	440.000000	-	.	gene_id "VC0445"; transcript_id "VC0445";
chrI	vibrChol1_refSeq	CDS	473537	474829	440.000000	-	0	gene_id "VC0445"; transcript_id "VC0445";
chrI	vibrChol1_refSeq	start_codon	474827	474829	440.000000	-	.	gene_id "VC0445"; transcript_id "VC0445";
chrI	vibrChol1_refSeq	exon	473534	474829	440.000000	-	.	gene_id "VC0445"; transcript_id "VC0445";
chrI	vibrChol1_refSeq	stop_codon	474882	474884	441.000000	-	.	gene_id "VC0446"; transcript_id "VC0446";
chrI	vibrChol1_refSeq	CDS	474885	477245	441.000000	-	0	gene_id "VC0446"; transcript_id "VC0446";
chrI	vibrChol1_refSeq	start_codon	477243	477245	441.000000	-	.	gene_id "VC0446"; transcript_id "VC0446";
chrI	vibrChol1_refSeq	exon	474882	477245	441.000000	-	.	gene_id "VC0446"; transcript_id "VC0446";
chrI	vibrChol1_refSeq	start_codon	477392	477394	442.000000	+	.	gene_id "VC0447"; transcript_id "VC0447";
chrI	vibrChol1_refSeq	CDS	477392	478243	442.000000	+	0	gene_id "VC0447"; transcript_id "VC0447";
chrI	vibrChol1_refSeq	stop_codon	478244	478246	442.000000	+	.	gene_id "VC0447"; transcript_id "VC0447";
chrI	vibrChol1_refSeq	exon	477392	478246	442.000000	+	.	gene_id "VC0447"; transcript_id "VC0447";
chrI	vibrChol1_refSeq	stop_codon	478258	478260	443.000000	-	.	gene_id "VC0448"; transcript_id "VC0448";
chrI	vibrChol1_refSeq	CDS	478261	478371	443.000000	-	0	gene_id "VC0448"; transcript_id "VC0448";
chrI	vibrChol1_refSeq	start_codon	478369	478371	443.000000	-	.	gene_id "VC0448"; transcript_id "VC0448";
chrI	vibrChol1_refSeq	exon	478258	478371	443.000000	-	.	gene_id "VC0448"; transcript_id "VC0448";
chrI	vibrChol1_refSeq	stop_codon	479294	479296	444.000000	-	.	gene_id "VC0449"; transcript_id "VC0449";
chrI	vibrChol1_refSeq	CDS	479297	480919	444.000000	-	0	gene_id "VC0449"; transcript_id "VC0449";
chrI	vibrChol1_refSeq	start_codon	480917	480919	444.000000	-	.	gene_id "VC0449"; transcript_id "VC0449";
chrI	vibrChol1_refSeq	exon	479294	480919	444.000000	-	.	gene_id "VC0449"; transcript_id "VC0449";
chrI	vibrChol1_refSeq	stop_codon	481683	481685	445.000000	-	.	gene_id "VC0450"; transcript_id "VC0450";
chrI	vibrChol1_refSeq	CDS	481686	482873	445.000000	-	0	gene_id "VC0450"; transcript_id "VC0450";
chrI	vibrChol1_refSeq	start_codon	482871	482873	445.000000	-	.	gene_id "VC0450"; transcript_id "VC0450";
chrI	vibrChol1_refSeq	exon	481683	482873	445.000000	-	.	gene_id "VC0450"; transcript_id "VC0450";
chrI	vibrChol1_refSeq	stop_codon	482912	482914	446.000000	-	.	gene_id "VC0451"; transcript_id "VC0451";
chrI	vibrChol1_refSeq	CDS	482915	483184	446.000000	-	0	gene_id "VC0451"; transcript_id "VC0451";
chrI	vibrChol1_refSeq	start_codon	483182	483184	446.000000	-	.	gene_id "VC0451"; transcript_id "VC0451";
chrI	vibrChol1_refSeq	exon	482912	483184	446.000000	-	.	gene_id "VC0451"; transcript_id "VC0451";
chrI	vibrChol1_refSeq	stop_codon	483198	483200	447.000000	-	.	gene_id "VC0452"; transcript_id "VC0452";
chrI	vibrChol1_refSeq	CDS	483201	484259	447.000000	-	0	gene_id "VC0452"; transcript_id "VC0452";
chrI	vibrChol1_refSeq	start_codon	484257	484259	447.000000	-	.	gene_id "VC0452"; transcript_id "VC0452";
chrI	vibrChol1_refSeq	exon	483198	484259	447.000000	-	.	gene_id "VC0452"; transcript_id "VC0452";
chrI	vibrChol1_refSeq	start_codon	484499	484501	448.000000	+	.	gene_id "VC0453"; transcript_id "VC0453";
chrI	vibrChol1_refSeq	CDS	484499	485215	448.000000	+	0	gene_id "VC0453"; transcript_id "VC0453";
chrI	vibrChol1_refSeq	stop_codon	485216	485218	448.000000	+	.	gene_id "VC0453"; transcript_id "VC0453";
chrI	vibrChol1_refSeq	exon	484499	485218	448.000000	+	.	gene_id "VC0453"; transcript_id "VC0453";
chrI	vibrChol1_refSeq	start_codon	485299	485301	449.000000	+	.	gene_id "VC0454"; transcript_id "VC0454";
chrI	vibrChol1_refSeq	CDS	485299	486246	449.000000	+	0	gene_id "VC0454"; transcript_id "VC0454";
chrI	vibrChol1_refSeq	stop_codon	486247	486249	449.000000	+	.	gene_id "VC0454"; transcript_id "VC0454";
chrI	vibrChol1_refSeq	exon	485299	486249	449.000000	+	.	gene_id "VC0454"; transcript_id "VC0454";
chrI	vibrChol1_refSeq	stop_codon	486470	486472	450.000000	-	.	gene_id "VC0455"; transcript_id "VC0455";
chrI	vibrChol1_refSeq	CDS	486473	487645	450.000000	-	0	gene_id "VC0455"; transcript_id "VC0455";
chrI	vibrChol1_refSeq	start_codon	487643	487645	450.000000	-	.	gene_id "VC0455"; transcript_id "VC0455";
chrI	vibrChol1_refSeq	exon	486470	487645	450.000000	-	.	gene_id "VC0455"; transcript_id "VC0455";
chrI	vibrChol1_refSeq	stop_codon	487639	487641	451.000000	-	.	gene_id "VC0456"; transcript_id "VC0456";
chrI	vibrChol1_refSeq	CDS	487642	488241	451.000000	-	0	gene_id "VC0456"; transcript_id "VC0456";
chrI	vibrChol1_refSeq	start_codon	488239	488241	451.000000	-	.	gene_id "VC0456"; transcript_id "VC0456";
chrI	vibrChol1_refSeq	exon	487639	488241	451.000000	-	.	gene_id "VC0456"; transcript_id "VC0456";
chrI	vibrChol1_refSeq	stop_codon	488311	488313	452.000000	-	.	gene_id "VC0457"; transcript_id "VC0457";
chrI	vibrChol1_refSeq	CDS	488314	488742	452.000000	-	0	gene_id "VC0457"; transcript_id "VC0457";
chrI	vibrChol1_refSeq	start_codon	488740	488742	452.000000	-	.	gene_id "VC0457"; transcript_id "VC0457";
chrI	vibrChol1_refSeq	exon	488311	488742	452.000000	-	.	gene_id "VC0457"; transcript_id "VC0457";
chrI	vibrChol1_refSeq	stop_codon	488788	488790	453.000000	-	.	gene_id "VC0458"; transcript_id "VC0458";
chrI	vibrChol1_refSeq	CDS	488791	489078	453.000000	-	0	gene_id "VC0458"; transcript_id "VC0458";
chrI	vibrChol1_refSeq	start_codon	489076	489078	453.000000	-	.	gene_id "VC0458"; transcript_id "VC0458";
chrI	vibrChol1_refSeq	exon	488788	489078	453.000000	-	.	gene_id "VC0458"; transcript_id "VC0458";
chrI	vibrChol1_refSeq	stop_codon	489078	489080	454.000000	-	.	gene_id "VC0459"; transcript_id "VC0459";
chrI	vibrChol1_refSeq	CDS	489081	489635	454.000000	-	0	gene_id "VC0459"; transcript_id "VC0459";
chrI	vibrChol1_refSeq	start_codon	489633	489635	454.000000	-	.	gene_id "VC0459"; transcript_id "VC0459";
chrI	vibrChol1_refSeq	exon	489078	489635	454.000000	-	.	gene_id "VC0459"; transcript_id "VC0459";
chrI	vibrChol1_refSeq	stop_codon	489689	489691	455.000000	-	.	gene_id "VC0460"; transcript_id "VC0460";
chrI	vibrChol1_refSeq	CDS	489692	490507	455.000000	-	0	gene_id "VC0460"; transcript_id "VC0460";
chrI	vibrChol1_refSeq	start_codon	490505	490507	455.000000	-	.	gene_id "VC0460"; transcript_id "VC0460";
chrI	vibrChol1_refSeq	exon	489689	490507	455.000000	-	.	gene_id "VC0460"; transcript_id "VC0460";
chrI	vibrChol1_refSeq	stop_codon	490560	490562	456.000000	-	.	gene_id "VC0461"; transcript_id "VC0461";
chrI	vibrChol1_refSeq	CDS	490563	491270	456.000000	-	0	gene_id "VC0461"; transcript_id "VC0461";
chrI	vibrChol1_refSeq	start_codon	491268	491270	456.000000	-	.	gene_id "VC0461"; transcript_id "VC0461";
chrI	vibrChol1_refSeq	exon	490560	491270	456.000000	-	.	gene_id "VC0461"; transcript_id "VC0461";
chrI	vibrChol1_refSeq	start_codon	491296	491298	457.000000	+	.	gene_id "VC0462"; transcript_id "VC0462";
chrI	vibrChol1_refSeq	CDS	491296	492330	457.000000	+	0	gene_id "VC0462"; transcript_id "VC0462";
chrI	vibrChol1_refSeq	stop_codon	492331	492333	457.000000	+	.	gene_id "VC0462"; transcript_id "VC0462";
chrI	vibrChol1_refSeq	exon	491296	492333	457.000000	+	.	gene_id "VC0462"; transcript_id "VC0462";
chrI	vibrChol1_refSeq	start_codon	492348	492350	458.000000	+	.	gene_id "VC0463"; transcript_id "VC0463";
chrI	vibrChol1_refSeq	CDS	492348	493451	458.000000	+	0	gene_id "VC0463"; transcript_id "VC0463";
chrI	vibrChol1_refSeq	stop_codon	493452	493454	458.000000	+	.	gene_id "VC0463"; transcript_id "VC0463";
chrI	vibrChol1_refSeq	exon	492348	493454	458.000000	+	.	gene_id "VC0463"; transcript_id "VC0463";
chrI	vibrChol1_refSeq	start_codon	493566	493568	459.000000	+	.	gene_id "VC0464"; transcript_id "VC0464";
chrI	vibrChol1_refSeq	CDS	493566	494366	459.000000	+	0	gene_id "VC0464"; transcript_id "VC0464";
chrI	vibrChol1_refSeq	stop_codon	494367	494369	459.000000	+	.	gene_id "VC0464"; transcript_id "VC0464";
chrI	vibrChol1_refSeq	exon	493566	494369	459.000000	+	.	gene_id "VC0464"; transcript_id "VC0464";
chrI	vibrChol1_refSeq	start_codon	494454	494456	460.000000	+	.	gene_id "VC0465"; transcript_id "VC0465";
chrI	vibrChol1_refSeq	CDS	494454	495755	460.000000	+	0	gene_id "VC0465"; transcript_id "VC0465";
chrI	vibrChol1_refSeq	stop_codon	495756	495758	460.000000	+	.	gene_id "VC0465"; transcript_id "VC0465";
chrI	vibrChol1_refSeq	exon	494454	495758	460.000000	+	.	gene_id "VC0465"; transcript_id "VC0465";
chrI	vibrChol1_refSeq	stop_codon	495796	495798	461.000000	-	.	gene_id "VC0466"; transcript_id "VC0466";
chrI	vibrChol1_refSeq	CDS	495799	496218	461.000000	-	0	gene_id "VC0466"; transcript_id "VC0466";
chrI	vibrChol1_refSeq	start_codon	496216	496218	461.000000	-	.	gene_id "VC0466"; transcript_id "VC0466";
chrI	vibrChol1_refSeq	exon	495796	496218	461.000000	-	.	gene_id "VC0466"; transcript_id "VC0466";
chrI	vibrChol1_refSeq	stop_codon	496299	496301	462.000000	-	.	gene_id "VC0467"; transcript_id "VC0467";
chrI	vibrChol1_refSeq	CDS	496302	496862	462.000000	-	0	gene_id "VC0467"; transcript_id "VC0467";
chrI	vibrChol1_refSeq	start_codon	496860	496862	462.000000	-	.	gene_id "VC0467"; transcript_id "VC0467";
chrI	vibrChol1_refSeq	exon	496299	496862	462.000000	-	.	gene_id "VC0467"; transcript_id "VC0467";
chrI	vibrChol1_refSeq	stop_codon	496898	496900	463.000000	-	.	gene_id "VC0468"; transcript_id "VC0468";
chrI	vibrChol1_refSeq	CDS	496901	497854	463.000000	-	0	gene_id "VC0468"; transcript_id "VC0468";
chrI	vibrChol1_refSeq	start_codon	497852	497854	463.000000	-	.	gene_id "VC0468"; transcript_id "VC0468";
chrI	vibrChol1_refSeq	exon	496898	497854	463.000000	-	.	gene_id "VC0468"; transcript_id "VC0468";
chrI	vibrChol1_refSeq	stop_codon	497868	497870	464.000000	-	.	gene_id "VC0469"; transcript_id "VC0469";
chrI	vibrChol1_refSeq	CDS	497871	498599	464.000000	-	0	gene_id "VC0469"; transcript_id "VC0469";
chrI	vibrChol1_refSeq	start_codon	498597	498599	464.000000	-	.	gene_id "VC0469"; transcript_id "VC0469";
chrI	vibrChol1_refSeq	exon	497868	498599	464.000000	-	.	gene_id "VC0469"; transcript_id "VC0469";
chrI	vibrChol1_refSeq	stop_codon	498737	498739	465.000000	-	.	gene_id "VC0470"; transcript_id "VC0470";
chrI	vibrChol1_refSeq	CDS	498740	499432	465.000000	-	0	gene_id "VC0470"; transcript_id "VC0470";
chrI	vibrChol1_refSeq	start_codon	499430	499432	465.000000	-	.	gene_id "VC0470"; transcript_id "VC0470";
chrI	vibrChol1_refSeq	exon	498737	499432	465.000000	-	.	gene_id "VC0470"; transcript_id "VC0470";
chrI	vibrChol1_refSeq	stop_codon	499560	499562	466.000000	-	.	gene_id "VC0471"; transcript_id "VC0471";
chrI	vibrChol1_refSeq	CDS	499563	500048	466.000000	-	0	gene_id "VC0471"; transcript_id "VC0471";
chrI	vibrChol1_refSeq	start_codon	500046	500048	466.000000	-	.	gene_id "VC0471"; transcript_id "VC0471";
chrI	vibrChol1_refSeq	exon	499560	500048	466.000000	-	.	gene_id "VC0471"; transcript_id "VC0471";
chrI	vibrChol1_refSeq	stop_codon	500170	500172	467.000000	-	.	gene_id "VC0472"; transcript_id "VC0472";
chrI	vibrChol1_refSeq	CDS	500173	501327	467.000000	-	0	gene_id "VC0472"; transcript_id "VC0472";
chrI	vibrChol1_refSeq	start_codon	501325	501327	467.000000	-	.	gene_id "VC0472"; transcript_id "VC0472";
chrI	vibrChol1_refSeq	exon	500170	501327	467.000000	-	.	gene_id "VC0472"; transcript_id "VC0472";
chrI	vibrChol1_refSeq	start_codon	501605	501607	468.000000	+	.	gene_id "VC0473"; transcript_id "VC0473";
chrI	vibrChol1_refSeq	CDS	501605	503686	468.000000	+	0	gene_id "VC0473"; transcript_id "VC0473";
chrI	vibrChol1_refSeq	stop_codon	503687	503689	468.000000	+	.	gene_id "VC0473"; transcript_id "VC0473";
chrI	vibrChol1_refSeq	exon	501605	503689	468.000000	+	.	gene_id "VC0473"; transcript_id "VC0473";
chrI	vibrChol1_refSeq	stop_codon	503761	503763	469.000000	-	.	gene_id "VC0474"; transcript_id "VC0474";
chrI	vibrChol1_refSeq	CDS	503764	504657	469.000000	-	0	gene_id "VC0474"; transcript_id "VC0474";
chrI	vibrChol1_refSeq	start_codon	504655	504657	469.000000	-	.	gene_id "VC0474"; transcript_id "VC0474";
chrI	vibrChol1_refSeq	exon	503761	504657	469.000000	-	.	gene_id "VC0474"; transcript_id "VC0474";
chrI	vibrChol1_refSeq	start_codon	504802	504804	470.000000	+	.	gene_id "VC0475"; transcript_id "VC0475";
chrI	vibrChol1_refSeq	CDS	504802	506757	470.000000	+	0	gene_id "VC0475"; transcript_id "VC0475";
chrI	vibrChol1_refSeq	stop_codon	506758	506760	470.000000	+	.	gene_id "VC0475"; transcript_id "VC0475";
chrI	vibrChol1_refSeq	exon	504802	506760	470.000000	+	.	gene_id "VC0475"; transcript_id "VC0475";
chrI	vibrChol1_refSeq	start_codon	506912	506914	471.000000	+	.	gene_id "VC0476"; transcript_id "VC0476";
chrI	vibrChol1_refSeq	CDS	506912	507934	471.000000	+	0	gene_id "VC0476"; transcript_id "VC0476";
chrI	vibrChol1_refSeq	stop_codon	507935	507937	471.000000	+	.	gene_id "VC0476"; transcript_id "VC0476";
chrI	vibrChol1_refSeq	exon	506912	507937	471.000000	+	.	gene_id "VC0476"; transcript_id "VC0476";
chrI	vibrChol1_refSeq	start_codon	508071	508073	472.000000	+	.	gene_id "VC0477"; transcript_id "VC0477";
chrI	vibrChol1_refSeq	CDS	508071	509246	472.000000	+	0	gene_id "VC0477"; transcript_id "VC0477";
chrI	vibrChol1_refSeq	stop_codon	509247	509249	472.000000	+	.	gene_id "VC0477"; transcript_id "VC0477";
chrI	vibrChol1_refSeq	exon	508071	509249	472.000000	+	.	gene_id "VC0477"; transcript_id "VC0477";
chrI	vibrChol1_refSeq	start_codon	509405	509407	473.000000	+	.	gene_id "VC0478"; transcript_id "VC0478";
chrI	vibrChol1_refSeq	CDS	509405	510478	473.000000	+	0	gene_id "VC0478"; transcript_id "VC0478";
chrI	vibrChol1_refSeq	stop_codon	510479	510481	473.000000	+	.	gene_id "VC0478"; transcript_id "VC0478";
chrI	vibrChol1_refSeq	exon	509405	510481	473.000000	+	.	gene_id "VC0478"; transcript_id "VC0478";
chrI	vibrChol1_refSeq	start_codon	510669	510671	474.000000	+	.	gene_id "VC0479"; transcript_id "VC0479";
chrI	vibrChol1_refSeq	CDS	510669	510761	474.000000	+	0	gene_id "VC0479"; transcript_id "VC0479";
chrI	vibrChol1_refSeq	stop_codon	510762	510764	474.000000	+	.	gene_id "VC0479"; transcript_id "VC0479";
chrI	vibrChol1_refSeq	exon	510669	510764	474.000000	+	.	gene_id "VC0479"; transcript_id "VC0479";
chrI	vibrChol1_refSeq	start_codon	510777	510779	475.000000	+	.	gene_id "VC0480"; transcript_id "VC0480";
chrI	vibrChol1_refSeq	CDS	510777	511637	475.000000	+	0	gene_id "VC0480"; transcript_id "VC0480";
chrI	vibrChol1_refSeq	stop_codon	511638	511640	475.000000	+	.	gene_id "VC0480"; transcript_id "VC0480";
chrI	vibrChol1_refSeq	exon	510777	511640	475.000000	+	.	gene_id "VC0480"; transcript_id "VC0480";
chrI	vibrChol1_refSeq	stop_codon	511704	511706	476.000000	-	.	gene_id "VC0481"; transcript_id "VC0481";
chrI	vibrChol1_refSeq	CDS	511707	512339	476.000000	-	0	gene_id "VC0481"; transcript_id "VC0481";
chrI	vibrChol1_refSeq	start_codon	512337	512339	476.000000	-	.	gene_id "VC0481"; transcript_id "VC0481";
chrI	vibrChol1_refSeq	exon	511704	512339	476.000000	-	.	gene_id "VC0481"; transcript_id "VC0481";
chrI	vibrChol1_refSeq	start_codon	512504	512506	477.000000	+	.	gene_id "VC0482"; transcript_id "VC0482";
chrI	vibrChol1_refSeq	CDS	512504	513397	477.000000	+	0	gene_id "VC0482"; transcript_id "VC0482";
chrI	vibrChol1_refSeq	stop_codon	513398	513400	477.000000	+	.	gene_id "VC0482"; transcript_id "VC0482";
chrI	vibrChol1_refSeq	exon	512504	513400	477.000000	+	.	gene_id "VC0482"; transcript_id "VC0482";
chrI	vibrChol1_refSeq	start_codon	513480	513482	478.000000	+	.	gene_id "VC0483"; transcript_id "VC0483";
chrI	vibrChol1_refSeq	CDS	513480	514193	478.000000	+	0	gene_id "VC0483"; transcript_id "VC0483";
chrI	vibrChol1_refSeq	stop_codon	514194	514196	478.000000	+	.	gene_id "VC0483"; transcript_id "VC0483";
chrI	vibrChol1_refSeq	exon	513480	514196	478.000000	+	.	gene_id "VC0483"; transcript_id "VC0483";
chrI	vibrChol1_refSeq	start_codon	514529	514531	479.000000	+	.	gene_id "VC0484"; transcript_id "VC0484";
chrI	vibrChol1_refSeq	CDS	514529	514657	479.000000	+	0	gene_id "VC0484"; transcript_id "VC0484";
chrI	vibrChol1_refSeq	stop_codon	514658	514660	479.000000	+	.	gene_id "VC0484"; transcript_id "VC0484";
chrI	vibrChol1_refSeq	exon	514529	514660	479.000000	+	.	gene_id "VC0484"; transcript_id "VC0484";
chrI	vibrChol1_refSeq	stop_codon	514732	514734	480.000000	-	.	gene_id "VC0485"; transcript_id "VC0485";
chrI	vibrChol1_refSeq	CDS	514735	516144	480.000000	-	0	gene_id "VC0485"; transcript_id "VC0485";
chrI	vibrChol1_refSeq	start_codon	516142	516144	480.000000	-	.	gene_id "VC0485"; transcript_id "VC0485";
chrI	vibrChol1_refSeq	exon	514732	516144	480.000000	-	.	gene_id "VC0485"; transcript_id "VC0485";
chrI	vibrChol1_refSeq	start_codon	516560	516562	481.000000	+	.	gene_id "VC0486"; transcript_id "VC0486";
chrI	vibrChol1_refSeq	CDS	516560	517339	481.000000	+	0	gene_id "VC0486"; transcript_id "VC0486";
chrI	vibrChol1_refSeq	stop_codon	517340	517342	481.000000	+	.	gene_id "VC0486"; transcript_id "VC0486";
chrI	vibrChol1_refSeq	exon	516560	517342	481.000000	+	.	gene_id "VC0486"; transcript_id "VC0486";
chrI	vibrChol1_refSeq	start_codon	517405	517407	482.000000	+	.	gene_id "VC0487"; transcript_id "VC0487";
chrI	vibrChol1_refSeq	CDS	517405	519234	482.000000	+	0	gene_id "VC0487"; transcript_id "VC0487";
chrI	vibrChol1_refSeq	stop_codon	519235	519237	482.000000	+	.	gene_id "VC0487"; transcript_id "VC0487";
chrI	vibrChol1_refSeq	exon	517405	519237	482.000000	+	.	gene_id "VC0487"; transcript_id "VC0487";
chrI	vibrChol1_refSeq	stop_codon	519298	519300	483.000000	-	.	gene_id "VC0488"; transcript_id "VC0488";
chrI	vibrChol1_refSeq	CDS	519301	520377	483.000000	-	0	gene_id "VC0488"; transcript_id "VC0488";
chrI	vibrChol1_refSeq	start_codon	520375	520377	483.000000	-	.	gene_id "VC0488"; transcript_id "VC0488";
chrI	vibrChol1_refSeq	exon	519298	520377	483.000000	-	.	gene_id "VC0488"; transcript_id "VC0488";
chrI	vibrChol1_refSeq	stop_codon	520634	520636	484.000000	-	.	gene_id "VC0489"; transcript_id "VC0489";
chrI	vibrChol1_refSeq	CDS	520637	522394	484.000000	-	0	gene_id "VC0489"; transcript_id "VC0489";
chrI	vibrChol1_refSeq	start_codon	522392	522394	484.000000	-	.	gene_id "VC0489"; transcript_id "VC0489";
chrI	vibrChol1_refSeq	exon	520634	522394	484.000000	-	.	gene_id "VC0489"; transcript_id "VC0489";
chrI	vibrChol1_refSeq	stop_codon	525118	525120	486.000000	-	.	gene_id "VC0491"; transcript_id "VC0491";
chrI	vibrChol1_refSeq	CDS	525121	525654	486.000000	-	0	gene_id "VC0491"; transcript_id "VC0491";
chrI	vibrChol1_refSeq	start_codon	525652	525654	486.000000	-	.	gene_id "VC0491"; transcript_id "VC0491";
chrI	vibrChol1_refSeq	exon	525118	525654	486.000000	-	.	gene_id "VC0491"; transcript_id "VC0491";
chrI	vibrChol1_refSeq	stop_codon	525623	525625	487.000000	-	.	gene_id "VC0492"; transcript_id "VC0492";
chrI	vibrChol1_refSeq	CDS	525626	526789	487.000000	-	0	gene_id "VC0492"; transcript_id "VC0492";
chrI	vibrChol1_refSeq	start_codon	526787	526789	487.000000	-	.	gene_id "VC0492"; transcript_id "VC0492";
chrI	vibrChol1_refSeq	exon	525623	526789	487.000000	-	.	gene_id "VC0492"; transcript_id "VC0492";
chrI	vibrChol1_refSeq	stop_codon	527045	527047	488.000000	-	.	gene_id "VC0493"; transcript_id "VC0493";
chrI	vibrChol1_refSeq	CDS	527048	527920	488.000000	-	0	gene_id "VC0493"; transcript_id "VC0493";
chrI	vibrChol1_refSeq	start_codon	527918	527920	488.000000	-	.	gene_id "VC0493"; transcript_id "VC0493";
chrI	vibrChol1_refSeq	exon	527045	527920	488.000000	-	.	gene_id "VC0493"; transcript_id "VC0493";
[truncated: 13,340 more rows]
