# Supplementary material for: ARTIST: High-Resolution Genome-Wide Assessment of Fitness Using Transposon-Insertion Sequencing
Source: PLoS Genet. 2014 Nov 6;10(11):e1004782. doi: 10.1371/journal.pgen.1004782 (PMC4222735; doi:10.1371/journal.pgen.1004782)
Supplement: Dataset S1 — The ARTIST scripts and example file formats. All the custom scripts required to utilize the ARTIST pipeline are located in this folder. Also included is a subfolder that contains several input file examples that are compatible with the ARTIST pipeline. (ZIP) [file pgen.1004782.s001.zip › ARTIST scripts/getuniquetanames.m]

function [uniquenames,uniqueindices]=getuniquetanames(names)
j=1;
h=1;
for i=1:length(names)-1;
    match=strmatch(names(i,1),names(i+1));
   if isempty(match)==0;
       h=h+1;
   end
   if isempty(match)==1
       uniquenames(j,1)=names(i,1);
       uniqueindices(j,1)=(i-h)+1;
       uniqueindices(j,2)=i;
       j=j+1;
       h=1;
   end
   if i==length(names)-1
       uniquenames(j,1)=names(i,1);
       uniqueindices(j,1)=((i+1)-h)+1;
       uniqueindices(j,2)=i+1;
   end
end

       
