# Supplementary material for: ARTIST: High-Resolution Genome-Wide Assessment of Fitness Using Transposon-Insertion Sequencing
Source: PLoS Genet. 2014 Nov 6;10(11):e1004782. doi: 10.1371/journal.pgen.1004782 (PMC4222735; doi:10.1371/journal.pgen.1004782)
Supplement: Dataset S1 — The ARTIST scripts and example file formats. All the custom scripts required to utilize the ARTIST pipeline are located in this folder. Also included is a subfolder that contains several input file examples that are compatible with the ARTIST pipeline. (ZIP) [file pgen.1004782.s001.zip › ARTIST scripts/hmmconverge.m]

function [outmat,a_0,b_0] = hmmconverge(genometa,initialtrans,initialemission)
i=1;
[m,n]=size(genometa);
outmat=zeros(m,100);
a=initialtrans;
b=initialemission;
j=1;
while i > 0
    a_0=a;
    b_0=b;
    [states]=hmmviterbi(genometa,a_0,b_0);
    [a,b]=hmmestimate(genometa,states);
    outmat(:,j)=states;
    i=(a(1,1)-a_0(1,1));
    j=j+1;
end
