# Supplementary material for: ARTIST: High-Resolution Genome-Wide Assessment of Fitness Using Transposon-Insertion Sequencing
Source: PLoS Genet. 2014 Nov 6;10(11):e1004782. doi: 10.1371/journal.pgen.1004782 (PMC4222735; doi:10.1371/journal.pgen.1004782)
Supplement: Dataset S1 — The ARTIST scripts and example file formats. All the custom scripts required to utilize the ARTIST pipeline are located in this folder. Also included is a subfolder that contains several input file examples that are compatible with the ARTIST pipeline. (ZIP) [file pgen.1004782.s001.zip › ARTIST scripts/MWUbytransposon.m]

function [MWUpvalvector] = MWUbytransposon(experiment,control,tauniquenames,tauniqueindices)
%
%   Detailed explanation goes here
for i=1:length(tauniquenames)
    labels=[];
    scores1=[];
    scores2=[];
    labels(1:((tauniqueindices(i,2)-tauniqueindices(i,1))+1),1)=0;
    labels(((tauniqueindices(i,2)-tauniqueindices(i,1))+2):(2*((tauniqueindices(i,2)-tauniqueindices(i,1))+1)),1)=1;
    scores1(1:((tauniqueindices(i,2)-tauniqueindices(i,1))+1),1)=experiment(tauniqueindices(i,1):tauniqueindices(i,2),1);
    scores2(1:((tauniqueindices(i,2)-tauniqueindices(i,1))+1),1)=control(tauniqueindices(i,1):tauniqueindices(i,2),1);
    [p,h] = ranksum(scores1,scores2);
    MWUpvalvector(i,1)=p;
end
