# Supplementary material for: ARTIST: High-Resolution Genome-Wide Assessment of Fitness Using Transposon-Insertion Sequencing
Source: PLoS Genet. 2014 Nov 6;10(11):e1004782. doi: 10.1371/journal.pgen.1004782 (PMC4222735; doi:10.1371/journal.pgen.1004782)
Supplement: Dataset S1 — The ARTIST scripts and example file formats. All the custom scripts required to utilize the ARTIST pipeline are located in this folder. Also included is a subfolder that contains several input file examples that are compatible with the ARTIST pipeline. (ZIP) [file pgen.1004782.s001.zip › ARTIST scripts/runmwuallboots.m]

function [MWUboots] = runmwuallboots(bootcontrols,experiment,tauniquenames,tauniqueindices)
%Run the bootstrapreplicates
[m,n]=size(bootcontrols);
MWUboots=zeros(length(tauniqueindices),n);
for i=1:n
    [MWUpvalvector] = MWUbytransposon(experiment,bootcontrols(:,i),tauniquenames,tauniqueindices);
    MWUboots(:,i)=MWUpvalvector;

end
end
