# Supplementary material for: ARTIST: High-Resolution Genome-Wide Assessment of Fitness Using Transposon-Insertion Sequencing
Source: PLoS Genet. 2014 Nov 6;10(11):e1004782. doi: 10.1371/journal.pgen.1004782 (PMC4222735; doi:10.1371/journal.pgen.1004782)
Supplement: Table S1 — The requirement of M. tuberuclosis genes for growth and survival in mice. All genes in M. tuberculosis were categorized by Con-ARTIST for their contribution towards growth in mice. Con-ARTIST characterized each gene with the following code: 1 = domain conditionally essential (DCE); 2 = fully conditionally essential (CE); 3 = domain enriched (D_Enr); 4 = fully enriched (Enr); 5 = no change between in vitro and in vivo growth. The consensus call was determined across all 3 mice and compared to the conditional essentiality (CE) assignments of Zhang et al. and Sassetti et al. (XLSX) [file pgen.1004782.s008.xlsx]

## Sheet: Table S1. Mtb_genes
Table S1. The requirement of M. tuberuclosis genes for growth and survival in mice.
All genes in M. tuberculosis were categorized by Con-ARTIST for their contribution towards growth in mice.
Con-ARTIST characterized each gene with the following code:
1=domain conditionally essential (DCE); 2=fully condtionally essential (CE); 3= domain enriched (D_Enr); 4=fully enriched (Enr); 5=no change between in vitro and in vivo growth
The consensus call was determined across all 3 mice and compared to the conditional essentiality (CE) assignments of Zhang et al. and Sassetti et al.
Locus	Mouse 1	Mouse 2	Mouse 3	Con-ARTIST Consensus	CE in Zhang et al.?	CE in Sassetti et al.?
Rv0001	5	5	5	No Change	FALSE	FALSE
Rv0002	5	5	5	No Change	FALSE	FALSE
Rv0003	5	5	5	No Change	TRUE	FALSE
Rv0004	5	5	5	No Change	FALSE	FALSE
Rv0005	5	5	5	No Change	FALSE	FALSE
Rv0006	5	5	5	No Change	FALSE	FALSE
Rv0007	5	5	5	No Change	TRUE	FALSE
Rv0008c	5	5	5	No Change	FALSE	FALSE
Rv0009	5	5	5	No Change	TRUE	FALSE
Rv0010c	5	5	5	No Change	FALSE	FALSE
Rv0011c	5	5	5	No Change	FALSE	FALSE
Rv0012	5	5	5	No Change	TRUE	FALSE
Rv0013	5	5	5	No Change	FALSE	FALSE
Rv0014c	5	5	5	No Change	FALSE	FALSE
Rv0015c	5	5	5	No Change	FALSE	FALSE
Rv0016c	5	5	5	No Change	TRUE	FALSE
Rv0017c	2	2	5	CE	TRUE	FALSE
Rv0018c	1	1	5	DCE	TRUE	FALSE
Rv0019c	5	5	5	No Change	TRUE	FALSE
Rv0020c	5	5	5	No Change	FALSE	FALSE
Rv0021c	5	5	5	No Change	TRUE	FALSE
Rv0022c	5	5	5	No Change	FALSE	FALSE
Rv0023	5	5	5	No Change	FALSE	FALSE
Rv0024	5	5	5	No Change	FALSE	FALSE
Rv0025	5	5	5	No Change	FALSE	FALSE
Rv0026	5	5	5	No Change	FALSE	FALSE
Rv0027	5	5	5	No Change	FALSE	FALSE
Rv0028	5	5	5	No Change	FALSE	FALSE
Rv0029	5	5	5	No Change	FALSE	FALSE
Rv0030	5	5	5	No Change	FALSE	FALSE
Rv0031	5	5	5	No Change	FALSE	FALSE
Rv0032	5	5	5	No Change	FALSE	FALSE
Rv0033	5	5	5	No Change	FALSE	FALSE
Rv0034	5	5	5	No Change	FALSE	FALSE
Rv0035	5	5	5	No Change	FALSE	FALSE
Rv0036c	5	5	5	No Change	FALSE	FALSE
Rv0037c	5	5	5	No Change	FALSE	FALSE
Rv0038	5	5	5	No Change	FALSE	FALSE
Rv0039c	5	5	5	No Change	FALSE	FALSE
Rv0040c	5	5	5	No Change	TRUE	FALSE
Rv0041	5	5	5	No Change	FALSE	FALSE
Rv0042c	5	5	5	No Change	FALSE	FALSE
Rv0043c	5	5	5	No Change	FALSE	FALSE
Rv0044c	5	5	5	No Change	FALSE	FALSE
Rv0045c	5	5	5	No Change	FALSE	FALSE
Rv0046c	5	5	5	No Change	FALSE	FALSE
Rv0047c	5	5	5	No Change	FALSE	FALSE
Rv0048c	5	5	5	No Change	FALSE	FALSE
Rv0049	5	5	5	No Change	FALSE	FALSE
Rv0050	5	2	5	No Change	FALSE	FALSE
Rv0051	5	1	5	No Change	FALSE	FALSE
Rv0052	5	5	5	No Change	FALSE	FALSE
Rv0053	5	5	5	No Change	FALSE	FALSE
Rv0054	5	5	5	No Change	FALSE	FALSE
Rv0055	5	5	5	No Change	FALSE	FALSE
Rv0056	5	5	5	No Change	FALSE	FALSE
Rv0057	5	5	5	No Change	FALSE	FALSE
Rv0058	5	5	5	No Change	FALSE	FALSE
Rv0059	5	5	5	No Change	FALSE	FALSE
Rv0060	5	5	5	No Change	FALSE	FALSE
Rv0061	5	5	5	No Change	FALSE	FALSE
Rv0062	5	5	5	No Change	FALSE	FALSE
Rv0063	5	5	5	No Change	FALSE	FALSE
Rv0064	5	5	5	No Change	FALSE	FALSE
Rv0065	5	5	5	No Change	FALSE	FALSE
Rv0066c	5	5	5	No Change	TRUE	FALSE
Rv0067c	5	2	5	No Change	TRUE	FALSE
Rv0068	5	2	5	No Change	FALSE	FALSE
Rv0069c	5	2	5	No Change	FALSE	FALSE
Rv0070c	5	1	5	No Change	FALSE	FALSE
Rv0071	5	5	5	No Change	FALSE	FALSE
Rv0072	5	5	5	No Change	FALSE	FALSE
Rv0073	5	5	5	No Change	FALSE	FALSE
Rv0074	5	5	5	No Change	FALSE	FALSE
Rv0075	5	5	5	No Change	FALSE	FALSE
Rv0076c	5	5	5	No Change	FALSE	FALSE
Rv0077c	5	5	5	No Change	FALSE	FALSE
Rv0078	5	5	5	No Change	TRUE	FALSE
Rv0078A	5	5	5	No Change	FALSE	FALSE
Rv0079	5	5	5	No Change	FALSE	FALSE
Rv0080	5	5	5	No Change	FALSE	FALSE
Rv0081	5	5	5	No Change	FALSE	FALSE
Rv0082	5	5	5	No Change	FALSE	FALSE
Rv0083	5	5	5	No Change	FALSE	FALSE
Rv0084	5	5	5	No Change	FALSE	FALSE
Rv0085	5	5	5	No Change	FALSE	FALSE
Rv0086	5	5	5	No Change	FALSE	FALSE
Rv0087	5	5	5	No Change	FALSE	FALSE
Rv0088	5	5	5	No Change	FALSE	FALSE
Rv0089	5	5	5	No Change	FALSE	FALSE
Rv0090	5	5	5	No Change	FALSE	FALSE
Rv0091	5	5	5	No Change	FALSE	FALSE
Rv0092	5	5	5	No Change	FALSE	FALSE
Rv0093c	5	5	5	No Change	FALSE	FALSE
Rv0094c	5	5	5	No Change	FALSE	FALSE
Rv0095c	5	5	5	No Change	FALSE	FALSE
Rv0096	5	5	5	No Change	FALSE	FALSE
Rv0097	5	5	5	No Change	FALSE	FALSE
Rv0098	5	5	5	No Change	TRUE	TRUE
Rv0099	5	5	5	No Change	TRUE	TRUE
Rv0100	5	5	5	No Change	FALSE	TRUE
Rv0101	5	5	5	No Change	FALSE	TRUE
Rv0102	5	5	5	No Change	FALSE	FALSE
Rv0103c	5	5	5	No Change	FALSE	FALSE
Rv0104	5	5	5	No Change	FALSE	FALSE
Rv0105c	5	5	5	No Change	FALSE	FALSE
Rv0106	5	5	5	No Change	FALSE	FALSE
Rv0107c	5	5	5	No Change	FALSE	FALSE
Rv0108c	5	5	5	No Change	FALSE	FALSE
Rv0109	5	5	5	No Change	FALSE	FALSE
Rv0110	5	5	5	No Change	FALSE	FALSE
Rv0111	5	5	5	No Change	FALSE	FALSE
Rv0112	5	5	5	No Change	FALSE	FALSE
Rv0113	5	5	5	No Change	FALSE	FALSE
Rv0114	5	5	5	No Change	FALSE	FALSE
Rv0115	5	5	5	No Change	FALSE	FALSE
Rv0116c	5	5	5	No Change	FALSE	FALSE
Rv0117	5	5	5	No Change	FALSE	FALSE
Rv0118c	5	5	5	No Change	FALSE	FALSE
Rv0119	5	5	5	No Change	FALSE	FALSE
Rv0120c	5	5	5	No Change	FALSE	FALSE
Rv0121c	5	5	5	No Change	FALSE	FALSE
Rv0122	5	5	5	No Change	FALSE	FALSE
Rv0123	5	5	5	No Change	FALSE	FALSE
Rv0124	5	5	5	No Change	FALSE	FALSE
Rv0125	5	5	5	No Change	TRUE	FALSE
Rv0126	1	2	5	CE	TRUE	FALSE
Rv0127	5	5	5	No Change	TRUE	FALSE
Rv0128	5	5	5	No Change	FALSE	FALSE
Rv0129c	5	5	5	No Change	FALSE	FALSE
Rv0130	5	5	5	No Change	FALSE	FALSE
Rv0131c	5	5	5	No Change	FALSE	FALSE
Rv0132c	5	5	5	No Change	FALSE	FALSE
Rv0133	5	5	5	No Change	FALSE	FALSE
Rv0134	5	5	5	No Change	FALSE	FALSE
Rv0135c	5	5	5	No Change	FALSE	FALSE
Rv0136	5	5	5	No Change	FALSE	FALSE
Rv0137c	5	5	5	No Change	FALSE	FALSE
Rv0138	5	5	5	No Change	FALSE	FALSE
Rv0139	5	5	5	No Change	FALSE	FALSE
Rv0140	5	5	5	No Change	FALSE	FALSE
Rv0141c	5	5	5	No Change	FALSE	FALSE
Rv0142	5	5	5	No Change	FALSE	FALSE
Rv0143c	5	5	5	No Change	FALSE	FALSE
Rv0144	5	5	5	No Change	FALSE	FALSE
Rv0145	5	5	5	No Change	FALSE	FALSE
Rv0146	5	5	5	No Change	FALSE	FALSE
Rv0147	5	5	5	No Change	FALSE	FALSE
Rv0148	5	5	5	No Change	FALSE	FALSE
Rv0149	5	5	5	No Change	FALSE	FALSE
Rv0150c	5	5	5	No Change	FALSE	FALSE
Rv0151c	5	5	5	No Change	FALSE	FALSE
Rv0152c	5	5	5	No Change	FALSE	FALSE
Rv0153c	5	5	5	No Change	FALSE	FALSE
Rv0154c	5	5	5	No Change	FALSE	FALSE
Rv0155	5	5	5	No Change	TRUE	FALSE
Rv0156	5	5	5	No Change	FALSE	FALSE
Rv0157	5	5	5	No Change	TRUE	FALSE
Rv0158	5	5	5	No Change	FALSE	FALSE
Rv0159c	5	5	5	No Change	FALSE	FALSE
Rv0160c	5	5	5	No Change	FALSE	FALSE
Rv0161	5	5	5	No Change	FALSE	FALSE
Rv0162c	5	5	5	No Change	TRUE	FALSE
Rv0163	5	5	5	No Change	FALSE	FALSE
Rv0164	5	5	5	No Change	FALSE	FALSE
Rv0165c	5	5	5	No Change	FALSE	FALSE
Rv0166	5	5	5	No Change	FALSE	FALSE
Rv0167	5	5	5	No Change	FALSE	FALSE
Rv0168	5	5	5	No Change	FALSE	FALSE
Rv0169	5	5	5	No Change	FALSE	FALSE
Rv0170	5	5	5	No Change	FALSE	TRUE
Rv0171	5	5	5	No Change	FALSE	TRUE
Rv0172	5	5	5	No Change	FALSE	FALSE
Rv0173	5	5	5	No Change	FALSE	TRUE
Rv0174	5	5	5	No Change	FALSE	FALSE
Rv0175	5	5	5	No Change	FALSE	TRUE
Rv0176	5	5	5	No Change	FALSE	TRUE
Rv0177	5	5	5	No Change	FALSE	FALSE
Rv0178	5	5	5	No Change	FALSE	FALSE
Rv0179c	5	5	5	No Change	FALSE	FALSE
Rv0180c	2	2	5	CE	TRUE	FALSE
Rv0181c	5	5	5	No Change	FALSE	FALSE
Rv0182c	5	5	5	No Change	FALSE	FALSE
Rv0183	5	5	5	No Change	FALSE	FALSE
Rv0184	5	5	5	No Change	FALSE	FALSE
Rv0185	5	5	5	No Change	FALSE	FALSE
Rv0186	5	5	5	No Change	FALSE	FALSE
Rv0187	5	5	5	No Change	FALSE	FALSE
Rv0188	5	5	5	No Change	FALSE	FALSE
Rv0189c	5	5	5	No Change	FALSE	FALSE
Rv0190	5	5	5	No Change	FALSE	FALSE
Rv0191	5	5	5	No Change	FALSE	FALSE
Rv0192	5	5	5	No Change	FALSE	FALSE
Rv0192A	5	5	5	No Change	FALSE	FALSE
Rv0193c	5	5	5	No Change	FALSE	FALSE
Rv0194	5	5	5	No Change	FALSE	FALSE
Rv0195	5	5	5	No Change	FALSE	FALSE
Rv0196	5	5	5	No Change	FALSE	FALSE
Rv0197	5	5	5	No Change	FALSE	FALSE
Rv0198c	5	5	5	No Change	FALSE	FALSE
Rv0199	5	5	5	No Change	TRUE	TRUE
Rv0200	5	5	2	No Change	FALSE	FALSE
Rv0201c	5	5	2	No Change	FALSE	FALSE
Rv0202c	2	5	2	CE	FALSE	FALSE
Rv0203	2	5	2	CE	FALSE	FALSE
Rv0204c	2	5	2	CE	TRUE	TRUE
Rv0205	5	5	5	No Change	FALSE	FALSE
Rv0206c	5	5	5	No Change	FALSE	FALSE
Rv0207c	5	5	5	No Change	FALSE	FALSE
Rv0208c	5	5	5	No Change	TRUE	FALSE
Rv0209	5	5	5	No Change	FALSE	FALSE
Rv0210	5	5	5	No Change	FALSE	FALSE
Rv0211	5	5	5	No Change	TRUE	FALSE
Rv0212c	5	5	5	No Change	FALSE	FALSE
Rv0213c	5	5	5	No Change	FALSE	FALSE
Rv0214	5	5	5	No Change	FALSE	FALSE
Rv0215c	5	5	5	No Change	FALSE	FALSE
Rv0216	5	5	5	No Change	TRUE	TRUE
Rv0217c	5	5	5	No Change	FALSE	FALSE
Rv0218	5	5	5	No Change	FALSE	FALSE
Rv0219	5	5	5	No Change	FALSE	FALSE
Rv0220	5	5	5	No Change	FALSE	FALSE
Rv0221	5	5	5	No Change	FALSE	FALSE
Rv0222	5	5	5	No Change	FALSE	FALSE
Rv0223c	5	5	5	No Change	FALSE	FALSE
Rv0224c	5	5	5	No Change	FALSE	FALSE
Rv0225	5	5	5	No Change	FALSE	FALSE
Rv0226c	5	5	5	No Change	FALSE	FALSE
Rv0227c	5	5	5	No Change	FALSE	FALSE
Rv0228	5	5	5	No Change	FALSE	FALSE
Rv0229c	5	5	5	No Change	FALSE	FALSE
Rv0230c	5	5	5	No Change	FALSE	FALSE
Rv0231	5	5	5	No Change	FALSE	FALSE
Rv0232	5	5	5	No Change	FALSE	FALSE
Rv0233	5	5	5	No Change	FALSE	FALSE
Rv0234c	5	5	5	No Change	FALSE	FALSE
Rv0235c	5	5	5	No Change	FALSE	FALSE
Rv0236A	5	5	5	No Change	FALSE	FALSE
Rv0236c	5	5	5	No Change	FALSE	FALSE
Rv0237	5	5	5	No Change	FALSE	FALSE
Rv0238	5	5	5	No Change	TRUE	FALSE
Rv0239	5	5	5	No Change	FALSE	FALSE
Rv0240	5	5	5	No Change	FALSE	FALSE
Rv0241c	1	5	5	No Change	TRUE	FALSE
Rv0242c	2	2	2	CE	TRUE	FALSE
Rv0243	2	2	2	CE	TRUE	FALSE
Rv0244c	2	2	2	CE	TRUE	FALSE
Rv0245	5	5	5	No Change	FALSE	FALSE
Rv0246	1	5	5	No Change	FALSE	FALSE
Rv0247c	2	5	5	No Change	TRUE	FALSE
Rv0248c	1	2	5	CE	TRUE	FALSE
Rv0249c	2	2	5	CE	TRUE	TRUE
Rv0250c	2	5	5	No Change	FALSE	FALSE
Rv0251c	5	5	5	No Change	FALSE	FALSE
Rv0252	5	5	5	No Change	FALSE	FALSE
Rv0253	5	5	5	No Change	FALSE	FALSE
Rv0254c	5	5	5	No Change	FALSE	FALSE
Rv0255c	5	5	5	No Change	FALSE	FALSE
Rv0256c	5	5	5	No Change	FALSE	FALSE
Rv0257	5	5	5	No Change	FALSE	FALSE
Rv0258c	5	5	5	No Change	FALSE	FALSE
Rv0259c	5	5	5	No Change	FALSE	FALSE
Rv0260c	5	5	5	No Change	FALSE	FALSE
Rv0261c	5	5	5	No Change	FALSE	FALSE
Rv0262c	5	5	5	No Change	FALSE	FALSE
Rv0263c	5	5	5	No Change	FALSE	FALSE
Rv0264c	5	5	5	No Change	FALSE	FALSE
Rv0265c	5	5	5	No Change	FALSE	FALSE
Rv0266c	5	5	5	No Change	FALSE	FALSE
Rv0267	5	5	5	No Change	FALSE	FALSE
Rv0268c	5	5	5	No Change	FALSE	FALSE
Rv0269c	5	5	5	No Change	FALSE	FALSE
Rv0270	5	5	5	No Change	FALSE	FALSE
Rv0271c	5	5	5	No Change	FALSE	FALSE
Rv0272c	5	5	5	No Change	FALSE	FALSE
Rv0273c	5	5	5	No Change	FALSE	FALSE
Rv0274	5	5	5	No Change	FALSE	FALSE
Rv0275c	5	5	5	No Change	FALSE	FALSE
Rv0276	5	5	5	No Change	FALSE	FALSE
Rv0277c	5	5	5	No Change	FALSE	FALSE
Rv0278c	5	5	5	No Change	FALSE	FALSE
Rv0279c	5	5	5	No Change	FALSE	FALSE
Rv0280	5	5	5	No Change	FALSE	FALSE
Rv0281	5	5	5	No Change	FALSE	FALSE
Rv0282	5	5	5	No Change	FALSE	FALSE
Rv0283	5	5	5	No Change	FALSE	FALSE
Rv0284	5	5	5	No Change	FALSE	FALSE
Rv0285	5	5	5	No Change	FALSE	FALSE
Rv0286	5	5	5	No Change	FALSE	FALSE
Rv0287	5	5	5	No Change	FALSE	FALSE
Rv0288	5	5	5	No Change	FALSE	FALSE
Rv0289	5	5	5	No Change	FALSE	FALSE
Rv0290	5	5	5	No Change	FALSE	FALSE
Rv0291	5	5	5	No Change	FALSE	FALSE
Rv0292	5	5	5	No Change	FALSE	FALSE
Rv0293c	5	5	5	No Change	FALSE	FALSE
Rv0294	5	5	5	No Change	FALSE	FALSE
Rv0295c	5	5	5	No Change	FALSE	FALSE
Rv0296c	5	5	5	No Change	FALSE	FALSE
Rv0297	5	5	5	No Change	FALSE	FALSE
Rv0298	5	5	5	No Change	FALSE	FALSE
Rv0299	5	5	5	No Change	FALSE	FALSE
Rv0300	5	5	5	No Change	FALSE	FALSE
Rv0301	5	5	5	No Change	FALSE	FALSE
Rv0302	5	5	5	No Change	FALSE	FALSE
Rv0303	5	5	5	No Change	FALSE	FALSE
Rv0304c	5	5	5	No Change	FALSE	FALSE
Rv0305c	5	5	5	No Change	FALSE	FALSE
Rv0306	5	5	5	No Change	FALSE	FALSE
Rv0307c	5	5	5	No Change	FALSE	FALSE
Rv0308	5	5	5	No Change	FALSE	FALSE
Rv0309	5	1	5	No Change	FALSE	FALSE
Rv0310c	5	2	5	No Change	TRUE	FALSE
Rv0311	5	2	5	No Change	FALSE	FALSE
Rv0312	5	2	5	No Change	TRUE	FALSE
Rv0313	5	5	5	No Change	FALSE	FALSE
Rv0314c	5	5	5	No Change	FALSE	FALSE
Rv0315	5	5	5	No Change	FALSE	FALSE
Rv0316	5	5	5	No Change	FALSE	FALSE
Rv0317c	5	5	5	No Change	FALSE	FALSE
Rv0318c	5	5	5	No Change	FALSE	FALSE
Rv0319	5	5	5	No Change	FALSE	FALSE
Rv0320	5	5	5	No Change	FALSE	FALSE
Rv0321	5	5	5	No Change	FALSE	FALSE
Rv0322	5	5	5	No Change	FALSE	FALSE
Rv0323c	5	5	5	No Change	FALSE	FALSE
Rv0324	5	5	5	No Change	TRUE	FALSE
Rv0325	5	5	5	No Change	FALSE	FALSE
Rv0326	5	5	5	No Change	FALSE	TRUE
Rv0327c	5	5	5	No Change	FALSE	FALSE
Rv0328	5	5	5	No Change	FALSE	FALSE
Rv0329c	5	5	5	No Change	FALSE	FALSE
Rv0330c	5	5	5	No Change	FALSE	FALSE
Rv0331	5	5	5	No Change	FALSE	FALSE
Rv0332	5	5	5	No Change	FALSE	FALSE
Rv0333	5	5	5	No Change	FALSE	FALSE
Rv0334	5	5	5	No Change	FALSE	FALSE
Rv0335c	5	5	5	No Change	FALSE	FALSE
Rv0336	5	5	5	No Change	FALSE	FALSE
Rv0337c	5	5	5	No Change	FALSE	FALSE
Rv0338c	5	5	5	No Change	FALSE	FALSE
Rv0339c	5	5	5	No Change	FALSE	FALSE
Rv0340	5	5	5	No Change	FALSE	FALSE
Rv0341	5	5	5	No Change	FALSE	FALSE
Rv0342	5	5	5	No Change	FALSE	FALSE
Rv0343	5	5	5	No Change	FALSE	FALSE
Rv0344c	5	5	5	No Change	FALSE	FALSE
Rv0345	5	5	5	No Change	FALSE	FALSE
Rv0346c	5	5	5	No Change	FALSE	FALSE
Rv0347	5	5	5	No Change	FALSE	FALSE
Rv0348	5	5	5	No Change	FALSE	FALSE
Rv0349	5	5	5	No Change	FALSE	FALSE
Rv0350	5	5	5	No Change	FALSE	FALSE
Rv0351	5	5	5	No Change	FALSE	FALSE
Rv0352	5	5	5	No Change	FALSE	FALSE
Rv0353	5	5	5	No Change	FALSE	FALSE
Rv0354c	5	5	5	No Change	FALSE	FALSE
Rv0355c	5	5	5	No Change	FALSE	FALSE
Rv0356c	5	5	5	No Change	FALSE	FALSE
Rv0357c	5	5	5	No Change	FALSE	FALSE
Rv0358	5	5	5	No Change	FALSE	FALSE
Rv0359	5	5	5	No Change	FALSE	FALSE
Rv0360c	5	5	5	No Change	TRUE	FALSE
Rv0361	5	5	5	No Change	TRUE	FALSE
Rv0362	5	5	5	No Change	FALSE	FALSE
Rv0363c	5	5	5	No Change	TRUE	FALSE
Rv0364	5	5	5	No Change	FALSE	FALSE
Rv0365c	5	5	5	No Change	FALSE	FALSE
Rv0366c	5	5	5	No Change	FALSE	FALSE
Rv0367c	5	5	5	No Change	FALSE	FALSE
Rv0368c	5	5	5	No Change	FALSE	FALSE
Rv0369c	5	5	5	No Change	FALSE	FALSE
Rv0370c	5	1	5	No Change	TRUE	FALSE
Rv0371c	5	2	5	No Change	FALSE	FALSE
Rv0372c	5	2	5	No Change	FALSE	FALSE
Rv0373c	5	2	5	No Change	FALSE	FALSE
Rv0374c	5	2	5	No Change	FALSE	FALSE
Rv0375c	5	2	5	No Change	FALSE	FALSE
Rv0376c	5	5	5	No Change	FALSE	FALSE
Rv0377	5	5	5	No Change	FALSE	FALSE
Rv0378	5	5	5	No Change	FALSE	FALSE
Rv0379	5	5	5	No Change	FALSE	FALSE
Rv0380c	5	5	5	No Change	FALSE	FALSE
Rv0381c	5	5	5	No Change	TRUE	FALSE
Rv0382c	5	5	5	No Change	FALSE	FALSE
Rv0383c	5	5	5	No Change	FALSE	FALSE
Rv0384c	5	5	5	No Change	TRUE	FALSE
Rv0385	5	5	5	No Change	FALSE	FALSE
Rv0386	5	5	5	No Change	FALSE	FALSE
Rv0387c	5	5	5	No Change	FALSE	FALSE
Rv0388c	5	5	5	No Change	FALSE	FALSE
Rv0389	5	5	5	No Change	FALSE	FALSE
Rv0390	5	5	5	No Change	FALSE	FALSE
Rv0391	5	5	5	No Change	FALSE	FALSE
Rv0392c	5	5	5	No Change	TRUE	FALSE
Rv0393	5	5	5	No Change	FALSE	FALSE
Rv0394c	5	5	5	No Change	FALSE	FALSE
Rv0395	5	5	5	No Change	FALSE	FALSE
Rv0396	5	5	5	No Change	FALSE	FALSE
Rv0397	5	5	5	No Change	FALSE	FALSE
Rv0398c	5	5	5	No Change	FALSE	FALSE
Rv0399c	5	5	5	No Change	FALSE	FALSE
Rv0400c	5	5	5	No Change	FALSE	FALSE
Rv0401	5	5	5	No Change	FALSE	FALSE
Rv0402c	5	5	5	No Change	FALSE	FALSE
Rv0403c	5	5	5	No Change	FALSE	FALSE
Rv0404	5	5	5	No Change	FALSE	FALSE
Rv0405	5	5	5	No Change	FALSE	FALSE
Rv0406c	5	5	5	No Change	FALSE	FALSE
Rv0407	5	5	5	No Change	TRUE	FALSE
Rv0408	5	5	5	No Change	FALSE	FALSE
Rv0409	5	5	5	No Change	FALSE	FALSE
Rv0410c	5	5	5	No Change	FALSE	FALSE
Rv0411c	5	5	5	No Change	FALSE	FALSE
Rv0412c	5	5	5	No Change	TRUE	FALSE
Rv0413	5	5	5	No Change	FALSE	FALSE
Rv0414c	5	5	5	No Change	FALSE	FALSE
Rv0415	5	5	5	No Change	FALSE	FALSE
Rv0416	5	5	5	No Change	FALSE	FALSE
Rv0417	5	5	5	No Change	FALSE	FALSE
Rv0418	5	5	5	No Change	FALSE	FALSE
Rv0419	5	5	5	No Change	FALSE	FALSE
Rv0420c	5	5	5	No Change	FALSE	FALSE
Rv0421c	5	5	5	No Change	FALSE	FALSE
Rv0422c	5	5	5	No Change	FALSE	FALSE
Rv0423c	5	5	5	No Change	FALSE	FALSE
Rv0424c	5	5	5	No Change	FALSE	FALSE
Rv0425c	5	5	5	No Change	FALSE	FALSE
Rv0426c	5	5	5	No Change	FALSE	FALSE
Rv0427c	5	5	5	No Change	FALSE	FALSE
Rv0428c	5	5	5	No Change	FALSE	FALSE
Rv0429c	5	5	5	No Change	FALSE	FALSE
Rv0430	5	5	5	No Change	FALSE	FALSE
Rv0431	5	5	5	No Change	FALSE	FALSE
Rv0432	5	5	5	No Change	FALSE	FALSE
Rv0433	5	5	5	No Change	FALSE	FALSE
Rv0434	5	5	5	No Change	FALSE	FALSE
Rv0435c	5	5	5	No Change	FALSE	FALSE
Rv0436c	2	1	5	CE	TRUE	FALSE
Rv0437c	2	2	5	CE	FALSE	FALSE
Rv0438c	5	5	5	No Change	TRUE	FALSE
Rv0439c	5	5	5	No Change	FALSE	FALSE
Rv0440	5	5	5	No Change	FALSE	FALSE
Rv0441c	5	5	5	No Change	FALSE	FALSE
Rv0442c	5	5	5	No Change	FALSE	FALSE
Rv0443	5	5	5	No Change	FALSE	FALSE
Rv0444c	5	5	5	No Change	FALSE	FALSE
Rv0445c	5	5	5	No Change	FALSE	FALSE
Rv0446c	5	5	5	No Change	FALSE	FALSE
Rv0447c	5	5	5	No Change	FALSE	FALSE
Rv0448c	5	5	5	No Change	FALSE	FALSE
Rv0449c	5	5	5	No Change	FALSE	FALSE
Rv0450c	5	5	5	No Change	FALSE	FALSE
Rv0451c	5	5	5	No Change	FALSE	FALSE
Rv0452	5	5	5	No Change	FALSE	FALSE
Rv0453	5	5	5	No Change	FALSE	FALSE
Rv0454	5	5	5	No Change	FALSE	FALSE
Rv0455c	5	5	5	No Change	FALSE	FALSE
Rv0456A	5	5	5	No Change	FALSE	FALSE
Rv0456c	5	5	5	No Change	FALSE	FALSE
Rv0457c	5	5	5	No Change	FALSE	FALSE
Rv0458	5	5	5	No Change	FALSE	FALSE
Rv0459	5	5	5	No Change	FALSE	FALSE
Rv0460	5	5	5	No Change	FALSE	FALSE
Rv0461	5	5	5	No Change	FALSE	FALSE
Rv0462	5	5	5	No Change	FALSE	FALSE
Rv0463	5	5	5	No Change	FALSE	FALSE
Rv0464c	5	5	5	No Change	FALSE	FALSE
Rv0465c	5	5	5	No Change	TRUE	FALSE
Rv0466	5	5	5	No Change	FALSE	FALSE
Rv0467	5	5	5	No Change	TRUE	FALSE
Rv0468	5	5	5	No Change	TRUE	FALSE
Rv0469	5	5	5	No Change	FALSE	FALSE
Rv0470A	5	5	5	No Change	FALSE	FALSE
Rv0470c	5	5	5	No Change	TRUE	FALSE
Rv0471c	5	5	5	No Change	FALSE	FALSE
Rv0472c	5	5	5	No Change	TRUE	FALSE
Rv0473	5	5	5	No Change	FALSE	FALSE
Rv0474	5	5	5	No Change	FALSE	FALSE
Rv0475	5	5	5	No Change	FALSE	FALSE
Rv0476	5	5	5	No Change	FALSE	FALSE
Rv0477	5	5	5	No Change	FALSE	FALSE
Rv0478	5	5	5	No Change	FALSE	FALSE
Rv0479c	5	5	5	No Change	FALSE	FALSE
Rv0480c	5	5	5	No Change	FALSE	FALSE
Rv0481c	5	5	5	No Change	FALSE	FALSE
Rv0482	5	5	5	No Change	FALSE	FALSE
Rv0483	5	5	5	No Change	FALSE	FALSE
Rv0484c	5	5	5	No Change	FALSE	FALSE
Rv0485	2	5	5	No Change	TRUE	FALSE
Rv0486	5	5	5	No Change	FALSE	FALSE
Rv0487	5	5	5	No Change	FALSE	FALSE
Rv0488	5	5	5	No Change	FALSE	FALSE
Rv0489	5	5	5	No Change	TRUE	FALSE
Rv0490	5	5	5	No Change	FALSE	TRUE
Rv0491	5	5	5	No Change	FALSE	FALSE
Rv0492A	5	5	5	No Change	FALSE	FALSE
Rv0492c	5	5	5	No Change	FALSE	FALSE
Rv0493c	5	5	5	No Change	FALSE	FALSE
Rv0494	5	5	5	No Change	FALSE	FALSE
Rv0495c	5	5	5	No Change	TRUE	FALSE
Rv0496	5	5	5	No Change	FALSE	FALSE
Rv0497	5	5	5	No Change	TRUE	FALSE
Rv0498	5	5	5	No Change	TRUE	FALSE
Rv0499	5	5	5	No Change	FALSE	FALSE
Rv0500	5	5	5	No Change	FALSE	FALSE
Rv0500A	5	5	5	No Change	FALSE	FALSE
Rv0500B	5	5	5	No Change	FALSE	FALSE
Rv0501	5	5	5	No Change	FALSE	FALSE
Rv0502	5	5	5	No Change	FALSE	FALSE
Rv0503c	5	5	5	No Change	FALSE	FALSE
Rv0504c	5	5	5	No Change	TRUE	FALSE
Rv0505c	5	5	5	No Change	TRUE	FALSE
Rv0506	5	5	5	No Change	FALSE	FALSE
Rv0507	5	5	5	No Change	FALSE	FALSE
Rv0508	5	5	5	No Change	FALSE	FALSE
Rv0509	5	5	5	No Change	FALSE	FALSE
Rv0510	5	5	5	No Change	FALSE	FALSE
Rv0511	5	5	5	No Change	FALSE	FALSE
Rv0512	5	5	5	No Change	FALSE	FALSE
Rv0513	5	5	5	No Change	FALSE	FALSE
Rv0514	5	5	5	No Change	FALSE	FALSE
Rv0515	5	5	5	No Change	FALSE	FALSE
Rv0516c	5	5	5	No Change	FALSE	FALSE
Rv0517	5	5	5	No Change	FALSE	FALSE
Rv0518	5	5	5	No Change	FALSE	FALSE
Rv0519c	5	5	5	No Change	FALSE	FALSE
Rv0520	5	5	5	No Change	FALSE	FALSE
Rv0521	5	5	5	No Change	FALSE	FALSE
Rv0522	5	5	5	No Change	FALSE	FALSE
Rv0523c	5	5	5	No Change	FALSE	FALSE
Rv0524	5	5	5	No Change	FALSE	FALSE
Rv0525	5	5	5	No Change	FALSE	FALSE
Rv0526	5	5	5	No Change	FALSE	FALSE
Rv0527	5	5	5	No Change	FALSE	FALSE
Rv0528	5	5	5	No Change	FALSE	FALSE
Rv0529	5	5	5	No Change	FALSE	FALSE
Rv0530	5	5	5	No Change	FALSE	FALSE
Rv0531	5	5	5	No Change	FALSE	FALSE
Rv0532	5	5	5	No Change	FALSE	FALSE
Rv0533c	5	5	5	No Change	FALSE	FALSE
Rv0534c	5	5	5	No Change	FALSE	FALSE
Rv0535	5	5	5	No Change	FALSE	FALSE
Rv0536	5	5	5	No Change	FALSE	FALSE
Rv0537c	5	5	5	No Change	FALSE	FALSE
Rv0538	5	5	5	No Change	FALSE	FALSE
Rv0539	5	5	5	No Change	FALSE	FALSE
Rv0540	5	5	5	No Change	FALSE	FALSE
Rv0541c	5	5	5	No Change	TRUE	FALSE
Rv0542c	5	5	5	No Change	FALSE	FALSE
Rv0543c	5	5	5	No Change	FALSE	FALSE
Rv0544c	5	5	5	No Change	FALSE	FALSE
Rv0545c	5	5	5	No Change	TRUE	FALSE
Rv0546c	5	5	5	No Change	FALSE	FALSE
Rv0547c	5	5	5	No Change	FALSE	FALSE
Rv0548c	5	5	5	No Change	FALSE	FALSE
Rv0549c	5	5	5	No Change	FALSE	FALSE
Rv0550c	5	5	5	No Change	FALSE	FALSE
Rv0551c	5	5	5	No Change	FALSE	FALSE
Rv0552	5	5	5	No Change	FALSE	FALSE
Rv0553	5	5	5	No Change	FALSE	FALSE
Rv0554	5	5	5	No Change	FALSE	FALSE
Rv0555	5	5	5	No Change	FALSE	FALSE
Rv0556	5	5	5	No Change	FALSE	FALSE
Rv0557	5	5	5	No Change	FALSE	FALSE
Rv0558	5	5	5	No Change	FALSE	FALSE
Rv0559c	5	5	5	No Change	FALSE	FALSE
Rv0560c	5	5	5	No Change	FALSE	FALSE
Rv0561c	5	5	5	No Change	TRUE	FALSE
Rv0562	5	5	5	No Change	FALSE	FALSE
Rv0563	5	5	5	No Change	TRUE	FALSE
Rv0564c	5	5	5	No Change	FALSE	FALSE
Rv0565c	5	5	5	No Change	FALSE	FALSE
Rv0566c	5	5	5	No Change	FALSE	TRUE
Rv0567	5	5	5	No Change	FALSE	FALSE
Rv0568	5	5	5	No Change	FALSE	FALSE
Rv0569	5	5	5	No Change	FALSE	FALSE
Rv0570	5	5	5	No Change	FALSE	FALSE
Rv0571c	5	5	5	No Change	FALSE	FALSE
Rv0572c	5	5	5	No Change	FALSE	FALSE
Rv0573c	5	5	5	No Change	FALSE	FALSE
Rv0574c	5	5	5	No Change	FALSE	FALSE
Rv0575c	5	5	5	No Change	FALSE	FALSE
Rv0576	5	5	5	No Change	FALSE	FALSE
Rv0577	5	5	5	No Change	FALSE	FALSE
Rv0578c	5	5	5	No Change	FALSE	FALSE
Rv0579	5	5	5	No Change	FALSE	FALSE
Rv0580c	5	5	5	No Change	FALSE	FALSE
Rv0581	5	5	5	No Change	FALSE	FALSE
Rv0582	5	5	5	No Change	TRUE	FALSE
Rv0583c	5	5	5	No Change	FALSE	FALSE
Rv0584	5	5	5	No Change	FALSE	FALSE
Rv0585c	5	5	5	No Change	FALSE	FALSE
Rv0586	5	5	5	No Change	FALSE	FALSE
Rv0587	5	5	5	No Change	FALSE	FALSE
Rv0588	5	5	5	No Change	FALSE	FALSE
Rv0589	5	5	5	No Change	FALSE	FALSE
Rv0590	5	5	5	No Change	TRUE	FALSE
Rv0590A	5	5	5	No Change	FALSE	FALSE
Rv0591	5	5	5	No Change	FALSE	FALSE
Rv0592	5	5	5	No Change	FALSE	FALSE
Rv0593	5	5	5	No Change	FALSE	FALSE
Rv0594	5	5	5	No Change	FALSE	FALSE
Rv0595c	5	5	5	No Change	FALSE	FALSE
Rv0596c	5	5	5	No Change	FALSE	FALSE
Rv0597c	5	5	5	No Change	FALSE	FALSE
Rv0598c	5	5	5	No Change	FALSE	FALSE
Rv0599c	5	5	5	No Change	FALSE	FALSE
Rv0600c	5	5	5	No Change	FALSE	FALSE
Rv0601c	5	5	5	No Change	FALSE	FALSE
Rv0602c	5	5	5	No Change	FALSE	FALSE
Rv0603	5	5	5	No Change	FALSE	FALSE
Rv0604	5	5	5	No Change	FALSE	FALSE
Rv0605	5	5	5	No Change	FALSE	FALSE
Rv0606	5	5	5	No Change	FALSE	FALSE
Rv0607	5	5	5	No Change	FALSE	FALSE
Rv0608	5	5	5	No Change	FALSE	FALSE
Rv0609	5	5	5	No Change	FALSE	FALSE
Rv0609A	5	5	5	No Change	FALSE	FALSE
Rv0610c	5	5	5	No Change	FALSE	FALSE
Rv0611c	5	5	5	No Change	FALSE	FALSE
Rv0612	5	5	5	No Change	FALSE	FALSE
Rv0613c	5	5	5	No Change	FALSE	FALSE
Rv0614	5	5	5	No Change	FALSE	FALSE
Rv0615	5	5	5	No Change	FALSE	FALSE
Rv0616c	5	5	5	No Change	FALSE	FALSE
Rv0617	5	5	5	No Change	FALSE	FALSE
Rv0618	5	1	5	No Change	FALSE	FALSE
Rv0619	5	2	5	No Change	TRUE	FALSE
Rv0620	5	2	5	No Change	FALSE	FALSE
Rv0621	5	5	5	No Change	FALSE	FALSE
Rv0622	5	5	5	No Change	TRUE	FALSE
Rv0623	5	5	5	No Change	FALSE	FALSE
Rv0624	5	5	5	No Change	FALSE	FALSE
Rv0625c	5	5	5	No Change	FALSE	FALSE
Rv0626	5	5	5	No Change	FALSE	FALSE
Rv0627	5	5	5	No Change	FALSE	FALSE
Rv0628c	5	5	5	No Change	FALSE	FALSE
Rv0629c	5	5	5	No Change	FALSE	FALSE
Rv0630c	5	5	5	No Change	FALSE	FALSE
Rv0631c	5	5	5	No Change	FALSE	FALSE
Rv0632c	5	5	5	No Change	FALSE	FALSE
Rv0633c	5	5	5	No Change	FALSE	FALSE
Rv0634A	5	5	5	No Change	FALSE	FALSE
Rv0634B	5	5	5	No Change	FALSE	FALSE
Rv0634c	5	5	5	No Change	FALSE	FALSE
Rv0635	5	5	5	No Change	FALSE	FALSE
Rv0636	5	5	5	No Change	FALSE	TRUE
Rv0637	5	5	5	No Change	FALSE	FALSE
Rv0638	5	5	5	No Change	FALSE	FALSE
Rv0639	5	5	5	No Change	FALSE	FALSE
Rv0640	5	5	5	No Change	FALSE	FALSE
Rv0641	5	5	5	No Change	FALSE	FALSE
Rv0642c	5	5	5	No Change	TRUE	FALSE
Rv0643c	5	5	5	No Change	FALSE	TRUE
Rv0644c	5	5	5	No Change	FALSE	FALSE
Rv0645c	5	5	5	No Change	FALSE	FALSE
Rv0646c	5	5	5	No Change	FALSE	FALSE
Rv0647c	5	5	5	No Change	FALSE	FALSE
Rv0648	5	5	5	No Change	FALSE	FALSE
Rv0649	5	5	5	No Change	FALSE	FALSE
Rv0650	5	5	5	No Change	FALSE	FALSE
Rv0651	5	5	5	No Change	FALSE	FALSE
Rv0652	5	5	5	No Change	FALSE	FALSE
Rv0653c	5	5	5	No Change	FALSE	FALSE
Rv0654	5	5	5	No Change	FALSE	FALSE
Rv0655	5	5	5	No Change	FALSE	TRUE
Rv0656c	5	5	5	No Change	FALSE	FALSE
Rv0657c	5	5	5	No Change	FALSE	FALSE
Rv0658c	5	5	5	No Change	FALSE	FALSE
Rv0659c	5	5	5	No Change	FALSE	FALSE
Rv0660c	5	5	5	No Change	FALSE	FALSE
Rv0661c	5	5	5	No Change	FALSE	FALSE
Rv0662c	5	5	5	No Change	FALSE	FALSE
Rv0663	5	5	5	No Change	FALSE	FALSE
Rv0664	5	5	5	No Change	FALSE	FALSE
Rv0665	5	5	5	No Change	FALSE	FALSE
Rv0667	5	5	5	No Change	FALSE	FALSE
Rv0668	5	5	5	No Change	FALSE	FALSE
Rv0669c	5	5	5	No Change	FALSE	FALSE
Rv0670	5	5	5	No Change	FALSE	FALSE
Rv0671	5	5	5	No Change	FALSE	FALSE
Rv0672	5	5	5	No Change	FALSE	FALSE
Rv0673	5	5	5	No Change	FALSE	FALSE
Rv0674	5	5	5	No Change	FALSE	FALSE
Rv0675	5	5	5	No Change	FALSE	FALSE
Rv0676c	5	5	5	No Change	FALSE	FALSE
Rv0677c	5	5	5	No Change	FALSE	FALSE
Rv0678	5	5	5	No Change	FALSE	FALSE
Rv0679c	5	5	5	No Change	FALSE	FALSE
Rv0680c	5	5	5	No Change	FALSE	FALSE
Rv0681	5	5	5	No Change	FALSE	FALSE
Rv0682	5	5	5	No Change	FALSE	FALSE
Rv0683	5	5	5	No Change	FALSE	FALSE
Rv0684	5	5	5	No Change	FALSE	FALSE
Rv0685	5	5	5	No Change	FALSE	FALSE
Rv0686	5	5	5	No Change	FALSE	FALSE
Rv0687	5	5	5	No Change	FALSE	TRUE
Rv0688	5	5	5	No Change	FALSE	FALSE
Rv0689c	5	5	5	No Change	FALSE	FALSE
Rv0690c	5	5	5	No Change	FALSE	FALSE
Rv0691c	5	5	5	No Change	FALSE	FALSE
Rv0692	5	5	5	No Change	FALSE	FALSE
Rv0693	5	5	5	No Change	FALSE	FALSE
Rv0694	5	5	5	No Change	FALSE	FALSE
Rv0695	5	5	5	No Change	FALSE	FALSE
Rv0696	5	5	5	No Change	FALSE	FALSE
Rv0697	5	5	5	No Change	FALSE	FALSE
Rv0698	5	5	5	No Change	FALSE	FALSE
Rv0699	5	5	5	No Change	FALSE	FALSE
Rv0700	5	5	5	No Change	FALSE	FALSE
Rv0701	5	5	5	No Change	FALSE	FALSE
Rv0702	5	5	5	No Change	FALSE	FALSE
Rv0703	5	5	5	No Change	FALSE	FALSE
Rv0704	5	5	5	No Change	FALSE	FALSE
Rv0705	5	5	5	No Change	FALSE	FALSE
Rv0706	5	5	5	No Change	FALSE	FALSE
Rv0707	5	5	5	No Change	FALSE	FALSE
Rv0708	5	5	5	No Change	FALSE	FALSE
Rv0709	5	5	5	No Change	FALSE	FALSE
Rv0710	5	5	5	No Change	FALSE	FALSE
Rv0711	5	5	5	No Change	FALSE	FALSE
Rv0712	5	5	5	No Change	TRUE	FALSE
Rv0713	5	5	5	No Change	FALSE	FALSE
Rv0714	5	5	5	No Change	FALSE	FALSE
Rv0715	5	5	5	No Change	FALSE	FALSE
Rv0716	5	5	5	No Change	FALSE	FALSE
Rv0717	5	5	5	No Change	FALSE	FALSE
Rv0718	5	5	5	No Change	FALSE	FALSE
Rv0719	5	5	5	No Change	FALSE	FALSE
Rv0720	5	5	5	No Change	FALSE	FALSE
Rv0721	5	5	5	No Change	FALSE	FALSE
Rv0722	5	5	5	No Change	FALSE	FALSE
Rv0723	5	5	5	No Change	FALSE	FALSE
Rv0724	5	5	5	No Change	FALSE	FALSE
Rv0724A	5	5	5	No Change	FALSE	FALSE
Rv0725c	5	5	5	No Change	FALSE	FALSE
Rv0726c	5	5	5	No Change	FALSE	FALSE
Rv0727c	5	5	5	No Change	TRUE	FALSE
Rv0728c	5	5	5	No Change	FALSE	FALSE
Rv0729	5	5	5	No Change	FALSE	FALSE
Rv0730	5	5	5	No Change	FALSE	FALSE
Rv0731c	5	5	5	No Change	FALSE	FALSE
Rv0732	5	5	5	No Change	FALSE	FALSE
Rv0733	5	5	5	No Change	FALSE	FALSE
Rv0734	5	5	5	No Change	FALSE	FALSE
Rv0735	5	5	5	No Change	FALSE	FALSE
Rv0736	5	5	5	No Change	FALSE	FALSE
Rv0737	5	5	5	No Change	FALSE	FALSE
Rv0738	5	5	5	No Change	FALSE	FALSE
Rv0739	5	5	5	No Change	FALSE	FALSE
Rv0740	5	5	5	No Change	FALSE	FALSE
Rv0741	5	5	5	No Change	FALSE	FALSE
Rv0742	5	5	5	No Change	FALSE	FALSE
Rv0743c	5	5	5	No Change	FALSE	FALSE
Rv0744c	5	5	5	No Change	FALSE	FALSE
Rv0745	5	5	5	No Change	FALSE	FALSE
Rv0746	5	5	5	No Change	FALSE	FALSE
Rv0747	5	5	5	No Change	FALSE	FALSE
Rv0748	5	5	5	No Change	FALSE	FALSE
Rv0749	5	5	5	No Change	FALSE	FALSE
Rv0749A	5	5	5	No Change	FALSE	FALSE
Rv0750	5	5	5	No Change	FALSE	FALSE
Rv0751c	5	5	5	No Change	FALSE	FALSE
Rv0752c	5	5	5	No Change	FALSE	FALSE
Rv0753c	5	5	5	No Change	FALSE	FALSE
Rv0754	5	5	5	No Change	FALSE	FALSE
Rv0755A	5	5	5	No Change	FALSE	FALSE
Rv0755c	5	5	5	No Change	FALSE	FALSE
Rv0756c	5	5	5	No Change	FALSE	FALSE
Rv0757	5	5	5	No Change	FALSE	FALSE
Rv0758	5	5	5	No Change	FALSE	FALSE
Rv0759c	5	5	5	No Change	FALSE	FALSE
Rv0760c	5	5	5	No Change	FALSE	FALSE
Rv0761c	5	5	5	No Change	FALSE	FALSE
Rv0762c	5	5	5	No Change	TRUE	FALSE
Rv0763c	5	5	5	No Change	FALSE	FALSE
Rv0764c	5	5	5	No Change	FALSE	FALSE
Rv0765c	5	5	5	No Change	FALSE	FALSE
Rv0766c	5	5	5	No Change	FALSE	FALSE
Rv0767c	5	5	5	No Change	FALSE	FALSE
Rv0768	5	5	5	No Change	FALSE	FALSE
Rv0769	5	5	5	No Change	FALSE	FALSE
Rv0770	5	5	5	No Change	FALSE	FALSE
Rv0771	5	5	5	No Change	FALSE	FALSE
Rv0772	5	5	5	No Change	FALSE	FALSE
Rv0773c	5	5	5	No Change	FALSE	FALSE
Rv0774c	5	5	5	No Change	FALSE	FALSE
Rv0775	5	5	5	No Change	FALSE	FALSE
Rv0776c	5	5	5	No Change	FALSE	FALSE
Rv0777	5	5	5	No Change	FALSE	FALSE
Rv0778	5	5	5	No Change	FALSE	FALSE
Rv0779c	5	5	5	No Change	FALSE	FALSE
Rv0780	5	5	5	No Change	FALSE	FALSE
Rv0781	5	5	5	No Change	FALSE	FALSE
Rv0782	5	5	5	No Change	FALSE	FALSE
Rv0783c	5	5	5	No Change	FALSE	FALSE
Rv0784	5	5	5	No Change	TRUE	FALSE
Rv0785	5	5	5	No Change	FALSE	FALSE
Rv0786c	5	5	5	No Change	FALSE	FALSE
Rv0787	5	5	5	No Change	FALSE	FALSE
Rv0787A	5	5	5	No Change	FALSE	FALSE
Rv0788	5	5	5	No Change	FALSE	FALSE
Rv0789c	5	5	5	No Change	FALSE	FALSE
Rv0790c	5	5	5	No Change	FALSE	FALSE
Rv0791c	5	5	5	No Change	FALSE	FALSE
Rv0792c	5	5	5	No Change	FALSE	FALSE
Rv0793	5	5	5	No Change	FALSE	FALSE
Rv0794c	5	5	5	No Change	FALSE	FALSE
Rv0795	5	5	5	No Change	FALSE	FALSE
Rv0796	5	5	5	No Change	FALSE	FALSE
Rv0797	5	5	5	No Change	FALSE	FALSE
Rv0798c	5	5	5	No Change	FALSE	FALSE
Rv0799c	5	5	5	No Change	FALSE	FALSE
Rv0800	5	5	5	No Change	FALSE	FALSE
Rv0801	5	5	5	No Change	FALSE	FALSE
Rv0802c	5	5	5	No Change	FALSE	FALSE
Rv0803	5	5	5	No Change	FALSE	FALSE
Rv0804	5	5	5	No Change	FALSE	FALSE
Rv0805	5	5	5	No Change	FALSE	FALSE
Rv0806c	1	5	5	No Change	TRUE	FALSE
Rv0807	5	5	5	No Change	FALSE	FALSE
Rv0808	5	5	5	No Change	FALSE	FALSE
Rv0809	5	5	5	No Change	FALSE	FALSE
Rv0810c	5	5	5	No Change	FALSE	FALSE
Rv0811c	5	5	5	No Change	FALSE	FALSE
Rv0812	5	5	5	No Change	FALSE	FALSE
Rv0813c	5	5	5	No Change	FALSE	FALSE
Rv0814c	5	5	5	No Change	FALSE	FALSE
Rv0815c	5	5	5	No Change	FALSE	FALSE
Rv0816c	5	5	5	No Change	FALSE	FALSE
Rv0817c	5	5	5	No Change	FALSE	FALSE
Rv0818	5	5	5	No Change	FALSE	FALSE
Rv0819	5	5	5	No Change	FALSE	FALSE
Rv0820	5	5	5	No Change	FALSE	FALSE
Rv0821c	5	5	5	No Change	FALSE	FALSE
Rv0822c	5	5	5	No Change	FALSE	FALSE
Rv0823c	5	5	5	No Change	FALSE	FALSE
Rv0824c	5	5	5	No Change	FALSE	FALSE
Rv0825c	5	5	5	No Change	FALSE	FALSE
Rv0826	5	5	5	No Change	FALSE	FALSE
Rv0827c	5	5	5	No Change	FALSE	FALSE
Rv0828c	5	5	5	No Change	FALSE	FALSE
Rv0829	5	5	5	No Change	FALSE	FALSE
Rv0830	5	5	5	No Change	FALSE	FALSE
Rv0831c	5	5	5	No Change	FALSE	FALSE
Rv0832	5	5	5	No Change	FALSE	FALSE
Rv0833	5	5	5	No Change	TRUE	FALSE
Rv0834c	5	5	5	No Change	FALSE	FALSE
Rv0835	5	5	5	No Change	FALSE	FALSE
Rv0836c	5	5	5	No Change	FALSE	FALSE
Rv0837c	5	5	5	No Change	FALSE	FALSE
Rv0838	5	5	5	No Change	FALSE	FALSE
Rv0839	5	5	5	No Change	FALSE	FALSE
Rv0840c	5	5	5	No Change	FALSE	FALSE
Rv0841	5	5	5	No Change	FALSE	FALSE
Rv0842	5	5	5	No Change	FALSE	FALSE
Rv0843	5	5	5	No Change	FALSE	FALSE
Rv0844c	5	5	5	No Change	FALSE	FALSE
Rv0845	5	5	5	No Change	FALSE	FALSE
Rv0846c	5	5	5	No Change	FALSE	FALSE
Rv0847	5	5	5	No Change	FALSE	FALSE
Rv0848	5	5	5	No Change	FALSE	FALSE
Rv0849	5	5	5	No Change	FALSE	FALSE
Rv0850	5	5	5	No Change	FALSE	FALSE
Rv0851c	5	5	5	No Change	FALSE	FALSE
Rv0852	5	5	5	No Change	FALSE	FALSE
Rv0853c	5	5	5	No Change	FALSE	FALSE
Rv0854	5	5	5	No Change	FALSE	FALSE
Rv0855	5	5	5	No Change	FALSE	FALSE
Rv0856	5	5	5	No Change	FALSE	FALSE
Rv0857	5	5	5	No Change	FALSE	FALSE
Rv0858c	5	5	5	No Change	FALSE	FALSE
Rv0859	5	5	5	No Change	FALSE	FALSE
Rv0860	1	5	5	No Change	TRUE	FALSE
Rv0861c	2	2	5	CE	TRUE	FALSE
Rv0862c	1	2	5	CE	TRUE	FALSE
Rv0863	5	5	5	No Change	FALSE	FALSE
Rv0864	5	5	5	No Change	FALSE	FALSE
Rv0865	5	5	5	No Change	FALSE	FALSE
Rv0866	5	5	5	No Change	FALSE	FALSE
Rv0867c	5	5	5	No Change	FALSE	FALSE
Rv0868c	5	5	5	No Change	FALSE	FALSE
Rv0869c	5	5	5	No Change	FALSE	FALSE
Rv0870c	5	5	5	No Change	FALSE	FALSE
Rv0871	5	5	5	No Change	FALSE	FALSE
Rv0872c	5	5	5	No Change	FALSE	FALSE
Rv0873	5	5	5	No Change	FALSE	FALSE
Rv0874c	1	5	5	No Change	FALSE	FALSE
Rv0875c	2	2	5	CE	TRUE	FALSE
Rv0876c	1	2	5	CE	TRUE	FALSE
Rv0877	5	5	5	No Change	FALSE	FALSE
Rv0878c	5	5	5	No Change	FALSE	FALSE
Rv0879c	5	5	5	No Change	FALSE	FALSE
Rv0880	5	5	5	No Change	FALSE	FALSE
Rv0881	5	5	5	No Change	FALSE	FALSE
Rv0882	5	5	5	No Change	FALSE	FALSE
Rv0883c	5	5	5	No Change	FALSE	FALSE
Rv0884c	5	5	5	No Change	FALSE	FALSE
Rv0885	5	5	5	No Change	FALSE	FALSE
Rv0886	5	5	5	No Change	FALSE	FALSE
Rv0887c	5	5	5	No Change	FALSE	FALSE
Rv0888	5	5	5	No Change	FALSE	FALSE
Rv0889c	5	5	5	No Change	FALSE	FALSE
Rv0890c	5	5	5	No Change	FALSE	FALSE
Rv0891c	5	5	5	No Change	FALSE	FALSE
Rv0892	5	5	5	No Change	FALSE	FALSE
Rv0893c	5	5	5	No Change	FALSE	FALSE
Rv0894	5	5	5	No Change	FALSE	FALSE
Rv0895	5	5	5	No Change	FALSE	FALSE
Rv0896	2	2	5	CE	TRUE	FALSE
Rv0897c	1	1	5	DCE	FALSE	FALSE
Rv0898c	5	5	5	No Change	FALSE	FALSE
Rv0899	5	5	5	No Change	FALSE	FALSE
Rv0900	5	5	5	No Change	FALSE	FALSE
Rv0901	5	5	5	No Change	FALSE	FALSE
Rv0902c	5	5	5	No Change	FALSE	FALSE
Rv0903c	5	5	5	No Change	FALSE	FALSE
Rv0904c	5	5	5	No Change	FALSE	FALSE
Rv0905	5	5	5	No Change	FALSE	FALSE
Rv0906	5	5	5	No Change	FALSE	FALSE
Rv0907	5	5	5	No Change	TRUE	FALSE
Rv0908	5	5	5	No Change	FALSE	FALSE
Rv0909	5	5	5	No Change	FALSE	FALSE
Rv0910	5	5	5	No Change	TRUE	FALSE
Rv0911	5	5	5	No Change	FALSE	FALSE
Rv0912	5	5	5	No Change	FALSE	FALSE
Rv0913c	5	5	5	No Change	FALSE	FALSE
Rv0914c	5	5	5	No Change	FALSE	FALSE
Rv0915c	5	5	5	No Change	FALSE	FALSE
Rv0916c	5	5	5	No Change	FALSE	FALSE
Rv0917	5	5	5	No Change	FALSE	FALSE
Rv0918	5	5	5	No Change	FALSE	FALSE
Rv0919	5	5	5	No Change	FALSE	FALSE
Rv0920c	5	5	5	No Change	FALSE	FALSE
Rv0921	5	5	5	No Change	FALSE	FALSE
Rv0922	5	5	5	No Change	FALSE	FALSE
Rv0923c	5	5	5	No Change	TRUE	FALSE
Rv0924c	5	5	5	No Change	FALSE	FALSE
Rv0925c	5	5	5	No Change	FALSE	FALSE
Rv0926c	5	5	5	No Change	TRUE	FALSE
Rv0927c	5	5	5	No Change	FALSE	FALSE
Rv0928	5	5	5	No Change	FALSE	FALSE
Rv0929	5	5	5	No Change	FALSE	FALSE
Rv0930	5	5	5	No Change	FALSE	FALSE
Rv0931c	5	5	5	No Change	FALSE	FALSE
Rv0932c	5	5	5	No Change	FALSE	FALSE
Rv0933	5	5	5	No Change	FALSE	FALSE
Rv0934	5	5	5	No Change	FALSE	FALSE
Rv0935	5	5	5	No Change	FALSE	FALSE
Rv0936	5	5	5	No Change	FALSE	FALSE
Rv0937c	5	5	5	No Change	FALSE	FALSE
Rv0938	5	5	5	No Change	FALSE	FALSE
Rv0939	5	5	5	No Change	FALSE	FALSE
Rv0940c	5	5	5	No Change	FALSE	FALSE
Rv0941c	5	5	5	No Change	FALSE	FALSE
Rv0942	5	5	5	No Change	FALSE	FALSE
Rv0943c	5	5	5	No Change	FALSE	FALSE
Rv0944	5	5	5	No Change	FALSE	FALSE
Rv0945	5	5	5	No Change	FALSE	FALSE
Rv0946c	5	5	5	No Change	TRUE	FALSE
Rv0948c	5	5	5	No Change	FALSE	FALSE
Rv0949	5	5	5	No Change	TRUE	FALSE
Rv0950c	5	5	5	No Change	TRUE	TRUE
Rv0951	5	5	5	No Change	FALSE	FALSE
Rv0952	5	5	5	No Change	FALSE	FALSE
Rv0953c	5	5	5	No Change	FALSE	FALSE
Rv0954	2	2	5	CE	FALSE	FALSE
Rv0955	2	2	5	CE	TRUE	FALSE
Rv0956	5	5	5	No Change	FALSE	FALSE
Rv0957	5	5	5	No Change	FALSE	FALSE
Rv0958	5	5	5	No Change	FALSE	FALSE
Rv0959	5	5	5	No Change	FALSE	FALSE
Rv0960	5	5	5	No Change	FALSE	FALSE
Rv0961	5	5	5	No Change	FALSE	FALSE
Rv0962c	5	5	5	No Change	FALSE	FALSE
Rv0963c	5	5	5	No Change	FALSE	FALSE
Rv0964c	5	5	5	No Change	FALSE	FALSE
Rv0965c	5	5	5	No Change	FALSE	FALSE
Rv0966c	5	5	5	No Change	TRUE	FALSE
Rv0967	5	5	5	No Change	FALSE	FALSE
Rv0968	5	5	5	No Change	FALSE	FALSE
Rv0969	5	5	5	No Change	FALSE	FALSE
Rv0970	5	5	5	No Change	FALSE	FALSE
Rv0971c	5	5	5	No Change	FALSE	FALSE
Rv0972c	5	5	5	No Change	FALSE	FALSE
Rv0973c	5	5	5	No Change	FALSE	FALSE
Rv0974c	5	5	5	No Change	FALSE	FALSE
Rv0975c	5	5	5	No Change	FALSE	FALSE
Rv0976c	5	5	5	No Change	FALSE	FALSE
Rv0977	5	5	5	No Change	FALSE	FALSE
Rv0978c	5	5	5	No Change	FALSE	FALSE
Rv0979A	5	5	5	No Change	FALSE	FALSE
Rv0979c	5	5	5	No Change	FALSE	FALSE
Rv0980c	5	5	5	No Change	FALSE	FALSE
Rv0981	5	5	5	No Change	TRUE	FALSE
Rv0982	5	5	5	No Change	FALSE	FALSE
Rv0983	5	5	5	No Change	TRUE	FALSE
Rv0984	5	5	5	No Change	FALSE	FALSE
Rv0985c	5	5	5	No Change	FALSE	FALSE
Rv0986	5	5	5	No Change	FALSE	FALSE
Rv0987	5	5	5	No Change	FALSE	FALSE
Rv0988	5	5	5	No Change	FALSE	FALSE
Rv0989c	5	5	5	No Change	FALSE	FALSE
Rv0990c	5	5	5	No Change	FALSE	FALSE
Rv0991c	5	5	5	No Change	FALSE	FALSE
Rv0992c	5	5	5	No Change	FALSE	FALSE
Rv0993	5	5	5	No Change	FALSE	FALSE
Rv0994	5	5	5	No Change	TRUE	FALSE
Rv0995	5	5	5	No Change	FALSE	FALSE
Rv0996	5	5	5	No Change	FALSE	FALSE
Rv0997	5	5	5	No Change	FALSE	FALSE
Rv0998	5	5	5	No Change	TRUE	FALSE
Rv0999	5	5	5	No Change	FALSE	FALSE
Rv1000c	5	5	5	No Change	FALSE	FALSE
Rv1001	5	5	5	No Change	FALSE	FALSE
Rv1002c	5	5	5	No Change	FALSE	FALSE
Rv1003	5	5	5	No Change	FALSE	FALSE
Rv1004c	5	5	5	No Change	FALSE	FALSE
Rv1005c	5	5	5	No Change	FALSE	FALSE
Rv1006	1	5	5	No Change	FALSE	FALSE
Rv1007c	5	5	5	No Change	FALSE	FALSE
Rv1008	5	5	5	No Change	FALSE	FALSE
Rv1009	5	5	5	No Change	FALSE	FALSE
Rv1010	5	5	5	No Change	TRUE	FALSE
Rv1011	5	5	5	No Change	FALSE	FALSE
Rv1012	5	5	5	No Change	FALSE	FALSE
Rv1013	5	5	5	No Change	FALSE	TRUE
Rv1014c	5	5	5	No Change	FALSE	FALSE
Rv1015c	5	5	5	No Change	FALSE	FALSE
Rv1016c	5	5	5	No Change	FALSE	FALSE
Rv1017c	5	5	5	No Change	FALSE	FALSE
Rv1018c	5	5	5	No Change	FALSE	FALSE
Rv1019	5	5	5	No Change	FALSE	FALSE
Rv1020	5	5	5	No Change	FALSE	FALSE
Rv1021	5	5	5	No Change	FALSE	TRUE
Rv1022	5	5	5	No Change	FALSE	FALSE
Rv1023	5	5	5	No Change	FALSE	FALSE
Rv1024	5	5	5	No Change	FALSE	FALSE
Rv1025	5	5	5	No Change	FALSE	FALSE
Rv1026	5	5	5	No Change	FALSE	FALSE
Rv1027c	5	5	5	No Change	FALSE	FALSE
Rv1028A	5	5	5	No Change	FALSE	TRUE
Rv1028c	5	5	5	No Change	FALSE	TRUE
Rv1029	5	5	5	No Change	FALSE	FALSE
Rv1030	5	5	5	No Change	FALSE	FALSE
Rv1031	5	5	5	No Change	FALSE	FALSE
Rv1032c	5	5	5	No Change	FALSE	FALSE
Rv1033c	5	5	5	No Change	FALSE	FALSE
Rv1034c	5	5	5	No Change	FALSE	FALSE
Rv1035c	5	5	5	No Change	FALSE	FALSE
Rv1036c	5	5	5	No Change	FALSE	FALSE
Rv1037c	5	5	5	No Change	FALSE	FALSE
Rv1038c	5	5	5	No Change	FALSE	FALSE
Rv1039c	5	5	5	No Change	FALSE	FALSE
Rv1040c	5	5	5	No Change	FALSE	FALSE
Rv1041c	5	5	5	No Change	FALSE	FALSE
Rv1042c	5	5	5	No Change	FALSE	FALSE
Rv1043c	5	5	5	No Change	FALSE	FALSE
Rv1044	5	5	5	No Change	FALSE	FALSE
Rv1045	5	5	5	No Change	FALSE	FALSE
Rv1046c	5	5	5	No Change	FALSE	FALSE
Rv1047	5	5	5	No Change	FALSE	FALSE
Rv1048c	5	5	5	No Change	FALSE	FALSE
Rv1049	5	5	5	No Change	FALSE	FALSE
Rv1050	5	5	5	No Change	FALSE	FALSE
Rv1051c	5	5	5	No Change	FALSE	FALSE
Rv1052	5	5	5	No Change	FALSE	FALSE
Rv1053c	5	5	5	No Change	FALSE	FALSE
Rv1054	5	5	5	No Change	FALSE	FALSE
Rv1055	5	5	5	No Change	FALSE	FALSE
Rv1056	5	5	5	No Change	FALSE	FALSE
Rv1057	5	5	5	No Change	FALSE	FALSE
Rv1058	5	1	5	No Change	TRUE	FALSE
Rv1059	5	2	5	No Change	TRUE	FALSE
Rv1060	5	2	5	No Change	FALSE	FALSE
Rv1061	5	1	5	No Change	FALSE	FALSE
Rv1062	5	5	5	No Change	FALSE	FALSE
Rv1063c	5	5	5	No Change	FALSE	FALSE
Rv1064c	5	5	5	No Change	FALSE	FALSE
Rv1065	5	5	5	No Change	TRUE	FALSE
Rv1066	5	5	5	No Change	FALSE	FALSE
Rv1067c	5	5	5	No Change	FALSE	FALSE
Rv1068c	5	5	5	No Change	FALSE	FALSE
Rv1069c	5	5	5	No Change	FALSE	FALSE
Rv1070c	5	5	5	No Change	FALSE	FALSE
Rv1071c	5	5	5	No Change	FALSE	FALSE
Rv1072	5	5	5	No Change	FALSE	FALSE
Rv1073	5	5	5	No Change	FALSE	FALSE
Rv1074c	5	5	5	No Change	FALSE	FALSE
Rv1075c	5	5	5	No Change	FALSE	FALSE
Rv1076	5	5	5	No Change	FALSE	FALSE
Rv1077	5	5	5	No Change	FALSE	FALSE
Rv1078	5	5	5	No Change	TRUE	FALSE
Rv1079	5	2	2	CE	FALSE	FALSE
Rv1080c	5	2	2	CE	TRUE	FALSE
Rv1081c	5	2	2	CE	FALSE	FALSE
Rv1082	5	5	2	No Change	FALSE	FALSE
Rv1083	5	5	2	No Change	FALSE	FALSE
Rv1084	5	5	2	No Change	FALSE	FALSE
Rv1085c	5	5	2	No Change	FALSE	FALSE
Rv1086	5	5	2	No Change	TRUE	FALSE
Rv1087	5	5	2	No Change	FALSE	FALSE
Rv1087A	5	5	5	No Change	FALSE	FALSE
Rv1088	5	5	5	No Change	FALSE	FALSE
Rv1089	5	5	5	No Change	FALSE	FALSE
Rv1089A	5	5	5	No Change	FALSE	FALSE
Rv1090	5	5	5	No Change	FALSE	FALSE
Rv1091	5	5	5	No Change	FALSE	FALSE
Rv1092c	5	5	5	No Change	FALSE	TRUE
Rv1093	5	5	5	No Change	FALSE	FALSE
Rv1094	5	5	5	No Change	FALSE	FALSE
Rv1095	5	5	5	No Change	FALSE	FALSE
Rv1096	5	5	5	No Change	TRUE	FALSE
Rv1097c	5	5	5	No Change	FALSE	FALSE
Rv1098c	5	5	5	No Change	FALSE	FALSE
Rv1099c	5	5	5	No Change	TRUE	TRUE
Rv1100	5	5	5	No Change	FALSE	FALSE
Rv1101c	5	5	5	No Change	FALSE	FALSE
Rv1102c	5	5	5	No Change	FALSE	FALSE
Rv1103c	5	5	5	No Change	FALSE	FALSE
Rv1104	5	5	5	No Change	FALSE	FALSE
Rv1105	5	5	5	No Change	FALSE	FALSE
Rv1106c	5	5	5	No Change	FALSE	FALSE
Rv1107c	5	5	5	No Change	FALSE	FALSE
Rv1108c	5	5	5	No Change	FALSE	FALSE
Rv1109c	5	5	5	No Change	FALSE	TRUE
Rv1110	5	5	5	No Change	FALSE	FALSE
Rv1111c	5	5	5	No Change	FALSE	TRUE
Rv1112	5	5	5	No Change	TRUE	FALSE
Rv1113	5	5	5	No Change	FALSE	FALSE
Rv1114	5	5	5	No Change	FALSE	FALSE
Rv1115	5	5	5	No Change	FALSE	FALSE
Rv1116	5	5	5	No Change	FALSE	FALSE
Rv1116A	5	5	5	No Change	FALSE	FALSE
Rv1117	5	5	5	No Change	FALSE	FALSE
Rv1118c	5	5	5	No Change	FALSE	FALSE
Rv1119c	5	5	5	No Change	FALSE	FALSE
Rv1120c	5	5	5	No Change	FALSE	FALSE
Rv1121	5	5	5	No Change	FALSE	FALSE
Rv1122	5	5	5	No Change	FALSE	FALSE
Rv1123c	5	5	5	No Change	FALSE	FALSE
Rv1124	5	5	5	No Change	FALSE	FALSE
Rv1125	5	5	5	No Change	FALSE	FALSE
Rv1126c	5	5	5	No Change	FALSE	FALSE
Rv1127c	1	5	5	No Change	TRUE	FALSE
Rv1128c	1	5	5	No Change	FALSE	FALSE
Rv1129c	1	5	5	No Change	FALSE	FALSE
Rv1130	2	2	5	CE	TRUE	FALSE
Rv1131	2	2	5	CE	TRUE	FALSE
Rv1132	5	5	5	No Change	FALSE	FALSE
Rv1133c	5	5	5	No Change	FALSE	FALSE
Rv1134	5	5	5	No Change	FALSE	FALSE
Rv1135A	5	5	5	No Change	FALSE	FALSE
Rv1135c	5	5	5	No Change	FALSE	FALSE
Rv1136	5	5	5	No Change	FALSE	FALSE
Rv1137c	5	5	5	No Change	FALSE	FALSE
Rv1138c	5	5	5	No Change	FALSE	FALSE
Rv1139c	5	5	5	No Change	FALSE	FALSE
Rv1140	5	5	5	No Change	FALSE	FALSE
Rv1141c	5	5	5	No Change	FALSE	FALSE
Rv1142c	5	5	5	No Change	FALSE	FALSE
Rv1143	5	5	5	No Change	FALSE	FALSE
Rv1144	5	5	5	No Change	FALSE	FALSE
Rv1145	5	5	5	No Change	FALSE	FALSE
Rv1146	5	5	5	No Change	FALSE	FALSE
Rv1147	5	5	5	No Change	FALSE	FALSE
Rv1148c	5	5	5	No Change	FALSE	FALSE
Rv1149	5	5	5	No Change	FALSE	FALSE
Rv1151c	5	5	5	No Change	FALSE	FALSE
Rv1152	5	5	5	No Change	FALSE	FALSE
Rv1153c	5	5	5	No Change	FALSE	FALSE
Rv1154c	5	5	5	No Change	FALSE	FALSE
Rv1155	5	5	5	No Change	FALSE	FALSE
Rv1156	5	5	5	No Change	FALSE	FALSE
Rv1157c	5	5	5	No Change	FALSE	FALSE
Rv1158c	1	2	5	CE	FALSE	FALSE
Rv1159	2	2	5	CE	TRUE	FALSE
Rv1159A	1	1	5	DCE	FALSE	FALSE
Rv1160	5	5	5	No Change	FALSE	FALSE
Rv1161	5	5	5	No Change	FALSE	FALSE
Rv1162	5	5	5	No Change	FALSE	FALSE
Rv1163	5	5	5	No Change	FALSE	FALSE
Rv1164	5	5	5	No Change	FALSE	FALSE
Rv1165	5	5	5	No Change	FALSE	FALSE
Rv1166	5	5	5	No Change	FALSE	FALSE
Rv1167c	5	5	5	No Change	FALSE	FALSE
Rv1168c	5	5	5	No Change	FALSE	FALSE
Rv1169c	5	5	5	No Change	FALSE	FALSE
Rv1170	5	5	5	No Change	TRUE	FALSE
Rv1171	5	5	5	No Change	FALSE	FALSE
Rv1172c	5	5	5	No Change	FALSE	FALSE
Rv1173	5	5	5	No Change	TRUE	FALSE
Rv1174c	5	5	5	No Change	FALSE	FALSE
Rv1175c	5	5	5	No Change	FALSE	FALSE
Rv1176c	5	5	5	No Change	FALSE	FALSE
Rv1177	5	5	5	No Change	FALSE	FALSE
Rv1178	5	5	5	No Change	TRUE	FALSE
Rv1179c	5	5	5	No Change	FALSE	FALSE
Rv1180	5	5	5	No Change	FALSE	FALSE
Rv1181	5	5	5	No Change	FALSE	FALSE
Rv1182	5	5	5	No Change	FALSE	FALSE
Rv1183	5	5	5	No Change	FALSE	TRUE
Rv1184c	5	5	5	No Change	FALSE	FALSE
Rv1185c	5	5	5	No Change	FALSE	FALSE
Rv1186c	5	5	5	No Change	FALSE	FALSE
Rv1187	5	5	5	No Change	FALSE	FALSE
Rv1188	5	5	5	No Change	FALSE	FALSE
Rv1189	5	5	5	No Change	FALSE	FALSE
Rv1190	5	5	5	No Change	FALSE	FALSE
Rv1191	5	5	5	No Change	FALSE	FALSE
Rv1192	5	5	5	No Change	FALSE	TRUE
Rv1193	5	5	5	No Change	TRUE	FALSE
Rv1194c	5	5	5	No Change	FALSE	FALSE
Rv1195	5	5	5	No Change	FALSE	FALSE
Rv1196	5	5	5	No Change	FALSE	FALSE
Rv1197	5	5	5	No Change	FALSE	FALSE
Rv1198	5	5	5	No Change	FALSE	FALSE
Rv1199c	5	5	5	No Change	FALSE	FALSE
Rv1200	5	5	5	No Change	FALSE	FALSE
Rv1201c	5	5	5	No Change	FALSE	FALSE
Rv1202	5	5	5	No Change	FALSE	FALSE
Rv1203c	5	5	5	No Change	FALSE	FALSE
Rv1204c	5	5	5	No Change	FALSE	FALSE
Rv1205	5	5	5	No Change	FALSE	FALSE
Rv1206	5	5	5	No Change	FALSE	FALSE
Rv1207	5	5	5	No Change	FALSE	FALSE
Rv1208	5	5	5	No Change	FALSE	FALSE
Rv1209	5	5	5	No Change	FALSE	FALSE
Rv1210	5	5	5	No Change	FALSE	FALSE
Rv1211	5	5	5	No Change	FALSE	TRUE
Rv1212c	5	5	5	No Change	FALSE	FALSE
Rv1213	5	5	5	No Change	FALSE	FALSE
Rv1214c	5	5	5	No Change	FALSE	FALSE
Rv1215c	5	5	5	No Change	FALSE	FALSE
Rv1216c	5	5	5	No Change	FALSE	FALSE
Rv1217c	5	5	5	No Change	FALSE	FALSE
Rv1218c	5	5	5	No Change	FALSE	FALSE
Rv1219c	5	5	5	No Change	FALSE	FALSE
Rv1220c	5	5	5	No Change	TRUE	FALSE
Rv1221	5	5	5	No Change	FALSE	FALSE
Rv1222	5	5	5	No Change	FALSE	FALSE
Rv1223	5	5	5	No Change	FALSE	FALSE
Rv1224	5	5	5	No Change	FALSE	TRUE
Rv1225c	5	5	5	No Change	FALSE	FALSE
Rv1226c	5	5	5	No Change	FALSE	FALSE
Rv1227c	5	5	5	No Change	FALSE	FALSE
Rv1228	5	5	5	No Change	FALSE	FALSE
Rv1229c	5	5	5	No Change	FALSE	FALSE
Rv1230c	5	5	5	No Change	FALSE	FALSE
Rv1231c	5	5	5	No Change	FALSE	FALSE
Rv1232c	5	5	5	No Change	FALSE	FALSE
Rv1233c	5	5	5	No Change	FALSE	FALSE
Rv1234	5	5	5	No Change	FALSE	FALSE
Rv1235	5	5	5	No Change	FALSE	TRUE
Rv1236	5	5	5	No Change	TRUE	TRUE
Rv1237	5	5	5	No Change	FALSE	TRUE
Rv1238	5	5	5	No Change	TRUE	TRUE
Rv1239c	5	5	5	No Change	FALSE	FALSE
Rv1240	5	5	5	No Change	FALSE	FALSE
Rv1241	5	5	5	No Change	FALSE	FALSE
Rv1242	5	5	5	No Change	FALSE	FALSE
Rv1243c	5	5	5	No Change	FALSE	FALSE
Rv1244	5	5	5	No Change	FALSE	TRUE
Rv1245c	5	5	5	No Change	FALSE	FALSE
Rv1246c	5	5	5	No Change	FALSE	FALSE
Rv1247c	5	5	5	No Change	FALSE	FALSE
Rv1248c	5	5	5	No Change	FALSE	FALSE
Rv1249c	5	5	5	No Change	FALSE	FALSE
Rv1250	5	5	5	No Change	FALSE	FALSE
Rv1251c	5	5	5	No Change	FALSE	FALSE
Rv1252c	5	5	5	No Change	FALSE	FALSE
Rv1253	5	5	5	No Change	FALSE	FALSE
Rv1254	5	5	5	No Change	FALSE	FALSE
Rv1255c	5	5	5	No Change	FALSE	FALSE
Rv1256c	5	5	5	No Change	FALSE	FALSE
Rv1257c	5	5	5	No Change	FALSE	FALSE
Rv1258c	5	5	5	No Change	FALSE	FALSE
Rv1259	5	5	5	No Change	FALSE	FALSE
Rv1260	5	5	5	No Change	FALSE	FALSE
Rv1261c	5	5	5	No Change	FALSE	FALSE
Rv1262c	5	5	5	No Change	FALSE	FALSE
Rv1263	5	5	5	No Change	FALSE	FALSE
Rv1264	5	5	5	No Change	FALSE	FALSE
Rv1265	5	5	5	No Change	FALSE	FALSE
Rv1266c	5	5	5	No Change	FALSE	FALSE
Rv1267c	5	5	5	No Change	FALSE	FALSE
Rv1268c	5	5	5	No Change	FALSE	FALSE
Rv1269c	5	5	5	No Change	FALSE	FALSE
Rv1270c	5	5	5	No Change	FALSE	FALSE
Rv1271c	5	5	5	No Change	FALSE	FALSE
Rv1272c	1	1	5	DCE	TRUE	TRUE
Rv1273c	2	2	5	CE	TRUE	FALSE
Rv1274	5	1	5	No Change	FALSE	FALSE
Rv1275	5	5	5	No Change	FALSE	FALSE
Rv1276c	5	5	5	No Change	FALSE	FALSE
Rv1277	5	5	5	No Change	FALSE	FALSE
Rv1278	5	5	5	No Change	FALSE	FALSE
Rv1279	5	5	5	No Change	FALSE	FALSE
Rv1280c	5	5	5	No Change	FALSE	FALSE
Rv1281c	5	5	5	No Change	FALSE	FALSE
Rv1282c	5	5	5	No Change	FALSE	FALSE
Rv1283c	5	5	5	No Change	FALSE	FALSE
Rv1284	5	5	5	No Change	FALSE	TRUE
Rv1285	5	5	5	No Change	TRUE	FALSE
Rv1286	5	1	5	No Change	TRUE	FALSE
Rv1287	5	2	5	No Change	FALSE	FALSE
Rv1288	5	5	5	No Change	FALSE	FALSE
Rv1289	5	5	5	No Change	FALSE	FALSE
Rv1290A	5	5	5	No Change	FALSE	FALSE
Rv1290c	5	5	5	No Change	FALSE	FALSE
Rv1291c	5	5	5	No Change	FALSE	FALSE
Rv1292	5	5	5	No Change	FALSE	FALSE
Rv1293	5	5	5	No Change	FALSE	FALSE
Rv1294	5	5	5	No Change	FALSE	FALSE
Rv1295	5	5	5	No Change	FALSE	FALSE
Rv1296	5	5	5	No Change	FALSE	FALSE
Rv1297	5	5	5	No Change	FALSE	FALSE
Rv1298	5	5	5	No Change	TRUE	FALSE
Rv1299	5	5	5	No Change	FALSE	FALSE
Rv1300	5	5	5	No Change	FALSE	FALSE
Rv1301	5	5	5	No Change	FALSE	FALSE
Rv1302	5	5	5	No Change	FALSE	FALSE
Rv1303	5	5	5	No Change	FALSE	FALSE
Rv1304	5	5	5	No Change	FALSE	TRUE
Rv1305	5	5	5	No Change	FALSE	FALSE
Rv1306	5	5	5	No Change	FALSE	FALSE
Rv1307	5	5	5	No Change	FALSE	FALSE
Rv1308	5	5	5	No Change	FALSE	FALSE
Rv1309	5	5	5	No Change	FALSE	FALSE
Rv1310	5	5	5	No Change	FALSE	FALSE
Rv1311	5	5	5	No Change	FALSE	FALSE
Rv1312	5	5	5	No Change	FALSE	FALSE
Rv1313c	5	5	5	No Change	FALSE	FALSE
Rv1314c	5	5	5	No Change	FALSE	FALSE
Rv1315	5	5	5	No Change	FALSE	FALSE
Rv1316c	5	5	5	No Change	FALSE	FALSE
Rv1317c	5	5	5	No Change	FALSE	FALSE
Rv1318c	5	5	5	No Change	FALSE	FALSE
Rv1319c	5	5	5	No Change	FALSE	FALSE
Rv1320c	5	5	5	No Change	FALSE	FALSE
Rv1321	5	5	5	No Change	FALSE	FALSE
Rv1322	5	5	5	No Change	FALSE	FALSE
Rv1322A	5	5	5	No Change	FALSE	FALSE
Rv1323	5	5	5	No Change	FALSE	TRUE
Rv1324	5	5	5	No Change	FALSE	FALSE
Rv1325c	5	5	5	No Change	TRUE	FALSE
Rv1326c	5	5	5	No Change	FALSE	FALSE
Rv1327c	5	5	5	No Change	FALSE	FALSE
Rv1328	5	5	5	No Change	FALSE	FALSE
Rv1329c	5	5	5	No Change	FALSE	FALSE
Rv1330c	5	5	5	No Change	FALSE	FALSE
Rv1331	5	5	5	No Change	FALSE	FALSE
Rv1332	5	5	5	No Change	FALSE	TRUE
Rv1333	5	5	5	No Change	TRUE	TRUE
Rv1334	5	5	5	No Change	FALSE	FALSE
Rv1335	5	5	5	No Change	FALSE	FALSE
Rv1336	5	5	5	No Change	FALSE	FALSE
Rv1337	5	5	5	No Change	TRUE	FALSE
Rv1338	5	5	5	No Change	FALSE	TRUE
Rv1339	2	2	5	CE	TRUE	FALSE
Rv1340	2	2	5	CE	TRUE	FALSE
Rv1341	1	2	5	CE	FALSE	FALSE
Rv1342c	5	2	5	No Change	FALSE	FALSE
Rv1343c	5	1	5	No Change	FALSE	FALSE
Rv1344	5	5	5	No Change	FALSE	FALSE
Rv1345	5	5	5	No Change	FALSE	FALSE
Rv1346	5	5	5	No Change	FALSE	FALSE
Rv1347c	5	5	5	No Change	FALSE	FALSE
Rv1348	5	5	5	No Change	TRUE	FALSE
Rv1349	5	5	5	No Change	TRUE	FALSE
Rv1350	5	5	5	No Change	FALSE	FALSE
Rv1351	5	5	5	No Change	FALSE	FALSE
Rv1352	5	5	5	No Change	FALSE	FALSE
Rv1353c	5	5	5	No Change	FALSE	FALSE
Rv1354c	5	5	5	No Change	FALSE	FALSE
Rv1355c	5	5	5	No Change	TRUE	FALSE
Rv1356c	5	5	5	No Change	FALSE	FALSE
Rv1357c	5	5	5	No Change	FALSE	FALSE
Rv1358	5	5	5	No Change	FALSE	FALSE
Rv1359	5	5	5	No Change	FALSE	FALSE
Rv1360	5	5	5	No Change	FALSE	FALSE
Rv1361c	5	5	5	No Change	FALSE	FALSE
Rv1362c	5	5	5	No Change	FALSE	FALSE
Rv1363c	5	5	5	No Change	FALSE	FALSE
Rv1364c	5	5	5	No Change	FALSE	FALSE
Rv1365c	5	5	5	No Change	FALSE	FALSE
Rv1366	5	5	5	No Change	FALSE	FALSE
Rv1367c	5	5	5	No Change	FALSE	FALSE
Rv1368	5	5	5	No Change	FALSE	FALSE
Rv1369c	5	5	5	No Change	FALSE	FALSE
Rv1370c	5	5	5	No Change	FALSE	FALSE
Rv1371	5	5	5	No Change	FALSE	FALSE
Rv1372	5	5	5	No Change	FALSE	FALSE
Rv1373	5	5	5	No Change	FALSE	FALSE
Rv1374c	5	5	5	No Change	FALSE	FALSE
Rv1375	5	5	5	No Change	FALSE	FALSE
Rv1376	5	5	5	No Change	FALSE	FALSE
Rv1377c	5	5	5	No Change	FALSE	FALSE
Rv1378c	5	5	5	No Change	FALSE	FALSE
Rv1379	5	5	5	No Change	FALSE	FALSE
Rv1380	5	5	5	No Change	FALSE	FALSE
Rv1381	5	5	5	No Change	FALSE	FALSE
Rv1382	5	5	5	No Change	FALSE	FALSE
Rv1383	5	5	5	No Change	FALSE	FALSE
Rv1384	5	5	5	No Change	FALSE	FALSE
Rv1385	5	5	5	No Change	FALSE	FALSE
Rv1386	5	5	5	No Change	FALSE	FALSE
Rv1387	5	5	5	No Change	FALSE	FALSE
Rv1388	5	5	5	No Change	FALSE	FALSE
Rv1389	5	5	5	No Change	FALSE	FALSE
Rv1390	5	5	5	No Change	FALSE	FALSE
Rv1391	5	5	5	No Change	FALSE	FALSE
Rv1392	5	5	5	No Change	FALSE	FALSE
Rv1393c	5	5	5	No Change	FALSE	FALSE
Rv1394c	5	5	5	No Change	FALSE	FALSE
Rv1395	5	5	5	No Change	FALSE	FALSE
Rv1396c	5	5	5	No Change	FALSE	FALSE
Rv1397c	5	5	5	No Change	FALSE	FALSE
Rv1398c	5	5	5	No Change	FALSE	FALSE
Rv1399c	5	5	5	No Change	FALSE	FALSE
Rv1400c	5	5	5	No Change	TRUE	FALSE
Rv1401	5	5	5	No Change	FALSE	FALSE
Rv1402	5	5	5	No Change	FALSE	FALSE
Rv1403c	5	5	5	No Change	FALSE	FALSE
Rv1404	5	5	5	No Change	FALSE	FALSE
Rv1405c	5	5	5	No Change	TRUE	TRUE
Rv1406	5	5	5	No Change	FALSE	FALSE
Rv1407	5	5	5	No Change	FALSE	FALSE
Rv1408	5	5	5	No Change	FALSE	FALSE
Rv1409	5	5	5	No Change	FALSE	FALSE
Rv1410c	2	2	5	CE	TRUE	TRUE
Rv1411c	2	2	5	CE	TRUE	TRUE
Rv1412	2	2	5	CE	FALSE	FALSE
Rv1413	5	5	5	No Change	FALSE	FALSE
Rv1414	5	5	5	No Change	FALSE	FALSE
Rv1415	5	5	5	No Change	FALSE	FALSE
Rv1416	5	5	5	No Change	FALSE	FALSE
Rv1417	5	5	5	No Change	FALSE	FALSE
Rv1418	5	5	5	No Change	FALSE	FALSE
Rv1419	5	5	5	No Change	FALSE	FALSE
Rv1420	5	5	5	No Change	TRUE	FALSE
Rv1421	1	5	5	No Change	TRUE	FALSE
Rv1422	1	5	5	No Change	FALSE	TRUE
Rv1423	5	5	5	No Change	FALSE	FALSE
Rv1424c	5	5	5	No Change	FALSE	FALSE
Rv1425	5	5	5	No Change	FALSE	FALSE
Rv1426c	5	5	5	No Change	FALSE	FALSE
Rv1427c	5	5	5	No Change	FALSE	FALSE
Rv1428c	5	5	5	No Change	FALSE	FALSE
Rv1429	5	5	5	No Change	FALSE	FALSE
Rv1430	5	5	5	No Change	FALSE	FALSE
Rv1431	5	5	5	No Change	FALSE	FALSE
Rv1432	5	5	5	No Change	TRUE	FALSE
Rv1433	5	5	5	No Change	FALSE	FALSE
Rv1434	5	5	5	No Change	FALSE	FALSE
Rv1435c	5	5	5	No Change	FALSE	FALSE
Rv1436	5	5	5	No Change	FALSE	FALSE
Rv1437	5	5	5	No Change	FALSE	FALSE
Rv1438	5	5	5	No Change	FALSE	FALSE
Rv1439c	5	5	5	No Change	FALSE	FALSE
Rv1440	5	5	5	No Change	FALSE	FALSE
Rv1441c	5	5	5	No Change	FALSE	FALSE
Rv1442	5	5	5	No Change	FALSE	FALSE
Rv1443c	5	5	5	No Change	FALSE	FALSE
Rv1444c	5	5	5	No Change	FALSE	FALSE
Rv1445c	5	5	5	No Change	FALSE	FALSE
Rv1446c	5	5	5	No Change	FALSE	FALSE
Rv1447c	5	5	5	No Change	FALSE	FALSE
Rv1448c	5	5	5	No Change	TRUE	FALSE
Rv1449c	5	5	5	No Change	FALSE	FALSE
Rv1450c	5	5	5	No Change	FALSE	FALSE
Rv1451	5	5	5	No Change	FALSE	FALSE
Rv1452c	5	5	5	No Change	FALSE	FALSE
Rv1453	5	5	5	No Change	FALSE	FALSE
Rv1454c	5	5	5	No Change	FALSE	FALSE
Rv1455	5	5	5	No Change	FALSE	FALSE
Rv1456c	5	5	5	No Change	FALSE	FALSE
Rv1457c	5	5	5	No Change	FALSE	FALSE
Rv1458c	5	5	5	No Change	TRUE	FALSE
Rv1459c	5	5	5	No Change	FALSE	FALSE
Rv1460	5	5	5	No Change	FALSE	FALSE
Rv1461	5	5	5	No Change	FALSE	FALSE
Rv1462	5	5	5	No Change	FALSE	FALSE
Rv1463	5	5	5	No Change	FALSE	FALSE
Rv1464	5	5	5	No Change	FALSE	FALSE
Rv1465	5	5	5	No Change	FALSE	TRUE
Rv1466	5	5	5	No Change	FALSE	FALSE
Rv1467c	5	5	5	No Change	FALSE	FALSE
Rv1468c	5	5	5	No Change	FALSE	FALSE
Rv1469	5	5	5	No Change	FALSE	FALSE
Rv1470	5	5	5	No Change	FALSE	FALSE
Rv1471	5	5	5	No Change	FALSE	FALSE
Rv1472	5	5	5	No Change	FALSE	FALSE
Rv1473	5	5	5	No Change	TRUE	FALSE
Rv1473A	5	5	5	No Change	FALSE	FALSE
Rv1474c	5	5	5	No Change	FALSE	FALSE
Rv1475c	5	5	5	No Change	FALSE	FALSE
Rv1476	5	5	5	No Change	FALSE	FALSE
Rv1477	5	5	5	No Change	FALSE	FALSE
Rv1478	5	5	5	No Change	FALSE	FALSE
Rv1479	5	5	5	No Change	FALSE	FALSE
Rv1480	5	5	5	No Change	FALSE	FALSE
Rv1481	5	5	5	No Change	FALSE	FALSE
Rv1482c	5	5	5	No Change	FALSE	FALSE
Rv1483	5	5	5	No Change	FALSE	FALSE
Rv1484	5	5	5	No Change	FALSE	FALSE
Rv1485	5	5	5	No Change	FALSE	FALSE
Rv1486c	5	5	5	No Change	FALSE	FALSE
Rv1487	5	5	5	No Change	FALSE	FALSE
Rv1488	5	5	5	No Change	FALSE	FALSE
Rv1489	5	5	5	No Change	FALSE	FALSE
Rv1489A	5	5	5	No Change	FALSE	FALSE
Rv1490	5	5	5	No Change	TRUE	FALSE
Rv1491c	5	5	5	No Change	FALSE	FALSE
Rv1492	2	5	5	No Change	TRUE	FALSE
Rv1493	2	5	5	No Change	FALSE	FALSE
Rv1494	1	5	5	No Change	FALSE	FALSE
Rv1495	5	5	5	No Change	FALSE	FALSE
Rv1496	5	5	5	No Change	FALSE	FALSE
Rv1497	5	5	5	No Change	FALSE	FALSE
Rv1498A	5	5	5	No Change	FALSE	FALSE
Rv1498c	5	5	5	No Change	FALSE	FALSE
Rv1499	5	5	5	No Change	FALSE	FALSE
Rv1500	5	5	5	No Change	FALSE	FALSE
Rv1501	5	5	5	No Change	FALSE	FALSE
Rv1502	5	5	5	No Change	FALSE	FALSE
Rv1503c	5	5	5	No Change	FALSE	FALSE
Rv1504c	5	5	5	No Change	FALSE	FALSE
Rv1505c	5	5	5	No Change	FALSE	FALSE
Rv1506c	5	5	5	No Change	FALSE	FALSE
Rv1507A	5	5	5	No Change	FALSE	FALSE
Rv1507c	5	5	5	No Change	FALSE	FALSE
Rv1508A	5	5	5	No Change	FALSE	FALSE
Rv1508c	5	5	5	No Change	FALSE	FALSE
Rv1509	5	5	5	No Change	FALSE	FALSE
Rv1510	5	5	5	No Change	FALSE	FALSE
Rv1511	5	5	5	No Change	FALSE	FALSE
Rv1512	5	5	5	No Change	TRUE	FALSE
Rv1513	5	5	5	No Change	FALSE	FALSE
Rv1514c	5	5	5	No Change	FALSE	TRUE
Rv1515c	5	5	5	No Change	FALSE	FALSE
Rv1516c	5	5	5	No Change	FALSE	FALSE
Rv1517	5	5	5	No Change	FALSE	FALSE
Rv1518	5	5	5	No Change	FALSE	FALSE
Rv1519	5	5	5	No Change	FALSE	FALSE
Rv1520	5	5	5	No Change	FALSE	FALSE
Rv1521	5	5	5	No Change	FALSE	FALSE
Rv1522c	5	5	5	No Change	FALSE	FALSE
Rv1523	5	5	5	No Change	FALSE	FALSE
Rv1524	5	5	5	No Change	FALSE	TRUE
Rv1525	5	5	5	No Change	FALSE	FALSE
Rv1526c	5	5	5	No Change	FALSE	FALSE
Rv1527c	5	5	5	No Change	FALSE	FALSE
Rv1528c	5	5	5	No Change	FALSE	FALSE
Rv1529	5	5	5	No Change	FALSE	FALSE
Rv1530	5	2	5	No Change	TRUE	FALSE
Rv1531	5	1	5	No Change	FALSE	FALSE
Rv1532c	5	5	5	No Change	FALSE	FALSE
Rv1533	5	5	5	No Change	FALSE	FALSE
Rv1534	5	5	5	No Change	TRUE	FALSE
Rv1535	5	5	5	No Change	FALSE	FALSE
Rv1536	5	5	5	No Change	FALSE	FALSE
Rv1537	5	5	5	No Change	FALSE	FALSE
Rv1538c	5	5	5	No Change	FALSE	FALSE
Rv1539	5	5	5	No Change	FALSE	FALSE
Rv1540	5	5	5	No Change	FALSE	FALSE
Rv1541c	5	5	5	No Change	FALSE	FALSE
Rv1542c	5	5	5	No Change	FALSE	FALSE
Rv1543	2	5	5	No Change	TRUE	FALSE
Rv1544	2	5	5	No Change	TRUE	FALSE
Rv1545	1	5	5	No Change	FALSE	FALSE
Rv1546	5	5	5	No Change	FALSE	FALSE
Rv1547	5	5	5	No Change	FALSE	FALSE
Rv1548c	5	5	5	No Change	FALSE	FALSE
Rv1549	5	5	5	No Change	FALSE	FALSE
Rv1550	5	5	5	No Change	FALSE	FALSE
Rv1551	5	5	5	No Change	FALSE	FALSE
Rv1552	5	5	5	No Change	FALSE	FALSE
Rv1553	5	5	5	No Change	FALSE	FALSE
Rv1554	5	5	5	No Change	FALSE	FALSE
Rv1555	5	5	5	No Change	FALSE	FALSE
Rv1556	5	5	5	No Change	FALSE	FALSE
Rv1557	5	5	5	No Change	FALSE	FALSE
Rv1558	5	5	5	No Change	FALSE	FALSE
Rv1559	2	2	5	CE	TRUE	FALSE
Rv1560	2	2	5	CE	FALSE	TRUE
Rv1561	2	2	5	CE	FALSE	FALSE
Rv1562c	1	2	5	CE	FALSE	FALSE
Rv1563c	5	5	5	No Change	FALSE	FALSE
Rv1564c	5	5	5	No Change	FALSE	FALSE
Rv1565c	2	5	5	No Change	TRUE	FALSE
Rv1566c	5	5	5	No Change	TRUE	FALSE
Rv1567c	5	5	5	No Change	FALSE	FALSE
Rv1568	2	1	5	CE	TRUE	TRUE
Rv1569	2	2	5	CE	TRUE	TRUE
Rv1570	2	2	5	CE	FALSE	FALSE
Rv1571	5	2	5	No Change	FALSE	FALSE
Rv1572c	5	5	5	No Change	FALSE	FALSE
Rv1573	5	5	5	No Change	FALSE	FALSE
Rv1574	5	5	5	No Change	FALSE	FALSE
Rv1575	5	5	5	No Change	FALSE	FALSE
Rv1576c	5	5	5	No Change	FALSE	FALSE
Rv1577c	5	5	5	No Change	FALSE	FALSE
Rv1578c	5	5	5	No Change	FALSE	FALSE
Rv1579c	5	5	5	No Change	FALSE	FALSE
Rv1580c	5	5	5	No Change	FALSE	FALSE
Rv1581c	5	5	5	No Change	FALSE	FALSE
Rv1582c	5	5	5	No Change	FALSE	FALSE
Rv1583c	5	5	5	No Change	FALSE	FALSE
Rv1584c	5	5	5	No Change	FALSE	FALSE
Rv1585c	5	5	5	No Change	FALSE	FALSE
Rv1586c	5	5	5	No Change	FALSE	FALSE
Rv1587c	5	5	5	No Change	FALSE	FALSE
Rv1588c	5	5	5	No Change	FALSE	FALSE
Rv1589	5	5	5	No Change	TRUE	TRUE
Rv1590	5	5	5	No Change	FALSE	TRUE
Rv1591	5	5	5	No Change	FALSE	FALSE
Rv1592c	5	5	5	No Change	TRUE	FALSE
Rv1593c	5	5	5	No Change	FALSE	FALSE
Rv1594	5	5	5	No Change	FALSE	FALSE
Rv1595	5	5	5	No Change	FALSE	FALSE
Rv1596	5	5	5	No Change	FALSE	FALSE
Rv1597	5	5	5	No Change	FALSE	FALSE
Rv1598c	5	5	5	No Change	FALSE	FALSE
Rv1599	5	5	5	No Change	FALSE	FALSE
Rv1600	5	5	5	No Change	FALSE	FALSE
Rv1601	5	5	5	No Change	FALSE	FALSE
Rv1602	5	5	5	No Change	FALSE	FALSE
Rv1603	5	5	5	No Change	FALSE	FALSE
Rv1604	5	5	5	No Change	FALSE	FALSE
Rv1605	5	5	5	No Change	FALSE	FALSE
Rv1606	5	5	5	No Change	FALSE	FALSE
Rv1607	5	5	5	No Change	FALSE	FALSE
Rv1608c	5	5	5	No Change	FALSE	FALSE
Rv1609	5	5	5	No Change	TRUE	FALSE
Rv1610	5	5	5	No Change	FALSE	FALSE
Rv1611	5	5	5	No Change	FALSE	FALSE
Rv1612	5	5	5	No Change	FALSE	FALSE
Rv1613	5	5	5	No Change	FALSE	FALSE
Rv1614	5	5	5	No Change	FALSE	FALSE
Rv1615	5	5	5	No Change	FALSE	FALSE
Rv1616	5	5	5	No Change	FALSE	FALSE
Rv1617	5	5	5	No Change	FALSE	FALSE
Rv1618	5	5	5	No Change	FALSE	FALSE
Rv1619	5	5	5	No Change	FALSE	FALSE
Rv1620c	1	1	5	DCE	TRUE	FALSE
Rv1621c	2	2	5	CE	TRUE	FALSE
Rv1622c	2	2	5	CE	TRUE	FALSE
Rv1623c	2	2	5	CE	TRUE	FALSE
Rv1624c	1	5	5	No Change	FALSE	FALSE
Rv1625c	5	5	5	No Change	FALSE	FALSE
Rv1626	5	5	5	No Change	FALSE	FALSE
Rv1627c	5	5	5	No Change	TRUE	FALSE
Rv1628c	5	5	5	No Change	FALSE	FALSE
Rv1629	5	5	5	No Change	FALSE	FALSE
Rv1630	5	5	5	No Change	FALSE	FALSE
Rv1631	5	5	5	No Change	FALSE	FALSE
Rv1632c	5	5	5	No Change	FALSE	FALSE
Rv1633	2	5	5	No Change	TRUE	FALSE
Rv1634	5	5	5	No Change	FALSE	FALSE
Rv1635c	5	5	5	No Change	FALSE	FALSE
Rv1636	2	5	5	No Change	TRUE	FALSE
Rv1637c	2	5	5	No Change	FALSE	FALSE
Rv1638	1	5	5	No Change	TRUE	FALSE
Rv1638A	5	5	5	No Change	FALSE	FALSE
Rv1639c	5	5	5	No Change	FALSE	FALSE
Rv1640c	5	5	5	No Change	FALSE	TRUE
Rv1641	5	5	5	No Change	FALSE	FALSE
Rv1642	5	5	5	No Change	FALSE	FALSE
Rv1643	5	5	5	No Change	FALSE	FALSE
Rv1644	5	5	5	No Change	FALSE	FALSE
Rv1645c	5	5	5	No Change	FALSE	FALSE
Rv1646	5	5	5	No Change	FALSE	FALSE
Rv1647	5	5	5	No Change	FALSE	FALSE
Rv1648	5	5	5	No Change	FALSE	FALSE
Rv1649	5	5	5	No Change	FALSE	FALSE
Rv1650	5	5	5	No Change	FALSE	FALSE
Rv1651c	5	5	5	No Change	FALSE	FALSE
Rv1652	5	5	5	No Change	FALSE	FALSE
Rv1653	5	5	5	No Change	FALSE	FALSE
Rv1654	5	5	5	No Change	FALSE	FALSE
Rv1655	5	5	5	No Change	FALSE	FALSE
Rv1656	5	5	5	No Change	FALSE	FALSE
Rv1657	5	5	5	No Change	FALSE	FALSE
Rv1658	5	5	5	No Change	FALSE	FALSE
Rv1659	5	5	5	No Change	FALSE	FALSE
Rv1660	5	5	5	No Change	FALSE	FALSE
Rv1661	5	5	5	No Change	FALSE	FALSE
Rv1662	5	5	5	No Change	FALSE	FALSE
Rv1663	5	1	5	No Change	TRUE	FALSE
Rv1664	2	2	5	CE	TRUE	FALSE
Rv1665	2	5	5	No Change	FALSE	FALSE
Rv1666c	1	5	5	No Change	FALSE	FALSE
Rv1667c	5	5	5	No Change	FALSE	FALSE
Rv1668c	5	5	5	No Change	FALSE	FALSE
Rv1669	5	5	5	No Change	FALSE	FALSE
Rv1670	5	5	5	No Change	FALSE	FALSE
Rv1671	5	5	5	No Change	FALSE	FALSE
Rv1672c	5	5	5	No Change	FALSE	FALSE
Rv1673c	5	5	5	No Change	FALSE	FALSE
Rv1674c	5	5	5	No Change	FALSE	FALSE
Rv1675c	5	5	5	No Change	FALSE	FALSE
Rv1676	5	5	5	No Change	FALSE	FALSE
Rv1677	5	5	5	No Change	FALSE	FALSE
Rv1678	5	5	5	No Change	FALSE	FALSE
Rv1679	5	5	5	No Change	FALSE	FALSE
Rv1680	5	5	5	No Change	FALSE	FALSE
Rv1681	1	5	5	No Change	FALSE	FALSE
Rv1682	2	5	5	No Change	FALSE	FALSE
Rv1683	1	5	5	No Change	FALSE	FALSE
Rv1684	5	5	5	No Change	FALSE	FALSE
Rv1685c	5	5	5	No Change	FALSE	FALSE
Rv1686c	5	5	5	No Change	FALSE	FALSE
Rv1687c	5	5	5	No Change	FALSE	FALSE
Rv1688	5	5	5	No Change	FALSE	FALSE
Rv1689	5	5	5	No Change	FALSE	FALSE
Rv1690	5	2	5	No Change	FALSE	FALSE
Rv1691	5	2	5	No Change	FALSE	FALSE
Rv1692	5	2	5	No Change	FALSE	FALSE
Rv1693	5	5	5	No Change	FALSE	FALSE
Rv1694	5	5	5	No Change	FALSE	FALSE
Rv1695	5	5	5	No Change	FALSE	FALSE
Rv1696	5	5	5	No Change	FALSE	FALSE
Rv1697	5	5	5	No Change	FALSE	FALSE
Rv1698	5	5	5	No Change	FALSE	FALSE
Rv1699	5	5	5	No Change	FALSE	FALSE
Rv1700	5	5	5	No Change	TRUE	FALSE
Rv1701	5	5	5	No Change	TRUE	FALSE
Rv1702c	5	5	5	No Change	FALSE	FALSE
Rv1703c	5	5	5	No Change	FALSE	FALSE
Rv1704c	5	5	5	No Change	FALSE	FALSE
Rv1705c	5	5	5	No Change	FALSE	FALSE
Rv1706A	5	5	5	No Change	FALSE	FALSE
Rv1706c	5	5	5	No Change	FALSE	FALSE
Rv1707	5	5	5	No Change	FALSE	FALSE
Rv1708	5	5	5	No Change	FALSE	FALSE
Rv1709	5	5	5	No Change	FALSE	FALSE
Rv1710	5	5	5	No Change	FALSE	TRUE
Rv1711	5	5	5	No Change	FALSE	FALSE
Rv1712	5	5	5	No Change	FALSE	FALSE
Rv1713	5	5	5	No Change	FALSE	FALSE
Rv1714	5	5	5	No Change	FALSE	FALSE
Rv1715	5	5	5	No Change	FALSE	FALSE
Rv1716	5	5	5	No Change	FALSE	FALSE
Rv1717	5	5	5	No Change	FALSE	FALSE
Rv1718	5	5	5	No Change	FALSE	FALSE
Rv1719	5	5	5	No Change	FALSE	FALSE
Rv1720c	5	5	5	No Change	FALSE	FALSE
Rv1721c	5	5	5	No Change	FALSE	FALSE
Rv1722	5	5	5	No Change	FALSE	FALSE
Rv1723	5	5	5	No Change	FALSE	FALSE
Rv1724c	5	5	5	No Change	FALSE	FALSE
Rv1725c	5	5	5	No Change	FALSE	FALSE
Rv1726	5	5	5	No Change	FALSE	FALSE
Rv1727	5	5	5	No Change	FALSE	FALSE
Rv1728c	5	5	5	No Change	FALSE	FALSE
Rv1729c	5	5	5	No Change	FALSE	FALSE
Rv1730c	5	5	5	No Change	FALSE	FALSE
Rv1731	5	5	5	No Change	FALSE	FALSE
Rv1732c	5	5	5	No Change	TRUE	FALSE
Rv1733c	5	5	5	No Change	FALSE	FALSE
Rv1734c	5	5	5	No Change	FALSE	FALSE
Rv1735c	5	5	5	No Change	FALSE	FALSE
Rv1736c	5	5	5	No Change	FALSE	FALSE
Rv1737c	5	5	5	No Change	FALSE	FALSE
Rv1738	5	5	5	No Change	FALSE	FALSE
Rv1739c	5	5	5	No Change	FALSE	FALSE
Rv1740	5	5	5	No Change	FALSE	FALSE
Rv1741	5	5	5	No Change	FALSE	FALSE
Rv1742	5	5	5	No Change	FALSE	FALSE
Rv1743	5	5	5	No Change	FALSE	FALSE
Rv1744c	5	5	5	No Change	FALSE	FALSE
Rv1745c	5	5	5	No Change	FALSE	FALSE
Rv1746	5	5	5	No Change	FALSE	FALSE
Rv1747	5	5	5	No Change	FALSE	FALSE
Rv1748	5	5	5	No Change	FALSE	FALSE
Rv1749c	5	5	5	No Change	FALSE	FALSE
Rv1750c	5	5	5	No Change	FALSE	FALSE
Rv1751	5	5	5	No Change	FALSE	FALSE
Rv1752	5	5	5	No Change	FALSE	FALSE
Rv1753c	5	5	5	No Change	FALSE	FALSE
Rv1754c	5	5	5	No Change	FALSE	FALSE
Rv1755c	5	5	5	No Change	FALSE	FALSE
Rv1756c	5	5	5	No Change	FALSE	FALSE
Rv1757c	5	5	5	No Change	FALSE	FALSE
Rv1758	5	5	5	No Change	FALSE	FALSE
Rv1759c	5	5	5	No Change	FALSE	FALSE
Rv1760	5	5	5	No Change	FALSE	FALSE
Rv1761c	5	5	5	No Change	FALSE	FALSE
Rv1762c	5	5	5	No Change	FALSE	FALSE
Rv1763	5	5	5	No Change	FALSE	FALSE
Rv1764	5	5	5	No Change	FALSE	FALSE
Rv1765A	5	5	5	No Change	FALSE	FALSE
Rv1765c	5	5	5	No Change	FALSE	FALSE
Rv1766	5	5	5	No Change	FALSE	FALSE
Rv1767	5	5	5	No Change	FALSE	FALSE
Rv1768	5	5	5	No Change	FALSE	FALSE
Rv1769	5	5	5	No Change	FALSE	FALSE
Rv1770	5	5	5	No Change	FALSE	FALSE
Rv1771	5	5	5	No Change	FALSE	FALSE
Rv1772	5	5	5	No Change	FALSE	FALSE
Rv1773c	5	5	5	No Change	FALSE	FALSE
Rv1774	5	5	5	No Change	FALSE	FALSE
Rv1775	5	5	5	No Change	TRUE	FALSE
Rv1776c	5	5	5	No Change	FALSE	FALSE
Rv1777	5	5	5	No Change	FALSE	FALSE
Rv1778c	5	5	5	No Change	FALSE	FALSE
Rv1779c	5	5	5	No Change	FALSE	FALSE
Rv1780	5	5	5	No Change	FALSE	FALSE
Rv1781c	5	5	5	No Change	FALSE	FALSE
Rv1782	5	5	5	No Change	FALSE	FALSE
Rv1783	5	5	5	No Change	FALSE	FALSE
Rv1784	5	5	5	No Change	FALSE	FALSE
Rv1785c	5	5	5	No Change	FALSE	FALSE
Rv1786	5	5	5	No Change	FALSE	FALSE
Rv1787	5	5	5	No Change	FALSE	FALSE
Rv1788	5	5	5	No Change	FALSE	FALSE
Rv1789	5	5	5	No Change	FALSE	FALSE
Rv1790	5	5	5	No Change	FALSE	FALSE
Rv1791	5	5	5	No Change	TRUE	FALSE
Rv1793	5	5	5	No Change	FALSE	FALSE
Rv1794	5	5	5	No Change	FALSE	FALSE
Rv1795	5	5	5	No Change	FALSE	FALSE
Rv1796	5	5	5	No Change	FALSE	FALSE
Rv1797	5	5	5	No Change	FALSE	FALSE
Rv1798	5	5	5	No Change	FALSE	FALSE
Rv1799	5	5	5	No Change	FALSE	FALSE
Rv1800	5	5	5	No Change	FALSE	FALSE
Rv1801	5	5	5	No Change	FALSE	FALSE
Rv1802	5	5	5	No Change	FALSE	FALSE
Rv1803c	5	5	5	No Change	FALSE	FALSE
Rv1804c	5	5	5	No Change	FALSE	FALSE
Rv1805c	5	5	5	No Change	FALSE	FALSE
Rv1806	5	5	5	No Change	FALSE	FALSE
Rv1807	5	5	5	No Change	FALSE	TRUE
Rv1808	5	5	5	No Change	FALSE	FALSE
Rv1809	5	5	5	No Change	TRUE	FALSE
Rv1810	5	5	5	No Change	FALSE	FALSE
Rv1811	5	5	5	No Change	FALSE	FALSE
Rv1812c	5	5	5	No Change	FALSE	FALSE
Rv1813c	5	5	5	No Change	FALSE	FALSE
Rv1814	5	5	5	No Change	FALSE	FALSE
Rv1815	5	5	5	No Change	FALSE	FALSE
Rv1816	5	5	5	No Change	FALSE	FALSE
Rv1817	5	5	5	No Change	FALSE	FALSE
Rv1818c	5	5	5	No Change	FALSE	FALSE
Rv1819c	5	5	5	No Change	FALSE	FALSE
Rv1820	5	5	5	No Change	FALSE	FALSE
Rv1821	1	2	5	CE	TRUE	TRUE
Rv1822	5	5	5	No Change	FALSE	FALSE
Rv1823	5	5	5	No Change	TRUE	FALSE
Rv1824	5	5	5	No Change	FALSE	FALSE
Rv1825	5	5	5	No Change	TRUE	FALSE
Rv1826	5	5	5	No Change	FALSE	FALSE
Rv1827	5	5	5	No Change	FALSE	FALSE
Rv1828	5	5	5	No Change	FALSE	FALSE
Rv1829	5	5	5	No Change	TRUE	FALSE
Rv1830	5	5	5	No Change	FALSE	FALSE
Rv1831	5	5	5	No Change	FALSE	FALSE
Rv1832	5	5	5	No Change	FALSE	FALSE
Rv1833c	5	5	5	No Change	FALSE	FALSE
Rv1834	5	5	5	No Change	FALSE	FALSE
Rv1835c	5	5	5	No Change	FALSE	FALSE
Rv1836c	2	2	5	CE	TRUE	FALSE
Rv1837c	1	2	5	CE	TRUE	FALSE
Rv1838c	5	5	5	No Change	FALSE	FALSE
Rv1839c	5	5	5	No Change	FALSE	FALSE
Rv1840c	5	5	5	No Change	FALSE	FALSE
Rv1841c	5	5	5	No Change	FALSE	FALSE
Rv1842c	5	5	5	No Change	FALSE	FALSE
Rv1843c	5	5	5	No Change	FALSE	FALSE
Rv1844c	5	5	5	No Change	FALSE	FALSE
Rv1845c	5	5	5	No Change	TRUE	FALSE
Rv1846c	5	5	5	No Change	FALSE	FALSE
Rv1847	5	5	5	No Change	FALSE	FALSE
Rv1848	5	5	5	No Change	FALSE	FALSE
Rv1849	5	5	5	No Change	FALSE	FALSE
Rv1850	5	5	5	No Change	FALSE	FALSE
Rv1851	5	5	5	No Change	FALSE	FALSE
Rv1852	1	1	5	DCE	FALSE	FALSE
Rv1853	2	2	5	CE	FALSE	FALSE
Rv1854c	2	2	5	CE	TRUE	FALSE
Rv1855c	5	1	5	No Change	FALSE	FALSE
Rv1856c	5	5	5	No Change	FALSE	FALSE
Rv1857	5	5	5	No Change	FALSE	FALSE
Rv1858	5	5	5	No Change	FALSE	FALSE
Rv1859	5	5	5	No Change	FALSE	FALSE
Rv1860	5	5	5	No Change	TRUE	FALSE
Rv1861	5	5	5	No Change	FALSE	FALSE
Rv1862	5	5	5	No Change	FALSE	FALSE
Rv1863c	5	5	5	No Change	FALSE	FALSE
Rv1864c	5	5	5	No Change	FALSE	FALSE
Rv1865c	5	5	5	No Change	FALSE	FALSE
Rv1866	5	5	5	No Change	FALSE	FALSE
Rv1867	5	5	5	No Change	FALSE	FALSE
Rv1868	5	5	5	No Change	FALSE	FALSE
Rv1869c	5	5	5	No Change	FALSE	FALSE
Rv1870c	5	5	5	No Change	FALSE	FALSE
Rv1871c	5	5	5	No Change	FALSE	FALSE
Rv1872c	5	5	5	No Change	FALSE	FALSE
Rv1873	5	5	5	No Change	FALSE	FALSE
Rv1874	5	5	5	No Change	FALSE	FALSE
Rv1875	5	5	5	No Change	FALSE	FALSE
Rv1876	5	5	5	No Change	FALSE	FALSE
Rv1877	5	5	5	No Change	FALSE	FALSE
Rv1878	5	5	5	No Change	FALSE	FALSE
Rv1879	5	5	5	No Change	FALSE	FALSE
Rv1880c	5	5	5	No Change	FALSE	FALSE
Rv1881c	5	5	5	No Change	FALSE	FALSE
Rv1882c	5	5	5	No Change	FALSE	FALSE
Rv1883c	5	5	5	No Change	FALSE	FALSE
Rv1884c	5	5	5	No Change	FALSE	FALSE
Rv1885c	5	5	5	No Change	FALSE	FALSE
Rv1886c	5	5	5	No Change	FALSE	FALSE
Rv1887	5	5	5	No Change	FALSE	FALSE
Rv1888A	5	5	5	No Change	FALSE	FALSE
Rv1888c	5	5	5	No Change	FALSE	FALSE
Rv1889c	5	5	5	No Change	FALSE	FALSE
Rv1890c	5	5	5	No Change	FALSE	FALSE
Rv1891	5	5	5	No Change	FALSE	FALSE
Rv1892	5	5	5	No Change	FALSE	FALSE
Rv1893	5	5	5	No Change	FALSE	FALSE
Rv1894c	5	5	5	No Change	FALSE	FALSE
Rv1895	5	5	5	No Change	FALSE	FALSE
Rv1896c	5	5	5	No Change	FALSE	FALSE
Rv1897c	5	5	5	No Change	FALSE	FALSE
Rv1898	5	5	5	No Change	FALSE	FALSE
Rv1899c	5	5	5	No Change	FALSE	FALSE
Rv1900c	5	5	5	No Change	FALSE	FALSE
Rv1901	5	5	5	No Change	FALSE	FALSE
Rv1902c	5	5	5	No Change	FALSE	FALSE
Rv1903	5	5	5	No Change	FALSE	FALSE
Rv1904	5	5	5	No Change	FALSE	FALSE
Rv1905c	5	5	5	No Change	FALSE	FALSE
Rv1906c	5	5	5	No Change	FALSE	FALSE
Rv1907c	5	5	5	No Change	FALSE	FALSE
Rv1908c	5	5	5	No Change	TRUE	FALSE
Rv1909c	5	5	5	No Change	FALSE	FALSE
Rv1910c	5	5	5	No Change	FALSE	FALSE
Rv1911c	5	5	5	No Change	FALSE	FALSE
Rv1912c	5	5	5	No Change	FALSE	FALSE
Rv1913	5	5	5	No Change	FALSE	FALSE
Rv1914c	5	5	5	No Change	FALSE	FALSE
Rv1915	5	5	5	No Change	FALSE	FALSE
Rv1916	5	5	5	No Change	FALSE	FALSE
Rv1917c	5	5	5	No Change	FALSE	FALSE
Rv1918c	5	5	5	No Change	FALSE	FALSE
Rv1919c	5	5	5	No Change	FALSE	FALSE
Rv1920	5	5	5	No Change	FALSE	FALSE
Rv1921c	5	5	5	No Change	FALSE	FALSE
Rv1922	5	5	5	No Change	FALSE	FALSE
Rv1923	5	5	5	No Change	FALSE	FALSE
Rv1924c	5	5	5	No Change	FALSE	FALSE
Rv1925	5	5	5	No Change	FALSE	FALSE
Rv1926c	5	5	5	No Change	FALSE	FALSE
Rv1927	5	5	5	No Change	FALSE	FALSE
Rv1928c	5	5	5	No Change	FALSE	FALSE
Rv1929c	5	5	5	No Change	FALSE	FALSE
Rv1930c	5	5	5	No Change	FALSE	TRUE
Rv1931c	5	5	5	No Change	FALSE	FALSE
Rv1932	5	5	5	No Change	FALSE	FALSE
Rv1933c	5	5	5	No Change	FALSE	FALSE
Rv1934c	5	5	5	No Change	FALSE	FALSE
Rv1935c	5	5	5	No Change	FALSE	FALSE
Rv1936	5	5	5	No Change	FALSE	FALSE
Rv1937	5	5	5	No Change	FALSE	FALSE
Rv1938	5	5	5	No Change	FALSE	FALSE
Rv1939	5	5	5	No Change	FALSE	FALSE
Rv1940	5	5	5	No Change	FALSE	FALSE
Rv1941	5	5	5	No Change	FALSE	FALSE
Rv1942c	5	5	5	No Change	FALSE	FALSE
Rv1943c	5	5	5	No Change	FALSE	FALSE
Rv1944c	5	5	5	No Change	FALSE	FALSE
Rv1945	5	5	5	No Change	FALSE	FALSE
Rv1946c	5	5	5	No Change	FALSE	FALSE
Rv1947	5	5	5	No Change	FALSE	FALSE
Rv1948c	5	5	5	No Change	FALSE	FALSE
Rv1949c	5	5	5	No Change	FALSE	FALSE
Rv1950c	5	5	5	No Change	FALSE	FALSE
Rv1951c	5	5	5	No Change	FALSE	FALSE
Rv1952	5	5	5	No Change	FALSE	FALSE
Rv1953	5	5	5	No Change	FALSE	FALSE
Rv1954c	5	5	5	No Change	FALSE	FALSE
Rv1955	5	5	5	No Change	FALSE	FALSE
Rv1956	5	5	5	No Change	FALSE	FALSE
Rv1957	5	5	5	No Change	FALSE	FALSE
Rv1958c	5	5	5	No Change	FALSE	FALSE
Rv1959c	5	5	5	No Change	FALSE	FALSE
Rv1960c	5	5	5	No Change	FALSE	FALSE
Rv1961	5	5	5	No Change	FALSE	FALSE
Rv1962c	5	5	5	No Change	FALSE	FALSE
Rv1963c	5	5	5	No Change	TRUE	FALSE
Rv1964	5	5	5	No Change	FALSE	FALSE
[truncated: 1,989 more rows]
