# Supplementary material for: ARTIST: High-Resolution Genome-Wide Assessment of Fitness Using Transposon-Insertion Sequencing
Source: PLoS Genet. 2014 Nov 6;10(11):e1004782. doi: 10.1371/journal.pgen.1004782 (PMC4222735; doi:10.1371/journal.pgen.1004782)
Supplement: Table S2 — The requirement of M. tuberculosis intergenic regions for growth and survival in mice. All intergenic regions (Igs) in M. tuberculosis were categorized by Con-ARTIST for their contribution towards growth in mice. Con-ARTIST characterized each gene with the following code: 1 = domain conditionally essential (DCE); 2 = fully conditionally essential (CE); 3 = domain enriched (D_Enr); 4 = fully enriched (Enr); 5 = no change between in vitro and in vivo growth. The consensus call was determined across all 3 mice. (XLSX) [file pgen.1004782.s009.xlsx]

## Sheet: Table S2. Mtb_IGs
Table S2. The requirement of M. tuberuclosis intergenic regions for growth and survival in mice.
All intergenic regions (Igs) in M. tuberculosis were categorized by Con-ARTIST for their contribution towards growth in mice.
Con-ARTIST characterized each gene with the following code:
1=domain conditionally essential (DCE); 2=fully condtionally essential (CE); 3= domain enriched (D_Enr); 4=fully enriched (Enr); 5=no change between in vitro and in vivo growth
The consensus call was determined across all 3 mice.
Locus	Mouse 1	Mouse 2	Mouse 3	Con-ARTIST consensus
IG_chrom_end	5	5	5	No Change
IG_Rv0002	5	5	5	No Change
IG_Rv0005	5	5	5	No Change
IG_Rv0007	5	5	5	No Change
IG_Rv0008c	5	5	5	No Change
IG_Rv0009	5	5	5	No Change
IG_Rv0010c	5	5	5	No Change
IG_Rv0011c	5	5	5	No Change
IG_Rv0012	5	5	5	No Change
IG_Rv0013	5	5	5	No Change
IG_Rv0019c	5	5	5	No Change
IG_Rv0020c	5	5	5	No Change
IG_Rv0021c	5	5	5	No Change
IG_Rv0022c	5	5	5	No Change
IG_Rv0023	5	5	5	No Change
IG_Rv0026	5	5	5	No Change
IG_Rv0027	5	5	5	No Change
IG_Rv0029	5	5	5	No Change
IG_Rv0030	5	5	5	No Change
IG_Rv0031	5	5	5	No Change
IG_Rv0032	5	5	5	No Change
IG_Rv0037c	5	5	5	No Change
IG_Rv0038	5	5	5	No Change
IG_Rv0039c	5	5	5	No Change
IG_Rv0040c	5	5	5	No Change
IG_Rv0041	5	5	5	No Change
IG_Rv0042c	5	5	5	No Change
IG_Rv0043c	5	5	5	No Change
IG_Rv0044c	5	5	5	No Change
IG_Rv0045c	5	5	5	No Change
IG_Rv0046c	5	5	5	No Change
IG_Rv0047c	5	5	5	No Change
IG_Rv0048c	5	5	5	No Change
IG_Rv0049	5	5	5	No Change
IG_Rv0050	5	5	5	No Change
IG_Rv0052	5	5	5	No Change
IG_Rv0053	5	5	5	No Change
IG_Rv0054	5	5	5	No Change
IG_Rv0055	5	5	5	No Change
IG_Rv0056	5	5	5	No Change
IG_Rv0059	5	5	5	No Change
IG_Rv0061	5	5	5	No Change
IG_Rv0062	5	5	5	No Change
IG_Rv0063	5	5	5	No Change
IG_Rv0064	5	5	5	No Change
IG_Rv0065	5	5	5	No Change
IG_Rv0066c	5	5	5	No Change
IG_Rv0067c	5	5	5	No Change
IG_Rv0068	5	2	5	No Change
IG_Rv0071	5	5	5	No Change
IG_Rv0072	5	5	5	No Change
IG_Rv0074	5	5	5	No Change
IG_Rv0075	5	5	5	No Change
IG_Rv0076c	5	5	5	No Change
IG_Rv0077c	5	5	5	No Change
IG_Rv0078	5	5	5	No Change
IG_Rv0079	5	5	5	No Change
IG_Rv0081	5	5	5	No Change
IG_Rv0088	5	5	5	No Change
IG_Rv0089	5	5	5	No Change
IG_Rv0090	5	5	5	No Change
IG_Rv0091	5	5	5	No Change
IG_Rv0092	5	5	5	No Change
IG_Rv0096	5	5	5	No Change
IG_Rv0102	5	5	5	No Change
IG_Rv0103c	5	5	5	No Change
IG_Rv0104	5	5	5	No Change
IG_Rv0105c	5	5	5	No Change
IG_Rv0106	5	5	5	No Change
IG_Rv0107c	5	5	5	No Change
IG_Rv0108c	5	5	5	No Change
IG_Rv0109	5	5	5	No Change
IG_Rv0110	5	5	5	No Change
IG_Rv0111	5	5	5	No Change
IG_Rv0112	5	5	5	No Change
IG_Rv0113	5	5	5	No Change
IG_Rv0114	5	5	5	No Change
IG_Rv0116c	5	5	5	No Change
IG_Rv0117	5	5	5	No Change
IG_Rv0119	5	5	5	No Change
IG_Rv0121c	5	5	5	No Change
IG_Rv0122	5	5	5	No Change
IG_Rv0124	5	5	5	No Change
IG_Rv0125	5	5	5	No Change
IG_Rv0126	5	5	5	No Change
IG_Rv0127	5	5	5	No Change
IG_Rv0128	5	5	5	No Change
IG_Rv0130	5	5	5	No Change
IG_Rv0132c	5	5	5	No Change
IG_Rv0133	5	5	5	No Change
IG_Rv0134	5	5	5	No Change
IG_Rv0136	5	5	5	No Change
IG_Rv0138	5	5	5	No Change
IG_Rv0140	5	5	5	No Change
IG_Rv0144	5	5	5	No Change
IG_Rv0145	5	5	5	No Change
IG_Rv0147	5	5	5	No Change
IG_Rv0148	5	5	5	No Change
IG_Rv0151c	5	5	5	No Change
IG_Rv0153c	5	5	5	No Change
IG_Rv0155	5	5	5	No Change
IG_Rv0158	5	5	5	No Change
IG_Rv0160c	5	5	5	No Change
IG_Rv0161	5	5	5	No Change
IG_Rv0166	5	5	5	No Change
IG_Rv0167	5	5	5	No Change
IG_Rv0175	5	5	5	No Change
IG_Rv0180c	2	5	5	No Change
IG_Rv0184	5	5	5	No Change
IG_Rv0186	5	5	5	No Change
IG_Rv0187	5	5	5	No Change
IG_Rv0188	5	5	5	No Change
IG_Rv0189c	5	5	5	No Change
IG_Rv0190	5	5	5	No Change
IG_Rv0191	5	5	5	No Change
IG_Rv0193c	5	5	5	No Change
IG_Rv0194	5	5	5	No Change
IG_Rv0195	5	5	5	No Change
IG_Rv0196	5	5	5	No Change
IG_Rv0203	5	5	2	No Change
IG_Rv0205	5	5	1	No Change
IG_Rv0207c	5	5	5	No Change
IG_Rv0209	5	5	5	No Change
IG_Rv0211	5	5	5	No Change
IG_Rv0212c	5	5	5	No Change
IG_Rv0214	5	5	5	No Change
IG_Rv0215c	5	5	5	No Change
IG_Rv0216	5	5	5	No Change
IG_Rv0218	5	5	5	No Change
IG_Rv0221	5	5	5	No Change
IG_Rv0222	5	5	5	No Change
IG_Rv0224c	5	5	5	No Change
IG_Rv0225	5	5	5	No Change
IG_Rv0228	5	5	5	No Change
IG_Rv0231	5	5	5	No Change
IG_Rv0232	5	5	5	No Change
IG_Rv0235c	5	5	5	No Change
IG_Rv0236c	5	5	5	No Change
IG_Rv0237	5	5	5	No Change
IG_Rv0238	5	5	5	No Change
IG_Rv0239	5	5	5	No Change
IG_Rv0240	5	5	5	No Change
IG_Rv0242c	5	5	5	No Change
IG_Rv0243	2	2	2	DCE
IG_Rv0244c	2	2	2	DCE
IG_Rv0245	5	5	2	No Change
IG_Rv0246	5	5	5	No Change
IG_Rv0249c	5	5	5	No Change
IG_Rv0250c	2	5	5	No Change
IG_Rv0251c	1	5	5	No Change
IG_Rv0252	5	5	5	No Change
IG_Rv0255c	5	5	5	No Change
IG_Rv0257	5	5	5	No Change
IG_Rv0258c	5	5	5	No Change
IG_Rv0261c	5	5	5	No Change
IG_Rv0262c	5	5	5	No Change
IG_Rv0265c	5	5	5	No Change
IG_Rv0266c	5	5	5	No Change
IG_Rv0267	5	5	5	No Change
IG_Rv0268c	5	5	5	No Change
IG_Rv0269c	5	5	5	No Change
IG_Rv0270	5	5	5	No Change
IG_Rv0272c	5	5	5	No Change
IG_Rv0274	5	5	5	No Change
IG_Rv0276	5	5	5	No Change
IG_Rv0277c	5	5	5	No Change
IG_Rv0278c	5	5	5	No Change
IG_Rv0279c	5	5	5	No Change
IG_Rv0280	5	5	5	No Change
IG_Rv0281	5	5	5	No Change
IG_Rv0282	5	5	5	No Change
IG_Rv0287	5	5	5	No Change
IG_Rv0294	5	5	5	No Change
IG_Rv0297	5	5	5	No Change
IG_Rv0298	5	5	5	No Change
IG_Rv0300	5	5	5	No Change
IG_Rv0302	5	5	5	No Change
IG_Rv0305c	5	5	5	No Change
IG_Rv0306	5	5	5	No Change
IG_Rv0308	5	5	5	No Change
IG_Rv0309	5	5	5	No Change
IG_Rv0311	5	5	5	No Change
IG_Rv0312	5	2	5	No Change
IG_Rv0313	5	2	5	No Change
IG_Rv0315	5	5	5	No Change
IG_Rv0316	5	5	5	No Change
IG_Rv0318c	5	5	5	No Change
IG_Rv0319	5	5	5	No Change
IG_Rv0320	5	5	5	No Change
IG_Rv0321	5	5	5	No Change
IG_Rv0322	5	5	5	No Change
IG_Rv0324	5	5	5	No Change
IG_Rv0328	5	5	5	No Change
IG_Rv0331	5	5	5	No Change
IG_Rv0332	5	5	5	No Change
IG_Rv0333	5	5	5	No Change
IG_Rv0334	5	5	5	No Change
IG_Rv0336	5	5	5	No Change
IG_Rv0337c	5	5	5	No Change
IG_Rv0339c	5	5	5	No Change
IG_Rv0340	5	5	5	No Change
IG_Rv0341	5	5	5	No Change
IG_Rv0344c	5	5	5	No Change
IG_Rv0345	5	5	5	No Change
IG_Rv0346c	5	5	5	No Change
IG_Rv0347	5	5	5	No Change
IG_Rv0350	5	5	5	No Change
IG_Rv0354c	5	5	5	No Change
IG_Rv0355c	5	5	5	No Change
IG_Rv0356c	5	5	5	No Change
IG_Rv0358	5	5	5	No Change
IG_Rv0361	5	5	5	No Change
IG_Rv0362	5	5	5	No Change
IG_Rv0364	5	5	5	No Change
IG_Rv0366c	5	5	5	No Change
IG_Rv0368c	5	5	5	No Change
IG_Rv0370c	5	5	5	No Change
IG_Rv0376c	5	5	5	No Change
IG_Rv0377	5	5	5	No Change
IG_Rv0378	5	5	5	No Change
IG_Rv0379	5	5	5	No Change
IG_Rv0381c	5	5	5	No Change
IG_Rv0384c	5	5	5	No Change
IG_Rv0385	5	5	5	No Change
IG_Rv0386	5	5	5	No Change
IG_Rv0388c	5	5	5	No Change
IG_Rv0389	5	5	5	No Change
IG_Rv0393	5	5	5	No Change
IG_Rv0395	5	5	5	No Change
IG_Rv0397	5	5	5	No Change
IG_Rv0398c	5	5	5	No Change
IG_Rv0401	5	5	5	No Change
IG_Rv0402c	5	5	5	No Change
IG_Rv0404	5	5	5	No Change
IG_Rv0407	5	5	5	No Change
IG_Rv0410c	5	5	5	No Change
IG_Rv0413	5	5	5	No Change
IG_Rv0415	5	5	5	No Change
IG_Rv0418	5	5	5	No Change
IG_Rv0419	5	5	5	No Change
IG_Rv0421c	5	5	5	No Change
IG_Rv0423c	5	5	5	No Change
IG_Rv0424c	5	5	5	No Change
IG_Rv0425c	5	5	5	No Change
IG_Rv0426c	5	5	5	No Change
IG_Rv0427c	5	5	5	No Change
IG_Rv0430	5	5	5	No Change
IG_Rv0432	5	5	5	No Change
IG_Rv0434	5	5	5	No Change
IG_Rv0435c	5	5	5	No Change
IG_Rv0438c	5	2	5	No Change
IG_Rv0439c	5	5	5	No Change
IG_Rv0440	5	5	5	No Change
IG_Rv0442c	5	5	5	No Change
IG_Rv0443	5	5	5	No Change
IG_Rv0444c	5	5	5	No Change
IG_Rv0446c	5	5	5	No Change
IG_Rv0449c	5	5	5	No Change
IG_Rv0450c	5	5	5	No Change
IG_Rv0452	5	5	5	No Change
IG_Rv0453	5	5	5	No Change
IG_Rv0454	5	5	5	No Change
IG_Rv0455c	5	5	5	No Change
IG_Rv0456A	5	5	5	No Change
IG_Rv0456c	5	5	5	No Change
IG_Rv0457c	5	5	5	No Change
IG_Rv0458	5	5	5	No Change
IG_Rv0460	5	5	5	No Change
IG_Rv0461	5	5	5	No Change
IG_Rv0462	5	5	5	No Change
IG_Rv0466	5	5	5	No Change
IG_Rv0467	5	5	5	No Change
IG_Rv0469	5	5	5	No Change
IG_Rv0470A	5	5	5	No Change
IG_Rv0470c	5	5	5	No Change
IG_Rv0472c	5	5	5	No Change
IG_Rv0473	5	5	5	No Change
IG_Rv0474	5	5	5	No Change
IG_Rv0475	5	5	5	No Change
IG_Rv0476	5	5	5	No Change
IG_Rv0481c	5	5	5	No Change
IG_Rv0482	5	5	5	No Change
IG_Rv0483	5	5	5	No Change
IG_Rv0485	1	5	5	No Change
IG_Rv0488	5	5	5	No Change
IG_Rv0489	5	5	5	No Change
IG_Rv0490	5	5	5	No Change
IG_Rv0491	5	5	5	No Change
IG_Rv0494	5	5	5	No Change
IG_Rv0496	5	5	5	No Change
IG_Rv0499	5	5	5	No Change
IG_Rv0500A	5	5	5	No Change
IG_Rv0500B	5	5	5	No Change
IG_Rv0501	5	5	5	No Change
IG_Rv0504c	5	5	5	No Change
IG_Rv0505c	5	5	5	No Change
IG_Rv0506	5	5	5	No Change
IG_Rv0509	5	5	5	No Change
IG_Rv0512	5	5	5	No Change
IG_Rv0515	5	5	5	No Change
IG_Rv0517	5	5	5	No Change
IG_Rv0518	5	5	5	No Change
IG_Rv0519c	5	5	5	No Change
IG_Rv0520	5	5	5	No Change
IG_Rv0522	5	5	5	No Change
IG_Rv0524	5	5	5	No Change
IG_Rv0531	5	5	5	No Change
IG_Rv0532	5	5	5	No Change
IG_Rv0534c	5	5	5	No Change
IG_Rv0538	5	5	5	No Change
IG_Rv0539	5	5	5	No Change
IG_Rv0543c	5	5	5	No Change
IG_Rv0544c	5	5	5	No Change
IG_Rv0546c	5	5	5	No Change
IG_Rv0547c	5	5	5	No Change
IG_Rv0548c	5	5	5	No Change
IG_Rv0549c	5	5	5	No Change
IG_Rv0551c	5	5	5	No Change
IG_Rv0552	5	5	5	No Change
IG_Rv0555	5	5	5	No Change
IG_Rv0557	5	5	5	No Change
IG_Rv0558	5	5	5	No Change
IG_Rv0559c	5	5	5	No Change
IG_Rv0560c	5	5	5	No Change
IG_Rv0562	5	5	5	No Change
IG_Rv0563	5	5	5	No Change
IG_Rv0564c	5	5	5	No Change
IG_Rv0565c	5	5	5	No Change
IG_Rv0566c	5	5	5	No Change
IG_Rv0567	5	5	5	No Change
IG_Rv0568	5	5	5	No Change
IG_Rv0569	5	5	5	No Change
IG_Rv0571c	5	5	5	No Change
IG_Rv0572c	5	5	5	No Change
IG_Rv0573c	5	5	5	No Change
IG_Rv0575c	5	5	5	No Change
IG_Rv0576	5	5	5	No Change
IG_Rv0579	5	5	5	No Change
IG_Rv0581	5	5	5	No Change
IG_Rv0584	5	5	5	No Change
IG_Rv0586	5	5	5	No Change
IG_Rv0595c	5	5	5	No Change
IG_Rv0597c	5	5	5	No Change
IG_Rv0598c	5	5	5	No Change
IG_Rv0600c	5	5	5	No Change
IG_Rv0603	5	5	5	No Change
IG_Rv0604	5	5	5	No Change
IG_Rv0605	5	5	5	No Change
IG_Rv0607	5	5	5	No Change
IG_Rv0608	5	5	5	No Change
IG_Rv0610c	5	5	5	No Change
IG_Rv0613c	5	5	5	No Change
IG_Rv0617	5	5	5	No Change
IG_Rv0618	5	5	5	No Change
IG_Rv0621	5	1	5	No Change
IG_Rv0622	5	5	5	No Change
IG_Rv0623	5	5	5	No Change
IG_Rv0625c	5	5	5	No Change
IG_Rv0626	5	5	5	No Change
IG_Rv0629c	5	5	5	No Change
IG_Rv0632c	5	5	5	No Change
IG_Rv0634A	5	5	5	No Change
IG_Rv0634B	5	5	5	No Change
IG_Rv0634c	5	5	5	No Change
IG_Rv0635	5	5	5	No Change
IG_Rv0638	5	5	5	No Change
IG_Rv0641	5	5	5	No Change
IG_Rv0642c	5	5	5	No Change
IG_Rv0643c	5	5	5	No Change
IG_Rv0644c	5	5	5	No Change
IG_Rv0645c	5	5	5	No Change
IG_Rv0646c	5	5	5	No Change
IG_Rv0648	5	5	5	No Change
IG_Rv0651	5	5	5	No Change
IG_Rv0652	5	5	5	No Change
IG_Rv0654	5	5	5	No Change
IG_Rv0656c	5	5	5	No Change
IG_Rv0657c	5	5	5	No Change
IG_Rv0658c	5	5	5	No Change
IG_Rv0659c	5	5	5	No Change
IG_Rv0661c	5	5	5	No Change
IG_Rv0667	5	5	5	No Change
IG_Rv0668	5	5	5	No Change
IG_Rv0669c	5	5	5	No Change
IG_Rv0670	5	5	5	No Change
IG_Rv0671	5	5	5	No Change
IG_Rv0672	5	5	5	No Change
IG_Rv0676c	5	5	5	No Change
IG_Rv0678	5	5	5	No Change
IG_Rv0681	5	5	5	No Change
IG_Rv0682	5	5	5	No Change
IG_Rv0684	5	5	5	No Change
IG_Rv0685	5	5	5	No Change
IG_Rv0686	5	5	5	No Change
IG_Rv0687	5	5	5	No Change
IG_Rv0690c	5	5	5	No Change
IG_Rv0692	5	5	5	No Change
IG_Rv0695	5	5	5	No Change
IG_Rv0698	5	5	5	No Change
IG_Rv0699	5	5	5	No Change
IG_Rv0700	5	5	5	No Change
IG_Rv0704	5	5	5	No Change
IG_Rv0705	5	5	5	No Change
IG_Rv0711	5	5	5	No Change
IG_Rv0712	5	5	5	No Change
IG_Rv0713	5	5	5	No Change
IG_Rv0714	5	5	5	No Change
IG_Rv0718	5	5	5	No Change
IG_Rv0726c	5	5	5	No Change
IG_Rv0727c	5	5	5	No Change
IG_Rv0729	5	5	5	No Change
IG_Rv0732	5	5	5	No Change
IG_Rv0735	5	5	5	No Change
IG_Rv0736	5	5	5	No Change
IG_Rv0737	5	5	5	No Change
IG_Rv0738	5	5	5	No Change
IG_Rv0739	5	5	5	No Change
IG_Rv0740	5	5	5	No Change
IG_Rv0741	5	5	5	No Change
IG_Rv0742	5	5	5	No Change
IG_Rv0743c	5	5	5	No Change
IG_Rv0745	5	5	5	No Change
IG_Rv0747	5	5	5	No Change
IG_Rv0748	5	5	5	No Change
IG_Rv0749	5	5	5	No Change
IG_Rv0749A	5	5	5	No Change
IG_Rv0750	5	5	5	No Change
IG_Rv0751c	5	5	5	No Change
IG_Rv0754	5	5	5	No Change
IG_Rv0755A	5	5	5	No Change
IG_Rv0755c	5	5	5	No Change
IG_Rv0756c	5	5	5	No Change
IG_Rv0757	5	5	5	No Change
IG_Rv0758	5	5	5	No Change
IG_Rv0760c	5	5	5	No Change
IG_Rv0761c	5	5	5	No Change
IG_Rv0762c	5	5	5	No Change
IG_Rv0768	5	5	5	No Change
IG_Rv0769	5	5	5	No Change
IG_Rv0770	5	5	5	No Change
IG_Rv0774c	5	5	5	No Change
IG_Rv0775	5	5	5	No Change
IG_Rv0777	5	5	5	No Change
IG_Rv0780	5	5	5	No Change
IG_Rv0783c	5	5	5	No Change
IG_Rv0784	5	5	5	No Change
IG_Rv0786c	5	5	5	No Change
IG_Rv0787A	5	5	5	No Change
IG_Rv0793	5	5	5	No Change
IG_Rv0794c	5	5	5	No Change
IG_Rv0795	5	5	5	No Change
IG_Rv0800	5	5	5	No Change
IG_Rv0803	5	5	5	No Change
IG_Rv0805	5	5	5	No Change
IG_Rv0807	5	5	5	No Change
IG_Rv0808	5	5	5	No Change
IG_Rv0809	5	5	5	No Change
IG_Rv0810c	5	5	5	No Change
IG_Rv0811c	5	5	5	No Change
IG_Rv0812	5	5	5	No Change
IG_Rv0813c	5	5	5	No Change
IG_Rv0814c	5	5	5	No Change
IG_Rv0816c	5	5	5	No Change
IG_Rv0818	5	5	5	No Change
IG_Rv0820	5	5	5	No Change
IG_Rv0822c	5	5	5	No Change
IG_Rv0823c	5	5	5	No Change
IG_Rv0825c	5	5	5	No Change
IG_Rv0826	5	5	5	No Change
IG_Rv0827c	5	5	5	No Change
IG_Rv0828c	5	5	5	No Change
IG_Rv0830	5	5	5	No Change
IG_Rv0832	5	5	5	No Change
IG_Rv0834c	5	5	5	No Change
IG_Rv0835	5	5	5	No Change
IG_Rv0836c	5	5	5	No Change
IG_Rv0838	5	5	5	No Change
IG_Rv0839	5	5	5	No Change
IG_Rv0841	5	5	5	No Change
IG_Rv0842	5	5	5	No Change
IG_Rv0844c	5	5	5	No Change
IG_Rv0845	5	5	5	No Change
IG_Rv0847	5	5	5	No Change
IG_Rv0848	5	5	5	No Change
IG_Rv0852	5	5	5	No Change
IG_Rv0854	5	5	5	No Change
IG_Rv0856	5	5	5	No Change
IG_Rv0857	5	5	5	No Change
IG_Rv0859	5	5	5	No Change
IG_Rv0861c	5	2	5	No Change
IG_Rv0862c	2	2	5	DCE
IG_Rv0868c	5	5	5	No Change
IG_Rv0871	5	5	5	No Change
IG_Rv0872c	5	5	5	No Change
IG_Rv0873	5	5	5	No Change
IG_Rv0874c	5	5	5	No Change
IG_Rv0875c	5	5	5	No Change
IG_Rv0877	5	5	5	No Change
IG_Rv0879c	5	5	5	No Change
IG_Rv0880	5	5	5	No Change
IG_Rv0884c	5	5	5	No Change
IG_Rv0885	5	5	5	No Change
IG_Rv0886	5	5	5	No Change
IG_Rv0888	5	5	5	No Change
IG_Rv0890c	5	5	5	No Change
IG_Rv0892	5	5	5	No Change
IG_Rv0894	5	5	5	No Change
IG_Rv0895	5	5	5	No Change
IG_Rv0896	1	5	5	No Change
IG_Rv0897c	5	5	5	No Change
IG_Rv0898c	5	5	5	No Change
IG_Rv0899	5	5	5	No Change
IG_Rv0904c	5	5	5	No Change
IG_Rv0905	5	5	5	No Change
IG_Rv0907	5	5	5	No Change
IG_Rv0909	5	5	5	No Change
IG_Rv0911	5	5	5	No Change
IG_Rv0912	5	5	5	No Change
IG_Rv0913c	5	5	5	No Change
IG_Rv0915c	5	5	5	No Change
IG_Rv0917	5	5	5	No Change
IG_Rv0918	5	5	5	No Change
IG_Rv0920c	5	5	5	No Change
IG_Rv0921	5	5	5	No Change
IG_Rv0923c	5	5	5	No Change
IG_Rv0925c	5	5	5	No Change
IG_Rv0926c	5	5	5	No Change
IG_Rv0927c	5	5	5	No Change
IG_Rv0928	5	5	5	No Change
IG_Rv0932c	5	5	5	No Change
IG_Rv0933	5	5	5	No Change
IG_Rv0934	5	5	5	No Change
IG_Rv0938	5	5	5	No Change
IG_Rv0941c	5	5	5	No Change
IG_Rv0948c	5	5	5	No Change
IG_Rv0949	5	5	5	No Change
IG_Rv0950c	5	5	5	No Change
IG_Rv0951	5	5	5	No Change
IG_Rv0953c	5	5	5	No Change
IG_Rv0954	2	1	5	CE
IG_Rv0956	5	5	5	No Change
IG_Rv0958	5	5	5	No Change
IG_Rv0960	5	5	5	No Change
IG_Rv0961	5	5	5	No Change
IG_Rv0963c	5	5	5	No Change
IG_Rv0964c	5	5	5	No Change
IG_Rv0966c	5	5	5	No Change
IG_Rv0967	5	5	5	No Change
IG_Rv0968	5	5	5	No Change
IG_Rv0971c	5	5	5	No Change
IG_Rv0977	5	5	5	No Change
IG_Rv0978c	5	5	5	No Change
IG_Rv0979A	5	5	5	No Change
IG_Rv0979c	5	5	5	No Change
IG_Rv0981	5	5	5	No Change
IG_Rv0983	5	5	5	No Change
IG_Rv0986	5	5	5	No Change
IG_Rv0989c	5	5	5	No Change
IG_Rv0990c	5	5	5	No Change
IG_Rv0991c	5	5	5	No Change
IG_Rv0992c	5	5	5	No Change
IG_Rv0993	5	5	5	No Change
IG_Rv0994	5	5	5	No Change
IG_Rv0995	5	5	5	No Change
IG_Rv0996	5	5	5	No Change
IG_Rv0997	5	5	5	No Change
IG_Rv1001	5	5	5	No Change
IG_Rv1003	5	5	5	No Change
IG_Rv1005c	5	5	5	No Change
IG_Rv1006	5	5	5	No Change
IG_Rv1008	5	5	5	No Change
IG_Rv1009	5	5	5	No Change
IG_Rv1011	5	5	5	No Change
IG_Rv1013	5	5	5	No Change
IG_Rv1016c	5	5	5	No Change
IG_Rv1018c	5	5	5	No Change
IG_Rv1019	5	5	5	No Change
IG_Rv1020	5	5	5	No Change
IG_Rv1022	5	5	5	No Change
IG_Rv1023	5	5	5	No Change
IG_Rv1027c	5	5	5	No Change
IG_Rv1028A	5	5	5	No Change
IG_Rv1034c	5	5	5	No Change
IG_Rv1037c	5	5	5	No Change
IG_Rv1039c	5	5	5	No Change
IG_Rv1040c	5	5	5	No Change
IG_Rv1041c	5	5	5	No Change
IG_Rv1043c	5	5	5	No Change
IG_Rv1044	5	5	5	No Change
IG_Rv1046c	5	5	5	No Change
IG_Rv1047	5	5	5	No Change
IG_Rv1048c	5	5	5	No Change
IG_Rv1049	5	5	5	No Change
IG_Rv1050	5	5	5	No Change
IG_Rv1051c	5	5	5	No Change
IG_Rv1052	5	5	5	No Change
IG_Rv1054	5	5	5	No Change
IG_Rv1056	5	5	5	No Change
IG_Rv1057	5	5	5	No Change
IG_Rv1058	5	5	5	No Change
IG_Rv1059	5	5	5	No Change
IG_Rv1060	5	5	5	No Change
IG_Rv1061	5	5	5	No Change
IG_Rv1064c	5	5	5	No Change
IG_Rv1065	5	5	5	No Change
IG_Rv1068c	5	5	5	No Change
IG_Rv1069c	5	5	5	No Change
IG_Rv1071c	5	5	5	No Change
IG_Rv1072	5	5	5	No Change
IG_Rv1073	5	5	5	No Change
IG_Rv1074c	5	5	5	No Change
IG_Rv1075c	5	5	5	No Change
IG_Rv1076	5	5	5	No Change
IG_Rv1078	5	5	5	No Change
IG_Rv1080c	5	5	5	No Change
IG_Rv1081c	5	2	2	DCE
IG_Rv1082	5	1	2	CE
IG_Rv1086	5	5	2	No Change
IG_Rv1087	5	5	2	No Change
IG_Rv1087A	5	5	5	No Change
IG_Rv1088	5	5	5	No Change
IG_Rv1089A	5	5	5	No Change
IG_Rv1091	5	5	5	No Change
IG_Rv1092c	5	5	5	No Change
IG_Rv1093	5	5	5	No Change
IG_Rv1094	5	5	5	No Change
IG_Rv1095	5	5	5	No Change
IG_Rv1096	5	5	5	No Change
IG_Rv1102c	5	5	5	No Change
IG_Rv1105	5	5	5	No Change
IG_Rv1106c	5	5	5	No Change
IG_Rv1107c	5	5	5	No Change
IG_Rv1110	5	5	5	No Change
IG_Rv1112	5	5	5	No Change
IG_Rv1113	5	5	5	No Change
IG_Rv1115	5	5	5	No Change
IG_Rv1116	5	5	5	No Change
IG_Rv1117	5	5	5	No Change
IG_Rv1121	5	5	5	No Change
IG_Rv1124	5	5	5	No Change
IG_Rv1128c	5	5	5	No Change
IG_Rv1129c	5	5	5	No Change
IG_Rv1132	5	5	5	No Change
IG_Rv1134	5	5	5	No Change
IG_Rv1135A	5	5	5	No Change
IG_Rv1136	5	5	5	No Change
IG_Rv1137c	5	5	5	No Change
IG_Rv1140	5	5	5	No Change
IG_Rv1142c	5	5	5	No Change
IG_Rv1143	5	5	5	No Change
IG_Rv1145	5	5	5	No Change
IG_Rv1146	5	5	5	No Change
IG_Rv1147	5	5	5	No Change
IG_Rv1148c	5	5	5	No Change
IG_Rv1149	5	5	5	No Change
IG_Rv1151c	5	5	5	No Change
IG_Rv1152	5	5	5	No Change
IG_Rv1156	5	5	5	No Change
IG_Rv1157c	5	5	5	No Change
IG_Rv1159	2	2	5	DCE
IG_Rv1160	5	5	5	No Change
IG_Rv1161	5	5	5	No Change
IG_Rv1166	5	5	5	No Change
IG_Rv1168c	5	5	5	No Change
IG_Rv1170	5	5	5	No Change
IG_Rv1171	5	5	5	No Change
IG_Rv1173	5	5	5	No Change
IG_Rv1174c	5	5	5	No Change
IG_Rv1175c	5	5	5	No Change
IG_Rv1177	5	5	5	No Change
IG_Rv1180	5	5	5	No Change
IG_Rv1183	5	5	5	No Change
IG_Rv1185c	5	5	5	No Change
IG_Rv1186c	5	5	5	No Change
IG_Rv1187	5	5	5	No Change
IG_Rv1189	5	5	5	No Change
IG_Rv1190	5	5	5	No Change
IG_Rv1191	5	5	5	No Change
IG_Rv1192	5	5	5	No Change
IG_Rv1193	5	5	5	No Change
IG_Rv1194c	5	5	5	No Change
IG_Rv1195	5	5	5	No Change
IG_Rv1196	5	5	5	No Change
IG_Rv1197	5	5	5	No Change
IG_Rv1198	5	5	5	No Change
IG_Rv1199c	5	5	5	No Change
IG_Rv1200	5	5	5	No Change
IG_Rv1202	5	5	5	No Change
IG_Rv1205	5	5	5	No Change
IG_Rv1207	5	5	5	No Change
IG_Rv1209	5	5	5	No Change
IG_Rv1211	5	5	5	No Change
IG_Rv1213	5	5	5	No Change
IG_Rv1214c	5	5	5	No Change
IG_Rv1215c	5	5	5	No Change
IG_Rv1216c	5	5	5	No Change
IG_Rv1220c	5	5	5	No Change
IG_Rv1221	5	5	5	No Change
IG_Rv1222	5	5	5	No Change
IG_Rv1226c	5	5	5	No Change
IG_Rv1228	5	5	5	No Change
IG_Rv1229c	5	5	5	No Change
IG_Rv1230c	5	5	5	No Change
IG_Rv1231c	5	5	5	No Change
IG_Rv1233c	5	5	5	No Change
IG_Rv1234	5	5	5	No Change
IG_Rv1239c	5	5	5	No Change
IG_Rv1240	5	5	5	No Change
IG_Rv1244	5	5	5	No Change
IG_Rv1246c	5	5	5	No Change
IG_Rv1248c	5	5	5	No Change
IG_Rv1249c	5	5	5	No Change
IG_Rv1250	5	5	5	No Change
IG_Rv1253	5	5	5	No Change
IG_Rv1257c	5	5	5	No Change
IG_Rv1261c	5	5	5	No Change
IG_Rv1263	5	5	5	No Change
IG_Rv1264	5	5	5	No Change
IG_Rv1265	5	5	5	No Change
IG_Rv1267c	5	5	5	No Change
IG_Rv1268c	5	5	5	No Change
IG_Rv1269c	5	5	5	No Change
IG_Rv1270c	5	5	5	No Change
IG_Rv1271c	5	5	5	No Change
IG_Rv1272c	5	5	5	No Change
IG_Rv1274	2	2	5	DCE
IG_Rv1276c	5	5	5	No Change
IG_Rv1277	5	5	5	No Change
IG_Rv1284	5	5	5	No Change
IG_Rv1285	5	5	5	No Change
IG_Rv1289	5	5	5	No Change
IG_Rv1290c	5	5	5	No Change
IG_Rv1291c	5	5	5	No Change
IG_Rv1292	5	5	5	No Change
IG_Rv1297	5	5	5	No Change
IG_Rv1298	5	5	5	No Change
IG_Rv1299	5	5	5	No Change
IG_Rv1303	5	5	5	No Change
IG_Rv1305	5	5	5	No Change
IG_Rv1306	5	5	5	No Change
IG_Rv1308	5	5	5	No Change
IG_Rv1309	5	5	5	No Change
IG_Rv1310	5	5	5	No Change
IG_Rv1314c	5	5	5	No Change
IG_Rv1315	5	5	5	No Change
IG_Rv1316c	5	5	5	No Change
IG_Rv1318c	5	5	5	No Change
IG_Rv1319c	5	5	5	No Change
IG_Rv1321	5	5	5	No Change
IG_Rv1322	5	5	5	No Change
IG_Rv1323	5	5	5	No Change
IG_Rv1324	5	5	5	No Change
IG_Rv1325c	5	5	5	No Change
IG_Rv1326c	5	5	5	No Change
IG_Rv1328	5	5	5	No Change
IG_Rv1329c	5	5	5	No Change
IG_Rv1331	5	5	5	No Change
IG_Rv1340	5	5	5	No Change
IG_Rv1344	5	5	5	No Change
IG_Rv1348	5	5	5	No Change
IG_Rv1350	5	5	5	No Change
IG_Rv1352	5	5	5	No Change
IG_Rv1353c	5	5	5	No Change
IG_Rv1354c	5	5	5	No Change
IG_Rv1357c	5	5	5	No Change
IG_Rv1358	5	5	5	No Change
IG_Rv1359	5	5	5	No Change
IG_Rv1360	5	5	5	No Change
IG_Rv1361c	5	5	5	No Change
IG_Rv1362c	5	5	5	No Change
IG_Rv1364c	5	5	5	No Change
IG_Rv1365c	5	5	5	No Change
IG_Rv1366	5	5	5	No Change
IG_Rv1367c	5	5	5	No Change
IG_Rv1368	5	5	5	No Change
IG_Rv1369c	5	5	5	No Change
IG_Rv1371	5	5	5	No Change
IG_Rv1374c	5	5	5	No Change
IG_Rv1375	5	5	5	No Change
IG_Rv1386	5	5	5	No Change
IG_Rv1388	5	5	5	No Change
IG_Rv1389	5	5	5	No Change
IG_Rv1390	5	5	5	No Change
IG_Rv1392	5	5	5	No Change
IG_Rv1395	5	5	5	No Change
IG_Rv1397c	5	5	5	No Change
IG_Rv1399c	5	5	5	No Change
IG_Rv1400c	5	5	5	No Change
IG_Rv1401	5	5	5	No Change
IG_Rv1402	5	5	5	No Change
IG_Rv1403c	5	5	5	No Change
IG_Rv1404	5	5	5	No Change
IG_Rv1405c	5	5	5	No Change
IG_Rv1406	5	5	5	No Change
IG_Rv1408	5	5	5	No Change
IG_Rv1412	2	2	5	DCE
IG_Rv1413	2	5	5	No Change
IG_Rv1415	5	5	5	No Change
IG_Rv1418	5	5	5	No Change
IG_Rv1419	5	5	5	No Change
IG_Rv1420	5	5	5	No Change
IG_Rv1425	5	5	5	No Change
IG_Rv1426c	5	5	5	No Change
IG_Rv1429	5	5	5	No Change
IG_Rv1430	5	5	5	No Change
IG_Rv1431	5	5	5	No Change
IG_Rv1433	5	5	5	No Change
IG_Rv1436	5	5	5	No Change
IG_Rv1439c	5	5	5	No Change
IG_Rv1440	5	5	5	No Change
IG_Rv1441c	5	5	5	No Change
IG_Rv1442	5	5	5	No Change
IG_Rv1443c	5	5	5	No Change
IG_Rv1444c	5	5	5	No Change
IG_Rv1445c	5	5	5	No Change
IG_Rv1449c	5	5	5	No Change
IG_Rv1450c	5	5	5	No Change
IG_Rv1451	5	5	5	No Change
IG_Rv1453	5	5	5	No Change
IG_Rv1454c	5	5	5	No Change
IG_Rv1455	5	5	5	No Change
IG_Rv1457c	5	5	5	No Change
IG_Rv1460	5	5	5	No Change
IG_Rv1467c	5	5	5	No Change
IG_Rv1468c	5	5	5	No Change
IG_Rv1469	5	5	5	No Change
IG_Rv1470	5	5	5	No Change
IG_Rv1473A	5	5	5	No Change
IG_Rv1476	5	5	5	No Change
IG_Rv1477	5	5	5	No Change
IG_Rv1479	5	5	5	No Change
IG_Rv1482c	5	5	5	No Change
IG_Rv1483	5	5	5	No Change
IG_Rv1487	5	5	5	No Change
IG_Rv1489A	5	5	5	No Change
IG_Rv1490	5	5	5	No Change
IG_Rv1491c	5	5	5	No Change
IG_Rv1492	5	5	5	No Change
IG_Rv1497	5	5	5	No Change
IG_Rv1498A	5	5	5	No Change
IG_Rv1498c	5	5	5	No Change
IG_Rv1499	5	5	5	No Change
IG_Rv1500	5	5	5	No Change
IG_Rv1501	5	5	5	No Change
IG_Rv1502	5	5	5	No Change
IG_Rv1503c	5	5	5	No Change
IG_Rv1505c	5	5	5	No Change
IG_Rv1507c	5	5	5	No Change
IG_Rv1508c	5	5	5	No Change
IG_Rv1510	5	5	5	No Change
IG_Rv1511	5	5	5	No Change
IG_Rv1515c	5	5	5	No Change
IG_Rv1517	5	5	5	No Change
IG_Rv1519	5	5	5	No Change
IG_Rv1521	5	5	5	No Change
IG_Rv1522c	5	5	5	No Change
IG_Rv1523	5	5	5	No Change
IG_Rv1528c	5	5	5	No Change
IG_Rv1529	5	5	5	No Change
IG_Rv1530	5	2	5	No Change
IG_Rv1532c	5	5	5	No Change
IG_Rv1533	5	5	5	No Change
IG_Rv1535	5	5	5	No Change
IG_Rv1536	5	5	5	No Change
IG_Rv1537	5	5	5	No Change
IG_Rv1539	5	5	5	No Change
IG_Rv1542c	5	5	5	No Change
IG_Rv1543	1	5	5	No Change
IG_Rv1546	5	5	5	No Change
IG_Rv1547	5	5	5	No Change
IG_Rv1549	5	5	5	No Change
IG_Rv1551	5	5	5	No Change
IG_Rv1552	5	5	5	No Change
IG_Rv1556	5	5	5	No Change
IG_Rv1557	5	5	5	No Change
IG_Rv1559	5	5	5	No Change
IG_Rv1564c	5	5	5	No Change
IG_Rv1565c	5	5	5	No Change
IG_Rv1566c	5	5	5	No Change
IG_Rv1567c	5	5	5	No Change
IG_Rv1568	1	5	5	No Change
IG_Rv1572c	5	5	5	No Change
IG_Rv1574	5	5	5	No Change
IG_Rv1577c	5	5	5	No Change
IG_Rv1578c	5	5	5	No Change
IG_Rv1579c	5	5	5	No Change
IG_Rv1582c	5	5	5	No Change
IG_Rv1585c	5	5	5	No Change
IG_Rv1589	5	5	5	No Change
IG_Rv1592c	5	5	5	No Change
IG_Rv1593c	5	5	5	No Change
IG_Rv1594	5	5	5	No Change
IG_Rv1597	5	5	5	No Change
IG_Rv1598c	5	5	5	No Change
IG_Rv1599	5	5	5	No Change
IG_Rv1603	5	5	5	No Change
IG_Rv1607	5	5	5	No Change
IG_Rv1609	5	5	5	No Change
IG_Rv1611	5	5	5	No Change
IG_Rv1612	5	5	5	No Change
IG_Rv1615	5	5	5	No Change
IG_Rv1617	5	5	5	No Change
IG_Rv1619	5	5	5	No Change
IG_Rv1622c	2	2	5	DCE
IG_Rv1624c	2	5	5	No Change
IG_Rv1625c	5	5	5	No Change
IG_Rv1626	5	5	5	No Change
IG_Rv1627c	5	5	5	No Change
IG_Rv1629	5	5	5	No Change
IG_Rv1630	5	5	5	No Change
IG_Rv1632c	5	5	5	No Change
IG_Rv1633	5	5	5	No Change
IG_Rv1636	5	5	5	No Change
IG_Rv1638	5	5	5	No Change
IG_Rv1638A	5	5	5	No Change
IG_Rv1641	5	5	5	No Change
IG_Rv1642	5	5	5	No Change
IG_Rv1643	5	5	5	No Change
IG_Rv1644	5	5	5	No Change
IG_Rv1646	5	5	5	No Change
IG_Rv1649	5	5	5	No Change
IG_Rv1651c	5	5	5	No Change
IG_Rv1652	5	5	5	No Change
IG_Rv1660	5	5	5	No Change
IG_Rv1661	5	5	5	No Change
IG_Rv1665	5	5	5	No Change
IG_Rv1667c	5	5	5	No Change
IG_Rv1669	5	5	5	No Change
IG_Rv1673c	5	5	5	No Change
IG_Rv1674c	5	5	5	No Change
IG_Rv1675c	5	5	5	No Change
IG_Rv1678	5	5	5	No Change
IG_Rv1682	5	5	5	No Change
IG_Rv1683	5	5	5	No Change
IG_Rv1687c	5	5	5	No Change
IG_Rv1688	5	5	5	No Change
IG_Rv1690	5	2	5	No Change
IG_Rv1691	5	2	5	No Change
IG_Rv1697	5	5	5	No Change
IG_Rv1699	5	5	5	No Change
IG_Rv1702c	5	5	5	No Change
IG_Rv1703c	5	5	5	No Change
IG_Rv1704c	5	5	5	No Change
IG_Rv1705c	5	5	5	No Change
IG_Rv1706A	5	5	5	No Change
IG_Rv1706c	5	5	5	No Change
IG_Rv1707	5	5	5	No Change
IG_Rv1714	5	5	5	No Change
IG_Rv1720c	5	5	5	No Change
IG_Rv1722	5	5	5	No Change
IG_Rv1724c	5	5	5	No Change
IG_Rv1726	5	5	5	No Change
IG_Rv1727	5	5	5	No Change
IG_Rv1730c	5	5	5	No Change
IG_Rv1731	5	5	5	No Change
IG_Rv1733c	5	5	5	No Change
IG_Rv1734c	5	5	5	No Change
IG_Rv1735c	5	5	5	No Change
IG_Rv1736c	5	5	5	No Change
IG_Rv1738	5	5	5	No Change
IG_Rv1740	5	5	5	No Change
IG_Rv1743	5	5	5	No Change
IG_Rv1744c	5	5	5	No Change
IG_Rv1746	5	5	5	No Change
IG_Rv1747	5	5	5	No Change
IG_Rv1748	5	5	5	No Change
IG_Rv1750c	5	5	5	No Change
IG_Rv1752	5	5	5	No Change
IG_Rv1753c	5	5	5	No Change
IG_Rv1754c	5	5	5	No Change
IG_Rv1755c	5	5	5	No Change
IG_Rv1759c	5	5	5	No Change
IG_Rv1760	5	5	5	No Change
IG_Rv1761c	5	5	5	No Change
IG_Rv1763	5	5	5	No Change
IG_Rv1764	5	5	5	No Change
IG_Rv1765A	5	5	5	No Change
IG_Rv1766	5	5	5	No Change
IG_Rv1767	5	5	5	No Change
IG_Rv1768	5	5	5	No Change
IG_Rv1769	5	5	5	No Change
IG_Rv1772	5	5	5	No Change
IG_Rv1773c	5	5	5	No Change
IG_Rv1774	5	5	5	No Change
IG_Rv1777	5	5	5	No Change
IG_Rv1778c	5	5	5	No Change
IG_Rv1779c	5	5	5	No Change
IG_Rv1780	5	5	5	No Change
IG_Rv1782	5	5	5	No Change
IG_Rv1784	5	5	5	No Change
IG_Rv1786	5	5	5	No Change
IG_Rv1787	5	5	5	No Change
IG_Rv1788	5	5	5	No Change
IG_Rv1790	5	5	5	No Change
IG_Rv1791	5	5	5	No Change
IG_Rv1793	5	5	5	No Change
IG_Rv1794	5	5	5	No Change
IG_Rv1795	5	5	5	No Change
IG_Rv1799	5	5	5	No Change
IG_Rv1800	5	5	5	No Change
IG_Rv1801	5	5	5	No Change
IG_Rv1802	5	5	5	No Change
IG_Rv1803c	5	5	5	No Change
IG_Rv1804c	5	5	5	No Change
IG_Rv1805c	5	5	5	No Change
IG_Rv1806	5	5	5	No Change
IG_Rv1808	5	5	5	No Change
IG_Rv1809	5	5	5	No Change
IG_Rv1810	5	5	5	No Change
IG_Rv1811	5	5	5	No Change
IG_Rv1813c	5	5	5	No Change
IG_Rv1814	5	5	5	No Change
IG_Rv1815	5	5	5	No Change
IG_Rv1816	5	5	5	No Change
IG_Rv1817	5	5	5	No Change
IG_Rv1818c	5	5	5	No Change
IG_Rv1819c	5	5	5	No Change
IG_Rv1820	5	5	5	No Change
IG_Rv1822	5	5	5	No Change
IG_Rv1824	5	5	5	No Change
IG_Rv1826	5	5	5	No Change
IG_Rv1827	5	5	5	No Change
IG_Rv1829	5	5	5	No Change
IG_Rv1830	5	5	5	No Change
IG_Rv1832	5	5	5	No Change
IG_Rv1833c	5	5	5	No Change
IG_Rv1834	5	5	5	No Change
IG_Rv1836c	5	5	5	No Change
IG_Rv1837c	2	2	5	DCE
IG_Rv1838c	5	5	5	No Change
IG_Rv1840c	5	5	5	No Change
IG_Rv1841c	5	5	5	No Change
IG_Rv1843c	5	5	5	No Change
IG_Rv1844c	5	5	5	No Change
IG_Rv1846c	5	5	5	No Change
IG_Rv1847	5	5	5	No Change
IG_Rv1852	5	5	5	No Change
IG_Rv1855c	5	2	5	No Change
IG_Rv1856c	5	5	5	No Change
IG_Rv1857	5	5	5	No Change
IG_Rv1860	5	5	5	No Change
IG_Rv1861	5	5	5	No Change
IG_Rv1862	5	5	5	No Change
IG_Rv1866	5	5	5	No Change
IG_Rv1867	5	5	5	No Change
IG_Rv1868	5	5	5	No Change
IG_Rv1870c	5	5	5	No Change
IG_Rv1871c	5	5	5	No Change
IG_Rv1872c	5	5	5	No Change
IG_Rv1873	5	5	5	No Change
IG_Rv1874	5	5	5	No Change
IG_Rv1876	5	5	5	No Change
IG_Rv1877	5	5	5	No Change
IG_Rv1878	5	5	5	No Change
IG_Rv1881c	5	5	5	No Change
IG_Rv1883c	5	5	5	No Change
IG_Rv1884c	5	5	5	No Change
IG_Rv1887	5	5	5	No Change
IG_Rv1888A	5	5	5	No Change
IG_Rv1888c	5	5	5	No Change
IG_Rv1890c	5	5	5	No Change
IG_Rv1891	5	5	5	No Change
IG_Rv1894c	5	5	5	No Change
IG_Rv1895	5	5	5	No Change
IG_Rv1898	5	5	5	No Change
IG_Rv1901	4	5	5	No Change
IG_Rv1903	5	5	5	No Change
IG_Rv1904	5	5	5	No Change
IG_Rv1905c	5	5	5	No Change
IG_Rv1906c	5	5	5	No Change
IG_Rv1907c	5	5	5	No Change
IG_Rv1909c	5	5	5	No Change
IG_Rv1910c	5	5	5	No Change
IG_Rv1911c	5	5	5	No Change
IG_Rv1912c	5	5	5	No Change
IG_Rv1913	5	5	5	No Change
IG_Rv1915	5	5	5	No Change
IG_Rv1917c	5	5	5	No Change
IG_Rv1918c	5	5	5	No Change
IG_Rv1919c	5	5	5	No Change
IG_Rv1920	5	5	5	No Change
IG_Rv1922	5	5	5	No Change
IG_Rv1924c	5	5	5	No Change
IG_Rv1925	5	5	5	No Change
IG_Rv1926c	5	5	5	No Change
IG_Rv1927	5	5	5	No Change
IG_Rv1929c	5	5	5	No Change
IG_Rv1931c	5	5	5	No Change
IG_Rv1932	5	5	5	No Change
IG_Rv1936	5	5	5	No Change
IG_Rv1942c	5	5	5	No Change
IG_Rv1945	5	5	5	No Change
IG_Rv1946c	5	5	5	No Change
IG_Rv1948c	5	5	5	No Change
IG_Rv1952	5	5	5	No Change
IG_Rv1956	5	5	5	No Change
IG_Rv1962c	5	5	5	No Change
IG_Rv1963c	5	5	5	No Change
IG_Rv1964	5	5	5	No Change
IG_Rv1975	5	5	5	No Change
IG_Rv1976c	5	5	5	No Change
IG_Rv1977	5	5	5	No Change
IG_Rv1978	5	5	5	No Change
IG_Rv1980c	5	5	5	No Change
IG_Rv1981c	5	5	5	No Change
IG_Rv1982c	5	5	5	No Change
IG_Rv1983	5	5	5	No Change
IG_Rv1985c	5	5	5	No Change
IG_Rv1986	5	5	5	No Change
IG_Rv1987	5	5	5	No Change
IG_Rv1988	5	5	5	No Change
IG_Rv1989c	5	5	5	No Change
IG_Rv1990A	5	5	5	No Change
IG_Rv1991c	5	5	5	No Change
IG_Rv1992c	5	5	5	No Change
IG_Rv1994c	5	5	5	No Change
IG_Rv1995	5	5	5	No Change
IG_Rv1996	5	5	5	No Change
IG_Rv1997	5	5	5	No Change
IG_Rv1998c	5	5	5	No Change
IG_Rv1999c	5	5	5	No Change
IG_Rv2000	5	5	5	No Change
IG_Rv2002	5	5	5	No Change
IG_Rv2003c	5	5	5	No Change
IG_Rv2005c	5	5	5	No Change
IG_Rv2006	5	5	5	No Change
IG_Rv2007c	5	5	5	No Change
IG_Rv2008c	5	5	5	No Change
IG_Rv2009	5	5	5	No Change
IG_Rv2011c	5	5	5	No Change
IG_Rv2012	5	5	5	No Change
IG_Rv2013	5	5	5	No Change
IG_Rv2015c	5	5	5	No Change
IG_Rv2016	5	5	5	No Change
IG_Rv2018	5	5	5	No Change
IG_Rv2021c	5	5	5	No Change
IG_Rv2024c	5	5	5	No Change
IG_Rv2025c	5	5	5	No Change
IG_Rv2026c	5	5	5	No Change
IG_Rv2028c	5	5	5	No Change
IG_Rv2032	5	5	5	No Change
IG_Rv2033c	5	5	5	No Change
IG_Rv2034	5	5	5	No Change
IG_Rv2042c	5	5	5	No Change
IG_Rv2044c	5	5	5	No Change
IG_Rv2045c	5	5	5	No Change
IG_Rv2046	5	5	5	No Change
IG_Rv2047c	5	5	5	No Change
IG_Rv2049c	5	5	5	No Change
IG_Rv2050	5	5	5	No Change
IG_Rv2054	5	5	5	No Change
IG_Rv2055c	5	5	5	No Change
IG_Rv2059	5	5	5	No Change
IG_Rv2062c	5	5	5	No Change
IG_Rv2063	5	5	5	No Change
IG_Rv2064	5	5	5	No Change
IG_Rv2069	5	5	5	No Change
IG_Rv2073c	5	5	5	No Change
IG_Rv2074	5	5	5	No Change
IG_Rv2076c	5	5	5	No Change
IG_Rv2078	5	5	5	No Change
IG_Rv2081c	5	5	5	No Change
IG_Rv2082	5	5	5	No Change
IG_Rv2085	5	5	5	No Change
IG_Rv2087	5	5	5	No Change
IG_Rv2088	5	5	5	No Change
IG_Rv2090	5	2	5	No Change
IG_Rv2092c	5	2	5	No Change
IG_Rv2093c	5	5	5	No Change
IG_Rv2095c	5	5	5	No Change
IG_Rv2100	5	5	5	No Change
IG_Rv2101	5	5	5	No Change
IG_Rv2102	5	5	5	No Change
IG_Rv2105	5	5	5	No Change
IG_Rv2107	5	5	5	No Change
IG_Rv2108	5	5	5	No Change
IG_Rv2109c	5	5	5	No Change
IG_Rv2112c	5	5	5	No Change
IG_Rv2113	5	5	5	No Change
IG_Rv2116	5	5	5	No Change
IG_Rv2119	5	5	5	No Change
IG_Rv2121c	5	5	5	No Change
IG_Rv2123	5	5	5	No Change
IG_Rv2125	5	5	5	No Change
IG_Rv2127	5	5	5	No Change
IG_Rv2130c	5	5	5	No Change
IG_Rv2131c	5	5	5	No Change
IG_Rv2132	5	5	5	No Change
IG_Rv2133c	5	5	5	No Change
IG_Rv2135c	5	5	5	No Change
IG_Rv2137c	5	5	5	No Change
IG_Rv2139	5	5	5	No Change
IG_Rv2141c	5	5	5	No Change
IG_Rv2142c	5	5	5	No Change
IG_Rv2143	5	5	5	No Change
IG_Rv2144c	5	5	5	No Change
IG_Rv2145c	5	5	5	No Change
IG_Rv2146c	5	5	5	No Change
IG_Rv2147c	5	5	5	No Change
IG_Rv2151c	5	5	5	No Change
IG_Rv2159c	5	5	5	No Change
IG_Rv2161c	5	5	5	No Change
IG_Rv2162c	5	5	5	No Change
IG_Rv2163c	5	5	5	No Change
IG_Rv2166c	5	5	5	No Change
IG_Rv2167c	5	5	5	No Change
IG_Rv2170	5	5	5	No Change
IG_Rv2171	2	5	5	No Change
IG_Rv2173	5	5	5	No Change
IG_Rv2176	5	5	5	No Change
IG_Rv2177c	5	5	5	No Change
IG_Rv2178c	5	5	5	No Change
IG_Rv2179c	5	5	5	No Change
IG_Rv2181	5	5	5	No Change
IG_Rv2183c	5	5	5	No Change
IG_Rv2185c	5	5	5	No Change
IG_Rv2186c	5	5	5	No Change
IG_Rv2187	5	5	5	No Change
IG_Rv2189c	5	5	5	No Change
IG_Rv2190c	5	5	5	No Change
IG_Rv2191	5	5	5	No Change
IG_Rv2193	5	5	5	No Change
IG_Rv2199c	2	2	5	DCE
IG_Rv2201	5	5	5	No Change
IG_Rv2202c	5	5	5	No Change
IG_Rv2203	5	5	5	No Change
IG_Rv2205c	5	5	5	No Change
IG_Rv2206	5	5	5	No Change
IG_Rv2207	5	5	5	No Change
IG_Rv2209	5	5	5	No Change
IG_Rv2211c	5	5	5	No Change
IG_Rv2212	5	5	5	No Change
IG_Rv2214c	5	5	5	No Change
IG_Rv2215	5	5	5	No Change
IG_Rv2217	5	5	5	No Change
IG_Rv2219	5	5	5	No Change
IG_Rv2220	5	5	5	No Change
IG_Rv2221c	5	5	5	No Change
IG_Rv2222c	5	5	5	No Change
IG_Rv2223c	5	5	5	No Change
IG_Rv2224c	5	5	5	No Change
IG_Rv2225	5	5	5	No Change
IG_Rv2226	5	5	5	No Change
IG_Rv2227	5	5	5	No Change
IG_Rv2232	5	5	5	No Change
IG_Rv2237	5	5	5	No Change
IG_Rv2238c	5	5	5	No Change
IG_Rv2240c	5	5	5	No Change
IG_Rv2242	5	5	5	No Change
IG_Rv2243	5	5	5	No Change
IG_Rv2244	5	5	5	No Change
IG_Rv2247	5	5	5	No Change
IG_Rv2248	5	5	5	No Change
IG_Rv2250A	5	5	5	No Change
IG_Rv2253	5	5	5	No Change
IG_Rv2255c	5	5	5	No Change
IG_Rv2256c	5	5	5	No Change
IG_Rv2257c	5	5	5	No Change
IG_Rv2259	5	5	5	No Change
IG_Rv2261c	5	5	5	No Change
IG_Rv2263	5	5	5	No Change
IG_Rv2265	5	5	5	No Change
IG_Rv2266	5	5	5	No Change
IG_Rv2267c	5	5	5	No Change
IG_Rv2270	5	5	5	No Change
IG_Rv2271	5	5	5	No Change
IG_Rv2272	5	5	5	No Change
IG_Rv2275	5	5	5	No Change
IG_Rv2277c	5	5	5	No Change
IG_Rv2280	5	5	5	No Change
IG_Rv2281	5	5	5	No Change
IG_Rv2282c	5	5	5	No Change
IG_Rv2283	5	5	5	No Change
IG_Rv2284	5	5	5	No Change
IG_Rv2285	5	5	5	No Change
IG_Rv2286c	5	5	5	No Change
IG_Rv2290	5	5	5	No Change
IG_Rv2291	5	5	5	No Change
IG_Rv2293c	5	5	5	No Change
IG_Rv2294	5	5	5	No Change
IG_Rv2295	5	5	5	No Change
IG_Rv2296	5	5	5	No Change
IG_Rv2298	5	5	5	No Change
IG_Rv2300c	5	5	5	No Change
IG_Rv2302	5	5	5	No Change
IG_Rv2303c	5	5	5	No Change
IG_Rv2305	5	5	5	No Change
IG_Rv2307A	5	5	5	No Change
IG_Rv2307B	5	5	5	No Change
IG_Rv2307D	5	5	5	No Change
IG_Rv2308	5	5	5	No Change
IG_Rv2309A	5	5	5	No Change
IG_Rv2309c	5	5	5	No Change
IG_Rv2310	5	5	5	No Change
IG_Rv2311	5	5	5	No Change
IG_Rv2312	5	5	5	No Change
IG_Rv2313c	5	5	5	No Change
IG_Rv2316	5	5	5	No Change
IG_Rv2324	5	5	5	No Change
IG_Rv2325c	5	5	5	No Change
IG_Rv2327	5	5	5	No Change
IG_Rv2328	5	5	5	No Change
IG_Rv2329c	5	5	5	No Change
IG_Rv2330c	5	5	5	No Change
IG_Rv2331	5	5	5	No Change
IG_Rv2334	5	5	5	No Change
IG_Rv2336	5	5	5	No Change
IG_Rv2337c	5	5	5	No Change
IG_Rv2338c	5	5	5	No Change
IG_Rv2339	5	5	5	No Change
IG_Rv2340c	5	5	5	No Change
IG_Rv2341	5	5	5	No Change
IG_Rv2342	5	5	5	No Change
IG_Rv2345	5	5	5	No Change
IG_Rv2346c	5	5	5	No Change
IG_Rv2347c	5	5	5	No Change
IG_Rv2348c	5	5	5	No Change
IG_Rv2349c	5	5	5	No Change
IG_Rv2350c	5	5	5	No Change
IG_Rv2351c	5	5	5	No Change
IG_Rv2352c	5	5	5	No Change
IG_Rv2353c	5	5	5	No Change
IG_Rv2356c	5	5	5	No Change
IG_Rv2357c	5	5	5	No Change
IG_Rv2358	5	5	5	No Change
IG_Rv2363	2	2	5	DCE
IG_Rv2371	5	5	5	No Change
IG_Rv2374c	5	5	5	No Change
IG_Rv2375	5	5	5	No Change
IG_Rv2377c	5	5	5	No Change
IG_Rv2384	5	5	5	No Change
IG_Rv2385	5	5	5	No Change
IG_Rv2387	5	5	5	No Change
IG_Rv2389c	5	5	5	No Change
IG_Rv2391	5	5	5	No Change
IG_Rv2395	5	5	5	No Change
IG_Rv2396	5	5	5	No Change
IG_Rv2402	5	5	5	No Change
IG_Rv2407	5	5	5	No Change
IG_Rv2408	5	5	5	No Change
IG_Rv2412	5	5	5	No Change
IG_Rv2414c	5	5	5	No Change
IG_Rv2415c	5	5	5	No Change
IG_Rv2416c	5	5	5	No Change
IG_Rv2417c	5	5	5	No Change
IG_Rv2422	5	5	5	No Change
IG_Rv2423	5	5	5	No Change
IG_Rv2424c	5	5	5	No Change
IG_Rv2425c	5	5	5	No Change
IG_Rv2427c	5	5	5	No Change
IG_Rv2428	5	5	5	No Change
IG_Rv2431c	5	5	5	No Change
IG_Rv2432c	5	5	5	No Change
IG_Rv2436	5	5	5	No Change
IG_Rv2437	5	5	5	No Change
IG_Rv2439c	5	5	5	No Change
IG_Rv2441c	5	5	5	No Change
IG_Rv2443	5	5	5	No Change
IG_Rv2445c	5	5	5	No Change
IG_Rv2446c	5	5	5	No Change
IG_Rv2449c	5	5	5	No Change
IG_Rv2450c	5	5	5	No Change
IG_Rv2451	5	5	5	No Change
IG_Rv2452c	5	5	5	No Change
IG_Rv2453c	5	5	5	No Change
IG_Rv2456c	5	5	5	No Change
IG_Rv2458	5	5	5	No Change
IG_Rv2459	5	5	5	No Change
IG_Rv2460c	5	5	5	No Change
IG_Rv2462c	5	5	5	No Change
IG_Rv2463	5	5	5	No Change
IG_Rv2464c	5	5	5	No Change
IG_Rv2466c	5	5	5	No Change
IG_Rv2467	5	5	5	No Change
IG_Rv2468c	5	5	5	No Change
IG_Rv2469c	5	5	5	No Change
IG_Rv2470	5	5	5	No Change
IG_Rv2472	5	5	5	No Change
IG_Rv2477c	5	5	5	No Change
IG_Rv2478c	5	5	5	No Change
IG_Rv2481c	5	5	5	No Change
IG_Rv2485c	5	5	5	No Change
IG_Rv2486	5	5	5	No Change
IG_Rv2487c	5	5	5	No Change
IG_Rv2488c	5	5	5	No Change
IG_Rv2490c	5	5	5	No Change
IG_Rv2491	5	5	5	No Change
IG_Rv2494	5	5	5	No Change
IG_Rv2498c	5	5	5	No Change
IG_Rv2505c	5	5	5	No Change
IG_Rv2506	5	5	5	No Change
IG_Rv2507	5	5	5	No Change
IG_Rv2509	5	5	5	No Change
IG_Rv2511	5	5	5	No Change
IG_Rv2512c	5	5	5	No Change
IG_Rv2513	5	5	5	No Change
IG_Rv2514c	5	5	5	No Change
IG_Rv2516c	5	5	5	No Change
IG_Rv2518c	5	5	5	No Change
IG_Rv2519	5	5	5	No Change
IG_Rv2520c	5	5	5	No Change
IG_Rv2521	5	5	5	No Change
IG_Rv2524c	5	5	5	No Change
IG_Rv2525c	5	5	5	No Change
IG_Rv2526	5	5	5	No Change
IG_Rv2528c	5	5	5	No Change
IG_Rv2529	5	5	5	No Change
IG_Rv2531c	5	5	5	No Change
IG_Rv2532c	5	5	5	No Change
IG_Rv2536	5	5	5	No Change
IG_Rv2542	5	5	5	No Change
IG_Rv2543	5	5	5	No Change
IG_Rv2547	5	5	5	No Change
IG_Rv2549c	5	5	5	No Change
IG_Rv2551c	5	5	5	No Change
IG_Rv2556c	5	5	5	No Change
IG_Rv2557	5	5	5	No Change
IG_Rv2558	5	5	5	No Change
IG_Rv2560	5	5	5	No Change
IG_Rv2561	5	5	5	No Change
IG_Rv2563	5	5	5	No Change
IG_Rv2565	5	5	5	No Change
IG_Rv2570	5	5	5	No Change
IG_Rv2572c	5	5	5	No Change
IG_Rv2573	5	5	5	No Change
IG_Rv2574	5	5	5	No Change
IG_Rv2577	5	5	5	No Change
IG_Rv2579	5	5	5	No Change
IG_Rv2580c	5	5	5	No Change
IG_Rv2584c	5	5	5	No Change
IG_Rv2585c	5	5	5	No Change
IG_Rv2588c	5	5	5	No Change
IG_Rv2589	5	5	5	No Change
IG_Rv2590	5	5	5	No Change
IG_Rv2591	5	5	5	No Change
IG_Rv2596	5	5	5	No Change
IG_Rv2597	5	5	5	No Change
IG_Rv2600	5	5	5	No Change
IG_Rv2601A	5	5	5	No Change
IG_Rv2604c	5	5	5	No Change
IG_Rv2607	5	5	5	No Change
IG_Rv2608	5	5	5	No Change
IG_Rv2614A	5	5	5	No Change
IG_Rv2616	5	5	5	No Change
IG_Rv2618	5	5	5	No Change
IG_Rv2622	5	5	5	No Change
IG_Rv2623	5	5	5	No Change
IG_Rv2626c	5	5	5	No Change
IG_Rv2627c	5	5	5	No Change
IG_Rv2628	5	5	5	No Change
IG_Rv2629	5	5	5	No Change
IG_Rv2631	5	5	5	No Change
IG_Rv2633c	5	5	5	No Change
IG_Rv2634c	5	5	5	No Change
IG_Rv2637	5	5	5	No Change
IG_Rv2638	5	5	5	No Change
IG_Rv2639c	5	5	5	No Change
IG_Rv2640c	5	5	5	No Change
IG_Rv2641	5	5	5	No Change
IG_Rv2642	5	5	5	No Change
IG_Rv2644c	5	5	5	No Change
IG_Rv2645	5	5	5	No Change
IG_Rv2647	5	5	5	No Change
IG_Rv2650c	5	5	5	No Change
IG_Rv2652c	5	5	5	No Change
IG_Rv2653c	5	5	5	No Change
IG_Rv2660c	5	5	5	No Change
IG_Rv2663	5	5	5	No Change
IG_Rv2664	5	5	5	No Change
IG_Rv2665	5	5	5	No Change
IG_Rv2666	5	5	5	No Change
IG_Rv2667	5	5	5	No Change
IG_Rv2672	5	5	5	No Change
IG_Rv2673	5	5	5	No Change
IG_Rv2674	5	5	5	No Change
IG_Rv2679	5	5	5	No Change
IG_Rv2680	5	5	5	No Change
IG_Rv2683	5	5	5	No Change
IG_Rv2685	5	5	5	No Change
IG_Rv2689c	5	5	5	No Change
IG_Rv2691	5	5	5	No Change
IG_Rv2695	5	5	5	No Change
IG_Rv2696c	5	5	5	No Change
IG_Rv2697c	5	5	5	No Change
IG_Rv2698	5	5	5	No Change
IG_Rv2700	5	5	5	No Change
IG_Rv2702	5	5	5	No Change
IG_Rv2703	5	5	5	No Change
IG_Rv2704	5	5	5	No Change
IG_Rv2707	5	5	5	No Change
IG_Rv2710	5	5	5	No Change
IG_Rv2711	5	5	5	No Change
IG_Rv2712c	5	5	5	No Change
IG_Rv2713	5	5	5	No Change
IG_Rv2714	5	5	5	No Change
IG_Rv2716	5	5	5	No Change
IG_Rv2717c	5	5	5	No Change
IG_Rv2718c	5	5	5	No Change
IG_Rv2719c	5	5	5	No Change
IG_Rv2720	5	5	5	No Change
IG_Rv2724c	5	5	5	No Change
IG_Rv2725c	5	5	5	No Change
IG_Rv2726c	5	5	5	No Change
IG_Rv2729c	5	5	5	No Change
IG_Rv2730	5	5	5	No Change
IG_Rv2734	5	5	5	No Change
IG_Rv2737A	5	2	5	No Change
IG_Rv2739c	5	5	5	No Change
IG_Rv2740	5	2	5	No Change
IG_Rv2741	5	5	5	No Change
IG_Rv2742c	5	5	5	No Change
IG_Rv2743c	5	5	5	No Change
IG_Rv2745c	5	5	5	No Change
IG_Rv2747	5	5	5	No Change
IG_Rv2753c	5	5	5	No Change
IG_Rv2754c	5	5	5	No Change
IG_Rv2755c	5	5	5	No Change
IG_Rv2757c	5	5	5	No Change
IG_Rv2759c	5	5	5	No Change
IG_Rv2761c	5	5	5	No Change
IG_Rv2763c	5	5	5	No Change
IG_Rv2765	5	5	5	No Change
IG_Rv2766c	5	5	5	No Change
IG_Rv2768c	5	5	5	No Change
IG_Rv2769c	5	5	5	No Change
IG_Rv2770c	5	5	5	No Change
IG_Rv2771c	5	5	5	No Change
IG_Rv2772c	5	5	5	No Change
IG_Rv2775	5	5	5	No Change
IG_Rv2777c	5	5	5	No Change
IG_Rv2778c	5	5	5	No Change
IG_Rv2779c	5	5	5	No Change
IG_Rv2780	5	5	5	No Change
IG_Rv2782c	5	5	5	No Change
IG_Rv2784c	5	5	5	No Change
IG_Rv2786c	5	5	5	No Change
IG_Rv2787	5	5	5	No Change
IG_Rv2788	5	5	5	No Change
IG_Rv2789c	5	5	5	No Change
IG_Rv2791c	5	5	5	No Change
IG_Rv2793c	5	5	5	No Change
IG_Rv2796c	5	5	5	No Change
IG_Rv2799	5	5	5	No Change
IG_Rv2800	5	5	5	No Change
IG_Rv2801c	5	5	5	No Change
IG_Rv2802c	5	5	5	No Change
IG_Rv2804c	5	5	5	No Change
IG_Rv2807	5	5	5	No Change
IG_Rv2808	5	5	5	No Change
IG_Rv2809	5	5	5	No Change
IG_Rv2810c	5	5	5	No Change
IG_Rv2812	5	5	5	No Change
IG_Rv2814c	5	5	5	No Change
IG_Rv2816c	5	5	5	No Change
IG_Rv2819c	5	5	2	No Change
IG_Rv2825c	5	5	2	No Change
IG_Rv2826c	5	5	2	No Change
IG_Rv2828c	5	5	5	No Change
IG_Rv2829c	5	5	5	No Change
IG_Rv2831	5	5	5	No Change
IG_Rv2832c	5	5	5	No Change
IG_Rv2836c	5	5	5	No Change
IG_Rv2840c	5	5	5	No Change
IG_Rv2841c	5	5	5	No Change
IG_Rv2843	5	5	5	No Change
IG_Rv2846c	5	5	5	No Change
IG_Rv2847c	5	5	5	No Change
IG_Rv2848c	5	5	5	No Change
IG_Rv2850c	5	5	5	No Change
IG_Rv2852c	5	5	5	No Change
IG_Rv2853	5	5	5	No Change
IG_Rv2854	5	5	5	No Change
IG_Rv2855	5	5	5	No Change
IG_Rv2856	5	5	5	No Change
IG_Rv2857c	5	5	5	No Change
IG_Rv2861c	5	5	5	No Change
IG_Rv2862c	5	5	5	No Change
IG_Rv2863	5	5	5	No Change
IG_Rv2864c	5	5	5	No Change
IG_Rv2865	5	5	5	No Change
IG_Rv2867c	5	5	5	No Change
IG_Rv2871	5	5	5	No Change
IG_Rv2874	5	5	5	No Change
IG_Rv2875	5	5	5	No Change
IG_Rv2879c	5	5	5	No Change
IG_Rv2881c	5	5	5	No Change
IG_Rv2883c	5	5	5	No Change
IG_Rv2884	5	5	5	No Change
IG_Rv2885c	5	5	5	No Change
IG_Rv2889c	5	5	5	No Change
IG_Rv2890c	5	5	5	No Change
IG_Rv2891	5	5	5	No Change
IG_Rv2893	5	5	5	No Change
IG_Rv2895c	5	5	5	No Change
IG_Rv2899c	5	2	5	No Change
IG_Rv2903c	5	5	5	No Change
IG_Rv2904c	5	5	5	No Change
IG_Rv2905	5	5	5	No Change
IG_Rv2910c	5	5	5	No Change
IG_Rv2911	5	5	5	No Change
IG_Rv2914c	5	5	5	No Change
IG_Rv2915c	5	5	5	No Change
IG_Rv2917	5	5	5	No Change
IG_Rv2919c	5	5	5	No Change
IG_Rv2921c	5	5	5	No Change
IG_Rv2922c	5	5	5	No Change
IG_Rv2924c	5	5	5	No Change
IG_Rv2928	5	5	5	No Change
IG_Rv2930	5	5	5	No Change
IG_Rv2940c	5	5	5	No Change
IG_Rv2941	5	5	5	No Change
IG_Rv2943	5	5	5	No Change
IG_Rv2945c	5	5	5	No Change
IG_Rv2946c	5	5	5	No Change
IG_Rv2949c	5	5	5	No Change
IG_Rv2950c	5	5	5	No Change
IG_Rv2951c	5	5	5	No Change
IG_Rv2952	5	5	5	No Change
IG_Rv2953	5	5	5	No Change
IG_Rv2954c	5	5	5	No Change
IG_Rv2955c	5	5	5	No Change
IG_Rv2956	5	5	5	No Change
IG_Rv2958c	5	5	5	No Change
IG_Rv2959c	5	5	5	No Change
IG_Rv2960c	5	5	5	No Change
IG_Rv2962c	5	5	5	No Change
IG_Rv2963	5	5	5	No Change
IG_Rv2964	5	5	5	No Change
IG_Rv2965c	5	5	5	No Change
IG_Rv2967c	2	2	5	DCE
IG_Rv2968c	5	5	5	No Change
IG_Rv2970A	5	5	5	No Change
IG_Rv2970c	5	5	5	No Change
IG_Rv2972c	5	5	5	No Change
IG_Rv2976c	5	5	5	No Change
IG_Rv2977c	5	5	5	No Change
IG_Rv2980	5	5	5	No Change
IG_Rv2981c	5	5	5	No Change
IG_Rv2982c	5	5	5	No Change
IG_Rv2983	5	5	5	No Change
IG_Rv2986c	5	5	5	No Change
IG_Rv2987c	5	5	5	No Change
IG_Rv2988c	5	5	5	No Change
IG_Rv2989	5	5	5	No Change
IG_Rv2991	5	5	5	No Change
IG_Rv2992c	5	5	5	No Change
IG_Rv2994	5	5	5	No Change
IG_Rv2997	5	5	5	No Change
IG_Rv2998	5	5	5	No Change
IG_Rv2999	5	5	5	No Change
IG_Rv3000	5	5	5	No Change
IG_Rv3001c	5	5	5	No Change
IG_Rv3002c	5	5	5	No Change
IG_Rv3004	5	5	5	No Change
IG_Rv3006	5	5	5	No Change
IG_Rv3008	5	5	5	No Change
IG_Rv3010c	5	5	5	No Change
IG_Rv3011c	5	5	5	No Change
IG_Rv3013	5	5	5	No Change
IG_Rv3014c	5	5	5	No Change
IG_Rv3015c	5	5	5	No Change
IG_Rv3016	5	5	5	No Change
IG_Rv3018c	5	5	5	No Change
IG_Rv3019c	5	5	5	No Change
IG_Rv3021c	5	5	5	No Change
IG_Rv3023c	5	5	5	No Change
IG_Rv3024c	5	5	5	No Change
IG_Rv3026c	5	5	5	No Change
IG_Rv3028c	5	5	5	No Change
IG_Rv3029c	5	5	5	No Change
IG_Rv3030	5	5	5	No Change
IG_Rv3033	5	5	5	No Change
IG_Rv3034c	5	5	5	No Change
IG_Rv3035	5	5	5	No Change
IG_Rv3037c	5	5	5	No Change
IG_Rv3038c	5	5	5	No Change
IG_Rv3039c	5	5	5	No Change
IG_Rv3043c	5	5	5	No Change
IG_Rv3044	5	5	5	No Change
IG_Rv3045	5	5	5	No Change
IG_Rv3047c	5	5	5	No Change
IG_Rv3048c	5	5	5	No Change
IG_Rv3049c	5	5	5	No Change
IG_Rv3050c	5	5	5	No Change
IG_Rv3051c	5	5	5	No Change
IG_Rv3052c	5	5	5	No Change
IG_Rv3053c	5	5	5	No Change
IG_Rv3054c	5	5	5	No Change
IG_Rv3055	5	5	5	No Change
IG_Rv3058c	5	5	5	No Change
IG_Rv3059	5	5	5	No Change
IG_Rv3060c	5	5	5	No Change
IG_Rv3061c	5	5	5	No Change
IG_Rv3062	5	5	5	No Change
IG_Rv3064c	5	5	5	No Change
IG_Rv3065	5	5	5	No Change
IG_Rv3067	5	5	5	No Change
IG_Rv3068c	5	5	5	No Change
IG_Rv3069	5	5	5	No Change
IG_Rv3072c	5	5	5	No Change
IG_Rv3074	5	5	5	No Change
IG_Rv3076	5	5	5	No Change
IG_Rv3080c	5	5	5	No Change
IG_Rv3081	5	5	5	No Change
IG_Rv3082c	5	5	5	No Change
IG_Rv3083	5	5	5	No Change
IG_Rv3086	5	5	5	No Change
IG_Rv3090	5	5	5	No Change
IG_Rv3095	5	5	5	No Change
IG_Rv3096	5	5	5	No Change
IG_Rv3097c	5	5	5	No Change
IG_Rv3098c	5	5	5	No Change
IG_Rv3099c	5	5	5	No Change
IG_Rv3100c	5	5	5	No Change
IG_Rv3103c	2	2	5	DCE
IG_Rv3106	5	5	5	No Change
IG_Rv3108	5	5	5	No Change
IG_Rv3109	5	5	5	No Change
IG_Rv3112	5	5	5	No Change
IG_Rv3113	5	5	5	No Change
IG_Rv3114	5	5	5	No Change
IG_Rv3115	5	5	5	No Change
IG_Rv3116	5	5	5	No Change
IG_Rv3117	5	5	5	No Change
IG_Rv3119	5	5	5	No Change
IG_Rv3121	5	5	5	No Change
IG_Rv3122	5	5	5	No Change
IG_Rv3124	5	5	5	No Change
IG_Rv3125c	5	5	5	No Change
IG_Rv3126c	5	5	5	No Change
IG_Rv3127	5	5	5	No Change
IG_Rv3129	5	5	5	No Change
IG_Rv3131	5	5	5	No Change
IG_Rv3135	5	5	5	No Change
IG_Rv3136	5	5	5	No Change
IG_Rv3137	5	5	5	No Change
IG_Rv3139	5	5	5	No Change
IG_Rv3141	5	5	5	No Change
IG_Rv3143	5	5	5	No Change
IG_Rv3145	5	5	5	No Change
IG_Rv3146	5	5	5	No Change
IG_Rv3152	5	5	5	No Change
IG_Rv3160c	5	5	5	No Change
IG_Rv3162c	5	5	5	No Change
IG_Rv3164c	5	5	5	No Change
IG_Rv3167c	5	5	5	No Change
IG_Rv3168	5	5	5	No Change
IG_Rv3170	5	5	5	No Change
IG_Rv3172c	5	5	5	No Change
IG_Rv3173c	5	5	5	No Change
IG_Rv3174	5	5	5	No Change
IG_Rv3177	5	5	5	No Change
IG_Rv3178	5	5	5	No Change
IG_Rv3179	5	5	5	No Change
IG_Rv3180c	5	5	5	No Change
IG_Rv3182	5	5	5	No Change
IG_Rv3184	5	5	5	No Change
IG_Rv3186	5	5	5	No Change
IG_Rv3188	5	5	5	No Change
IG_Rv3190c	5	5	5	No Change
IG_Rv3191c	5	5	5	No Change
IG_Rv3192	5	5	5	No Change
IG_Rv3194c	5	5	5	No Change
IG_Rv3195	5	5	5	No Change
IG_Rv3196A	5	5	5	No Change
IG_Rv3197	5	5	5	No Change
IG_Rv3198A	5	5	5	No Change
IG_Rv3198c	5	5	5	No Change
IG_Rv3201c	5	5	5	No Change
IG_Rv3203	5	5	5	No Change
IG_Rv3205c	5	5	5	No Change
IG_Rv3206c	5	5	5	No Change
IG_Rv3207c	5	5	5	No Change
IG_Rv3208	5	5	5	No Change
IG_Rv3209	5	5	5	No Change
IG_Rv3211	5	5	5	No Change
IG_Rv3213c	5	5	5	No Change
IG_Rv3214	5	5	5	No Change
IG_Rv3216	5	5	5	No Change
IG_Rv3218	5	5	5	No Change
IG_Rv3219	5	5	5	No Change
IG_Rv3220c	5	5	5	No Change
IG_Rv3221A	5	5	5	No Change
IG_Rv3221c	5	5	5	No Change
IG_Rv3224	5	5	5	No Change
IG_Rv3226c	5	5	5	No Change
IG_Rv3227	5	5	5	No Change
IG_Rv3229c	5	5	5	No Change
IG_Rv3230c	5	5	5	No Change
IG_Rv3231c	5	5	5	No Change
IG_Rv3233c	5	5	5	No Change
IG_Rv3235	5	5	5	No Change
IG_Rv3238c	5	5	5	No Change
IG_Rv3239c	5	5	5	No Change
IG_Rv3240c	5	5	5	No Change
IG_Rv3241c	5	5	5	No Change
IG_Rv3242c	5	5	5	No Change
IG_Rv3244c	5	5	5	No Change
IG_Rv3246c	5	5	5	No Change
IG_Rv3247c	5	5	5	No Change
IG_Rv3249c	5	5	5	No Change
IG_Rv3253c	5	5	5	No Change
IG_Rv3254	5	5	5	No Change
IG_Rv3258c	5	5	5	No Change
IG_Rv3259	5	2	5	No Change
IG_Rv3261	5	2	5	No Change
IG_Rv3263	5	1	5	No Change
IG_Rv3267	5	5	5	No Change
IG_Rv3269	2	2	2	DCE
IG_Rv3272	5	5	2	No Change
IG_Rv3275c	5	5	5	No Change
IG_Rv3279c	5	5	5	No Change
IG_Rv3280	5	5	5	No Change
IG_Rv3283	5	5	5	No Change
IG_Rv3285	5	1	5	No Change
IG_Rv3288c	5	5	5	No Change
IG_Rv3289c	5	5	5	No Change
IG_Rv3291c	5	5	5	No Change
IG_Rv3292	5	5	5	No Change
IG_Rv3293	5	5	5	No Change
IG_Rv3295	5	5	5	No Change
IG_Rv3296	5	5	5	No Change
IG_Rv3299c	5	5	5	No Change
IG_Rv3300c	5	5	5	No Change
IG_Rv3302c	5	5	5	No Change
IG_Rv3304	5	5	5	No Change
IG_Rv3305c	5	5	5	No Change
IG_Rv3307	5	5	5	No Change
IG_Rv3310	5	5	5	No Change
IG_Rv3311	5	5	5	No Change
IG_Rv3312A	5	5	5	No Change
IG_Rv3313c	5	5	5	No Change
IG_Rv3316	5	5	5	No Change
IG_Rv3318	5	5	5	No Change
IG_Rv3322c	5	5	5	No Change
IG_Rv3325	5	5	5	No Change
IG_Rv3329	5	5	5	No Change
IG_Rv3330	5	5	5	No Change
IG_Rv3331	5	5	5	No Change
IG_Rv3333c	5	5	5	No Change
IG_Rv3334	5	5	5	No Change
IG_Rv3335c	5	5	5	No Change
IG_Rv3336c	5	5	5	No Change
IG_Rv3340	5	5	5	No Change
IG_Rv3346c	5	5	5	No Change
IG_Rv3347c	5	5	5	No Change
IG_Rv3348	5	5	5	No Change
IG_Rv3350c	5	5	5	No Change
IG_Rv3351c	5	5	5	No Change
IG_Rv3353c	5	5	5	No Change
IG_Rv3354	5	5	5	No Change
IG_Rv3357	5	5	5	No Change
IG_Rv3359	5	5	5	No Change
IG_Rv3360	5	5	5	No Change
IG_Rv3366	5	5	5	No Change
IG_Rv3367	5	5	5	No Change
IG_Rv3371	5	5	5	No Change
IG_Rv3373	5	5	5	No Change
IG_Rv3376	5	5	5	No Change
IG_Rv3378c	5	5	5	No Change
IG_Rv3380c	5	5	5	No Change
IG_Rv3384c	5	5	5	No Change
IG_Rv3386	5	5	5	No Change
IG_Rv3388	5	5	5	No Change
IG_Rv3390	5	5	5	No Change
IG_Rv3391	5	5	5	No Change
IG_Rv3393	5	5	5	No Change
IG_Rv3395A	5	5	5	No Change
IG_Rv3396c	5	5	5	No Change
IG_Rv3398c	5	5	5	No Change
IG_Rv3399	5	5	5	No Change
IG_Rv3400	5	5	5	No Change
IG_Rv3402c	5	5	5	No Change
IG_Rv3403c	5	5	5	No Change
IG_Rv3404c	5	5	5	No Change
IG_Rv3405c	5	5	5	No Change
IG_Rv3406	5	5	5	No Change
IG_Rv3407	5	5	5	No Change
IG_Rv3409c	5	5	5	No Change
IG_Rv3410c	5	5	5	No Change
IG_Rv3411c	5	5	5	No Change
IG_Rv3412	5	5	5	No Change
IG_Rv3415c	5	5	5	No Change
IG_Rv3416	5	5	5	No Change
IG_Rv3417c	5	5	5	No Change
IG_Rv3418c	5	5	5	No Change
IG_Rv3419c	5	5	5	No Change
IG_Rv3424c	5	5	5	No Change
IG_Rv3425	5	5	5	No Change
IG_Rv3426	5	5	5	No Change
IG_Rv3427c	5	5	5	No Change
IG_Rv3428c	5	5	5	No Change
IG_Rv3429	5	5	5	No Change
IG_Rv3431c	5	5	5	No Change
IG_Rv3432c	5	5	5	No Change
IG_Rv3436c	5	5	5	No Change
IG_Rv3437	5	5	5	No Change
IG_Rv3441c	5	5	5	No Change
IG_Rv3442c	5	5	5	No Change
IG_Rv3444c	5	5	5	No Change
IG_Rv3445c	5	5	5	No Change
IG_Rv3448	5	5	5	No Change
IG_Rv3451	5	5	5	No Change
IG_Rv3452	5	5	5	No Change
IG_Rv3453	5	5	5	No Change
IG_Rv3454	5	5	5	No Change
IG_Rv3457c	5	5	5	No Change
IG_Rv3458c	5	5	5	No Change
IG_Rv3461c	5	5	5	No Change
IG_Rv3462c	5	5	5	No Change
IG_Rv3463	5	5	5	No Change
IG_Rv3464	5	5	5	No Change
IG_Rv3466	5	5	5	No Change
IG_Rv3468c	5	5	5	No Change
IG_Rv3473c	5	5	5	No Change
IG_Rv3474	5	5	5	No Change
IG_Rv3476c	5	5	5	No Change
IG_Rv3477	5	5	5	No Change
IG_Rv3478	5	5	5	No Change
IG_Rv3479	5	5	5	No Change
IG_Rv3481c	5	5	5	No Change
IG_Rv3482c	5	5	5	No Change
IG_Rv3483c	5	5	5	No Change
IG_Rv3484	5	5	5	No Change
IG_Rv3485c	5	5	5	No Change
IG_Rv3486	5	5	5	No Change
IG_Rv3488	5	5	5	No Change
IG_Rv3489	5	5	5	No Change
IG_Rv3491	5	5	5	No Change
IG_Rv3502c	5	5	5	No Change
IG_Rv3503c	5	5	5	No Change
IG_Rv3504	5	5	5	No Change
IG_Rv3506	5	5	5	No Change
IG_Rv3507	5	5	5	No Change
IG_Rv3508	5	5	5	No Change
IG_Rv3509c	5	5	5	No Change
IG_Rv3511	5	5	5	No Change
IG_Rv3513c	5	5	5	No Change
IG_Rv3514	5	5	5	No Change
IG_Rv3515c	5	5	5	No Change
IG_Rv3516	5	5	5	No Change
IG_Rv3518c	5	5	5	No Change
IG_Rv3519	5	5	5	No Change
IG_Rv3520c	5	5	5	No Change
IG_Rv3521	5	5	5	No Change
IG_Rv3526	5	5	5	No Change
IG_Rv3528c	5	5	5	No Change
IG_Rv3529c	5	5	5	No Change
IG_Rv3532	5	5	5	No Change
IG_Rv3533c	5	5	5	No Change
IG_Rv3534c	5	5	5	No Change
IG_Rv3537	5	2	5	No Change
IG_Rv3539	5	5	5	No Change
IG_Rv3546	5	5	5	No Change
IG_Rv3547	5	5	5	No Change
IG_Rv3550	5	5	5	No Change
IG_Rv3553	5	5	5	No Change
IG_Rv3555c	5	5	5	No Change
IG_Rv3557c	5	2	5	No Change
IG_Rv3558	5	2	5	No Change
IG_Rv3561	2	2	5	DCE
IG_Rv3567c	5	2	5	No Change
IG_Rv3570c	5	5	5	No Change
IG_Rv3571	5	2	5	No Change
IG_Rv3573c	5	5	5	No Change
IG_Rv3574	5	5	5	No Change
IG_Rv3576	5	5	5	No Change
IG_Rv3577	5	5	5	No Change
IG_Rv3578	5	5	5	No Change
IG_Rv3581c	5	5	5	No Change
IG_Rv3583c	5	5	5	No Change
IG_Rv3584	5	5	5	No Change
IG_Rv3585	5	5	5	No Change
IG_Rv3588c	5	5	5	No Change
IG_Rv3591c	5	5	5	No Change
IG_Rv3592	5	5	5	No Change
IG_Rv3594	5	5	5	No Change
IG_Rv3596c	5	5	5	No Change
IG_Rv3597c	5	5	5	No Change
IG_Rv3598c	5	5	5	No Change
IG_Rv3604c	5	5	5	No Change
IG_Rv3605c	5	5	5	No Change
IG_Rv3611	5	5	5	No Change
IG_Rv3614c	5	5	5	No Change
IG_Rv3616c	5	5	5	No Change
IG_Rv3617	5	5	5	No Change
IG_Rv3619c	5	5	5	No Change
IG_Rv3621c	5	5	5	No Change
IG_Rv3623	5	5	5	No Change
IG_Rv3628	5	5	5	No Change
IG_Rv3629c	5	5	5	No Change
IG_Rv3630	5	5	5	No Change
IG_Rv3631	5	5	5	No Change
IG_Rv3633	5	5	5	No Change
[truncated: 171 more rows]
