# Supplementary material for: ARTIST: High-Resolution Genome-Wide Assessment of Fitness Using Transposon-Insertion Sequencing
Source: PLoS Genet. 2014 Nov 6;10(11):e1004782. doi: 10.1371/journal.pgen.1004782 (PMC4222735; doi:10.1371/journal.pgen.1004782)
Supplement: Table S3 — The requirement of V. cholerae genes for growth and survival in rabbits. All genes in V. cholerae were categorized by Con-ARTIST for their contribution towards growth in rabbits. Con-ARTIST characterized each gene with the following code: 1 = domain conditionally essential (DCE); 2 = fully conditionally essential (CE); 3 = domain enriched (D_Enr); 4 = fully enriched (Enr); 5 = no change between in vitro and in vivo growth. The consensus call was determined across all 3 rabbits and compared to the conditional essentiality (CE) assignments of Kamp et al. and Fu et al. Each gene was also compared with the in vitro growth defective (Sick) results from Kamp et al. (XLSX) [file pgen.1004782.s010.xlsx]

## Sheet: Table S3. Vc_genes
Table S3. The requirement of V. cholerae genes for growth and survival in rabbits.
All genes in V. cholerae were categorized by Con-ARTIST for their contribution towards growth in rabbits.
Con-ARTIST characterized each gene with the following code:
1=domain conditionally essential (DCE); 2=fully condtionally essential (CE); 3= domain enriched (D_Enr); 4=fully enriched (Enr); 5=no change between in vitro and in vivo growth
The consensus call was determined across all 3 rabbits and compared to the conditional essentiality (CE) assignments of Kamp et al. and Fu et al.
Each gene was also compared with the in vitro growth defective (Sick) results from Kamp et al.
Locus	Rabbit 1	Rabbit 2	Rabbit 4	Con-ARTIST consensus	Sick in Kamp et al.?	CE in Kamp et al.?	CE in Fu et al.?
VC_0001	5	5	5	No Change	FALSE	FALSE	FALSE
VC_0002	5	2	2	CE	TRUE	FALSE	FALSE
VC_0003	2	2	2	CE	TRUE	FALSE	TRUE
VC_0004	5	5	5	No Change	FALSE	ND	ND
VC_0005	5	5	5	No Change	FALSE	ND	ND
VC_0006	5	5	5	No Change	FALSE	ND	ND
VC_0007	5	5	5	No Change	FALSE	ND	ND
VC_0008	5	5	5	No Change	FALSE	FALSE	FALSE
VC_0009	5	5	5	No Change	FALSE	FALSE	FALSE
VC_0010	5	5	5	No Change	FALSE	FALSE	FALSE
VC_0011	5	5	5	No Change	FALSE	ND	FALSE
VC_0012	5	5	5	No Change	FALSE	ND	ND
VC_0013	5	5	5	No Change	FALSE	ND	FALSE
VC_0014	5	5	5	No Change	FALSE	TRUE	FALSE
VC_0015	5	5	5	No Change	FALSE	ND	ND
VC_0016	5	5	5	No Change	FALSE	FALSE	FALSE
VC_0017	5	5	5	No Change	FALSE	ND	FALSE
VC_0018	5	5	5	No Change	FALSE	FALSE	FALSE
VC_0019	5	5	5	No Change	FALSE	FALSE	FALSE
VC_0020	5	5	5	No Change	FALSE	ND	ND
VC_0021	5	5	5	No Change	FALSE	ND	FALSE
VC_0022	5	5	5	No Change	FALSE	FALSE	FALSE
VC_0023	5	5	5	No Change	FALSE	FALSE	FALSE
VC_0024	5	5	5	No Change	FALSE	ND	ND
VC_0025	5	5	5	No Change	FALSE	FALSE	FALSE
VC_0026	5	5	5	No Change	FALSE	FALSE	FALSE
VC_0027	5	5	5	No Change	FALSE	FALSE	FALSE
VC_0028	5	5	5	No Change	FALSE	FALSE	FALSE
VC_0029	5	5	5	No Change	FALSE	FALSE	FALSE
VC_0030	5	5	5	No Change	FALSE	FALSE	FALSE
VC_0031	5	5	5	No Change	FALSE	FALSE	FALSE
VC_0032	5	5	5	No Change	FALSE	FALSE	ND
VC_0033	5	5	5	No Change	FALSE	FALSE	FALSE
VC_0034	5	1	1	DCE	FALSE	TRUE	TRUE
VC_0035	5	5	5	No Change	FALSE	FALSE	FALSE
VC_0036	5	2	5	No Change	FALSE	FALSE	FALSE
VC_0037	5	5	5	No Change	FALSE	FALSE	FALSE
VC_0038	5	5	5	No Change	FALSE	FALSE	FALSE
VC_0039	5	5	5	No Change	FALSE	FALSE	FALSE
VC_0040	5	5	5	No Change	FALSE	FALSE	FALSE
VC_0041	5	5	5	No Change	FALSE	FALSE	FALSE
VC_0042	5	5	5	No Change	FALSE	FALSE	FALSE
VC_0043	5	5	5	No Change	FALSE	ND	FALSE
VC_0044	5	5	5	No Change	FALSE	FALSE	FALSE
VC_0045	5	5	5	No Change	FALSE	FALSE	ND
VC_0046	5	5	5	No Change	TRUE	FALSE	FALSE
VC_0047	5	5	5	No Change	FALSE	FALSE	FALSE
VC_0048	5	5	5	No Change	FALSE	FALSE	FALSE
VC_0049	5	5	5	No Change	FALSE	FALSE	TRUE
VC_0050	5	5	5	No Change	FALSE	FALSE	FALSE
VC_0051	1	1	5	DCE	FALSE	TRUE	ND
VC_0052	1	2	2	CE	TRUE	FALSE	TRUE
VC_0053	5	5	5	No Change	FALSE	FALSE	FALSE
VC_0054	5	5	5	No Change	FALSE	FALSE	FALSE
VC_0055	5	5	5	No Change	FALSE	ND	FALSE
VC_0056	5	2	1	CE	FALSE	TRUE	TRUE
VC_0057	5	5	5	No Change	FALSE	FALSE	FALSE
VC_0058	5	5	5	No Change	FALSE	FALSE	FALSE
VC_0059	5	5	5	No Change	FALSE	ND	FALSE
VC_0060	5	5	5	No Change	FALSE	FALSE	FALSE
VC_0061	5	5	5	No Change	FALSE	FALSE	FALSE
VC_0062	5	5	5	No Change	FALSE	FALSE	FALSE
VC_0063	5	5	5	No Change	FALSE	FALSE	FALSE
VC_0064	5	5	5	No Change	FALSE	FALSE	FALSE
VC_0065	5	5	5	No Change	FALSE	FALSE	FALSE
VC_0066	5	5	5	No Change	FALSE	FALSE	FALSE
VC_0067	5	5	3	No Change	FALSE	FALSE	FALSE
VC_0068	5	5	4	No Change	FALSE	FALSE	FALSE
VC_0069	5	5	4	No Change	FALSE	FALSE	FALSE
VC_0070	5	5	5	No Change	TRUE	FALSE	FALSE
VC_0071	5	5	5	No Change	FALSE	FALSE	FALSE
VC_0072	5	5	5	No Change	FALSE	FALSE	ND
VC_0073	5	5	5	No Change	FALSE	FALSE	FALSE
VC_0074	5	5	5	No Change	FALSE	ND	FALSE
VC_0075	5	5	5	No Change	FALSE	FALSE	FALSE
VC_0076	5	5	5	No Change	FALSE	FALSE	FALSE
VC_0077	5	5	5	No Change	FALSE	FALSE	FALSE
VC_0078	5	5	5	No Change	FALSE	FALSE	FALSE
VC_0079	5	5	5	No Change	FALSE	FALSE	FALSE
VC_0080	5	5	5	No Change	FALSE	FALSE	FALSE
VC_0081	5	5	5	No Change	FALSE	FALSE	FALSE
VC_0082	5	5	5	No Change	FALSE	FALSE	FALSE
VC_0083	5	5	5	No Change	FALSE	ND	TRUE
VC_0084	5	5	5	No Change	FALSE	ND	ND
VC_0085	5	5	5	No Change	FALSE	ND	ND
VC_0086	5	5	5	No Change	TRUE	FALSE	TRUE
VC_0087	5	5	5	No Change	FALSE	FALSE	FALSE
VC_0088	5	5	5	No Change	TRUE	FALSE	TRUE
VC_0089	5	5	5	No Change	FALSE	FALSE	FALSE
VC_0090	5	5	5	No Change	FALSE	FALSE	ND
VC_0091	5	5	5	No Change	FALSE	FALSE	FALSE
VC_0092	5	5	2	No Change	FALSE	ND	TRUE
VC_0093	5	5	5	No Change	FALSE	TRUE	FALSE
VC_0094	5	5	5	No Change	FALSE	ND	TRUE
VC_0095	5	5	5	No Change	TRUE	FALSE	FALSE
VC_0096	5	5	5	No Change	FALSE	ND	FALSE
VC_0097	5	5	5	No Change	TRUE	FALSE	FALSE
VC_0098	5	5	5	No Change	FALSE	FALSE	FALSE
VC_0099	5	5	5	No Change	FALSE	FALSE	FALSE
VC_0100	5	5	5	No Change	FALSE	FALSE	FALSE
VC_0101	5	5	5	No Change	FALSE	FALSE	ND
VC_0102	5	5	5	No Change	FALSE	ND	ND
VC_0103	5	5	5	No Change	FALSE	FALSE	FALSE
VC_0104	5	5	5	No Change	TRUE	FALSE	ND
VC_0105	5	5	5	No Change	FALSE	ND	TRUE
VC_0106	5	5	5	No Change	FALSE	FALSE	FALSE
VC_0107	5	5	5	No Change	FALSE	ND	FALSE
VC_0108	5	5	5	No Change	TRUE	FALSE	TRUE
VC_0109	5	5	5	No Change	FALSE	ND	ND
VC_0110	5	5	5	No Change	FALSE	ND	ND
VC_0111	5	5	5	No Change	FALSE	ND	ND
VC_0112	5	1	5	No Change	FALSE	FALSE	FALSE
VC_0113	5	5	5	No Change	FALSE	FALSE	FALSE
VC_0114	5	5	5	No Change	FALSE	FALSE	FALSE
VC_0115	5	5	5	No Change	FALSE	FALSE	FALSE
VC_0116	5	5	5	No Change	FALSE	FALSE	FALSE
VC_0117	5	5	5	No Change	FALSE	FALSE	FALSE
VC_0118	5	5	5	No Change	FALSE	FALSE	FALSE
VC_0119	5	5	5	No Change	FALSE	FALSE	ND
VC_0120	5	5	5	No Change	TRUE	FALSE	FALSE
VC_0121	5	5	5	No Change	FALSE	FALSE	FALSE
VC_0122	5	5	5	No Change	TRUE	FALSE	TRUE
VC_0123	5	5	5	No Change	TRUE	FALSE	FALSE
VC_0124	5	5	5	No Change	TRUE	FALSE	FALSE
VC_0125	5	2	5	No Change	FALSE	TRUE	FALSE
VC_0126	5	5	5	No Change	FALSE	ND	TRUE
VC_0127	5	5	5	No Change	FALSE	FALSE	FALSE
VC_0128	5	1	5	No Change	TRUE	FALSE	TRUE
VC_0129	5	5	5	No Change	FALSE	FALSE	FALSE
VC_0130	5	5	5	No Change	FALSE	FALSE	FALSE
VC_0131	5	5	5	No Change	FALSE	FALSE	ND
VC_0132	5	5	5	No Change	FALSE	FALSE	FALSE
VC_0133	5	5	5	No Change	FALSE	FALSE	ND
VC_0134	5	5	5	No Change	FALSE	FALSE	FALSE
VC_0135	5	5	5	No Change	FALSE	FALSE	FALSE
VC_0136	5	5	5	No Change	FALSE	FALSE	FALSE
VC_0137	5	5	5	No Change	FALSE	FALSE	FALSE
VC_0138	5	5	5	No Change	FALSE	FALSE	ND
VC_0139	5	5	5	No Change	FALSE	FALSE	FALSE
VC_0140	5	5	5	No Change	FALSE	FALSE	FALSE
VC_0141	5	5	5	No Change	FALSE	ND	FALSE
VC_0142	5	5	5	No Change	TRUE	FALSE	FALSE
VC_0143	5	5	5	No Change	FALSE	ND	ND
VC_0144	5	5	5	No Change	FALSE	FALSE	FALSE
VC_0145	5	5	5	No Change	FALSE	FALSE	FALSE
VC_0146	5	5	5	No Change	FALSE	FALSE	FALSE
VC_0147	5	5	5	No Change	FALSE	ND	ND
VC_0148	5	5	5	No Change	FALSE	FALSE	FALSE
VC_0149	5	5	5	No Change	FALSE	FALSE	FALSE
VC_0150	5	5	5	No Change	FALSE	ND	ND
VC_0151	5	5	5	No Change	FALSE	FALSE	FALSE
VC_0152	5	5	5	No Change	FALSE	FALSE	FALSE
VC_0153	5	5	5	No Change	FALSE	FALSE	FALSE
VC_0154	5	5	5	No Change	FALSE	FALSE	FALSE
VC_0156	5	5	5	No Change	FALSE	FALSE	ND
VC_0157	5	5	5	No Change	FALSE	FALSE	FALSE
VC_0158	5	5	5	No Change	FALSE	ND	ND
VC_0159	5	5	5	No Change	FALSE	FALSE	FALSE
VC_0160	5	5	5	No Change	FALSE	ND	FALSE
VC_0161	5	5	5	No Change	FALSE	FALSE	FALSE
VC_0162	5	5	5	No Change	FALSE	FALSE	FALSE
VC_0163	5	5	5	No Change	FALSE	ND	FALSE
VC_0164	5	5	5	No Change	FALSE	TRUE	FALSE
VC_0165	5	5	5	No Change	FALSE	FALSE	FALSE
VC_0166	5	5	5	No Change	FALSE	FALSE	FALSE
VC_0167	5	5	5	No Change	FALSE	ND	TRUE
VC_0168	5	5	5	No Change	TRUE	FALSE	TRUE
VC_0169	5	5	5	No Change	FALSE	ND	FALSE
VC_0170	5	5	5	No Change	FALSE	FALSE	FALSE
VC_0171	5	5	5	No Change	FALSE	FALSE	FALSE
VC_0172	5	5	5	No Change	FALSE	FALSE	FALSE
VC_0173	5	5	5	No Change	FALSE	FALSE	FALSE
VC_0174	5	5	5	No Change	FALSE	FALSE	FALSE
VC_0175	5	5	5	No Change	FALSE	FALSE	FALSE
VC_0176	5	5	5	No Change	FALSE	FALSE	ND
VC_0177	5	5	5	No Change	FALSE	FALSE	FALSE
VC_0178	5	5	5	No Change	FALSE	FALSE	FALSE
VC_0179	5	5	5	No Change	FALSE	FALSE	FALSE
VC_0180	5	5	5	No Change	FALSE	FALSE	FALSE
VC_0181	5	5	5	No Change	FALSE	FALSE	FALSE
VC_0182	5	5	5	No Change	FALSE	FALSE	FALSE
VC_0183	5	5	5	No Change	FALSE	FALSE	FALSE
VC_0184	5	5	5	No Change	FALSE	FALSE	FALSE
VC_0185	5	5	5	No Change	FALSE	FALSE	FALSE
VC_0186	5	5	5	No Change	FALSE	FALSE	FALSE
VC_0187	5	5	5	No Change	FALSE	FALSE	ND
VC_0188	5	5	5	No Change	FALSE	FALSE	FALSE
VC_0189	5	5	5	No Change	FALSE	FALSE	ND
VC_0190	5	5	5	No Change	TRUE	FALSE	FALSE
VC_0191	5	5	5	No Change	FALSE	FALSE	FALSE
VC_0192	5	5	5	No Change	FALSE	FALSE	FALSE
VC_0193	5	5	5	No Change	FALSE	FALSE	ND
VC_0194	5	5	5	No Change	FALSE	FALSE	FALSE
VC_0195	5	5	5	No Change	FALSE	FALSE	FALSE
VC_0196	5	5	5	No Change	FALSE	FALSE	FALSE
VC_0197	5	5	5	No Change	FALSE	FALSE	FALSE
VC_0198	5	5	5	No Change	FALSE	FALSE	FALSE
VC_0199	5	5	5	No Change	FALSE	FALSE	FALSE
VC_0200	5	5	5	No Change	FALSE	FALSE	FALSE
VC_0201	5	5	5	No Change	FALSE	FALSE	FALSE
VC_0202	5	5	5	No Change	FALSE	FALSE	FALSE
VC_0203	5	5	5	No Change	FALSE	FALSE	FALSE
VC_0204	5	5	5	No Change	FALSE	FALSE	FALSE
VC_0205	5	5	5	No Change	FALSE	ND	ND
VC_0206	5	5	5	No Change	FALSE	FALSE	FALSE
VC_0207	5	5	5	No Change	FALSE	FALSE	FALSE
VC_0208	5	5	5	No Change	FALSE	FALSE	FALSE
VC_0209	5	5	5	No Change	FALSE	FALSE	FALSE
VC_0210	5	5	5	No Change	FALSE	TRUE	FALSE
VC_0211	5	2	5	No Change	FALSE	TRUE	TRUE
VC_0212	5	5	5	No Change	TRUE	FALSE	FALSE
VC_0213	5	5	5	No Change	FALSE	ND	TRUE
VC_0214	5	5	5	No Change	FALSE	FALSE	TRUE
VC_0215	5	5	5	No Change	FALSE	ND	ND
VC_0216	5	5	5	No Change	FALSE	FALSE	FALSE
VC_0217	5	5	5	No Change	FALSE	FALSE	FALSE
VC_0218	5	5	5	No Change	FALSE	ND	ND
VC_0219	5	5	5	No Change	TRUE	FALSE	TRUE
VC_0220	5	5	5	No Change	FALSE	FALSE	FALSE
VC_0221	5	5	5	No Change	FALSE	FALSE	FALSE
VC_0222	5	5	5	No Change	FALSE	ND	ND
VC_0223	5	2	2	CE	TRUE	FALSE	TRUE
VC_0224	2	2	2	CE	TRUE	FALSE	TRUE
VC_0225	2	2	2	CE	TRUE	FALSE	ND
VC_0226	5	5	1	No Change	FALSE	ND	FALSE
VC_0227	5	5	5	No Change	FALSE	ND	ND
VC_0228	5	5	5	No Change	FALSE	FALSE	FALSE
VC_0229	5	5	5	No Change	FALSE	FALSE	FALSE
VC_0230	5	5	5	No Change	FALSE	FALSE	FALSE
VC_0231	5	5	5	No Change	FALSE	FALSE	FALSE
VC_0232	5	5	5	No Change	FALSE	FALSE	FALSE
VC_0233	5	5	5	No Change	FALSE	ND	ND
VC_0234	5	5	1	No Change	TRUE	FALSE	FALSE
VC_0235	5	5	5	No Change	FALSE	TRUE	FALSE
VC_0236	2	2	2	CE	TRUE	FALSE	ND
VC_0237	5	1	1	DCE	TRUE	FALSE	TRUE
VC_0238	5	5	5	No Change	FALSE	FALSE	FALSE
VC_0239	1	2	2	CE	TRUE	FALSE	TRUE
VC_0240	2	2	2	CE	TRUE	FALSE	ND
VC_0241	2	2	1	CE	FALSE	TRUE	FALSE
VC_0242	2	1	2	CE	FALSE	TRUE	TRUE
VC_0243	2	2	2	CE	FALSE	TRUE	ND
VC_0244	1	2	2	CE	FALSE	TRUE	TRUE
VC_0245	5	5	1	No Change	FALSE	TRUE	FALSE
VC_0246	5	5	5	No Change	TRUE	FALSE	TRUE
VC_0247	5	5	5	No Change	TRUE	FALSE	TRUE
VC_0248	5	5	5	No Change	FALSE	TRUE	TRUE
VC_0249	1	1	1	DCE	FALSE	TRUE	TRUE
VC_0250	2	2	2	CE	FALSE	TRUE	TRUE
VC_0251	2	2	2	CE	FALSE	TRUE	TRUE
VC_0252	2	2	2	CE	FALSE	TRUE	TRUE
VC_0253	5	5	5	No Change	FALSE	FALSE	FALSE
VC_0254	5	5	5	No Change	FALSE	FALSE	FALSE
VC_0255	5	5	5	No Change	FALSE	FALSE	ND
VC_0256	5	5	5	No Change	FALSE	FALSE	ND
VC_0257	5	5	5	No Change	FALSE	FALSE	ND
VC_0258	5	5	5	No Change	FALSE	FALSE	FALSE
VC_0259	5	1	1	DCE	FALSE	TRUE	TRUE
VC_0260	2	2	2	CE	FALSE	TRUE	TRUE
VC_0261	2	2	5	CE	FALSE	FALSE	ND
VC_0262	5	5	5	No Change	FALSE	FALSE	FALSE
VC_0263	5	2	2	CE	FALSE	TRUE	TRUE
VC_0264	5	5	5	No Change	FALSE	FALSE	FALSE
VC_0265	5	5	5	No Change	FALSE	FALSE	FALSE
VC_0266	5	5	5	No Change	FALSE	FALSE	FALSE
VC_0267	5	5	5	No Change	FALSE	FALSE	FALSE
VC_0268	5	5	5	No Change	FALSE	FALSE	FALSE
VC_0269	5	2	5	No Change	FALSE	TRUE	TRUE
VC_0270	5	5	5	No Change	FALSE	FALSE	FALSE
VC_0271	5	5	5	No Change	FALSE	FALSE	FALSE
VC_0272	5	5	5	No Change	FALSE	FALSE	FALSE
VC_0273	5	5	5	No Change	FALSE	FALSE	FALSE
VC_0274	5	5	5	No Change	FALSE	FALSE	FALSE
VC_0275	5	2	2	CE	FALSE	TRUE	TRUE
VC_0276	5	2	2	CE	FALSE	TRUE	TRUE
VC_0277	5	5	5	No Change	FALSE	FALSE	ND
VC_0278	5	5	5	No Change	FALSE	FALSE	FALSE
VC_0279	5	5	5	No Change	FALSE	FALSE	FALSE
VC_0280	5	5	5	No Change	FALSE	FALSE	FALSE
VC_0281	5	5	5	No Change	FALSE	FALSE	FALSE
VC_0282	5	5	5	No Change	FALSE	FALSE	FALSE
VC_0283	5	5	5	No Change	FALSE	FALSE	FALSE
VC_0284	5	5	5	No Change	FALSE	FALSE	ND
VC_0285	5	5	5	No Change	FALSE	FALSE	ND
VC_0286	5	5	5	No Change	FALSE	FALSE	FALSE
VC_0287	5	5	5	No Change	FALSE	FALSE	FALSE
VC_0288	5	5	5	No Change	FALSE	FALSE	FALSE
VC_0289	5	2	2	CE	FALSE	TRUE	FALSE
VC_0290	5	5	5	No Change	TRUE	FALSE	TRUE
VC_0291	5	5	5	No Change	TRUE	FALSE	FALSE
VC_0292	5	5	5	No Change	FALSE	FALSE	ND
VC_0293	5	5	5	No Change	FALSE	FALSE	FALSE
VC_0294	5	5	5	No Change	FALSE	ND	ND
VC_0295	5	5	5	No Change	FALSE	ND	ND
VC_0296	5	5	5	No Change	FALSE	ND	ND
VC_0297	5	5	2	No Change	FALSE	ND	TRUE
VC_0298	5	5	5	No Change	FALSE	FALSE	FALSE
VC_0299	5	5	5	No Change	FALSE	FALSE	FALSE
VC_0300	5	5	5	No Change	FALSE	FALSE	FALSE
VC_0301	5	5	5	No Change	FALSE	FALSE	FALSE
VC_0302	5	5	5	No Change	FALSE	FALSE	FALSE
VC_0303	5	5	5	No Change	FALSE	FALSE	FALSE
VC_0304	5	5	5	No Change	FALSE	FALSE	FALSE
VC_0305	5	5	5	No Change	FALSE	FALSE	FALSE
VC_0306	5	2	5	No Change	TRUE	FALSE	FALSE
VC_0307	5	5	5	No Change	FALSE	ND	ND
VC_0308	5	5	5	No Change	FALSE	FALSE	FALSE
VC_0309	5	5	5	No Change	FALSE	ND	TRUE
VC_0311	5	5	5	No Change	FALSE	FALSE	FALSE
VC_0312	5	5	5	No Change	FALSE	FALSE	FALSE
VC_0313	5	5	5	No Change	FALSE	ND	ND
VC_0314	5	5	5	No Change	FALSE	ND	ND
VC_0315	5	5	5	No Change	FALSE	ND	ND
VC_0316	5	5	5	No Change	FALSE	ND	FALSE
VC_0317	5	5	5	No Change	FALSE	FALSE	FALSE
VC_0318	5	5	5	No Change	FALSE	ND	ND
VC_0319	5	5	5	No Change	FALSE	ND	ND
VC_0320	5	5	5	No Change	FALSE	FALSE	FALSE
VC_0321	5	5	5	No Change	FALSE	TRUE	FALSE
VC_0322	5	5	5	No Change	FALSE	ND	ND
VC_0323	5	5	5	No Change	FALSE	ND	ND
VC_0324	5	5	5	No Change	FALSE	ND	ND
VC_0325	5	5	5	No Change	FALSE	ND	ND
VC_0326	5	5	5	No Change	FALSE	ND	ND
VC_0327	5	5	5	No Change	FALSE	ND	ND
VC_0328	5	5	5	No Change	FALSE	ND	ND
VC_0329	5	5	5	No Change	FALSE	ND	ND
VC_0330	5	5	5	No Change	FALSE	FALSE	FALSE
VC_0331	5	5	5	No Change	FALSE	FALSE	ND
VC_0332	5	5	5	No Change	FALSE	ND	ND
VC_0333	5	5	5	No Change	FALSE	FALSE	FALSE
VC_0334	5	5	5	No Change	FALSE	FALSE	FALSE
VC_0335	5	5	5	No Change	FALSE	FALSE	FALSE
VC_0336	5	5	5	No Change	FALSE	FALSE	ND
VC_0337	5	5	5	No Change	FALSE	FALSE	ND
VC_0338	5	5	5	No Change	FALSE	FALSE	FALSE
VC_0339	5	5	5	No Change	FALSE	FALSE	FALSE
VC_0340	5	5	5	No Change	TRUE	FALSE	ND
VC_0341	5	5	5	No Change	FALSE	ND	FALSE
VC_0342	5	5	5	No Change	FALSE	FALSE	FALSE
VC_0343	5	5	5	No Change	FALSE	FALSE	ND
VC_0344	5	5	1	No Change	TRUE	FALSE	FALSE
VC_0345	5	5	5	No Change	FALSE	FALSE	TRUE
VC_0346	2	2	2	CE	TRUE	FALSE	FALSE
VC_0347	5	2	2	CE	TRUE	FALSE	TRUE
VC_0348	5	1	5	No Change	FALSE	FALSE	FALSE
VC_0349	5	2	5	No Change	TRUE	FALSE	FALSE
VC_0350	5	1	5	No Change	FALSE	FALSE	TRUE
VC_0351	5	5	5	No Change	FALSE	FALSE	FALSE
VC_0352	5	5	5	No Change	FALSE	FALSE	FALSE
VC_0353	5	5	5	No Change	FALSE	FALSE	FALSE
VC_0354	5	5	5	No Change	FALSE	FALSE	FALSE
VC_0355	5	5	5	No Change	FALSE	ND	FALSE
VC_0356	5	5	5	No Change	FALSE	ND	ND
VC_0357	5	5	5	No Change	FALSE	ND	ND
VC_0358	5	5	5	No Change	FALSE	ND	ND
VC_0359	5	5	5	No Change	FALSE	ND	ND
VC_0360	5	5	5	No Change	FALSE	ND	ND
VC_0361	5	5	5	No Change	FALSE	ND	FALSE
VC_0362	5	5	5	No Change	FALSE	FALSE	ND
VC_0363	5	5	5	No Change	FALSE	ND	FALSE
VC_0364	5	5	5	No Change	FALSE	FALSE	ND
VC_0365	5	5	5	No Change	FALSE	FALSE	FALSE
VC_0366	5	5	5	No Change	FALSE	ND	ND
VC_0367	5	5	5	No Change	FALSE	ND	ND
VC_0368	5	5	5	No Change	FALSE	ND	ND
VC_0369	5	5	5	No Change	FALSE	FALSE	ND
VC_0370	5	5	5	No Change	FALSE	FALSE	FALSE
VC_0371	5	5	5	No Change	FALSE	ND	ND
VC_0372	5	5	5	No Change	FALSE	ND	ND
VC_0373	5	5	5	No Change	FALSE	FALSE	FALSE
VC_0374	5	1	2	CE	TRUE	FALSE	TRUE
VC_0375	5	5	5	No Change	FALSE	FALSE	ND
VC_0376	5	5	5	No Change	FALSE	FALSE	FALSE
VC_0377	5	5	5	No Change	FALSE	FALSE	FALSE
VC_0378	5	5	5	No Change	FALSE	FALSE	FALSE
VC_0379	5	5	5	No Change	FALSE	FALSE	FALSE
VC_0380	5	5	5	No Change	FALSE	ND	ND
VC_0380.1	5	5	5	No Change	FALSE	#N/A	ND
VC_0381	5	5	5	No Change	FALSE	FALSE	FALSE
VC_0382	5	5	5	No Change	FALSE	ND	FALSE
VC_0383	5	5	5	No Change	FALSE	FALSE	FALSE
VC_0384	5	5	5	No Change	FALSE	FALSE	FALSE
VC_0385	5	5	5	No Change	FALSE	FALSE	FALSE
VC_0386	5	5	5	No Change	FALSE	FALSE	FALSE
VC_0387	5	5	5	No Change	FALSE	ND	ND
VC_0388	5	5	5	No Change	FALSE	ND	ND
VC_0389	5	5	5	No Change	FALSE	FALSE	FALSE
VC_0390	5	5	5	No Change	FALSE	FALSE	FALSE
VC_0391	5	5	5	No Change	FALSE	FALSE	FALSE
VC_0392	5	5	5	No Change	FALSE	FALSE	FALSE
VC_0393	5	5	5	No Change	FALSE	FALSE	TRUE
VC_0394	5	5	5	No Change	FALSE	FALSE	FALSE
VC_0395	5	1	2	CE	FALSE	TRUE	TRUE
VC_0396	5	5	5	No Change	FALSE	FALSE	FALSE
VC_0397	5	5	5	No Change	FALSE	ND	ND
VC_0398	5	5	5	No Change	FALSE	FALSE	FALSE
VC_0399	5	5	5	No Change	FALSE	FALSE	FALSE
VC_0400	5	5	5	No Change	FALSE	FALSE	FALSE
VC_0401	5	5	5	No Change	FALSE	FALSE	FALSE
VC_0402	5	5	5	No Change	FALSE	FALSE	FALSE
VC_0403	5	5	5	No Change	FALSE	FALSE	FALSE
VC_0404	5	5	5	No Change	FALSE	FALSE	FALSE
VC_0405	5	5	5	No Change	FALSE	FALSE	ND
VC_0406	5	5	5	No Change	FALSE	FALSE	FALSE
VC_0407	5	5	5	No Change	FALSE	FALSE	FALSE
VC_0408	5	5	5	No Change	FALSE	FALSE	FALSE
VC_0409	5	5	5	No Change	FALSE	FALSE	FALSE
VC_0410	5	5	5	No Change	FALSE	FALSE	FALSE
VC_0411	5	5	5	No Change	FALSE	FALSE	FALSE
VC_0412	5	5	5	No Change	FALSE	FALSE	FALSE
VC_0413	5	5	5	No Change	FALSE	FALSE	FALSE
VC_0414	5	5	4	No Change	FALSE	FALSE	FALSE
VC_0415	5	5	5	No Change	FALSE	ND	ND
VC_0416	5	5	5	No Change	FALSE	ND	FALSE
VC_0417	5	5	5	No Change	FALSE	ND	ND
VC_0418	5	5	5	No Change	FALSE	FALSE	FALSE
VC_0419	5	5	5	No Change	FALSE	FALSE	FALSE
VC_0420	2	5	5	No Change	FALSE	FALSE	FALSE
VC_0421	5	5	5	No Change	FALSE	FALSE	FALSE
VC_0422	5	5	5	No Change	FALSE	FALSE	FALSE
VC_0423	5	5	5	No Change	TRUE	FALSE	FALSE
VC_0424	5	5	5	No Change	FALSE	FALSE	FALSE
VC_0425	5	5	5	No Change	FALSE	FALSE	FALSE
VC_0426	5	5	5	No Change	FALSE	FALSE	FALSE
VC_0427	5	5	5	No Change	FALSE	FALSE	FALSE
VC_0428	5	5	5	No Change	FALSE	FALSE	FALSE
VC_0429	5	5	5	No Change	FALSE	FALSE	FALSE
VC_0430	5	5	5	No Change	FALSE	FALSE	FALSE
VC_0431	5	5	5	No Change	TRUE	FALSE	TRUE
VC_0432	5	1	1	DCE	FALSE	FALSE	FALSE
VC_0433	5	5	5	No Change	FALSE	FALSE	FALSE
VC_0434	5	5	5	No Change	FALSE	ND	ND
VC_0435	5	5	5	No Change	FALSE	ND	ND
VC_0436	5	5	5	No Change	FALSE	ND	ND
VC_0437	5	5	5	No Change	FALSE	ND	FALSE
VC_0438	5	5	5	No Change	FALSE	FALSE	FALSE
VC_0439	5	5	5	No Change	FALSE	FALSE	FALSE
VC_0440	5	5	5	No Change	FALSE	ND	ND
VC_0441	5	5	5	No Change	FALSE	FALSE	TRUE
VC_0442	5	5	5	No Change	FALSE	FALSE	FALSE
VC_0443	5	5	5	No Change	FALSE	ND	ND
VC_0444	5	5	5	No Change	FALSE	ND	ND
VC_0445	5	5	5	No Change	FALSE	ND	ND
VC_0446	5	5	5	No Change	FALSE	ND	ND
VC_0447	5	5	5	No Change	FALSE	FALSE	FALSE
VC_0448	5	5	5	No Change	FALSE	ND	FALSE
VC_0449	5	5	5	No Change	FALSE	FALSE	FALSE
VC_0450	5	5	5	No Change	FALSE	FALSE	FALSE
VC_0451	5	5	5	No Change	FALSE	FALSE	ND
VC_0452	5	5	5	No Change	FALSE	FALSE	FALSE
VC_0453	5	5	5	No Change	FALSE	FALSE	FALSE
VC_0454	5	5	5	No Change	FALSE	FALSE	FALSE
VC_0455	5	5	5	No Change	FALSE	FALSE	FALSE
VC_0456	5	5	5	No Change	FALSE	FALSE	FALSE
VC_0457	5	5	5	No Change	FALSE	FALSE	ND
VC_0458	5	5	5	No Change	TRUE	FALSE	FALSE
VC_0459	5	5	5	No Change	FALSE	FALSE	ND
VC_0460	5	5	5	No Change	TRUE	FALSE	FALSE
VC_0461	5	5	5	No Change	FALSE	FALSE	FALSE
VC_0462	5	5	5	No Change	FALSE	FALSE	FALSE
VC_0463	5	5	5	No Change	FALSE	FALSE	FALSE
VC_0464	5	5	5	No Change	FALSE	FALSE	FALSE
VC_0465	5	5	5	No Change	FALSE	FALSE	FALSE
VC_0466	5	5	5	No Change	FALSE	ND	ND
VC_0467	5	5	5	No Change	FALSE	FALSE	FALSE
VC_0468	5	1	1	DCE	TRUE	FALSE	FALSE
VC_0469	5	5	5	No Change	FALSE	FALSE	FALSE
VC_0470	5	5	5	No Change	FALSE	FALSE	FALSE
VC_0471	5	5	5	No Change	FALSE	FALSE	FALSE
VC_0472	5	5	5	No Change	FALSE	ND	ND
VC_0473	5	5	5	No Change	FALSE	FALSE	FALSE
VC_0474	5	5	5	No Change	FALSE	FALSE	FALSE
VC_0475	5	5	5	No Change	FALSE	FALSE	FALSE
VC_0476	5	5	5	No Change	FALSE	FALSE	FALSE
VC_0477	5	5	5	No Change	FALSE	ND	ND
VC_0478	5	5	5	No Change	FALSE	ND	ND
VC_0479	5	5	5	No Change	FALSE	ND	ND
VC_0480	5	5	5	No Change	FALSE	FALSE	FALSE
VC_0481	5	5	5	No Change	FALSE	FALSE	FALSE
VC_0482	5	5	5	No Change	FALSE	FALSE	TRUE
VC_0483	5	5	5	No Change	FALSE	FALSE	FALSE
VC_0484	5	5	5	No Change	FALSE	FALSE	ND
VC_0485	5	2	5	No Change	TRUE	FALSE	TRUE
VC_0486	5	5	5	No Change	FALSE	FALSE	FALSE
VC_0487	5	5	5	No Change	FALSE	ND	TRUE
VC_0488	5	5	5	No Change	FALSE	FALSE	FALSE
VC_0489	5	5	5	No Change	FALSE	FALSE	FALSE
VC_0490	5	5	5	No Change	FALSE	FALSE	FALSE
VC_0491	5	5	5	No Change	FALSE	FALSE	ND
VC_0492	5	5	5	No Change	FALSE	FALSE	FALSE
VC_0493	5	5	5	No Change	FALSE	FALSE	FALSE
VC_0494	5	5	5	No Change	FALSE	FALSE	FALSE
VC_0495	5	5	5	No Change	FALSE	FALSE	FALSE
VC_0496	5	5	5	No Change	FALSE	FALSE	FALSE
VC_0497	5	5	5	No Change	FALSE	FALSE	FALSE
VC_0498	5	5	5	No Change	FALSE	FALSE	FALSE
VC_0499	5	5	5	No Change	FALSE	FALSE	FALSE
VC_0500	5	5	5	No Change	FALSE	FALSE	FALSE
VC_0501	5	5	5	No Change	FALSE	FALSE	TRUE
VC_0502	5	5	5	No Change	FALSE	FALSE	FALSE
VC_0503	5	5	5	No Change	FALSE	FALSE	FALSE
VC_0504	5	5	5	No Change	FALSE	FALSE	FALSE
VC_0505	5	5	5	No Change	FALSE	FALSE	FALSE
VC_0506	5	5	5	No Change	FALSE	FALSE	FALSE
VC_0507	5	5	5	No Change	FALSE	FALSE	ND
VC_0508	5	5	5	No Change	FALSE	FALSE	ND
VC_0509	5	5	5	No Change	FALSE	FALSE	ND
VC_0510	5	5	5	No Change	FALSE	FALSE	ND
VC_0511	5	5	5	No Change	FALSE	FALSE	ND
VC_0512	5	5	5	No Change	FALSE	FALSE	ND
VC_0513	5	5	5	No Change	FALSE	FALSE	ND
VC_0514	5	5	5	No Change	FALSE	FALSE	ND
VC_0515	5	5	5	No Change	FALSE	FALSE	ND
VC_0516	5	5	5	No Change	FALSE	FALSE	FALSE
VC_0517	5	5	5	No Change	FALSE	ND	ND
VC_0518	5	5	5	No Change	FALSE	ND	FALSE
VC_0519	5	5	5	No Change	FALSE	ND	ND
VC_0520	5	5	5	No Change	FALSE	ND	ND
VC_0521	5	5	5	No Change	FALSE	ND	ND
VC_0522	5	5	5	No Change	FALSE	FALSE	FALSE
VC_0523	5	5	5	No Change	FALSE	FALSE	FALSE
VC_0524	5	5	5	No Change	FALSE	ND	ND
VC_0525	5	5	5	No Change	FALSE	FALSE	FALSE
VC_0526	5	5	5	No Change	FALSE	FALSE	FALSE
VC_0527	5	5	5	No Change	FALSE	ND	ND
VC_0528	5	5	5	No Change	FALSE	ND	FALSE
VC_0529	5	5	5	No Change	FALSE	ND	ND
VC_0530	5	5	5	No Change	FALSE	FALSE	FALSE
VC_0531	5	5	5	No Change	FALSE	FALSE	FALSE
VC_0532	5	5	5	No Change	FALSE	TRUE	FALSE
VC_0533	5	2	2	CE	FALSE	TRUE	FALSE
VC_0534	5	5	5	No Change	FALSE	FALSE	FALSE
VC_0535	5	5	5	No Change	FALSE	FALSE	TRUE
VC_0536	5	5	5	No Change	FALSE	FALSE	FALSE
VC_0537	5	5	5	No Change	FALSE	FALSE	FALSE
VC_0538	5	5	5	No Change	FALSE	FALSE	FALSE
VC_0539	5	5	5	No Change	FALSE	FALSE	FALSE
VC_0540	5	5	5	No Change	FALSE	FALSE	FALSE
VC_0541	5	5	5	No Change	FALSE	FALSE	FALSE
VC_0542	5	5	5	No Change	FALSE	FALSE	FALSE
VC_0543	5	5	5	No Change	TRUE	FALSE	FALSE
VC_0544	5	5	5	No Change	FALSE	FALSE	FALSE
VC_0545	5	5	5	No Change	FALSE	ND	ND
VC_0546	5	5	5	No Change	TRUE	FALSE	FALSE
VC_0547	5	1	5	No Change	TRUE	FALSE	FALSE
VC_0548	5	5	5	No Change	FALSE	ND	ND
VC_0549	5	5	5	No Change	FALSE	FALSE	ND
VC_0550	5	5	5	No Change	FALSE	FALSE	TRUE
VC_0551	5	5	5	No Change	FALSE	FALSE	FALSE
VC_0552	5	5	5	No Change	FALSE	FALSE	FALSE
VC_0553	5	5	5	No Change	FALSE	FALSE	FALSE
VC_0554	5	5	5	No Change	FALSE	FALSE	FALSE
VC_0555	5	5	5	No Change	FALSE	FALSE	ND
VC_0556	2	1	2	CE	TRUE	FALSE	FALSE
VC_0557	5	5	5	No Change	FALSE	FALSE	ND
VC_0558	5	5	5	No Change	FALSE	FALSE	TRUE
VC_0559	5	5	5	No Change	FALSE	FALSE	FALSE
VC_0560	5	5	5	No Change	FALSE	ND	ND
VC_0561	5	5	5	No Change	FALSE	ND	ND
VC_0562	5	5	5	No Change	FALSE	ND	ND
VC_0563	5	5	5	No Change	FALSE	ND	ND
VC_0564	5	5	5	No Change	FALSE	ND	ND
VC_0565	5	5	5	No Change	FALSE	ND	ND
VC_0566	1	1	5	DCE	FALSE	TRUE	TRUE
VC_0567	1	5	5	No Change	FALSE	FALSE	ND
VC_0568	5	5	5	No Change	FALSE	FALSE	FALSE
VC_0569	5	5	5	No Change	FALSE	ND	ND
VC_0570	5	5	5	No Change	FALSE	ND	ND
VC_0571	5	5	5	No Change	FALSE	ND	ND
VC_0572	5	5	5	No Change	FALSE	ND	ND
VC_0573	5	2	5	No Change	FALSE	FALSE	FALSE
VC_0574	2	2	1	CE	FALSE	FALSE	ND
VC_0575	2	2	2	CE	TRUE	FALSE	TRUE
VC_0576	5	1	1	DCE	TRUE	FALSE	TRUE
VC_0577	5	5	5	No Change	FALSE	FALSE	ND
VC_0578	5	5	5	No Change	FALSE	FALSE	FALSE
VC_0579	5	5	5	No Change	FALSE	FALSE	TRUE
VC_0580	5	1	5	No Change	FALSE	FALSE	FALSE
VC_0581	5	2	2	CE	TRUE	FALSE	FALSE
VC_0582	5	5	5	No Change	FALSE	FALSE	FALSE
VC_0583	5	5	5	No Change	FALSE	FALSE	FALSE
VC_0584	5	5	5	No Change	FALSE	FALSE	FALSE
VC_0585	5	5	5	No Change	FALSE	FALSE	FALSE
VC_0586	5	5	5	No Change	TRUE	FALSE	FALSE
VC_0587	5	5	5	No Change	FALSE	FALSE	FALSE
VC_0588	5	5	5	No Change	FALSE	ND	FALSE
VC_0589	5	5	5	No Change	FALSE	FALSE	FALSE
VC_0590	5	5	5	No Change	FALSE	FALSE	FALSE
VC_0591	5	5	5	No Change	FALSE	ND	ND
VC_0592	5	5	5	No Change	FALSE	ND	ND
VC_0593	5	5	5	No Change	FALSE	FALSE	TRUE
VC_0594	5	2	1	CE	FALSE	FALSE	ND
VC_0595	5	5	5	No Change	FALSE	FALSE	FALSE
VC_0596	5	5	5	No Change	TRUE	FALSE	ND
VC_0597	5	5	5	No Change	FALSE	FALSE	FALSE
VC_0598	5	5	5	No Change	FALSE	FALSE	ND
VC_0599	5	5	5	No Change	FALSE	ND	FALSE
VC_0600	5	5	5	No Change	FALSE	FALSE	FALSE
VC_0601	5	5	5	No Change	FALSE	FALSE	FALSE
VC_0602	5	5	5	No Change	FALSE	FALSE	FALSE
VC_0603	5	5	5	No Change	FALSE	FALSE	FALSE
VC_0604	2	2	2	CE	TRUE	FALSE	TRUE
VC_0605	5	5	5	No Change	FALSE	FALSE	FALSE
VC_0606	5	5	5	No Change	FALSE	FALSE	ND
VC_0607	5	5	5	No Change	FALSE	FALSE	FALSE
VC_0608	5	5	5	No Change	TRUE	FALSE	FALSE
VC_0609	5	5	5	No Change	TRUE	FALSE	TRUE
VC_0610	5	5	5	No Change	FALSE	FALSE	FALSE
VC_0611	5	5	5	No Change	FALSE	FALSE	FALSE
VC_0612	5	5	5	No Change	FALSE	FALSE	FALSE
VC_0613	5	5	5	No Change	FALSE	FALSE	FALSE
VC_0614	5	5	5	No Change	FALSE	FALSE	FALSE
VC_0615	5	5	5	No Change	FALSE	FALSE	FALSE
VC_0616	5	5	5	No Change	FALSE	FALSE	FALSE
VC_0617	5	5	5	No Change	FALSE	FALSE	FALSE
VC_0618	5	5	5	No Change	FALSE	FALSE	FALSE
VC_0619	5	5	5	No Change	FALSE	FALSE	FALSE
VC_0620	5	5	5	No Change	FALSE	FALSE	FALSE
VC_0621	5	5	5	No Change	FALSE	FALSE	ND
VC_0622	5	5	5	No Change	FALSE	FALSE	FALSE
VC_0623	5	5	5	No Change	FALSE	FALSE	FALSE
VC_0624	5	5	5	No Change	FALSE	FALSE	FALSE
VC_0625	5	5	5	No Change	FALSE	ND	FALSE
VC_0626	5	5	5	No Change	FALSE	ND	TRUE
VC_0627	5	5	5	No Change	FALSE	ND	ND
VC_0628	5	5	5	No Change	FALSE	FALSE	FALSE
VC_0629	5	5	5	No Change	FALSE	FALSE	FALSE
VC_0630	5	5	5	No Change	FALSE	FALSE	FALSE
VC_0631	5	5	5	No Change	FALSE	ND	ND
VC_0632	5	5	5	No Change	FALSE	FALSE	FALSE
VC_0633	2	2	2	CE	TRUE	FALSE	TRUE
VC_0634	5	5	5	No Change	FALSE	FALSE	TRUE
VC_0635	5	5	5	No Change	FALSE	FALSE	FALSE
VC_0636	5	5	5	No Change	TRUE	FALSE	FALSE
VC_0637	5	5	5	No Change	FALSE	ND	ND
VC_0638	5	5	5	No Change	FALSE	ND	ND
VC_0639	5	5	5	No Change	FALSE	ND	FALSE
VC_0640	5	5	5	No Change	FALSE	FALSE	ND
VC_0641	5	5	5	No Change	TRUE	FALSE	ND
VC_0642	5	5	5	No Change	FALSE	ND	ND
VC_0643	5	5	5	No Change	FALSE	ND	ND
VC_0644	5	5	5	No Change	FALSE	ND	ND
VC_0645	5	5	5	No Change	FALSE	FALSE	FALSE
VC_0646	5	5	5	No Change	FALSE	ND	ND
VC_0647	5	5	5	No Change	FALSE	FALSE	TRUE
VC_0648	5	5	5	No Change	FALSE	FALSE	FALSE
VC_0649	5	5	5	No Change	FALSE	FALSE	FALSE
VC_0650	5	5	5	No Change	FALSE	FALSE	FALSE
VC_0651	5	5	5	No Change	FALSE	FALSE	FALSE
VC_0652	5	5	5	No Change	FALSE	FALSE	FALSE
VC_0653	5	5	5	No Change	FALSE	FALSE	ND
VC_0654	5	5	5	No Change	FALSE	FALSE	FALSE
VC_0655	5	5	5	No Change	FALSE	FALSE	FALSE
VC_0656	5	5	5	No Change	FALSE	ND	ND
VC_0657	5	5	5	No Change	FALSE	FALSE	FALSE
VC_0658	5	5	5	No Change	FALSE	FALSE	FALSE
VC_0659	5	2	2	CE	TRUE	FALSE	FALSE
VC_0660	5	1	2	CE	TRUE	FALSE	ND
VC_0661	5	5	5	No Change	FALSE	FALSE	FALSE
VC_0662	5	5	5	No Change	FALSE	FALSE	TRUE
VC_0663	5	5	5	No Change	FALSE	ND	TRUE
VC_0664	5	5	5	No Change	FALSE	ND	ND
VC_0665	5	5	5	No Change	FALSE	FALSE	FALSE
VC_0666	5	5	5	No Change	FALSE	FALSE	TRUE
VC_0667	5	5	5	No Change	FALSE	FALSE	FALSE
VC_0668	5	5	5	No Change	FALSE	FALSE	TRUE
VC_0669	5	5	5	No Change	FALSE	ND	ND
VC_0670	5	5	5	No Change	FALSE	FALSE	FALSE
VC_0671	5	2	2	CE	TRUE	FALSE	FALSE
VC_0672	5	5	5	No Change	FALSE	FALSE	FALSE
VC_0673	5	5	5	No Change	FALSE	FALSE	FALSE
VC_0674	5	5	5	No Change	FALSE	ND	ND
VC_0675	5	5	5	No Change	FALSE	ND	ND
VC_0676	5	5	5	No Change	FALSE	FALSE	FALSE
VC_0677	5	5	5	No Change	FALSE	FALSE	FALSE
VC_0678	5	5	5	No Change	FALSE	FALSE	FALSE
VC_0679	5	5	5	No Change	FALSE	ND	ND
VC_0680	5	5	5	No Change	FALSE	ND	ND
VC_0681	5	5	5	No Change	FALSE	ND	ND
VC_0682	5	5	5	No Change	FALSE	ND	ND
VC_0683	5	5	5	No Change	FALSE	ND	FALSE
VC_0684	5	5	5	No Change	FALSE	FALSE	FALSE
VC_0685	5	5	5	No Change	FALSE	ND	ND
VC_0686	5	5	5	No Change	FALSE	ND	ND
VC_0687	5	5	5	No Change	FALSE	FALSE	FALSE
VC_0688	5	5	5	No Change	FALSE	FALSE	FALSE
VC_0689	5	5	5	No Change	FALSE	FALSE	FALSE
VC_0690	5	5	5	No Change	FALSE	FALSE	ND
VC_0691	5	5	5	No Change	FALSE	FALSE	FALSE
VC_0692	5	5	5	No Change	FALSE	FALSE	FALSE
VC_0693	5	5	5	No Change	FALSE	FALSE	FALSE
VC_0694	5	5	5	No Change	FALSE	FALSE	FALSE
VC_0695	5	5	5	No Change	FALSE	FALSE	FALSE
VC_0696	5	5	5	No Change	FALSE	FALSE	FALSE
VC_0697	5	5	5	No Change	FALSE	FALSE	FALSE
VC_0698	5	5	5	No Change	FALSE	FALSE	FALSE
VC_0699	5	5	5	No Change	FALSE	ND	ND
VC_0700	5	5	5	No Change	FALSE	FALSE	TRUE
VC_0701	5	5	5	No Change	FALSE	FALSE	FALSE
VC_0702	5	5	5	No Change	FALSE	FALSE	FALSE
VC_0703	5	5	5	No Change	FALSE	FALSE	FALSE
VC_0704	5	5	5	No Change	FALSE	FALSE	ND
VC_0705	5	5	5	No Change	FALSE	FALSE	TRUE
VC_0706	5	5	5	No Change	FALSE	FALSE	TRUE
VC_0707	5	5	5	No Change	FALSE	ND	ND
VC_0708	5	5	5	No Change	FALSE	FALSE	ND
VC_0709	5	2	5	No Change	TRUE	FALSE	FALSE
VC_0710	5	5	5	No Change	FALSE	FALSE	FALSE
VC_0711	5	5	5	No Change	FALSE	TRUE	FALSE
VC_0712	5	5	5	No Change	FALSE	ND	ND
VC_0713	5	5	5	No Change	FALSE	ND	ND
VC_0714	5	5	5	No Change	FALSE	FALSE	FALSE
VC_0715	5	5	5	No Change	FALSE	FALSE	FALSE
VC_0716	5	5	5	No Change	FALSE	FALSE	FALSE
VC_0717	5	5	5	No Change	FALSE	FALSE	FALSE
VC_0718	5	5	5	No Change	FALSE	FALSE	TRUE
VC_0719	2	2	2	CE	FALSE	TRUE	ND
VC_0720	1	2	2	CE	FALSE	TRUE	TRUE
VC_0721	5	5	5	No Change	FALSE	FALSE	TRUE
VC_0722	5	5	5	No Change	FALSE	FALSE	FALSE
VC_0723	5	5	5	No Change	FALSE	FALSE	FALSE
VC_0724	2	2	2	CE	TRUE	FALSE	FALSE
VC_0725	2	2	2	CE	TRUE	FALSE	FALSE
VC_0726	2	2	2	CE	TRUE	FALSE	TRUE
VC_0727	1	1	2	DCE	TRUE	FALSE	TRUE
VC_0728	5	5	5	No Change	FALSE	FALSE	FALSE
VC_0729	5	5	5	No Change	FALSE	ND	FALSE
VC_0730	5	5	5	No Change	FALSE	FALSE	FALSE
VC_0731	5	5	5	No Change	FALSE	FALSE	FALSE
VC_0732	5	5	5	No Change	FALSE	FALSE	FALSE
VC_0733	5	5	5	No Change	FALSE	ND	ND
VC_0734	5	5	5	No Change	FALSE	FALSE	FALSE
VC_0735	5	5	5	No Change	FALSE	FALSE	ND
VC_0736	5	5	5	No Change	FALSE	FALSE	FALSE
VC_0737	5	5	5	No Change	FALSE	FALSE	FALSE
VC_0738	5	5	5	No Change	FALSE	FALSE	FALSE
VC_0739	5	5	5	No Change	FALSE	TRUE	FALSE
VC_0740	5	5	5	No Change	FALSE	FALSE	FALSE
VC_0741	5	5	5	No Change	FALSE	TRUE	FALSE
VC_0742	5	5	5	No Change	FALSE	FALSE	FALSE
VC_0743	5	5	5	No Change	FALSE	FALSE	FALSE
VC_0744	5	5	5	No Change	FALSE	FALSE	FALSE
VC_0745	5	5	5	No Change	TRUE	FALSE	TRUE
VC_0746	5	5	5	No Change	FALSE	FALSE	FALSE
VC_0747	5	5	5	No Change	FALSE	FALSE	FALSE
VC_0748	5	5	5	No Change	FALSE	ND	ND
VC_0749	5	5	5	No Change	FALSE	ND	ND
VC_0750	5	5	5	No Change	FALSE	ND	ND
VC_0751	5	5	5	No Change	FALSE	ND	ND
VC_0752	5	5	5	No Change	FALSE	ND	ND
VC_0753	5	5	5	No Change	FALSE	ND	ND
VC_0754	5	5	5	No Change	FALSE	FALSE	FALSE
VC_0755	5	5	5	No Change	FALSE	FALSE	FALSE
VC_0756	5	5	5	No Change	FALSE	TRUE	ND
VC_0757	5	5	5	No Change	FALSE	FALSE	FALSE
VC_0758	5	5	5	No Change	TRUE	FALSE	FALSE
VC_0759	5	5	5	No Change	FALSE	ND	ND
VC_0760	5	5	5	No Change	FALSE	ND	FALSE
VC_0761	5	2	5	No Change	TRUE	FALSE	ND
VC_0762	5	5	5	No Change	FALSE	ND	ND
VC_0763	5	5	5	No Change	FALSE	ND	TRUE
VC_0764	5	5	5	No Change	FALSE	FALSE	FALSE
VC_0765	5	5	5	No Change	FALSE	FALSE	FALSE
VC_0766	5	5	5	No Change	FALSE	FALSE	FALSE
VC_0767	2	2	2	CE	FALSE	TRUE	FALSE
VC_0768	2	2	2	CE	TRUE	FALSE	ND
VC_0769	5	5	5	No Change	FALSE	FALSE	FALSE
VC_0770	5	5	5	No Change	FALSE	FALSE	FALSE
VC_0771	5	5	5	No Change	FALSE	FALSE	FALSE
VC_0772	5	5	5	No Change	FALSE	FALSE	FALSE
VC_0773	5	5	5	No Change	FALSE	FALSE	FALSE
VC_0774	5	5	5	No Change	FALSE	FALSE	FALSE
VC_0775	5	5	5	No Change	FALSE	FALSE	FALSE
VC_0776	5	5	5	No Change	FALSE	FALSE	FALSE
VC_0777	5	5	5	No Change	FALSE	FALSE	FALSE
VC_0778	5	5	5	No Change	FALSE	FALSE	FALSE
VC_0779	5	5	5	No Change	FALSE	FALSE	FALSE
VC_0780	5	5	5	No Change	FALSE	FALSE	ND
VC_0781	5	5	5	No Change	FALSE	FALSE	FALSE
VC_0782	5	5	5	No Change	FALSE	FALSE	FALSE
VC_0783	5	5	5	No Change	FALSE	FALSE	FALSE
VC_0784	5	5	5	No Change	FALSE	FALSE	FALSE
VC_0785	5	5	5	No Change	FALSE	ND	FALSE
VC_0786	5	5	5	No Change	FALSE	FALSE	FALSE
VC_0787	5	5	5	No Change	FALSE	FALSE	FALSE
VC_0788	5	5	5	No Change	FALSE	FALSE	ND
VC_0789	5	5	5	No Change	FALSE	FALSE	ND
VC_0790	5	5	5	No Change	FALSE	FALSE	FALSE
VC_0791	5	5	5	No Change	FALSE	FALSE	FALSE
VC_0792	5	5	5	No Change	FALSE	FALSE	FALSE
VC_0793	5	5	5	No Change	FALSE	FALSE	FALSE
VC_0794	5	5	5	No Change	FALSE	FALSE	FALSE
VC_0795	5	5	5	No Change	FALSE	FALSE	FALSE
VC_0796	5	5	5	No Change	FALSE	FALSE	FALSE
VC_0797	5	5	5	No Change	FALSE	FALSE	ND
VC_0798	5	5	5	No Change	FALSE	FALSE	FALSE
VC_0799	5	5	5	No Change	FALSE	FALSE	FALSE
VC_0800	5	5	5	No Change	FALSE	FALSE	FALSE
VC_0801	5	5	5	No Change	FALSE	FALSE	FALSE
VC_0802	5	5	5	No Change	FALSE	FALSE	TRUE
VC_0803	5	5	5	No Change	FALSE	FALSE	FALSE
VC_0804	5	5	5	No Change	FALSE	FALSE	ND
VC_0805	5	5	5	No Change	FALSE	FALSE	FALSE
VC_0806	5	5	5	No Change	FALSE	FALSE	ND
VC_0807	5	5	5	No Change	FALSE	FALSE	TRUE
VC_0808	5	5	5	No Change	FALSE	FALSE	FALSE
VC_0809	5	5	5	No Change	FALSE	FALSE	FALSE
VC_0810	5	5	5	No Change	FALSE	FALSE	FALSE
VC_0811	5	5	5	No Change	FALSE	FALSE	FALSE
VC_0812	5	5	5	No Change	FALSE	FALSE	FALSE
VC_0813	5	5	5	No Change	FALSE	FALSE	FALSE
VC_0814	5	5	5	No Change	FALSE	ND	TRUE
VC_0815	5	5	5	No Change	FALSE	FALSE	FALSE
VC_0816	5	5	5	No Change	FALSE	FALSE	FALSE
VC_0817	5	5	5	No Change	FALSE	FALSE	FALSE
VC_0818	5	5	5	No Change	FALSE	FALSE	FALSE
VC_0819	5	5	5	No Change	FALSE	FALSE	FALSE
VC_0820	5	5	5	No Change	FALSE	FALSE	FALSE
VC_0821	5	5	5	No Change	FALSE	FALSE	FALSE
VC_0822	5	5	5	No Change	FALSE	FALSE	FALSE
VC_0823	5	5	5	No Change	FALSE	FALSE	FALSE
VC_0824	5	5	5	No Change	FALSE	FALSE	ND
VC_0825	5	5	5	No Change	FALSE	FALSE	FALSE
VC_0826	5	5	5	No Change	FALSE	FALSE	FALSE
VC_0827	5	5	5	No Change	FALSE	FALSE	FALSE
VC_0828	5	1	5	No Change	FALSE	TRUE	FALSE
VC_0829	5	1	5	No Change	FALSE	TRUE	TRUE
VC_0830	5	1	5	No Change	FALSE	TRUE	TRUE
VC_0831	5	1	5	No Change	FALSE	TRUE	TRUE
VC_0832	5	5	5	No Change	FALSE	TRUE	TRUE
VC_0833	5	5	5	No Change	FALSE	TRUE	TRUE
VC_0834	5	5	5	No Change	FALSE	TRUE	ND
VC_0835	5	5	5	No Change	FALSE	TRUE	TRUE
VC_0836	5	5	5	No Change	FALSE	TRUE	ND
VC_0837	5	5	5	No Change	FALSE	TRUE	ND
VC_0838	5	5	5	No Change	FALSE	TRUE	FALSE
VC_0839	5	5	5	No Change	FALSE	TRUE	TRUE
VC_0840	5	5	5	No Change	FALSE	FALSE	FALSE
VC_0841	5	5	5	No Change	FALSE	FALSE	FALSE
VC_0842	5	5	5	No Change	FALSE	FALSE	FALSE
VC_0843	5	5	5	No Change	FALSE	FALSE	FALSE
VC_0844	5	5	5	No Change	FALSE	FALSE	FALSE
VC_0845	5	5	5	No Change	FALSE	FALSE	ND
VC_0846	5	5	5	No Change	FALSE	FALSE	FALSE
VC_0847	5	5	5	No Change	FALSE	FALSE	FALSE
VC_0848	5	5	5	No Change	TRUE	FALSE	FALSE
VC_0849	5	5	5	No Change	FALSE	ND	TRUE
VC_0850	5	5	5	No Change	FALSE	ND	ND
VC_0851	5	5	5	No Change	TRUE	FALSE	FALSE
VC_0852	5	5	5	No Change	FALSE	FALSE	ND
VC_0853	5	5	5	No Change	FALSE	ND	ND
VC_0854	5	5	5	No Change	FALSE	ND	ND
VC_0855	5	5	5	No Change	FALSE	ND	ND
VC_0856	5	5	5	No Change	FALSE	ND	TRUE
VC_0857	5	5	5	No Change	FALSE	FALSE	FALSE
VC_0858	5	5	5	No Change	FALSE	FALSE	FALSE
VC_0859	5	5	5	No Change	FALSE	FALSE	FALSE
VC_0860	5	5	5	No Change	FALSE	FALSE	FALSE
VC_0861	5	5	5	No Change	FALSE	FALSE	ND
VC_0862	5	5	5	No Change	FALSE	FALSE	FALSE
VC_0863	5	5	5	No Change	FALSE	FALSE	FALSE
VC_0864	5	5	5	No Change	FALSE	ND	ND
VC_0865	5	5	5	No Change	FALSE	ND	FALSE
VC_0866	5	5	5	No Change	FALSE	TRUE	FALSE
VC_0867	5	5	5	No Change	FALSE	ND	FALSE
VC_0868	1	1	1	DCE	FALSE	ND	FALSE
VC_0869	2	2	2	CE	FALSE	TRUE	TRUE
VC_0870	5	5	5	No Change	FALSE	FALSE	FALSE
VC_0871	5	5	5	No Change	FALSE	ND	FALSE
VC_0872	5	5	5	No Change	FALSE	FALSE	ND
VC_0873	5	5	5	No Change	FALSE	FALSE	FALSE
VC_0874	5	5	5	No Change	FALSE	ND	FALSE
VC_0875	5	5	5	No Change	FALSE	ND	ND
VC_0876	5	5	5	No Change	FALSE	FALSE	ND
VC_0877	5	5	5	No Change	FALSE	ND	ND
VC_0878	5	5	5	No Change	FALSE	FALSE	FALSE
VC_0879	5	5	5	No Change	FALSE	ND	FALSE
VC_0880	5	5	5	No Change	FALSE	FALSE	FALSE
VC_0881	5	5	5	No Change	FALSE	FALSE	FALSE
VC_0882	5	5	5	No Change	FALSE	FALSE	FALSE
VC_0883	5	5	5	No Change	FALSE	FALSE	ND
VC_0884	5	5	5	No Change	FALSE	FALSE	FALSE
VC_0885	5	5	5	No Change	FALSE	FALSE	ND
VC_0886	5	5	5	No Change	FALSE	FALSE	FALSE
VC_0887	5	5	5	No Change	FALSE	FALSE	ND
VC_0888	5	5	5	No Change	FALSE	FALSE	FALSE
VC_0889	5	5	5	No Change	FALSE	FALSE	ND
VC_0890	5	5	5	No Change	FALSE	ND	ND
VC_0891	5	5	5	No Change	TRUE	FALSE	ND
VC_0892	5	2	5	No Change	FALSE	FALSE	FALSE
VC_0893	5	1	5	No Change	FALSE	FALSE	ND
VC_0894	2	2	1	CE	FALSE	TRUE	TRUE
VC_0895	5	5	5	No Change	FALSE	ND	ND
VC_0896	5	5	5	No Change	FALSE	FALSE	FALSE
VC_0897	5	5	5	No Change	FALSE	FALSE	ND
VC_0898	5	5	5	No Change	FALSE	FALSE	FALSE
VC_0899	5	5	5	No Change	FALSE	FALSE	TRUE
VC_0900	5	5	5	No Change	FALSE	FALSE	FALSE
VC_0901	5	5	5	No Change	FALSE	FALSE	TRUE
VC_0902	5	5	5	No Change	FALSE	FALSE	FALSE
VC_0903	5	5	5	No Change	FALSE	FALSE	FALSE
VC_0904	5	5	5	No Change	FALSE	FALSE	FALSE
VC_0905	5	5	5	No Change	FALSE	FALSE	FALSE
VC_0906	5	5	5	No Change	FALSE	FALSE	FALSE
VC_0907	5	5	5	No Change	FALSE	FALSE	FALSE
VC_0908	5	2	2	CE	TRUE	FALSE	ND
VC_0909	5	5	5	No Change	FALSE	FALSE	TRUE
VC_0910	5	5	5	No Change	FALSE	FALSE	FALSE
VC_0911	5	5	5	No Change	TRUE	FALSE	ND
VC_0912	5	5	5	No Change	FALSE	ND	ND
VC_0913	5	5	5	No Change	FALSE	FALSE	FALSE
VC_0914	5	5	5	No Change	FALSE	FALSE	FALSE
VC_0915	5	5	5	No Change	FALSE	FALSE	FALSE
VC_0916	5	5	5	No Change	FALSE	FALSE	TRUE
VC_0917	5	5	5	No Change	FALSE	FALSE	FALSE
VC_0918	5	5	5	No Change	FALSE	FALSE	TRUE
VC_0919	5	5	5	No Change	FALSE	FALSE	FALSE
VC_0920	1	2	2	CE	FALSE	FALSE	FALSE
VC_0921	1	1	1	DCE	FALSE	FALSE	TRUE
VC_0922	5	5	5	No Change	FALSE	FALSE	FALSE
VC_0923	5	5	5	No Change	FALSE	FALSE	FALSE
VC_0924	5	5	5	No Change	FALSE	FALSE	FALSE
VC_0925	5	5	5	No Change	FALSE	FALSE	FALSE
VC_0926	5	5	5	No Change	FALSE	FALSE	FALSE
VC_0927	5	5	5	No Change	FALSE	FALSE	FALSE
VC_0928	5	5	5	No Change	FALSE	FALSE	FALSE
VC_0929	5	5	5	No Change	FALSE	FALSE	FALSE
VC_0930	5	5	5	No Change	FALSE	FALSE	FALSE
VC_0931	5	5	5	No Change	FALSE	FALSE	FALSE
VC_0932	5	5	5	No Change	FALSE	FALSE	TRUE
VC_0933	5	5	5	No Change	FALSE	FALSE	ND
VC_0934	5	5	5	No Change	FALSE	FALSE	FALSE
VC_0935	5	5	5	No Change	FALSE	FALSE	FALSE
VC_0936	5	5	5	No Change	FALSE	FALSE	FALSE
VC_0937	5	5	5	No Change	FALSE	FALSE	TRUE
VC_0938	5	5	5	No Change	FALSE	FALSE	FALSE
VC_0939	5	5	5	No Change	FALSE	FALSE	FALSE
VC_0940	5	5	5	No Change	FALSE	FALSE	FALSE
VC_0941	5	2	2	CE	FALSE	FALSE	TRUE
VC_0942	5	5	5	No Change	FALSE	FALSE	FALSE
VC_0943	5	5	5	No Change	FALSE	ND	TRUE
VC_0944	5	5	5	No Change	FALSE	ND	TRUE
VC_0945	5	5	5	No Change	FALSE	ND	ND
VC_0946	5	5	5	No Change	FALSE	FALSE	FALSE
VC_0947	5	5	5	No Change	FALSE	ND	TRUE
VC_0948	5	5	5	No Change	FALSE	FALSE	FALSE
VC_0949	5	5	5	No Change	FALSE	ND	ND
VC_0950	5	5	5	No Change	FALSE	ND	ND
VC_0951	5	5	5	No Change	TRUE	FALSE	FALSE
VC_0952	5	5	5	No Change	FALSE	ND	FALSE
VC_0953	5	5	5	No Change	FALSE	ND	ND
VC_0954	5	5	5	No Change	FALSE	ND	ND
VC_0955	5	5	5	No Change	FALSE	ND	FALSE
VC_0956	5	5	5	No Change	FALSE	ND	FALSE
VC_0957	5	5	5	No Change	FALSE	FALSE	FALSE
VC_0958	5	2	2	CE	FALSE	FALSE	ND
VC_0959	5	2	2	CE	FALSE	FALSE	TRUE
VC_0960	5	5	5	No Change	FALSE	ND	ND
VC_0961	5	5	5	No Change	FALSE	ND	ND
VC_0962	5	5	5	No Change	FALSE	FALSE	FALSE
VC_0963	5	5	5	No Change	FALSE	ND	ND
VC_0964	5	5	2	No Change	TRUE	FALSE	TRUE
VC_0965	2	2	2	CE	TRUE	FALSE	TRUE
VC_0966	2	2	2	CE	TRUE	FALSE	ND
VC_0967	5	5	5	No Change	TRUE	FALSE	ND
VC_0968	5	5	5	No Change	FALSE	FALSE	FALSE
VC_0969	5	5	5	No Change	FALSE	FALSE	FALSE
VC_0970	5	1	1	DCE	TRUE	FALSE	ND
VC_0971	5	5	5	No Change	FALSE	ND	ND
VC_0972	5	5	5	No Change	FALSE	FALSE	FALSE
VC_0973	5	5	5	No Change	FALSE	FALSE	FALSE
VC_0974	5	5	5	No Change	FALSE	FALSE	FALSE
VC_0975	5	5	5	No Change	FALSE	FALSE	FALSE
VC_0976	5	5	5	No Change	FALSE	FALSE	FALSE
VC_0977	5	5	5	No Change	FALSE	FALSE	FALSE
VC_0978	5	5	5	No Change	FALSE	FALSE	FALSE
VC_0979	5	5	5	No Change	FALSE	FALSE	FALSE
VC_0980	5	5	5	No Change	FALSE	FALSE	FALSE
VC_0981	5	5	5	No Change	FALSE	FALSE	FALSE
VC_0982	5	5	5	No Change	FALSE	FALSE	FALSE
VC_0983	1	1	1	DCE	FALSE	TRUE	TRUE
VC_0984	2	2	2	CE	FALSE	TRUE	ND
VC_0985	5	5	5	No Change	FALSE	FALSE	FALSE
VC_0986	5	5	5	No Change	FALSE	ND	ND
VC_0987	5	5	5	No Change	FALSE	ND	ND
VC_0988	5	5	5	No Change	FALSE	FALSE	FALSE
VC_0989	5	5	5	No Change	FALSE	ND	FALSE
VC_0990	5	5	5	No Change	FALSE	FALSE	FALSE
VC_0991	5	5	5	No Change	FALSE	FALSE	FALSE
VC_0992	5	5	5	No Change	FALSE	FALSE	ND
VC_0993	1	2	5	CE	FALSE	FALSE	FALSE
VC_0994	1	1	5	DCE	FALSE	FALSE	FALSE
VC_0995	5	5	5	No Change	FALSE	FALSE	FALSE
VC_0996	5	5	5	No Change	FALSE	ND	FALSE
VC_0997	5	5	5	No Change	FALSE	ND	ND
VC_0998	5	5	5	No Change	FALSE	FALSE	FALSE
VC_0999	5	5	5	No Change	FALSE	TRUE	FALSE
VC_1000	5	5	5	No Change	FALSE	ND	ND
VC_1001	5	5	5	No Change	FALSE	ND	ND
VC_1002	5	1	1	DCE	FALSE	FALSE	TRUE
VC_1003	2	2	2	CE	FALSE	TRUE	TRUE
VC_1004	2	2	2	CE	FALSE	TRUE	TRUE
VC_1005	5	5	5	No Change	FALSE	FALSE	FALSE
VC_1006	5	5	5	No Change	FALSE	FALSE	ND
VC_1007	5	5	5	No Change	FALSE	FALSE	ND
VC_1008	5	1	5	No Change	FALSE	FALSE	FALSE
VC_1009	5	5	5	No Change	FALSE	FALSE	FALSE
VC_1010	5	5	5	No Change	FALSE	FALSE	FALSE
VC_1011	5	5	5	No Change	FALSE	FALSE	FALSE
VC_1012	5	5	5	No Change	FALSE	ND	ND
VC_1013	5	5	5	No Change	FALSE	ND	ND
VC_1014	5	5	5	No Change	FALSE	ND	FALSE
VC_1015	5	5	5	No Change	FALSE	ND	FALSE
VC_1016	5	5	5	No Change	FALSE	FALSE	ND
VC_1017	5	5	5	No Change	FALSE	ND	FALSE
VC_1018	5	5	5	No Change	FALSE	FALSE	FALSE
VC_1020	5	5	5	No Change	FALSE	ND	ND
VC_1021	1	2	2	CE	TRUE	FALSE	TRUE
VC_1022	1	1	1	DCE	FALSE	TRUE	FALSE
VC_1023	5	5	5	No Change	FALSE	FALSE	FALSE
VC_1024	5	5	5	No Change	FALSE	FALSE	FALSE
VC_1025	5	5	5	No Change	FALSE	FALSE	TRUE
VC_1026	5	5	5	No Change	FALSE	FALSE	FALSE
VC_1027	5	5	5	No Change	FALSE	FALSE	TRUE
VC_1028	5	5	5	No Change	FALSE	FALSE	ND
VC_1029	5	5	5	No Change	FALSE	FALSE	FALSE
VC_1030	5	5	5	No Change	FALSE	ND	ND
VC_1031	5	5	5	No Change	FALSE	FALSE	FALSE
VC_1032	5	5	5	No Change	FALSE	FALSE	ND
VC_1033	5	5	5	No Change	TRUE	FALSE	FALSE
VC_1034	5	5	5	No Change	FALSE	FALSE	ND
VC_1035	5	5	5	No Change	FALSE	FALSE	ND
VC_1036	5	5	5	No Change	FALSE	FALSE	FALSE
VC_1037	5	5	5	No Change	FALSE	FALSE	FALSE
VC_1038	5	5	5	No Change	TRUE	FALSE	FALSE
VC_1039	5	5	5	No Change	FALSE	FALSE	FALSE
VC_1040	5	5	5	No Change	FALSE	ND	FALSE
VC_1041	5	5	5	No Change	FALSE	FALSE	FALSE
VC_1042	5	5	5	No Change	FALSE	FALSE	FALSE
VC_1043	5	5	5	No Change	FALSE	FALSE	FALSE
VC_1044	5	5	5	No Change	FALSE	FALSE	FALSE
VC_1045	5	5	5	No Change	FALSE	FALSE	FALSE
VC_1046	5	5	5	No Change	FALSE	FALSE	FALSE
VC_1047	5	5	5	No Change	FALSE	FALSE	TRUE
VC_1048	5	5	5	No Change	FALSE	FALSE	ND
VC_1049	5	5	5	No Change	FALSE	FALSE	FALSE
VC_1050	5	5	5	No Change	FALSE	FALSE	FALSE
VC_1051	5	5	5	No Change	FALSE	ND	FALSE
VC_1052	5	5	5	No Change	FALSE	FALSE	FALSE
VC_1053	5	5	5	No Change	FALSE	FALSE	ND
VC_1054	5	5	5	No Change	FALSE	ND	ND
VC_1055	5	5	5	No Change	FALSE	FALSE	ND
VC_1056	5	5	5	No Change	FALSE	FALSE	FALSE
VC_1057	5	5	5	No Change	FALSE	FALSE	FALSE
VC_1058	5	5	5	No Change	FALSE	FALSE	ND
VC_1059	5	2	5	No Change	FALSE	FALSE	FALSE
VC_1060	5	5	5	No Change	FALSE	FALSE	FALSE
VC_1061	5	5	5	No Change	FALSE	FALSE	FALSE
VC_1062	5	5	5	No Change	FALSE	FALSE	FALSE
VC_1063	5	5	5	No Change	FALSE	FALSE	FALSE
VC_1064	5	5	5	No Change	FALSE	FALSE	TRUE
VC_1065	5	5	5	No Change	FALSE	FALSE	FALSE
VC_1066	5	5	5	No Change	FALSE	FALSE	ND
VC_1067	5	5	5	No Change	FALSE	FALSE	FALSE
VC_1068	5	5	5	No Change	FALSE	FALSE	FALSE
VC_1069	5	5	5	No Change	FALSE	FALSE	FALSE
VC_1070	5	5	5	No Change	FALSE	FALSE	ND
VC_1071	5	5	5	No Change	FALSE	FALSE	FALSE
VC_1072	5	5	5	No Change	FALSE	FALSE	ND
VC_1073	5	5	5	No Change	FALSE	FALSE	FALSE
VC_1074	5	5	5	No Change	FALSE	FALSE	FALSE
VC_1075	5	5	5	No Change	FALSE	FALSE	FALSE
VC_1076	5	5	5	No Change	FALSE	FALSE	FALSE
VC_1077	5	5	5	No Change	FALSE	FALSE	FALSE
VC_1078	5	5	5	No Change	FALSE	ND	FALSE
VC_1079	5	5	5	No Change	FALSE	FALSE	FALSE
VC_1080	5	5	5	No Change	FALSE	FALSE	TRUE
VC_1081	5	5	5	No Change	FALSE	FALSE	FALSE
VC_1082	5	5	5	No Change	FALSE	FALSE	FALSE
VC_1083	5	5	5	No Change	FALSE	FALSE	FALSE
VC_1084	5	5	5	No Change	FALSE	FALSE	FALSE
VC_1085	5	5	5	No Change	FALSE	FALSE	FALSE
VC_1086	5	5	5	No Change	FALSE	FALSE	FALSE
VC_1087	5	5	5	No Change	FALSE	FALSE	FALSE
VC_1088	5	5	5	No Change	FALSE	FALSE	FALSE
VC_1089	5	5	5	No Change	FALSE	FALSE	TRUE
VC_1090	5	5	5	No Change	FALSE	FALSE	FALSE
VC_1091	5	5	5	No Change	FALSE	FALSE	FALSE
VC_1092	5	5	5	No Change	FALSE	FALSE	TRUE
VC_1093	5	5	5	No Change	FALSE	FALSE	FALSE
VC_1094	5	5	5	No Change	FALSE	FALSE	FALSE
VC_1095	5	5	5	No Change	FALSE	FALSE	FALSE
VC_1096	5	5	5	No Change	FALSE	FALSE	FALSE
VC_1097	2	2	2	CE	TRUE	FALSE	TRUE
VC_1098	5	5	5	No Change	TRUE	FALSE	TRUE
VC_1099	5	5	5	No Change	FALSE	FALSE	FALSE
VC_1100	5	5	5	No Change	FALSE	FALSE	FALSE
VC_1101	5	5	5	No Change	FALSE	FALSE	FALSE
VC_1102	5	5	5	No Change	FALSE	FALSE	FALSE
VC_1103	5	5	5	No Change	FALSE	FALSE	FALSE
VC_1104	5	5	5	No Change	FALSE	FALSE	FALSE
VC_1105	5	5	5	No Change	FALSE	FALSE	FALSE
VC_1106	5	5	5	No Change	FALSE	FALSE	ND
VC_1107	5	5	5	No Change	FALSE	ND	ND
VC_1108	5	5	5	No Change	FALSE	FALSE	FALSE
VC_1109	5	5	5	No Change	FALSE	ND	TRUE
VC_1110	5	5	5	No Change	FALSE	ND	ND
VC_1111	5	5	5	No Change	FALSE	FALSE	FALSE
VC_1112	5	5	5	No Change	FALSE	FALSE	ND
VC_1113	5	5	5	No Change	FALSE	FALSE	FALSE
VC_1114	5	5	5	No Change	FALSE	FALSE	FALSE
VC_1115	5	5	5	No Change	FALSE	FALSE	FALSE
VC_1116	5	5	5	No Change	FALSE	ND	FALSE
VC_1117	5	5	5	No Change	FALSE	FALSE	FALSE
VC_1118	5	5	5	No Change	FALSE	FALSE	TRUE
VC_1119	5	5	5	No Change	FALSE	FALSE	FALSE
VC_1120	5	5	5	No Change	FALSE	FALSE	ND
VC_1121	5	5	5	No Change	FALSE	FALSE	FALSE
VC_1122	5	5	5	No Change	FALSE	FALSE	FALSE
VC_1123	5	5	5	No Change	FALSE	FALSE	FALSE
VC_1124	5	5	5	No Change	FALSE	ND	ND
VC_1125	5	5	5	No Change	FALSE	FALSE	FALSE
VC_1126	5	5	5	No Change	FALSE	ND	ND
VC_1127	5	5	5	No Change	FALSE	FALSE	TRUE
VC_1128	5	5	5	No Change	FALSE	ND	ND
VC_1129	5	5	5	No Change	FALSE	FALSE	FALSE
VC_1130	5	5	5	No Change	FALSE	ND	ND
VC_1131	5	5	5	No Change	FALSE	FALSE	FALSE
VC_1131.1	5	5	5	No Change	FALSE	#N/A	ND
VC_1132	5	5	5	No Change	FALSE	FALSE	FALSE
VC_1133	5	5	5	No Change	FALSE	FALSE	FALSE
VC_1134	5	5	5	No Change	FALSE	FALSE	FALSE
VC_1135	5	5	5	No Change	FALSE	FALSE	FALSE
VC_1136	5	5	5	No Change	FALSE	FALSE	FALSE
VC_1137	5	5	5	No Change	FALSE	FALSE	FALSE
VC_1138	5	5	5	No Change	FALSE	FALSE	FALSE
VC_1139	5	5	5	No Change	FALSE	FALSE	FALSE
VC_1140	5	5	5	No Change	FALSE	FALSE	FALSE
VC_1141	1	2	2	CE	TRUE	FALSE	TRUE
VC_1142	5	5	5	No Change	FALSE	FALSE	FALSE
VC_1143	5	5	5	No Change	FALSE	FALSE	FALSE
VC_1144	5	5	5	No Change	FALSE	TRUE	TRUE
VC_1145	5	5	5	No Change	FALSE	FALSE	FALSE
VC_1146	5	5	5	No Change	FALSE	FALSE	FALSE
VC_1147	5	5	5	No Change	FALSE	FALSE	TRUE
VC_1148	5	5	5	No Change	FALSE	FALSE	FALSE
VC_1149	5	5	5	No Change	FALSE	ND	TRUE
VC_1150	5	5	5	No Change	FALSE	FALSE	FALSE
VC_1151	5	5	5	No Change	FALSE	FALSE	FALSE
VC_1152	5	5	5	No Change	FALSE	FALSE	FALSE
VC_1153	5	5	5	No Change	FALSE	FALSE	FALSE
VC_1154	5	5	5	No Change	FALSE	FALSE	FALSE
VC_1155	5	5	5	No Change	FALSE	FALSE	TRUE
VC_1156	5	5	5	No Change	FALSE	FALSE	FALSE
VC_1157	5	5	5	No Change	FALSE	FALSE	FALSE
VC_1158	5	5	5	No Change	FALSE	FALSE	FALSE
VC_1159	5	5	5	No Change	FALSE	ND	ND
VC_1160	5	5	5	No Change	FALSE	FALSE	FALSE
VC_1161	5	5	5	No Change	FALSE	FALSE	FALSE
VC_1162	5	5	5	No Change	FALSE	FALSE	FALSE
VC_1163	5	5	5	No Change	FALSE	FALSE	FALSE
VC_1164	5	5	5	No Change	FALSE	FALSE	FALSE
VC_1165	5	5	5	No Change	FALSE	FALSE	FALSE
VC_1166	5	5	5	No Change	FALSE	ND	ND
VC_1167	5	5	5	No Change	FALSE	FALSE	FALSE
VC_1168	5	5	5	No Change	FALSE	FALSE	FALSE
VC_1169	5	5	5	No Change	FALSE	FALSE	FALSE
VC_1170	5	5	5	No Change	FALSE	FALSE	FALSE
VC_1171	5	5	5	No Change	FALSE	FALSE	FALSE
VC_1172	5	5	5	No Change	FALSE	FALSE	FALSE
VC_1173	5	5	5	No Change	FALSE	FALSE	FALSE
VC_1174	5	5	5	No Change	FALSE	FALSE	TRUE
VC_1175	5	5	5	No Change	FALSE	FALSE	ND
VC_1176	5	5	5	No Change	FALSE	ND	ND
VC_1177	5	5	5	No Change	FALSE	FALSE	FALSE
VC_1178	5	5	5	No Change	FALSE	FALSE	FALSE
VC_1179	5	1	1	DCE	TRUE	FALSE	FALSE
VC_1180	5	5	5	No Change	FALSE	ND	ND
VC_1181	5	5	5	No Change	FALSE	ND	TRUE
VC_1182	5	5	5	No Change	FALSE	TRUE	FALSE
VC_1183	5	5	5	No Change	FALSE	FALSE	FALSE
VC_1184	5	5	5	No Change	FALSE	FALSE	FALSE
VC_1185	5	5	5	No Change	FALSE	FALSE	FALSE
VC_1186	5	5	5	No Change	FALSE	FALSE	FALSE
VC_1187	5	5	5	No Change	FALSE	FALSE	ND
VC_1188	5	5	5	No Change	FALSE	TRUE	FALSE
VC_1189	5	5	5	No Change	FALSE	FALSE	FALSE
VC_1190	5	2	2	CE	FALSE	TRUE	TRUE
VC_1191	5	5	5	No Change	FALSE	FALSE	FALSE
VC_1192	5	5	5	No Change	FALSE	ND	ND
VC_1193	5	5	5	No Change	TRUE	FALSE	FALSE
VC_1194	5	5	5	No Change	FALSE	FALSE	FALSE
VC_1195	5	5	5	No Change	FALSE	FALSE	FALSE
VC_1196	5	5	5	No Change	FALSE	FALSE	FALSE
VC_1197	5	5	5	No Change	FALSE	FALSE	FALSE
VC_1198	5	5	5	No Change	FALSE	FALSE	FALSE
VC_1199	5	5	5	No Change	FALSE	FALSE	FALSE
VC_1200	5	5	5	No Change	FALSE	FALSE	TRUE
VC_1201	5	5	5	No Change	FALSE	FALSE	TRUE
VC_1202	5	5	5	No Change	FALSE	FALSE	ND
VC_1203	5	5	5	No Change	FALSE	FALSE	FALSE
VC_1204	5	5	5	No Change	FALSE	FALSE	FALSE
VC_1205	5	5	5	No Change	FALSE	FALSE	TRUE
VC_1206	5	5	5	No Change	FALSE	FALSE	FALSE
VC_1207	5	5	5	No Change	FALSE	FALSE	FALSE
VC_1208	5	5	5	No Change	FALSE	FALSE	FALSE
VC_1209	5	5	5	No Change	FALSE	FALSE	ND
VC_1210	5	5	5	No Change	FALSE	FALSE	FALSE
VC_1211	5	5	5	No Change	FALSE	FALSE	FALSE
VC_1212	5	5	5	No Change	FALSE	FALSE	FALSE
VC_1213	5	5	2	No Change	FALSE	TRUE	FALSE
VC_1214	5	5	5	No Change	FALSE	FALSE	FALSE
VC_1215	5	5	5	No Change	TRUE	FALSE	ND
VC_1216	5	5	5	No Change	FALSE	FALSE	FALSE
VC_1217	5	5	5	No Change	FALSE	FALSE	ND
VC_1218	5	5	5	No Change	FALSE	ND	TRUE
VC_1219	5	5	5	No Change	FALSE	ND	ND
VC_1220	5	5	5	No Change	FALSE	ND	ND
VC_1221	5	5	5	No Change	FALSE	ND	ND
VC_1222	5	5	5	No Change	FALSE	ND	ND
VC_1223	5	5	5	No Change	FALSE	FALSE	FALSE
VC_1224	5	5	5	No Change	FALSE	FALSE	FALSE
VC_1225	5	5	5	No Change	FALSE	ND	FALSE
VC_1226	5	5	5	No Change	FALSE	FALSE	FALSE
VC_1227	5	5	5	No Change	FALSE	FALSE	ND
VC_1228	5	5	5	No Change	FALSE	FALSE	FALSE
VC_1229	5	5	5	No Change	FALSE	FALSE	FALSE
VC_1230	5	5	5	No Change	FALSE	ND	FALSE
VC_1231	5	5	5	No Change	FALSE	FALSE	ND
VC_1232	5	5	5	No Change	FALSE	FALSE	TRUE
VC_1233	5	5	5	No Change	FALSE	FALSE	FALSE
VC_1234	5	5	5	No Change	FALSE	FALSE	FALSE
VC_1235	5	5	5	No Change	FALSE	FALSE	FALSE
VC_1236	5	5	5	No Change	FALSE	FALSE	FALSE
VC_1237	5	5	5	No Change	FALSE	FALSE	TRUE
VC_1238	5	5	5	No Change	FALSE	FALSE	FALSE
VC_1239	5	5	5	No Change	FALSE	FALSE	FALSE
VC_1240	5	5	5	No Change	FALSE	FALSE	FALSE
VC_1241	5	5	5	No Change	FALSE	FALSE	FALSE
VC_1242	5	5	5	No Change	FALSE	FALSE	FALSE
VC_1243	5	5	5	No Change	FALSE	FALSE	FALSE
VC_1244	5	5	5	No Change	FALSE	FALSE	FALSE
VC_1245	5	5	5	No Change	FALSE	FALSE	FALSE
VC_1246	5	5	5	No Change	FALSE	ND	ND
VC_1247	5	5	5	No Change	FALSE	FALSE	ND
VC_1248	5	5	5	No Change	FALSE	FALSE	FALSE
VC_1249	5	5	5	No Change	FALSE	FALSE	FALSE
VC_1250	5	5	5	No Change	FALSE	FALSE	FALSE
VC_1251	5	5	5	No Change	FALSE	ND	FALSE
VC_1252	5	5	5	No Change	FALSE	FALSE	FALSE
VC_1253	5	5	5	No Change	FALSE	FALSE	TRUE
VC_1254	5	5	5	No Change	FALSE	FALSE	FALSE
VC_1255	5	5	5	No Change	FALSE	ND	ND
VC_1256	5	5	5	No Change	FALSE	ND	ND
VC_1257	5	5	5	No Change	FALSE	ND	ND
VC_1258	5	5	5	No Change	FALSE	ND	FALSE
VC_1259	5	5	5	No Change	FALSE	FALSE	FALSE
VC_1260	5	5	5	No Change	FALSE	FALSE	FALSE
VC_1261	5	5	5	No Change	FALSE	FALSE	FALSE
VC_1262	5	5	5	No Change	FALSE	FALSE	ND
VC_1263	5	1	5	No Change	FALSE	FALSE	ND
VC_1264	5	5	5	No Change	FALSE	FALSE	FALSE
VC_1265	5	5	5	No Change	FALSE	FALSE	FALSE
VC_1266	5	5	5	No Change	FALSE	FALSE	FALSE
VC_1267	5	5	5	No Change	FALSE	FALSE	FALSE
VC_1268	5	5	5	No Change	FALSE	FALSE	FALSE
VC_1269	5	5	5	No Change	FALSE	FALSE	FALSE
VC_1270	5	5	5	No Change	FALSE	FALSE	TRUE
VC_1271	5	5	5	No Change	FALSE	FALSE	ND
VC_1272	5	5	5	No Change	FALSE	FALSE	FALSE
VC_1273	5	5	5	No Change	FALSE	FALSE	FALSE
VC_1274	5	5	5	No Change	FALSE	FALSE	FALSE
VC_1275	5	5	5	No Change	FALSE	FALSE	FALSE
VC_1276	5	5	5	No Change	FALSE	FALSE	FALSE
VC_1277	5	5	5	No Change	FALSE	FALSE	FALSE
VC_1278	5	5	5	No Change	FALSE	FALSE	ND
VC_1279	5	5	5	No Change	FALSE	FALSE	FALSE
VC_1280	5	5	5	No Change	FALSE	FALSE	FALSE
VC_1281	5	5	5	No Change	FALSE	FALSE	ND
VC_1282	5	5	5	No Change	FALSE	FALSE	FALSE
VC_1283	5	5	5	No Change	FALSE	FALSE	FALSE
VC_1284	5	5	5	No Change	FALSE	FALSE	FALSE
VC_1285	5	5	5	No Change	FALSE	FALSE	FALSE
VC_1286	5	5	5	No Change	FALSE	FALSE	TRUE
VC_1287	5	5	5	No Change	FALSE	FALSE	FALSE
VC_1288	5	5	5	No Change	FALSE	FALSE	FALSE
VC_1289	5	5	5	No Change	FALSE	FALSE	FALSE
VC_1290	5	5	5	No Change	FALSE	FALSE	TRUE
VC_1291	5	5	5	No Change	FALSE	FALSE	TRUE
VC_1292	5	5	5	No Change	FALSE	FALSE	ND
VC_1293	5	5	1	No Change	FALSE	TRUE	FALSE
VC_1294	5	5	5	No Change	FALSE	FALSE	ND
VC_1295	5	5	5	No Change	FALSE	FALSE	FALSE
VC_1296	5	5	1	No Change	FALSE	FALSE	FALSE
VC_1297	5	5	5	No Change	FALSE	ND	ND
VC_1298	5	5	5	No Change	FALSE	FALSE	FALSE
VC_1299	5	5	5	No Change	FALSE	FALSE	ND
VC_1300	5	5	5	No Change	FALSE	TRUE	FALSE
VC_1301	5	5	5	No Change	FALSE	FALSE	TRUE
VC_1302	5	5	5	No Change	FALSE	FALSE	FALSE
VC_1303	2	1	5	CE	FALSE	FALSE	TRUE
VC_1304	2	1	5	CE	TRUE	FALSE	FALSE
VC_1305	5	5	5	No Change	FALSE	FALSE	FALSE
VC_1306	5	5	5	No Change	FALSE	FALSE	FALSE
VC_1307	5	5	5	No Change	FALSE	FALSE	ND
VC_1308	5	5	5	No Change	FALSE	FALSE	ND
VC_1309	5	5	5	No Change	FALSE	FALSE	FALSE
VC_1310	5	5	5	No Change	FALSE	FALSE	ND
VC_1311	5	5	5	No Change	FALSE	FALSE	FALSE
VC_1312	5	5	5	No Change	FALSE	FALSE	FALSE
VC_1313	5	5	5	No Change	FALSE	FALSE	FALSE
VC_1314	5	5	5	No Change	FALSE	FALSE	TRUE
VC_1315	5	5	5	No Change	FALSE	FALSE	FALSE
VC_1316	5	5	5	No Change	FALSE	FALSE	FALSE
VC_1317	5	5	5	No Change	FALSE	FALSE	FALSE
VC_1318	5	5	5	No Change	FALSE	FALSE	FALSE
VC_1319	5	5	5	No Change	FALSE	FALSE	FALSE
VC_1320	5	5	5	No Change	FALSE	FALSE	FALSE
VC_1321	5	5	5	No Change	FALSE	FALSE	FALSE
VC_1322	5	5	5	No Change	FALSE	FALSE	ND
VC_1323	5	5	5	No Change	FALSE	FALSE	TRUE
VC_1324	5	5	5	No Change	FALSE	FALSE	FALSE
VC_1325	5	5	5	No Change	FALSE	FALSE	FALSE
VC_1326	5	5	5	No Change	FALSE	ND	FALSE
VC_1327	5	5	5	No Change	FALSE	FALSE	FALSE
VC_1328	5	5	5	No Change	FALSE	FALSE	FALSE
VC_1329	5	5	5	No Change	FALSE	FALSE	FALSE
VC_1330	5	5	5	No Change	FALSE	FALSE	ND
VC_1331	5	5	5	No Change	FALSE	FALSE	ND
VC_1332	5	5	5	No Change	FALSE	FALSE	FALSE
VC_1333	5	5	5	No Change	FALSE	FALSE	FALSE
VC_1334	5	5	5	No Change	FALSE	FALSE	FALSE
VC_1335	5	5	5	No Change	FALSE	FALSE	FALSE
VC_1336	5	5	5	No Change	FALSE	FALSE	TRUE
VC_1337	5	5	5	No Change	FALSE	FALSE	FALSE
VC_1338	5	5	5	No Change	FALSE	FALSE	FALSE
VC_1339	5	5	5	No Change	FALSE	FALSE	FALSE
VC_1340	5	5	5	No Change	FALSE	FALSE	TRUE
VC_1341	5	5	5	No Change	FALSE	FALSE	FALSE
VC_1342	5	5	5	No Change	FALSE	FALSE	FALSE
VC_1343	5	5	5	No Change	FALSE	FALSE	FALSE
VC_1344	5	5	5	No Change	FALSE	FALSE	TRUE
VC_1345	5	5	5	No Change	FALSE	FALSE	FALSE
VC_1346	5	5	5	No Change	FALSE	FALSE	FALSE
VC_1347	5	5	5	No Change	FALSE	FALSE	FALSE
VC_1348	5	5	5	No Change	FALSE	FALSE	FALSE
VC_1349	5	5	5	No Change	FALSE	FALSE	ND
VC_1350	5	5	5	No Change	FALSE	FALSE	TRUE
VC_1351	5	5	5	No Change	FALSE	ND	ND
VC_1352	5	5	5	No Change	FALSE	ND	ND
VC_1353	5	5	5	No Change	FALSE	FALSE	FALSE
VC_1354	5	5	5	No Change	FALSE	FALSE	TRUE
VC_1355	5	5	5	No Change	FALSE	FALSE	FALSE
VC_1356	5	5	5	No Change	FALSE	ND	ND
VC_1357	5	5	5	No Change	FALSE	ND	ND
VC_1358	5	5	5	No Change	FALSE	FALSE	ND
VC_1359	5	5	5	No Change	FALSE	FALSE	TRUE
VC_1360	5	5	5	No Change	FALSE	FALSE	FALSE
VC_1361	5	5	5	No Change	FALSE	FALSE	FALSE
VC_1362	5	5	5	No Change	FALSE	FALSE	FALSE
VC_1363	5	5	5	No Change	FALSE	FALSE	FALSE
VC_1364	5	5	5	No Change	FALSE	FALSE	FALSE
VC_1365	5	5	5	No Change	FALSE	FALSE	FALSE
VC_1366	5	5	5	No Change	FALSE	FALSE	FALSE
VC_1367	5	5	5	No Change	FALSE	FALSE	FALSE
VC_1368	5	5	5	No Change	FALSE	FALSE	FALSE
VC_1369	5	5	5	No Change	FALSE	FALSE	FALSE
VC_1370	5	5	5	No Change	FALSE	FALSE	FALSE
VC_1371	5	5	5	No Change	FALSE	FALSE	ND
VC_1372	5	5	5	No Change	FALSE	FALSE	TRUE
VC_1373	5	5	5	No Change	FALSE	FALSE	TRUE
VC_1374	5	5	5	No Change	FALSE	FALSE	FALSE
VC_1375	5	5	5	No Change	FALSE	FALSE	FALSE
VC_1376	5	5	5	No Change	FALSE	FALSE	FALSE
VC_1377	5	5	5	No Change	FALSE	FALSE	FALSE
VC_1378	5	5	5	No Change	FALSE	ND	FALSE
VC_1379	5	5	5	No Change	FALSE	FALSE	FALSE
VC_1380	5	5	5	No Change	FALSE	FALSE	FALSE
VC_1381	5	5	5	No Change	FALSE	FALSE	ND
VC_1382	5	5	5	No Change	FALSE	FALSE	FALSE
VC_1383	5	5	5	No Change	FALSE	ND	ND
VC_1384	5	5	5	No Change	FALSE	FALSE	FALSE
VC_1385	5	5	5	No Change	FALSE	ND	ND
VC_1386	5	5	5	No Change	FALSE	FALSE	FALSE
VC_1387	5	5	5	No Change	FALSE	ND	ND
VC_1388	5	5	5	No Change	FALSE	FALSE	FALSE
VC_1389	5	5	5	No Change	FALSE	ND	ND
VC_1390	5	5	5	No Change	FALSE	FALSE	FALSE
VC_1391	5	5	5	No Change	FALSE	FALSE	FALSE
VC_1392	5	5	5	No Change	FALSE	FALSE	FALSE
VC_1393	5	5	5	No Change	FALSE	FALSE	FALSE
VC_1394	5	5	5	No Change	FALSE	FALSE	FALSE
VC_1395	5	5	5	No Change	FALSE	FALSE	ND
VC_1396	5	5	5	No Change	FALSE	FALSE	ND
VC_1397	5	5	5	No Change	FALSE	FALSE	FALSE
VC_1398	5	5	5	No Change	FALSE	FALSE	FALSE
VC_1399	5	5	5	No Change	FALSE	FALSE	FALSE
VC_1400	5	5	5	No Change	FALSE	FALSE	FALSE
VC_1401	5	5	5	No Change	FALSE	FALSE	FALSE
VC_1402	5	5	5	No Change	FALSE	FALSE	FALSE
VC_1403	5	5	5	No Change	FALSE	FALSE	FALSE
VC_1404	5	5	5	No Change	FALSE	ND	ND
VC_1405	5	5	5	No Change	FALSE	FALSE	TRUE
VC_1406	5	5	5	No Change	FALSE	FALSE	ND
VC_1407	5	5	5	No Change	FALSE	FALSE	FALSE
VC_1408	5	5	1	No Change	FALSE	FALSE	FALSE
VC_1409	5	5	5	No Change	FALSE	FALSE	FALSE
VC_1410	5	5	5	No Change	FALSE	FALSE	FALSE
VC_1411	5	5	5	No Change	FALSE	FALSE	FALSE
VC_1412	5	5	5	No Change	FALSE	FALSE	TRUE
VC_1413	5	5	5	No Change	FALSE	FALSE	FALSE
VC_1414	5	5	5	No Change	FALSE	FALSE	FALSE
VC_1415	5	5	5	No Change	FALSE	FALSE	FALSE
VC_1416	5	5	5	No Change	FALSE	FALSE	FALSE
VC_1417	5	5	5	No Change	FALSE	FALSE	FALSE
VC_1418	5	5	5	No Change	FALSE	FALSE	FALSE
VC_1419	5	5	5	No Change	TRUE	FALSE	ND
VC_1420	5	5	5	No Change	FALSE	FALSE	FALSE
VC_1421	5	5	5	No Change	FALSE	FALSE	ND
VC_1422	5	5	5	No Change	FALSE	FALSE	FALSE
VC_1423	5	5	5	No Change	FALSE	FALSE	FALSE
VC_1424	5	5	5	No Change	FALSE	FALSE	FALSE
VC_1425	5	5	5	No Change	FALSE	FALSE	FALSE
VC_1426	5	5	5	No Change	FALSE	FALSE	FALSE
VC_1427	5	5	5	No Change	FALSE	FALSE	FALSE
VC_1428	5	5	5	No Change	FALSE	FALSE	FALSE
VC_1429	5	5	5	No Change	FALSE	FALSE	FALSE
VC_1430	5	5	5	No Change	FALSE	FALSE	FALSE
VC_1431	5	5	5	No Change	FALSE	FALSE	FALSE
VC_1432	5	5	5	No Change	FALSE	FALSE	ND
VC_1433	5	5	5	No Change	FALSE	FALSE	FALSE
VC_1434	5	5	5	No Change	FALSE	FALSE	FALSE
VC_1435	5	2	2	CE	FALSE	FALSE	FALSE
VC_1436	2	2	2	CE	FALSE	ND	ND
VC_1437	2	2	2	CE	FALSE	TRUE	TRUE
VC_1438	2	2	2	CE	FALSE	TRUE	FALSE
VC_1439	2	2	2	CE	FALSE	TRUE	TRUE
VC_1440	2	2	2	CE	FALSE	FALSE	ND
VC_1441	2	2	2	CE	FALSE	FALSE	FALSE
VC_1442	1	2	2	CE	FALSE	TRUE	FALSE
VC_1443	5	1	5	No Change	FALSE	FALSE	FALSE
VC_1444	5	5	5	No Change	FALSE	FALSE	FALSE
VC_1445	5	5	5	No Change	FALSE	FALSE	FALSE
VC_1446	5	5	5	No Change	FALSE	FALSE	TRUE
VC_1447	5	5	5	No Change	FALSE	FALSE	FALSE
VC_1448	5	5	5	No Change	FALSE	FALSE	FALSE
VC_1449	5	5	5	No Change	FALSE	FALSE	ND
VC_1450	5	5	5	No Change	FALSE	FALSE	ND
VC_1451	5	5	5	No Change	FALSE	FALSE	FALSE
VC_1452	5	5	5	No Change	FALSE	FALSE	ND
VC_1453	5	5	5	No Change	FALSE	FALSE	FALSE
VC_1454	5	5	5	No Change	FALSE	FALSE	FALSE
VC_1455	5	5	5	No Change	FALSE	FALSE	ND
VC_1456	5	5	5	No Change	FALSE	FALSE	ND
VC_1457	5	5	5	No Change	FALSE	FALSE	FALSE
VC_1458	5	5	5	No Change	FALSE	FALSE	FALSE
VC_1459	5	5	5	No Change	FALSE	FALSE	FALSE
VC_1460	5	5	5	No Change	FALSE	FALSE	TRUE
VC_1461	5	5	5	No Change	FALSE	FALSE	FALSE
VC_1462	5	5	5	No Change	FALSE	FALSE	FALSE
VC_1463	5	5	5	No Change	FALSE	FALSE	FALSE
VC_1464	5	5	5	No Change	FALSE	FALSE	ND
VC_1465	5	5	5	No Change	FALSE	FALSE	FALSE
VC_1466	5	5	5	No Change	FALSE	FALSE	FALSE
VC_1467	5	5	5	No Change	FALSE	FALSE	FALSE
VC_1468	5	5	5	No Change	FALSE	FALSE	ND
VC_1469	5	5	5	No Change	FALSE	FALSE	FALSE
VC_1470	5	5	5	No Change	FALSE	FALSE	ND
VC_1471	5	5	5	No Change	FALSE	FALSE	FALSE
VC_1472	5	5	5	No Change	FALSE	FALSE	FALSE
VC_1473	5	5	5	No Change	FALSE	FALSE	FALSE
VC_1474	5	5	5	No Change	FALSE	FALSE	ND
VC_1475	5	5	5	No Change	FALSE	FALSE	FALSE
VC_1476	5	5	5	No Change	FALSE	FALSE	ND
VC_1477	5	5	5	No Change	FALSE	FALSE	FALSE
VC_1478	5	5	5	No Change	FALSE	FALSE	FALSE
VC_1479	5	5	5	No Change	FALSE	FALSE	ND
VC_1480	5	5	5	No Change	FALSE	FALSE	FALSE
VC_1481	5	5	5	No Change	FALSE	FALSE	ND
VC_1482	5	5	5	No Change	FALSE	TRUE	FALSE
VC_1483	5	5	5	No Change	FALSE	ND	ND
VC_1484	5	5	5	No Change	FALSE	FALSE	ND
VC_1485	5	5	5	No Change	FALSE	ND	ND
VC_1486	5	5	5	No Change	FALSE	FALSE	FALSE
VC_1487	5	5	5	No Change	FALSE	FALSE	TRUE
VC_1488	5	5	5	No Change	FALSE	FALSE	TRUE
VC_1489	5	5	5	No Change	FALSE	ND	ND
VC_1490	5	1	1	DCE	FALSE	TRUE	ND
VC_1491	5	1	2	CE	FALSE	TRUE	TRUE
VC_1492	5	5	1	No Change	FALSE	FALSE	FALSE
VC_1493	5	5	5	No Change	FALSE	ND	FALSE
VC_1494	5	5	5	No Change	FALSE	FALSE	FALSE
VC_1495	5	5	5	No Change	FALSE	FALSE	TRUE
VC_1496	5	5	5	No Change	FALSE	FALSE	TRUE
VC_1497	5	5	5	No Change	FALSE	FALSE	FALSE
VC_1498	5	5	5	No Change	FALSE	FALSE	FALSE
VC_1499	5	5	5	No Change	FALSE	FALSE	FALSE
VC_1500	5	5	5	No Change	FALSE	FALSE	FALSE
VC_1501	5	5	5	No Change	FALSE	FALSE	FALSE
VC_1502	5	5	5	No Change	FALSE	FALSE	FALSE
VC_1503	5	5	5	No Change	FALSE	FALSE	FALSE
VC_1504	5	5	5	No Change	FALSE	FALSE	FALSE
VC_1505	5	5	5	No Change	FALSE	FALSE	FALSE
VC_1506	5	5	5	No Change	FALSE	FALSE	ND
VC_1507	5	5	5	No Change	FALSE	FALSE	TRUE
VC_1508	5	5	5	No Change	FALSE	FALSE	FALSE
VC_1509	5	5	5	No Change	FALSE	FALSE	FALSE
VC_1510	5	5	5	No Change	FALSE	FALSE	FALSE
VC_1511	5	5	5	No Change	FALSE	FALSE	FALSE
VC_1512	5	5	5	No Change	FALSE	FALSE	FALSE
VC_1513	5	5	5	No Change	FALSE	FALSE	FALSE
VC_1514	5	5	5	No Change	FALSE	FALSE	ND
VC_1515	5	5	5	No Change	FALSE	FALSE	ND
VC_1516	5	5	5	No Change	FALSE	FALSE	FALSE
VC_1517	5	5	5	No Change	FALSE	FALSE	FALSE
VC_1518	5	5	5	No Change	FALSE	FALSE	FALSE
VC_1519	5	5	5	No Change	FALSE	FALSE	FALSE
VC_1520	5	5	5	No Change	FALSE	FALSE	FALSE
VC_1521	5	5	5	No Change	FALSE	FALSE	TRUE
VC_1522	5	5	5	No Change	FALSE	FALSE	FALSE
VC_1523	5	5	5	No Change	FALSE	FALSE	ND
VC_1524	5	5	5	No Change	FALSE	FALSE	FALSE
VC_1525	5	5	5	No Change	FALSE	FALSE	FALSE
VC_1526	5	5	5	No Change	FALSE	FALSE	FALSE
VC_1527	5	5	5	No Change	FALSE	FALSE	TRUE
VC_1528	5	5	5	No Change	FALSE	FALSE	ND
VC_1529	5	5	5	No Change	FALSE	FALSE	FALSE
VC_1530	5	5	5	No Change	FALSE	FALSE	FALSE
VC_1531	5	5	5	No Change	FALSE	FALSE	ND
VC_1532	5	5	5	No Change	FALSE	FALSE	FALSE
VC_1533	5	5	5	No Change	FALSE	FALSE	ND
VC_1534	5	5	5	No Change	FALSE	FALSE	TRUE
VC_1535	5	5	5	No Change	FALSE	FALSE	FALSE
VC_1536	5	5	5	No Change	FALSE	FALSE	FALSE
VC_1537	5	5	5	No Change	FALSE	FALSE	FALSE
VC_1538	5	5	5	No Change	TRUE	FALSE	ND
VC_1539	5	5	5	No Change	FALSE	FALSE	FALSE
VC_1540	5	5	5	No Change	FALSE	FALSE	FALSE
VC_1541	5	5	5	No Change	FALSE	FALSE	TRUE
VC_1542	5	5	5	No Change	FALSE	FALSE	FALSE
VC_1543	5	5	2	No Change	FALSE	FALSE	TRUE
VC_1544	5	5	2	No Change	FALSE	FALSE	FALSE
VC_1545	5	5	2	No Change	FALSE	ND	TRUE
VC_1546	5	5	2	No Change	FALSE	FALSE	FALSE
VC_1547	5	5	1	No Change	FALSE	FALSE	TRUE
VC_1548	5	5	5	No Change	FALSE	FALSE	FALSE
VC_1549	5	5	5	No Change	FALSE	FALSE	FALSE
VC_1550	5	5	5	No Change	FALSE	FALSE	FALSE
VC_1551	5	5	5	No Change	FALSE	FALSE	FALSE
VC_1552	5	5	5	No Change	FALSE	FALSE	FALSE
VC_1553	5	5	5	No Change	FALSE	FALSE	FALSE
VC_1554	5	5	5	No Change	FALSE	FALSE	FALSE
VC_1555	5	5	5	No Change	FALSE	FALSE	TRUE
VC_1556	5	5	5	No Change	FALSE	FALSE	FALSE
VC_1557	5	5	5	No Change	FALSE	FALSE	FALSE
VC_1558	5	5	5	No Change	FALSE	FALSE	ND
VC_1559	5	5	5	No Change	FALSE	ND	FALSE
VC_1560	5	5	5	No Change	FALSE	FALSE	FALSE
VC_1561	5	5	5	No Change	FALSE	FALSE	FALSE
VC_1562	5	5	5	No Change	FALSE	FALSE	FALSE
VC_1563	5	5	5	No Change	FALSE	FALSE	FALSE
VC_1564	5	5	5	No Change	FALSE	FALSE	FALSE
VC_1565	5	5	5	No Change	FALSE	FALSE	ND
VC_1566	5	5	5	No Change	FALSE	FALSE	FALSE
VC_1567	5	5	5	No Change	FALSE	FALSE	FALSE
VC_1568	5	5	5	No Change	FALSE	FALSE	ND
VC_1569	5	5	5	No Change	FALSE	FALSE	ND
VC_1570	5	5	5	No Change	FALSE	FALSE	FALSE
VC_1571	5	5	5	No Change	FALSE	FALSE	FALSE
VC_1572	5	5	5	No Change	FALSE	FALSE	FALSE
VC_1573	5	5	5	No Change	FALSE	FALSE	FALSE
VC_1574	5	5	5	No Change	FALSE	FALSE	TRUE
VC_1575	5	5	5	No Change	FALSE	FALSE	TRUE
VC_1576	5	5	5	No Change	FALSE	FALSE	FALSE
VC_1577	5	5	5	No Change	FALSE	FALSE	FALSE
VC_1578	5	5	5	No Change	FALSE	ND	FALSE
VC_1579	5	5	5	No Change	FALSE	FALSE	FALSE
VC_1580	5	5	5	No Change	FALSE	FALSE	FALSE
VC_1581	5	5	5	No Change	FALSE	FALSE	FALSE
VC_1582	5	5	5	No Change	FALSE	FALSE	ND
VC_1583	5	5	5	No Change	FALSE	FALSE	FALSE
VC_1584	5	5	5	No Change	FALSE	FALSE	FALSE
VC_1585	5	5	5	No Change	FALSE	FALSE	FALSE
VC_1586	5	5	5	No Change	FALSE	FALSE	ND
VC_1587	5	5	5	No Change	FALSE	FALSE	ND
VC_1588	5	5	5	No Change	FALSE	FALSE	FALSE
VC_1589	5	5	5	No Change	FALSE	FALSE	FALSE
VC_1590	5	5	5	No Change	FALSE	FALSE	TRUE
VC_1591	5	5	5	No Change	FALSE	FALSE	TRUE
VC_1592	5	5	5	No Change	FALSE	FALSE	FALSE
VC_1593	5	5	5	No Change	FALSE	FALSE	ND
VC_1594	5	5	5	No Change	FALSE	FALSE	FALSE
VC_1595	5	5	5	No Change	FALSE	FALSE	FALSE
VC_1596	5	5	5	No Change	FALSE	FALSE	TRUE
VC_1597	5	5	5	No Change	FALSE	FALSE	TRUE
VC_1598	5	5	5	No Change	FALSE	FALSE	FALSE
VC_1599	5	5	5	No Change	FALSE	FALSE	FALSE
VC_1600	5	5	5	No Change	FALSE	FALSE	TRUE
VC_1601	5	5	5	No Change	FALSE	FALSE	FALSE
VC_1602	5	5	5	No Change	FALSE	FALSE	FALSE
VC_1603	5	5	5	No Change	FALSE	FALSE	FALSE
VC_1604	5	5	5	No Change	FALSE	FALSE	FALSE
VC_1605	5	5	5	No Change	FALSE	FALSE	FALSE
VC_1606	5	5	1	No Change	FALSE	TRUE	FALSE
VC_1607	5	5	2	No Change	FALSE	FALSE	FALSE
VC_1608	5	5	2	No Change	FALSE	FALSE	FALSE
VC_1609	5	5	5	No Change	FALSE	FALSE	FALSE
VC_1610	5	5	5	No Change	FALSE	FALSE	FALSE
VC_1611	5	5	5	No Change	FALSE	FALSE	FALSE
VC_1612	5	5	5	No Change	FALSE	FALSE	FALSE
VC_1613	5	5	5	No Change	FALSE	FALSE	ND
VC_1614	5	5	5	No Change	FALSE	FALSE	FALSE
VC_1615	5	5	5	No Change	FALSE	FALSE	FALSE
VC_1616	5	5	5	No Change	FALSE	FALSE	ND
VC_1617	5	5	5	No Change	FALSE	FALSE	FALSE
VC_1618	5	5	5	No Change	FALSE	FALSE	FALSE
VC_1619	5	5	5	No Change	FALSE	FALSE	FALSE
VC_1619.1	5	5	5	No Change	FALSE	#N/A	FALSE
VC_1619.1.1	5	5	5	No Change	FALSE	#N/A	FALSE
VC_1621	5	5	5	No Change	FALSE	FALSE	FALSE
VC_1622	5	5	5	No Change	FALSE	FALSE	FALSE
VC_1623	5	5	5	No Change	FALSE	TRUE	FALSE
VC_1624	5	5	5	No Change	FALSE	FALSE	FALSE
VC_1625	5	5	5	No Change	FALSE	TRUE	FALSE
VC_1627	5	5	5	No Change	FALSE	FALSE	FALSE
VC_1628	5	5	5	No Change	FALSE	FALSE	FALSE
VC_1629	5	5	5	No Change	FALSE	FALSE	FALSE
VC_1630	5	5	5	No Change	FALSE	FALSE	ND
VC_1631	5	5	5	No Change	FALSE	FALSE	FALSE
VC_1632	5	5	5	No Change	FALSE	FALSE	FALSE
VC_1633	5	5	5	No Change	FALSE	FALSE	TRUE
VC_1634	5	5	5	No Change	FALSE	FALSE	FALSE
VC_1635	5	5	5	No Change	FALSE	FALSE	FALSE
VC_1636	5	5	5	No Change	FALSE	FALSE	FALSE
VC_1637	5	5	5	No Change	FALSE	FALSE	ND
VC_1638	5	1	5	No Change	FALSE	FALSE	FALSE
VC_1639	5	2	2	CE	TRUE	FALSE	TRUE
VC_1640	5	5	5	No Change	FALSE	ND	TRUE
VC_1641	5	5	5	No Change	FALSE	FALSE	FALSE
VC_1642	5	5	5	No Change	FALSE	FALSE	ND
VC_1643	5	5	5	No Change	FALSE	FALSE	FALSE
VC_1644	5	5	5	No Change	FALSE	FALSE	ND
VC_1645	5	5	5	No Change	FALSE	FALSE	ND
VC_1646	5	5	5	No Change	FALSE	FALSE	FALSE
VC_1647	5	5	5	No Change	FALSE	FALSE	FALSE
VC_1648	5	5	5	No Change	FALSE	ND	ND
VC_1649	5	5	5	No Change	FALSE	FALSE	FALSE
VC_1650	5	5	5	No Change	FALSE	FALSE	FALSE
VC_1651	5	5	5	No Change	FALSE	FALSE	FALSE
VC_1652	5	5	5	No Change	FALSE	FALSE	FALSE
VC_1653	5	5	5	No Change	FALSE	FALSE	FALSE
VC_1654	5	5	5	No Change	FALSE	FALSE	FALSE
VC_1655	5	5	5	No Change	TRUE	FALSE	FALSE
VC_1656	5	5	5	No Change	FALSE	FALSE	FALSE
VC_1657	5	5	5	No Change	FALSE	FALSE	ND
VC_1658	5	5	5	No Change	FALSE	FALSE	FALSE
VC_1659	5	5	5	No Change	FALSE	FALSE	FALSE
VC_1660	5	5	5	No Change	FALSE	FALSE	FALSE
VC_1661	5	5	5	No Change	FALSE	FALSE	FALSE
VC_1662	5	5	5	No Change	FALSE	FALSE	ND
VC_1663	5	5	5	No Change	FALSE	FALSE	ND
VC_1664	5	5	5	No Change	FALSE	FALSE	FALSE
VC_1665	5	5	5	No Change	FALSE	FALSE	TRUE
VC_1666	5	5	5	No Change	FALSE	FALSE	FALSE
VC_1667	5	5	5	No Change	FALSE	FALSE	ND
VC_1668	5	5	5	No Change	FALSE	FALSE	FALSE
VC_1669	5	5	5	No Change	FALSE	FALSE	FALSE
VC_1670	5	5	5	No Change	FALSE	FALSE	FALSE
VC_1671	5	5	5	No Change	FALSE	FALSE	FALSE
VC_1672	5	5	5	No Change	FALSE	FALSE	FALSE
VC_1673	5	5	5	No Change	FALSE	FALSE	FALSE
VC_1674	5	5	5	No Change	FALSE	FALSE	FALSE
VC_1675	5	5	5	No Change	FALSE	FALSE	FALSE
VC_1676	5	5	5	No Change	FALSE	FALSE	ND
VC_1677	5	5	5	No Change	FALSE	ND	FALSE
VC_1678	5	5	5	No Change	FALSE	FALSE	ND
VC_1679	5	5	5	No Change	FALSE	FALSE	FALSE
VC_1680	5	1	5	No Change	TRUE	FALSE	ND
VC_1681	5	1	2	CE	TRUE	FALSE	FALSE
VC_1682	2	2	2	CE	TRUE	FALSE	TRUE
VC_1683	2	2	2	CE	TRUE	FALSE	ND
VC_1684	5	1	1	DCE	TRUE	FALSE	TRUE
VC_1685	5	5	5	No Change	FALSE	FALSE	TRUE
VC_1686	5	5	5	No Change	FALSE	FALSE	FALSE
VC_1687	5	5	5	No Change	FALSE	FALSE	FALSE
VC_1688	5	5	5	No Change	FALSE	FALSE	FALSE
VC_1689	5	5	5	No Change	FALSE	FALSE	FALSE
VC_1690	5	5	5	No Change	FALSE	FALSE	FALSE
VC_1691	5	5	5	No Change	FALSE	FALSE	FALSE
VC_1692	5	5	5	No Change	FALSE	FALSE	FALSE
VC_1693	5	5	5	No Change	FALSE	FALSE	FALSE
VC_1694	5	5	5	No Change	FALSE	FALSE	ND
VC_1695	5	5	5	No Change	FALSE	FALSE	FALSE
VC_1696	5	5	5	No Change	FALSE	FALSE	FALSE
VC_1697	5	5	5	No Change	FALSE	FALSE	TRUE
VC_1698	5	5	5	No Change	FALSE	FALSE	TRUE
VC_1699	5	5	5	No Change	FALSE	FALSE	FALSE
VC_1700	5	5	5	No Change	FALSE	FALSE	FALSE
VC_1701	5	5	5	No Change	FALSE	FALSE	FALSE
VC_1702	5	5	5	No Change	FALSE	ND	FALSE
VC_1703	5	5	5	No Change	FALSE	ND	FALSE
VC_1704	5	5	5	No Change	FALSE	FALSE	TRUE
VC_1705	5	5	5	No Change	FALSE	ND	ND
VC_1706	5	5	5	No Change	FALSE	FALSE	TRUE
VC_1707	5	5	5	No Change	FALSE	FALSE	FALSE
VC_1708	5	5	5	No Change	FALSE	FALSE	TRUE
VC_1709	5	5	5	No Change	FALSE	FALSE	ND
VC_1710	5	5	5	No Change	FALSE	FALSE	FALSE
VC_1711	5	5	5	No Change	FALSE	FALSE	FALSE
VC_1712	5	5	5	No Change	FALSE	FALSE	FALSE
VC_1713	1	5	5	No Change	FALSE	FALSE	FALSE
VC_1714	2	2	2	CE	TRUE	FALSE	TRUE
VC_1715	2	2	2	CE	TRUE	FALSE	TRUE
VC_1716	2	2	2	CE	TRUE	FALSE	TRUE
VC_1717	5	1	5	No Change	FALSE	FALSE	FALSE
VC_1718	5	5	5	No Change	FALSE	FALSE	ND
VC_1719	5	5	5	No Change	FALSE	FALSE	FALSE
VC_1720	5	5	5	No Change	FALSE	FALSE	FALSE
VC_1721	5	5	5	No Change	FALSE	FALSE	FALSE
VC_1722	5	5	5	No Change	FALSE	FALSE	ND
VC_1723	5	5	5	No Change	FALSE	FALSE	FALSE
VC_1724	5	5	5	No Change	FALSE	FALSE	ND
VC_1725	5	5	5	No Change	FALSE	FALSE	FALSE
VC_1726	5	1	1	DCE	FALSE	TRUE	TRUE
VC_1727	5	5	5	No Change	FALSE	FALSE	ND
VC_1728	5	5	5	No Change	FALSE	ND	ND
VC_1729	5	5	5	No Change	FALSE	FALSE	ND
VC_1730	5	5	5	No Change	TRUE	FALSE	TRUE
VC_1731	5	5	5	No Change	FALSE	FALSE	FALSE
VC_1732	2	2	2	CE	FALSE	TRUE	ND
VC_1733	5	1	5	No Change	FALSE	FALSE	FALSE
VC_1734	5	5	5	No Change	FALSE	ND	FALSE
VC_1735	5	5	5	No Change	FALSE	FALSE	FALSE
VC_1736	5	5	5	No Change	FALSE	FALSE	FALSE
VC_1737	5	5	5	No Change	FALSE	ND	ND
VC_1738	5	5	5	No Change	FALSE	ND	ND
VC_1739	5	5	5	No Change	FALSE	ND	ND
VC_1740	5	5	5	No Change	FALSE	FALSE	FALSE
VC_1741	5	5	5	No Change	FALSE	FALSE	FALSE
VC_1742	5	5	5	No Change	FALSE	FALSE	ND
VC_1743	5	5	5	No Change	FALSE	FALSE	FALSE
VC_1744	5	5	5	No Change	FALSE	FALSE	FALSE
VC_1745	5	5	5	No Change	FALSE	FALSE	FALSE
VC_1746	5	5	5	No Change	FALSE	FALSE	FALSE
VC_1747	5	5	5	No Change	FALSE	FALSE	FALSE
VC_1748	5	5	5	No Change	FALSE	FALSE	FALSE
VC_1749	5	5	5	No Change	FALSE	FALSE	FALSE
VC_1750	5	5	5	No Change	FALSE	FALSE	FALSE
VC_1751	5	5	5	No Change	FALSE	FALSE	FALSE
VC_1752	5	5	5	No Change	FALSE	ND	FALSE
VC_1753	5	5	5	No Change	FALSE	FALSE	FALSE
VC_1754	5	5	5	No Change	FALSE	FALSE	FALSE
VC_1755	5	5	5	No Change	FALSE	FALSE	FALSE
VC_1756	5	5	5	No Change	FALSE	FALSE	FALSE
VC_1757	5	5	5	No Change	FALSE	FALSE	TRUE
VC_1758	5	5	5	No Change	FALSE	FALSE	FALSE
VC_1759	5	5	5	No Change	FALSE	FALSE	FALSE
VC_1760	5	5	5	No Change	FALSE	FALSE	FALSE
VC_1761	5	5	5	No Change	FALSE	FALSE	TRUE
VC_1762	5	5	5	No Change	FALSE	FALSE	FALSE
VC_1763	5	5	5	No Change	FALSE	FALSE	TRUE
VC_1764	5	5	5	No Change	FALSE	FALSE	TRUE
VC_1765	5	5	5	No Change	FALSE	FALSE	TRUE
VC_1766	5	5	5	No Change	FALSE	FALSE	FALSE
VC_1767	5	5	5	No Change	FALSE	FALSE	TRUE
VC_1768	5	5	5	No Change	FALSE	FALSE	TRUE
VC_1769	5	5	5	No Change	FALSE	FALSE	FALSE
VC_1770	5	5	5	No Change	FALSE	FALSE	FALSE
VC_1771	5	5	5	No Change	FALSE	FALSE	FALSE
VC_1772	5	5	5	No Change	FALSE	FALSE	FALSE
VC_1773	5	5	5	No Change	FALSE	FALSE	FALSE
VC_1774	5	5	5	No Change	FALSE	FALSE	FALSE
VC_1775	5	1	1	DCE	TRUE	FALSE	FALSE
VC_1776	5	5	5	No Change	FALSE	FALSE	FALSE
VC_1777	5	5	5	No Change	FALSE	FALSE	ND
VC_1778	5	5	5	No Change	FALSE	FALSE	FALSE
VC_1779	5	5	5	No Change	FALSE	FALSE	FALSE
VC_1780	5	5	1	No Change	FALSE	ND	ND
VC_1781	5	2	2	CE	FALSE	FALSE	ND
VC_1782	5	5	1	No Change	FALSE	FALSE	FALSE
VC_1783	5	5	5	No Change	FALSE	FALSE	FALSE
VC_1784	5	5	5	No Change	FALSE	FALSE	FALSE
VC_1785	5	5	5	No Change	FALSE	FALSE	ND
VC_1786	5	5	5	No Change	FALSE	FALSE	FALSE
VC_1787	5	5	5	No Change	FALSE	FALSE	ND
VC_1788	5	5	5	No Change	FALSE	FALSE	FALSE
VC_1789	5	5	5	No Change	FALSE	FALSE	ND
VC_1790	5	5	5	No Change	FALSE	FALSE	ND
VC_1791	5	5	5	No Change	FALSE	FALSE	FALSE
VC_1792	5	5	5	No Change	FALSE	FALSE	FALSE
VC_1793	5	5	5	No Change	FALSE	FALSE	FALSE
VC_1794	5	5	5	No Change	FALSE	FALSE	FALSE
VC_1795	5	5	5	No Change	FALSE	FALSE	FALSE
VC_1796	5	5	5	No Change	FALSE	FALSE	FALSE
VC_1797	5	5	5	No Change	FALSE	FALSE	FALSE
VC_1798	5	1	1	DCE	FALSE	FALSE	FALSE
VC_1799	5	1	1	DCE	FALSE	FALSE	FALSE
VC_1800	5	5	5	No Change	FALSE	FALSE	FALSE
VC_1801	5	5	5	No Change	FALSE	FALSE	ND
VC_1802	5	5	5	No Change	FALSE	FALSE	ND
VC_1803	5	5	5	No Change	FALSE	ND	ND
VC_1804	5	5	5	No Change	FALSE	FALSE	FALSE
VC_1805	5	5	5	No Change	FALSE	FALSE	FALSE
VC_1806	5	5	5	No Change	FALSE	FALSE	FALSE
VC_1807	5	5	5	No Change	FALSE	FALSE	ND
VC_1808	5	5	5	No Change	FALSE	FALSE	FALSE
VC_1809	5	5	5	No Change	FALSE	FALSE	ND
VC_1810	5	5	5	No Change	FALSE	FALSE	ND
VC_1811	5	5	5	No Change	FALSE	FALSE	ND
VC_1812	5	5	5	No Change	FALSE	FALSE	FALSE
VC_1813	5	5	5	No Change	FALSE	ND	ND
VC_1814	5	5	5	No Change	FALSE	FALSE	FALSE
VC_1815	5	5	5	No Change	FALSE	FALSE	FALSE
VC_1816	5	5	5	No Change	FALSE	FALSE	TRUE
VC_1817	5	5	5	No Change	FALSE	FALSE	FALSE
VC_1818	5	5	5	No Change	FALSE	FALSE	FALSE
VC_1819	5	5	5	No Change	FALSE	FALSE	TRUE
VC_1820	5	5	5	No Change	FALSE	FALSE	FALSE
VC_1821	5	5	5	No Change	FALSE	FALSE	FALSE
VC_1822	5	5	5	No Change	FALSE	FALSE	FALSE
VC_1823	5	5	5	No Change	FALSE	FALSE	FALSE
VC_1824	5	5	5	No Change	FALSE	FALSE	FALSE
VC_1825	5	5	5	No Change	FALSE	FALSE	FALSE
VC_1826	5	5	5	No Change	FALSE	FALSE	ND
VC_1827	5	5	5	No Change	FALSE	FALSE	FALSE
VC_1828	5	5	5	No Change	FALSE	FALSE	FALSE
VC_1829	5	5	5	No Change	FALSE	ND	FALSE
VC_1830	5	5	5	No Change	FALSE	ND	ND
VC_1831	5	5	5	No Change	FALSE	FALSE	FALSE
VC_1832	5	5	5	No Change	FALSE	FALSE	ND
VC_1833	5	5	5	No Change	FALSE	FALSE	FALSE
VC_1834	5	2	5	No Change	FALSE	FALSE	FALSE
VC_1835	2	2	2	CE	TRUE	FALSE	ND
VC_1836	2	2	2	CE	TRUE	FALSE	ND
VC_1837	2	2	2	CE	TRUE	FALSE	ND
VC_1838	2	2	2	CE	TRUE	FALSE	FALSE
VC_1839	2	2	2	CE	FALSE	TRUE	ND
VC_1840	5	5	1	No Change	FALSE	TRUE	ND
VC_1841	5	5	5	No Change	FALSE	FALSE	FALSE
VC_1842	5	5	5	No Change	FALSE	ND	FALSE
VC_1843	5	5	5	No Change	TRUE	FALSE	TRUE
VC_1844	5	5	5	No Change	TRUE	FALSE	FALSE
VC_1845	5	2	1	CE	TRUE	FALSE	TRUE
VC_1846	5	1	1	DCE	TRUE	FALSE	ND
VC_1847	5	5	5	No Change	TRUE	FALSE	TRUE
VC_1848	5	5	5	No Change	FALSE	ND	FALSE
VC_1849	5	5	5	No Change	FALSE	FALSE	ND
VC_1850	5	5	5	No Change	FALSE	ND	ND
VC_1851	5	5	5	No Change	FALSE	FALSE	FALSE
VC_1852	5	5	5	No Change	FALSE	FALSE	FALSE
VC_1853	5	5	5	No Change	FALSE	FALSE	ND
VC_1854	5	5	5	No Change	FALSE	FALSE	FALSE
VC_1855	5	5	5	No Change	FALSE	FALSE	FALSE
VC_1856	5	5	5	No Change	FALSE	FALSE	FALSE
VC_1857	5	5	5	No Change	FALSE	FALSE	FALSE
VC_1858	5	5	5	No Change	FALSE	ND	ND
VC_1859	5	5	5	No Change	FALSE	FALSE	FALSE
VC_1860	5	5	5	No Change	FALSE	FALSE	FALSE
VC_1861	5	5	5	No Change	FALSE	FALSE	FALSE
VC_1862	5	5	5	No Change	FALSE	FALSE	FALSE
VC_1863	5	5	5	No Change	FALSE	FALSE	FALSE
VC_1864	5	5	5	No Change	FALSE	FALSE	FALSE
VC_1865	5	5	5	No Change	FALSE	FALSE	FALSE
VC_1866	5	5	5	No Change	FALSE	FALSE	FALSE
VC_1867	5	5	5	No Change	FALSE	FALSE	TRUE
VC_1868	5	5	5	No Change	FALSE	FALSE	FALSE
VC_1869	5	5	5	No Change	FALSE	FALSE	FALSE
VC_1870	5	5	5	No Change	FALSE	FALSE	FALSE
VC_1871	5	5	5	No Change	FALSE	FALSE	FALSE
VC_1872	5	5	5	No Change	FALSE	FALSE	FALSE
VC_1873	5	5	5	No Change	FALSE	FALSE	TRUE
VC_1874	5	5	5	No Change	FALSE	FALSE	FALSE
VC_1875	5	5	5	No Change	FALSE	ND	ND
VC_1876	5	5	1	No Change	FALSE	ND	ND
VC_1877	5	5	5	No Change	FALSE	ND	ND
VC_1878	5	5	5	No Change	FALSE	ND	ND
VC_1879	5	5	5	No Change	FALSE	FALSE	FALSE
VC_1880	5	2	5	No Change	FALSE	FALSE	TRUE
VC_1881	5	1	5	No Change	FALSE	ND	ND
VC_1882	5	5	5	No Change	FALSE	ND	ND
VC_1883	5	5	5	No Change	FALSE	ND	ND
VC_1884	5	5	5	No Change	FALSE	ND	ND
VC_1885	5	5	5	No Change	FALSE	FALSE	FALSE
VC_1886	5	5	5	No Change	FALSE	FALSE	FALSE
VC_1887	5	5	5	No Change	FALSE	FALSE	FALSE
VC_1888	5	5	5	No Change	FALSE	FALSE	FALSE
VC_1889	5	5	5	No Change	FALSE	FALSE	ND
VC_1890	5	5	5	No Change	FALSE	FALSE	FALSE
VC_1891	5	5	5	No Change	FALSE	FALSE	ND
VC_1892	5	5	5	No Change	FALSE	FALSE	FALSE
VC_1893	5	5	5	No Change	FALSE	FALSE	FALSE
VC_1894	5	5	5	No Change	FALSE	FALSE	FALSE
VC_1895	5	5	5	No Change	FALSE	FALSE	TRUE
VC_1896	5	5	5	No Change	FALSE	FALSE	FALSE
VC_1897	5	5	5	No Change	FALSE	FALSE	FALSE
VC_1898	5	5	5	No Change	FALSE	FALSE	TRUE
VC_1899	5	5	5	No Change	FALSE	FALSE	FALSE
VC_1900	5	5	5	No Change	TRUE	FALSE	TRUE
VC_1901	5	5	5	No Change	FALSE	FALSE	FALSE
VC_1902	5	2	2	CE	FALSE	TRUE	TRUE
VC_1903	5	5	5	No Change	TRUE	FALSE	ND
VC_1904	5	5	5	No Change	FALSE	ND	TRUE
VC_1905	5	5	5	No Change	FALSE	FALSE	FALSE
VC_1906	5	5	5	No Change	FALSE	FALSE	FALSE
VC_1907	5	2	2	CE	TRUE	FALSE	FALSE
VC_1908	5	5	5	No Change	FALSE	ND	ND
VC_1909	5	5	5	No Change	FALSE	FALSE	FALSE
VC_1910	5	5	5	No Change	FALSE	FALSE	FALSE
VC_1911	5	1	5	No Change	FALSE	TRUE	ND
VC_1912	5	5	5	No Change	FALSE	ND	ND
VC_1913	5	5	5	No Change	FALSE	ND	ND
VC_1914	5	2	1	CE	TRUE	FALSE	TRUE
VC_1915	5	5	5	No Change	FALSE	FALSE	ND
VC_1916	5	5	5	No Change	FALSE	ND	ND
VC_1917	5	5	5	No Change	TRUE	FALSE	FALSE
VC_1918	5	5	5	No Change	FALSE	FALSE	TRUE
VC_1919	5	1	5	No Change	FALSE	ND	FALSE
VC_1920	5	1	1	DCE	FALSE	FALSE	FALSE
VC_1921	5	5	5	No Change	TRUE	FALSE	TRUE
VC_1922	5	2	1	CE	TRUE	FALSE	TRUE
VC_1923	5	5	5	No Change	FALSE	FALSE	FALSE
VC_1924	5	5	5	No Change	FALSE	FALSE	FALSE
VC_1925	5	5	5	No Change	FALSE	FALSE	FALSE
VC_1926	5	5	5	No Change	FALSE	FALSE	FALSE
VC_1927	5	5	5	No Change	FALSE	FALSE	FALSE
VC_1928	5	5	5	No Change	FALSE	FALSE	FALSE
VC_1929	5	5	5	No Change	FALSE	FALSE	FALSE
VC_1930	5	5	5	No Change	FALSE	ND	ND
VC_1931	5	5	5	No Change	FALSE	FALSE	FALSE
VC_1932	5	5	5	No Change	FALSE	FALSE	TRUE
VC_1933	5	5	5	No Change	FALSE	FALSE	FALSE
VC_1934	5	5	5	No Change	FALSE	FALSE	FALSE
VC_1935	5	5	5	No Change	FALSE	FALSE	ND
VC_1936	5	5	5	No Change	FALSE	FALSE	ND
VC_1937	5	5	5	No Change	FALSE	FALSE	ND
VC_1938	5	5	5	No Change	FALSE	FALSE	FALSE
VC_1939	5	5	5	No Change	FALSE	FALSE	FALSE
VC_1940	5	5	5	No Change	FALSE	FALSE	FALSE
VC_1941	5	5	5	No Change	FALSE	FALSE	FALSE
VC_1942	5	1	2	CE	TRUE	FALSE	TRUE
VC_1943	5	1	1	DCE	FALSE	FALSE	ND
VC_1944	5	5	5	No Change	FALSE	FALSE	FALSE
VC_1945	5	5	5	No Change	FALSE	FALSE	FALSE
VC_1946	5	5	5	No Change	FALSE	FALSE	ND
VC_1947	5	5	5	No Change	FALSE	FALSE	FALSE
VC_1948	5	5	5	No Change	FALSE	FALSE	ND
VC_1949	5	5	5	No Change	FALSE	FALSE	FALSE
VC_1950	5	5	5	No Change	FALSE	FALSE	FALSE
VC_1951	5	5	5	No Change	FALSE	FALSE	FALSE
VC_1952	5	5	5	No Change	FALSE	FALSE	FALSE
VC_1953	5	5	5	No Change	FALSE	FALSE	FALSE
VC_1954	5	5	5	No Change	FALSE	ND	ND
VC_1955	5	5	5	No Change	FALSE	FALSE	FALSE
VC_1956	5	5	5	No Change	FALSE	FALSE	FALSE
VC_1957	5	5	5	No Change	FALSE	FALSE	FALSE
VC_1958	5	5	5	No Change	FALSE	FALSE	FALSE
VC_1959	5	5	5	No Change	FALSE	FALSE	FALSE
VC_1960	5	5	5	No Change	FALSE	FALSE	FALSE
VC_1961	5	5	5	No Change	TRUE	FALSE	ND
VC_1962	5	5	5	No Change	FALSE	FALSE	FALSE
VC_1963	5	5	5	No Change	FALSE	FALSE	FALSE
VC_1964	5	5	5	No Change	FALSE	FALSE	FALSE
VC_1965	5	5	5	No Change	FALSE	FALSE	FALSE
VC_1966	5	5	5	No Change	FALSE	FALSE	FALSE
VC_1967	5	5	5	No Change	FALSE	FALSE	FALSE
VC_1968	5	5	5	No Change	FALSE	FALSE	FALSE
VC_1969	5	5	5	No Change	FALSE	ND	ND
VC_1970	5	5	5	No Change	FALSE	FALSE	FALSE
VC_1971	5	5	5	No Change	FALSE	FALSE	FALSE
VC_1972	5	5	5	No Change	FALSE	FALSE	FALSE
VC_1973	5	5	5	No Change	FALSE	FALSE	FALSE
VC_1974	5	5	5	No Change	FALSE	FALSE	FALSE
VC_1975	5	5	5	No Change	FALSE	FALSE	FALSE
VC_1976	5	5	5	No Change	FALSE	FALSE	FALSE
VC_1977	5	5	5	No Change	FALSE	FALSE	FALSE
VC_1978	5	5	5	No Change	FALSE	FALSE	FALSE
VC_1979	5	5	5	No Change	FALSE	FALSE	FALSE
VC_1980	5	5	5	No Change	FALSE	FALSE	FALSE
VC_1981	5	5	5	No Change	FALSE	ND	TRUE
VC_1982	5	5	5	No Change	FALSE	FALSE	ND
VC_1983	5	5	5	No Change	FALSE	FALSE	FALSE
VC_1984	5	5	5	No Change	FALSE	FALSE	FALSE
VC_1985	5	5	5	No Change	FALSE	TRUE	TRUE
VC_1986	5	5	5	No Change	FALSE	FALSE	ND
VC_1987	5	5	5	No Change	FALSE	FALSE	TRUE
VC_1988	5	5	5	No Change	FALSE	FALSE	ND
VC_1989	5	5	5	No Change	FALSE	ND	ND
VC_1990	5	5	5	No Change	FALSE	FALSE	TRUE
VC_1991	5	5	5	No Change	FALSE	FALSE	FALSE
VC_1992	5	5	5	No Change	FALSE	FALSE	FALSE
VC_1993	5	5	5	No Change	FALSE	FALSE	FALSE
VC_1994	5	5	5	No Change	FALSE	FALSE	FALSE
[truncated: 1,894 more rows]
