# Supplementary material for: ARTIST: High-Resolution Genome-Wide Assessment of Fitness Using Transposon-Insertion Sequencing
Source: PLoS Genet. 2014 Nov 6;10(11):e1004782. doi: 10.1371/journal.pgen.1004782 (PMC4222735; doi:10.1371/journal.pgen.1004782)
Supplement: Table S4 — The requirement of V. cholerae intergenic regions for growth and survival in rabbits. All genes in V. cholerae were categorized by Con-ARTIST for their contribution towards growth in rabbits. Con-ARTIST characterized each gene with the following code: 1 = domain conditionally essential (DCE); 2 = fully conditionally essential (CE); 3 = domain enriched (D_Enr); 4 = fully enriched (Enr); 5 = no change between in vitro and in vivo growth. The total TA sites within each IG was also calculated. For conditionally essential (CE) IG loci, we determined whether these regions are found upstream of a CE gene. (XLSX) [file pgen.1004782.s011.xlsx]

## Sheet: Table S4. Vc_IGs
Table S4. The requirement of V. cholerae intergenic regions for growth and survival in rabbits.
All genes in V. cholerae were categorized by Con-ARTIST for their contribution towards growth in rabbits.
Con-ARTIST characterized each gene with the following code:
1=domain conditionally essential (DCE); 2=fully condtionally essential (CE); 3= domain enriched (D_Enr); 4=fully enriched (Enr); 5=no change between in vitro and in vivo growth
The total TA sites within each IG was also calculated.
For condtionally essential (CE) IG loci, we determined whether these regions are found upstream of a CE gene.
Locus	Rabbit 1	Rabbit 2	Rabbit 4	Con-ARTIST consensus	Total TA sites	Upstream of CE gene?
IG_1	5	5	5	No Change	24
IG_chrm1end	2	1	5	CE	6	Yes
IG_chrm2end	5	5	5	No Change	9
IG_VC_0003	5	5	5	No Change	1
IG_VC_0004	5	5	5	No Change	3
IG_VC_0007	5	5	5	No Change	1
IG_VC_0008	5	5	5	No Change	10
IG_VC_0010	5	5	5	No Change	6
IG_VC_0011	5	5	5	No Change	16
IG_VC_0012	5	5	5	No Change	3
IG_VC_0013	5	5	5	No Change	5
IG_VC_0014	5	5	5	No Change	3
IG_VC_0015	5	5	5	No Change	1
IG_VC_0016	5	5	5	No Change	19
IG_VC_0018	5	5	5	No Change	18
IG_VC_0019	5	5	5	No Change	3
IG_VC_0020	5	5	5	No Change	15
IG_VC_0022	5	5	5	No Change	14
IG_VC_0023	5	5	5	No Change	8
IG_VC_0024	5	5	5	No Change	5
IG_VC_0025	5	5	5	No Change	11
IG_VC_0026	5	5	5	No Change	8
IG_VC_0027	5	5	5	No Change	14
IG_VC_0032	5	5	5	No Change	36
IG_VC_0033	5	5	5	No Change	6
IG_VC_0034	5	5	5	No Change	2
IG_VC_0035	5	5	5	No Change	1
IG_VC_0037	5	5	5	No Change	24
IG_VC_0038	5	5	5	No Change	6
IG_VC_0039	5	5	5	No Change	17
IG_VC_0040	5	5	5	No Change	5
IG_VC_0041	5	5	5	No Change	2
IG_VC_0045	5	5	5	No Change	3
IG_VC_0046	5	5	5	No Change	2
IG_VC_0047	5	5	5	No Change	4
IG_VC_0049	5	5	5	No Change	1
IG_VC_0051	5	5	5	No Change	6
IG_VC_0056	5	5	5	No Change	3
IG_VC_0059	5	5	5	No Change	21
IG_VC_0060	5	5	5	No Change	315
IG_VC_0061	5	5	5	No Change	20
IG_VC_0067	5	5	5	No Change	12
IG_VC_0068	5	5	4	No Change	11
IG_VC_0069	5	5	4	No Change	4
IG_VC_0070	5	5	5	No Change	8
IG_VC_0071	5	5	5	No Change	8
IG_VC_0072	5	5	5	No Change	5
IG_VC_0074	5	5	5	No Change	5
IG_VC_0075	5	5	5	No Change	2
IG_VC_0076	5	5	5	No Change	3
IG_VC_0077	5	5	5	No Change	4
IG_VC_0078	5	5	5	No Change	1
IG_VC_0079	5	5	5	No Change	1
IG_VC_0080	5	5	5	No Change	6
IG_VC_0082	5	5	5	No Change	8
IG_VC_0083	5	5	5	No Change	1
IG_VC_0084	5	5	5	No Change	1
IG_VC_0086	5	5	5	No Change	3
IG_VC_0088	5	5	5	No Change	7
IG_VC_0089	5	5	5	No Change	20
IG_VC_0090	5	5	5	No Change	7
IG_VC_0091	5	5	5	No Change	5
IG_VC_0092	5	5	5	No Change	1
IG_VC_0093	5	5	5	No Change	12
IG_VC_0094	5	5	5	No Change	2
IG_VC_0096	5	5	5	No Change	2
IG_VC_0097	5	5	5	No Change	5
IG_VC_0098	5	5	5	No Change	3
IG_VC_0099	5	5	5	No Change	16
IG_VC_0100	5	5	5	No Change	1
IG_VC_0101	5	5	5	No Change	6
IG_VC_0102	5	5	5	No Change	7
IG_VC_0103	5	5	5	No Change	9
IG_VC_0104	5	5	5	No Change	2
IG_VC_0106	5	5	5	No Change	7
IG_VC_0107	5	5	5	No Change	30
IG_VC_0108	5	5	5	No Change	6
IG_VC_0110	5	5	5	No Change	17
IG_VC_0111	5	5	5	No Change	16
IG_VC_0112	5	1	5	No Change	8
IG_VC_0113	5	5	5	No Change	10
IG_VC_0116	5	5	5	No Change	3
IG_VC_0117	5	5	5	No Change	1
IG_VC_0120	5	5	5	No Change	4
IG_VC_0121	5	5	5	No Change	11
IG_VC_0123	5	5	5	No Change	6
IG_VC_0125	5	5	5	No Change	3
IG_VC_0130	5	5	5	No Change	9
IG_VC_0131	5	5	5	No Change	2
IG_VC_0134	5	5	5	No Change	3
IG_VC_0135	5	5	5	No Change	5
IG_VC_0136	5	5	5	No Change	2
IG_VC_0138	5	5	5	No Change	1
IG_VC_0139	5	5	5	No Change	4
IG_VC_0140	5	5	5	No Change	16
IG_VC_0141	5	5	5	No Change	4
IG_VC_0142	5	5	5	No Change	3
IG_VC_0143	5	5	5	No Change	42
IG_VC_0144	5	5	5	No Change	12
IG_VC_0145	5	5	5	No Change	3
IG_VC_0147	5	5	5	No Change	13
IG_VC_0150	5	5	5	No Change	6
IG_VC_0151	5	5	5	No Change	16
IG_VC_0152	5	5	5	No Change	16
IG_VC_0153	5	5	5	No Change	2
IG_VC_0154	5	5	5	No Change	1
IG_VC_0156	5	5	5	No Change	23
IG_VC_0157	5	5	5	No Change	4
IG_VC_0158	5	5	5	No Change	31
IG_VC_0160	5	5	5	No Change	26
IG_VC_0161	5	5	5	No Change	300
IG_VC_0162	5	5	5	No Change	11
IG_VC_0163	5	5	5	No Change	10
IG_VC_0164	5	5	5	No Change	9
IG_VC_0167	5	5	5	No Change	13
IG_VC_0168	5	5	5	No Change	5
IG_VC_0169	5	5	5	No Change	88
IG_VC_0170	5	5	5	No Change	5
IG_VC_0171	5	5	5	No Change	1
IG_VC_0172	5	5	5	No Change	4
IG_VC_0174	5	5	5	No Change	11
IG_VC_0175	5	5	5	No Change	18
IG_VC_0176	5	5	5	No Change	44
IG_VC_0177	5	5	5	No Change	13
IG_VC_0178	5	5	5	No Change	76
IG_VC_0179	5	5	5	No Change	1
IG_VC_0182	5	5	5	No Change	3
IG_VC_0186	5	5	5	No Change	8
IG_VC_0187	5	5	5	No Change	5
IG_VC_0188	5	5	5	No Change	22
IG_VC_0189	5	5	5	No Change	2
IG_VC_0191	5	5	5	No Change	29
IG_VC_0192	5	5	5	No Change	3
IG_VC_0193	5	5	5	No Change	4
IG_VC_0194	5	5	5	No Change	1
IG_VC_0195	5	5	5	No Change	12
IG_VC_0196	5	5	5	No Change	11
IG_VC_0198	5	5	5	No Change	13
IG_VC_0199	5	5	5	No Change	1
IG_VC_0200	5	5	5	No Change	7
IG_VC_0201	5	5	5	No Change	1
IG_VC_0205	5	5	5	No Change	5
IG_VC_0208	5	5	5	No Change	6
IG_VC_0209	5	5	5	No Change	6
IG_VC_0210	5	5	5	No Change	7
IG_VC_0211	5	5	5	No Change	20
IG_VC_0212	5	5	5	No Change	5
IG_VC_0215	5	5	5	No Change	6
IG_VC_0216	5	5	5	No Change	8
IG_VC_0217	5	5	5	No Change	4
IG_VC_0218	5	5	5	No Change	16
IG_VC_0220	5	5	5	No Change	15
IG_VC_0222	5	5	5	No Change	5
IG_VC_0223	5	1	1	DCE	6	Yes
IG_VC_0224	5	5	2	No Change	5
IG_VC_0225	2	2	5	CE	5	Yes
IG_VC_0228	5	5	5	No Change	1
IG_VC_0229	5	5	5	No Change	1
IG_VC_0239	5	5	5	No Change	1
IG_VC_0240	5	1	1	DCE	13	Yes
IG_VC_0241	1	1	1	DCE	42	Yes
IG_VC_0244	5	5	5	No Change	1
IG_VC_0248	5	5	5	No Change	6
IG_VC_0249	5	5	5	No Change	2
IG_VC_0252	2	2	2	CE	5	Yes
IG_VC_0253	5	5	5	No Change	11
IG_VC_0254	5	5	5	No Change	18
IG_VC_0255	5	5	5	No Change	13
IG_VC_0256	5	5	5	No Change	1
IG_VC_0259	5	5	5	No Change	5
IG_VC_0261	2	2	1	CE	8	Yes
IG_VC_0263	5	5	5	No Change	1
IG_VC_0264	5	5	5	No Change	6
IG_VC_0265	5	5	5	No Change	12
IG_VC_0266	5	5	5	No Change	5
IG_VC_0269	5	5	5	No Change	29
IG_VC_0271	5	5	5	No Change	24
IG_VC_0273	5	5	5	No Change	15
IG_VC_0275	5	5	5	No Change	6
IG_VC_0276	5	2	2	CE	3	Yes
IG_VC_0277	5	5	5	No Change	15
IG_VC_0278	5	5	5	No Change	18
IG_VC_0279	5	5	5	No Change	21
IG_VC_0280	5	5	5	No Change	10
IG_VC_0281	5	5	5	No Change	1
IG_VC_0282	5	5	5	No Change	5
IG_VC_0283	5	5	5	No Change	6
IG_VC_0285	5	5	5	No Change	14
IG_VC_0286	5	5	5	No Change	1
IG_VC_0287	5	5	5	No Change	15
IG_VC_0289	5	5	5	No Change	3
IG_VC_0290	5	1	5	No Change	12
IG_VC_0291	5	5	5	No Change	2
IG_VC_0293	5	5	5	No Change	4
IG_VC_0295	5	5	5	No Change	7
IG_VC_0298	5	5	5	No Change	21
IG_VC_0299	5	5	5	No Change	7
IG_VC_0302	5	5	5	No Change	6
IG_VC_0303	5	5	5	No Change	2
IG_VC_0304	5	5	5	No Change	12
IG_VC_0306	5	1	5	No Change	11
IG_VC_0307	5	5	5	No Change	19
IG_VC_0308	5	5	5	No Change	5
IG_VC_0309	5	5	5	No Change	7
IG_VC_0313	5	5	5	No Change	15
IG_VC_0314	5	5	5	No Change	4
IG_VC_0315	5	5	5	No Change	305
IG_VC_0318	5	5	5	No Change	2
IG_VC_0320	5	5	5	No Change	2
IG_VC_0321	5	5	5	No Change	34
IG_VC_0322	5	5	5	No Change	10
IG_VC_0323	5	5	5	No Change	3
IG_VC_0324	5	5	5	No Change	10
IG_VC_0325	5	5	5	No Change	1
IG_VC_0326	5	5	5	No Change	20
IG_VC_0327	5	5	5	No Change	6
IG_VC_0328	5	5	5	No Change	10
IG_VC_0329	5	5	5	No Change	6
IG_VC_0330	5	5	5	No Change	6
IG_VC_0331	5	5	5	No Change	11
IG_VC_0332	5	5	5	No Change	17
IG_VC_0333	5	5	5	No Change	1
IG_VC_0334	5	5	5	No Change	4
IG_VC_0336	5	5	5	No Change	8
IG_VC_0337	5	5	5	No Change	13
IG_VC_0338	5	5	5	No Change	2
IG_VC_0339	5	5	5	No Change	9
IG_VC_0341	5	5	5	No Change	15
IG_VC_0342	5	5	5	No Change	101
IG_VC_0343	5	5	5	No Change	7
IG_VC_0347	2	2	2	CE	13	Yes
IG_VC_0348	5	5	5	No Change	2
IG_VC_0349	5	2	5	No Change	5
IG_VC_0351	5	5	5	No Change	4
IG_VC_0352	5	5	5	No Change	2
IG_VC_0354	5	5	5	No Change	8
IG_VC_0355	5	5	5	No Change	12
IG_VC_0358	5	5	5	No Change	1
IG_VC_0359	5	5	5	No Change	14
IG_VC_0360	5	5	5	No Change	8
IG_VC_0361	5	5	5	No Change	6
IG_VC_0362	5	5	5	No Change	9
IG_VC_0363	5	5	5	No Change	8
IG_VC_0364	5	5	5	No Change	6
IG_VC_0365	5	5	5	No Change	6
IG_VC_0366	5	5	5	No Change	15
IG_VC_0368	5	5	5	No Change	1
IG_VC_0369	5	5	5	No Change	3
IG_VC_0370	5	5	5	No Change	4
IG_VC_0371	5	5	5	No Change	9
IG_VC_0373	5	5	5	No Change	1
IG_VC_0374	5	5	5	No Change	20
IG_VC_0375	5	5	5	No Change	3
IG_VC_0376	5	5	5	No Change	5
IG_VC_0377	5	5	5	No Change	3
IG_VC_0379	5	5	5	No Change	25
IG_VC_0381	5	5	5	No Change	6
IG_VC_0384	5	5	5	No Change	8
IG_VC_0387	5	5	5	No Change	12
IG_VC_0388	5	5	5	No Change	4
IG_VC_0389	5	5	5	No Change	329
IG_VC_0390	5	5	5	No Change	10
IG_VC_0391	5	5	5	No Change	3
IG_VC_0392	5	5	5	No Change	17
IG_VC_0393	5	5	5	No Change	6
IG_VC_0394	5	5	5	No Change	3
IG_VC_0395	5	5	5	No Change	11
IG_VC_0396	5	5	5	No Change	7
IG_VC_0397	5	5	5	No Change	20
IG_VC_0398	5	5	5	No Change	11
IG_VC_0399	5	5	5	No Change	1
IG_VC_0402	5	5	5	No Change	2
IG_VC_0403	5	5	5	No Change	1
IG_VC_0406	5	5	5	No Change	1
IG_VC_0407	5	5	5	No Change	1
IG_VC_0408	5	5	5	No Change	9
IG_VC_0409	5	5	5	No Change	1
IG_VC_0410	5	5	5	No Change	5
IG_VC_0415	5	5	5	No Change	7
IG_VC_0416	5	5	5	No Change	4
IG_VC_0419	5	5	5	No Change	1
IG_VC_0420	5	5	5	No Change	1
IG_VC_0423	5	5	5	No Change	4
IG_VC_0424	5	5	5	No Change	47
IG_VC_0425	5	5	5	No Change	10
IG_VC_0426	5	5	5	No Change	1
IG_VC_0429	5	5	5	No Change	8
IG_VC_0430	5	5	5	No Change	13
IG_VC_0431	5	5	5	No Change	25
IG_VC_0432	5	5	5	No Change	10
IG_VC_0433	5	5	5	No Change	32
IG_VC_0434	5	5	5	No Change	8
IG_VC_0435	5	5	5	No Change	17
IG_VC_0436	5	5	5	No Change	2
IG_VC_0437	5	5	5	No Change	15
IG_VC_0438	5	5	5	No Change	3
IG_VC_0440	5	5	5	No Change	1
IG_VC_0441	5	5	5	No Change	7
IG_VC_0443	5	5	5	No Change	5
IG_VC_0446	5	5	5	No Change	5
IG_VC_0447	5	5	5	No Change	8
IG_VC_0449	5	5	5	No Change	60
IG_VC_0450	5	5	5	No Change	39
IG_VC_0453	5	5	5	No Change	13
IG_VC_0454	5	5	5	No Change	4
IG_VC_0455	5	5	5	No Change	12
IG_VC_0457	5	5	5	No Change	3
IG_VC_0460	5	5	5	No Change	2
IG_VC_0461	5	5	5	No Change	2
IG_VC_0462	5	5	5	No Change	3
IG_VC_0463	5	5	5	No Change	2
IG_VC_0464	5	5	5	No Change	5
IG_VC_0465	5	5	5	No Change	5
IG_VC_0466	5	5	5	No Change	1
IG_VC_0467	5	5	5	No Change	5
IG_VC_0469	5	5	5	No Change	1
IG_VC_0470	5	5	5	No Change	9
IG_VC_0471	5	5	5	No Change	10
IG_VC_0472	5	5	5	No Change	8
IG_VC_0473	5	5	5	No Change	24
IG_VC_0474	5	5	5	No Change	4
IG_VC_0475	5	5	5	No Change	16
IG_VC_0476	5	5	5	No Change	2
IG_VC_0477	5	5	5	No Change	8
IG_VC_0478	5	5	5	No Change	7
IG_VC_0479	5	5	5	No Change	14
IG_VC_0480	5	5	5	No Change	1
IG_VC_0481	5	5	5	No Change	7
IG_VC_0482	5	5	5	No Change	17
IG_VC_0483	5	5	5	No Change	5
IG_VC_0484	5	5	5	No Change	28
IG_VC_0485	5	5	5	No Change	4
IG_VC_0486	5	1	5	No Change	27
IG_VC_0487	5	5	5	No Change	8
IG_VC_0488	5	5	5	No Change	4
IG_VC_0489	5	5	5	No Change	14
IG_VC_0490	5	5	5	No Change	69
IG_VC_0493	5	5	5	No Change	18
IG_VC_0494	5	5	5	No Change	38
IG_VC_0495	5	5	5	No Change	4
IG_VC_0496	5	5	5	No Change	5
IG_VC_0497	5	5	5	No Change	5
IG_VC_0498	5	5	5	No Change	4
IG_VC_0499	5	5	5	No Change	7
IG_VC_0500	5	5	5	No Change	2
IG_VC_0501	5	5	5	No Change	37
IG_VC_0502	5	5	5	No Change	34
IG_VC_0503	5	5	5	No Change	61
IG_VC_0504	5	5	5	No Change	18
IG_VC_0505	5	5	5	No Change	4
IG_VC_0506	5	5	5	No Change	1
IG_VC_0507	5	5	5	No Change	7
IG_VC_0509	5	5	5	No Change	2
IG_VC_0511	5	5	5	No Change	21
IG_VC_0512	5	5	5	No Change	77
IG_VC_0513	5	5	5	No Change	146
IG_VC_0515	5	5	5	No Change	13
IG_VC_0516	5	5	5	No Change	53
IG_VC_0517	5	5	5	No Change	33
IG_VC_0518	5	5	5	No Change	9
IG_VC_0519	5	5	5	No Change	1
IG_VC_0520	5	5	5	No Change	3
IG_VC_0521	5	5	5	No Change	11
IG_VC_0522	5	5	5	No Change	12
IG_VC_0523	5	5	5	No Change	1
IG_VC_0524	5	5	5	No Change	12
IG_VC_0527	5	5	5	No Change	5
IG_VC_0530	5	5	5	No Change	3
IG_VC_0534	5	5	5	No Change	5
IG_VC_0535	5	5	5	No Change	4
IG_VC_0536	5	5	5	No Change	1
IG_VC_0537	5	5	5	No Change	6
IG_VC_0538	5	5	5	No Change	30
IG_VC_0539	5	5	5	No Change	4
IG_VC_0540	5	5	5	No Change	1
IG_VC_0542	5	5	5	No Change	10
IG_VC_0544	5	5	5	No Change	3
IG_VC_0545	5	5	5	No Change	10
IG_VC_0546	5	5	5	No Change	4
IG_VC_0547	5	5	5	No Change	2
IG_VC_0548	5	5	5	No Change	7
IG_VC_0549	5	5	5	No Change	93
IG_VC_0550	5	5	5	No Change	3
IG_VC_0552	5	5	5	No Change	2
IG_VC_0556	1	5	5	No Change	3
IG_VC_0557	5	5	5	No Change	3
IG_VC_0558	5	5	5	No Change	4
IG_VC_0559	5	5	5	No Change	4
IG_VC_0560	5	5	5	No Change	19
IG_VC_0561	5	5	5	No Change	12
IG_VC_0562	5	5	5	No Change	7
IG_VC_0563	5	5	5	No Change	2
IG_VC_0564	5	5	5	No Change	7
IG_VC_0565	5	5	5	No Change	4
IG_VC_0566	5	5	5	No Change	10
IG_VC_0567	2	5	5	No Change	7
IG_VC_0568	5	5	5	No Change	14
IG_VC_0570	5	5	5	No Change	7
IG_VC_0573	5	5	5	No Change	14
IG_VC_0576	2	2	2	CE	7	Yes
IG_VC_0578	5	5	5	No Change	2
IG_VC_0583	5	5	5	No Change	11
IG_VC_0584	5	5	5	No Change	18
IG_VC_0586	5	5	5	No Change	2
IG_VC_0587	5	5	5	No Change	14
IG_VC_0588	5	5	5	No Change	7
IG_VC_0589	5	5	5	No Change	9
IG_VC_0591	5	5	5	No Change	2
IG_VC_0592	5	5	5	No Change	1
IG_VC_0595	5	1	1	DCE	6	Yes
IG_VC_0596	5	5	5	No Change	1
IG_VC_0597	5	5	5	No Change	10
IG_VC_0599	5	5	5	No Change	1
IG_VC_0601	5	5	5	No Change	5
IG_VC_0603	5	5	5	No Change	11
IG_VC_0604	5	5	5	No Change	12
IG_VC_0605	5	5	5	No Change	8
IG_VC_0606	5	5	5	No Change	11
IG_VC_0608	5	5	5	No Change	7
IG_VC_0609	5	5	5	No Change	10
IG_VC_0611	5	5	5	No Change	4
IG_VC_0612	5	5	5	No Change	7
IG_VC_0613	5	5	5	No Change	6
IG_VC_0616	5	5	5	No Change	2
IG_VC_0617	5	5	5	No Change	2
IG_VC_0620	5	5	5	No Change	8
IG_VC_0621	5	5	5	No Change	38
IG_VC_0623	5	5	5	No Change	3
IG_VC_0624	5	5	5	No Change	2
IG_VC_0625	5	5	5	No Change	3
IG_VC_0626	5	5	5	No Change	1
IG_VC_0627	5	5	5	No Change	18
IG_VC_0628	5	5	5	No Change	8
IG_VC_0630	5	5	5	No Change	5
IG_VC_0631	5	5	5	No Change	10
IG_VC_0632	5	5	5	No Change	5
IG_VC_0633	2	5	5	No Change	4
IG_VC_0634	5	5	5	No Change	37
IG_VC_0635	5	5	5	No Change	3
IG_VC_0636	5	5	5	No Change	14
IG_VC_0637	5	5	5	No Change	16
IG_VC_0638	5	5	5	No Change	5
IG_VC_0639	5	5	5	No Change	2
IG_VC_0640	5	5	5	No Change	14
IG_VC_0641	5	5	5	No Change	28
IG_VC_0642	5	5	5	No Change	1
IG_VC_0644	5	5	5	No Change	6
IG_VC_0646	5	5	5	No Change	8
IG_VC_0647	5	5	5	No Change	30
IG_VC_0648	5	5	5	No Change	8
IG_VC_0649	5	5	5	No Change	6
IG_VC_0650	5	5	5	No Change	9
IG_VC_0651	5	5	5	No Change	2
IG_VC_0653	5	5	5	No Change	6
IG_VC_0654	5	5	5	No Change	23
IG_VC_0656	5	5	5	No Change	6
IG_VC_0659	5	5	5	No Change	14
IG_VC_0660	5	2	2	CE	8
IG_VC_0661	5	5	5	No Change	7
IG_VC_0662	5	5	5	No Change	28
IG_VC_0663	5	5	5	No Change	15
IG_VC_0664	5	5	5	No Change	2
IG_VC_0665	5	5	5	No Change	24
IG_VC_0666	5	5	5	No Change	33
IG_VC_0667	5	5	5	No Change	1
IG_VC_0668	5	5	5	No Change	7
IG_VC_0669	5	5	5	No Change	20
IG_VC_0674	5	5	5	No Change	4
IG_VC_0675	5	5	5	No Change	2
IG_VC_0676	5	5	5	No Change	7
IG_VC_0677	5	5	5	No Change	31
IG_VC_0678	5	5	5	No Change	13
IG_VC_0679	5	5	5	No Change	4
IG_VC_0680	5	5	5	No Change	15
IG_VC_0681	5	5	5	No Change	6
IG_VC_0682	5	5	5	No Change	3
IG_VC_0683	5	5	5	No Change	2
IG_VC_0684	5	5	5	No Change	10
IG_VC_0685	5	5	5	No Change	4
IG_VC_0688	5	5	5	No Change	17
IG_VC_0689	5	5	5	No Change	1
IG_VC_0690	5	5	5	No Change	1
IG_VC_0691	5	5	5	No Change	1
IG_VC_0692	5	5	5	No Change	5
IG_VC_0693	5	5	5	No Change	2
IG_VC_0694	5	5	5	No Change	1
IG_VC_0695	5	5	5	No Change	20
IG_VC_0696	5	5	5	No Change	1
IG_VC_0697	5	5	5	No Change	1
IG_VC_0698	5	5	5	No Change	5
IG_VC_0699	5	5	5	No Change	12
IG_VC_0700	5	5	5	No Change	8
IG_VC_0702	5	5	5	No Change	2
IG_VC_0705	5	5	5	No Change	14
IG_VC_0706	5	5	5	No Change	15
IG_VC_0707	5	5	5	No Change	19
IG_VC_0709	5	1	5	No Change	12
IG_VC_0711	5	5	5	No Change	8
IG_VC_0712	5	5	5	No Change	16
IG_VC_0714	5	5	5	No Change	307
IG_VC_0716	5	5	5	No Change	1
IG_VC_0718	5	5	5	No Change	7
IG_VC_0719	1	5	1	DCE	13	Yes
IG_VC_0720	2	2	2	CE	2	Yes
IG_VC_0722	5	5	5	No Change	1
IG_VC_0724	5	5	5	No Change	17
IG_VC_0725	5	5	5	No Change	1
IG_VC_0726	5	5	5	No Change	1
IG_VC_0727	2	2	2	CE	3	Yes
IG_VC_0728	5	5	5	No Change	2
IG_VC_0729	5	5	5	No Change	3
IG_VC_0730	5	5	5	No Change	3
IG_VC_0731	5	5	5	No Change	24
IG_VC_0732	5	5	5	No Change	20
IG_VC_0733	5	5	5	No Change	20
IG_VC_0734	5	5	5	No Change	17
IG_VC_0736	5	5	5	No Change	4
IG_VC_0737	5	5	5	No Change	7
IG_VC_0738	5	5	5	No Change	6
IG_VC_0739	5	5	5	No Change	5
IG_VC_0742	5	5	5	No Change	5
IG_VC_0743	5	5	5	No Change	1
IG_VC_0744	5	5	5	No Change	2
IG_VC_0745	5	5	5	No Change	11
IG_VC_0746	5	5	5	No Change	7
IG_VC_0747	5	5	5	No Change	9
IG_VC_0748	5	5	5	No Change	2
IG_VC_0749	5	5	5	No Change	3
IG_VC_0750	5	5	5	No Change	4
IG_VC_0751	5	5	5	No Change	2
IG_VC_0754	5	5	5	No Change	4
IG_VC_0755	5	5	5	No Change	8
IG_VC_0756	5	5	5	No Change	18
IG_VC_0757	5	5	5	No Change	11
IG_VC_0758	5	5	5	No Change	17
IG_VC_0760	5	5	5	No Change	3
IG_VC_0761	5	2	5	No Change	2
IG_VC_0763	5	5	5	No Change	16
IG_VC_0764	5	5	5	No Change	3
IG_VC_0765	5	5	5	No Change	25
IG_VC_0767	1	1	5	DCE	16	Yes
IG_VC_0768	2	2	2	CE	7	Yes
IG_VC_0769	5	5	5	No Change	20
IG_VC_0770	5	5	5	No Change	15
IG_VC_0771	5	5	5	No Change	17
IG_VC_0772	5	5	5	No Change	6
IG_VC_0773	5	5	5	No Change	1
IG_VC_0774	5	5	5	No Change	10
IG_VC_0776	5	5	5	No Change	13
IG_VC_0779	5	5	5	No Change	4
IG_VC_0781	5	5	5	No Change	2
IG_VC_0783	5	5	5	No Change	9
IG_VC_0784	5	5	5	No Change	5
IG_VC_0785	5	5	5	No Change	23
IG_VC_0787	5	5	5	No Change	7
IG_VC_0788	5	5	5	No Change	9
IG_VC_0789	5	5	5	No Change	11
IG_VC_0792	5	5	5	No Change	6
IG_VC_0795	5	5	5	No Change	4
IG_VC_0796	5	5	5	No Change	27
IG_VC_0797	5	5	5	No Change	4
IG_VC_0802	5	5	5	No Change	30
IG_VC_0803	5	5	5	No Change	3
IG_VC_0804	5	5	5	No Change	12
IG_VC_0805	5	5	5	No Change	4
IG_VC_0806	5	5	5	No Change	4
IG_VC_0807	5	5	5	No Change	1
IG_VC_0810	5	5	5	No Change	16
IG_VC_0811	5	5	5	No Change	37
IG_VC_0812	5	5	5	No Change	11
IG_VC_0814	5	5	5	No Change	28
IG_VC_0816	5	5	5	No Change	15
IG_VC_0817	5	5	5	No Change	30
IG_VC_0818	5	5	5	No Change	3
IG_VC_0819	5	5	5	No Change	39
IG_VC_0820	5	5	5	No Change	9
IG_VC_0821	5	5	5	No Change	16
IG_VC_0822	5	5	5	No Change	13
IG_VC_0824	5	5	5	No Change	16
IG_VC_0825	5	5	5	No Change	24
IG_VC_0826	5	5	5	No Change	53
IG_VC_0828	5	5	5	No Change	40
IG_VC_0829	5	5	5	No Change	11
IG_VC_0831	5	5	5	No Change	1
IG_VC_0834	5	5	5	No Change	1
IG_VC_0837	5	5	5	No Change	2
IG_VC_0838	5	5	5	No Change	28
IG_VC_0840	5	5	5	No Change	1
IG_VC_0841	5	5	5	No Change	1
IG_VC_0842	5	5	5	No Change	2
IG_VC_0843	5	5	5	No Change	2
IG_VC_0845	5	5	5	No Change	21
IG_VC_0846	5	5	5	No Change	69
IG_VC_0847	5	5	5	No Change	41
IG_VC_0848	5	5	5	No Change	41
IG_VC_0849	5	5	5	No Change	9
IG_VC_0851	5	5	5	No Change	1
IG_VC_0852	5	5	5	No Change	3
IG_VC_0853	5	5	5	No Change	13
IG_VC_0854	5	5	5	No Change	7
IG_VC_0855	5	5	5	No Change	15
IG_VC_0856	5	5	5	No Change	12
IG_VC_0857	5	5	5	No Change	1
IG_VC_0858	5	5	5	No Change	6
IG_VC_0862	5	5	5	No Change	1
IG_VC_0864	5	5	5	No Change	3
IG_VC_0865	5	5	5	No Change	2
IG_VC_0866	5	5	5	No Change	12
IG_VC_0870	1	5	1	DCE	10
IG_VC_0871	5	5	5	No Change	7
IG_VC_0873	5	5	5	No Change	6
IG_VC_0874	5	5	5	No Change	2
IG_VC_0876	5	5	1	No Change	14
IG_VC_0877	5	5	5	No Change	2
IG_VC_0878	5	5	5	No Change	1
IG_VC_0880	5	5	5	No Change	14
IG_VC_0881	5	5	5	No Change	3
IG_VC_0883	5	5	5	No Change	28
IG_VC_0884	5	5	5	No Change	2
IG_VC_0887	5	5	5	No Change	7
IG_VC_0889	5	5	5	No Change	3
IG_VC_0890	5	5	5	No Change	2
IG_VC_0892	5	1	5	No Change	21
IG_VC_0893	5	5	5	No Change	1
IG_VC_0894	5	5	5	No Change	16
IG_VC_0895	1	5	5	No Change	15
IG_VC_0896	5	5	5	No Change	13
IG_VC_0897	5	5	5	No Change	2
IG_VC_0898	5	5	5	No Change	1
IG_VC_0899	5	5	5	No Change	1
IG_VC_0900	5	5	5	No Change	22
IG_VC_0901	5	5	5	No Change	7
IG_VC_0902	5	5	5	No Change	2
IG_VC_0903	5	5	5	No Change	2
IG_VC_0905	5	5	5	No Change	7
IG_VC_0908	5	5	5	No Change	21
IG_VC_0909	5	5	5	No Change	4
IG_VC_0910	5	5	5	No Change	14
IG_VC_0911	5	5	5	No Change	5
IG_VC_0912	5	5	5	No Change	25
IG_VC_0913	5	5	5	No Change	14
IG_VC_0915	5	5	5	No Change	4
IG_VC_0916	5	5	5	No Change	34
IG_VC_0917	5	5	5	No Change	31
IG_VC_0923	5	5	5	No Change	1
IG_VC_0928	5	5	5	No Change	20
IG_VC_0929	5	5	5	No Change	23
IG_VC_0930	5	5	5	No Change	20
IG_VC_0931	5	5	5	No Change	8
IG_VC_0932	5	5	5	No Change	11
IG_VC_0934	5	5	5	No Change	53
IG_VC_0935	5	5	5	No Change	6
IG_VC_0937	5	5	5	No Change	3
IG_VC_0940	5	5	5	No Change	13
IG_VC_0941	5	1	5	No Change	23
IG_VC_0942	5	5	5	No Change	7
IG_VC_0943	5	5	5	No Change	8
IG_VC_0945	5	5	5	No Change	17
IG_VC_0948	5	5	5	No Change	7
IG_VC_0953	5	5	5	No Change	5
IG_VC_0955	5	5	5	No Change	2
IG_VC_0956	5	5	5	No Change	2
IG_VC_0958	5	5	5	No Change	4
IG_VC_0959	5	5	2	No Change	4
IG_VC_0960	5	1	1	DCE	8	Yes
IG_VC_0962	5	5	5	No Change	5
IG_VC_0963	5	5	5	No Change	18
IG_VC_0964	5	5	5	No Change	7
IG_VC_0965	5	5	2	No Change	12
IG_VC_0966	2	2	2	CE	8	Yes
IG_VC_0967	2	1	1	DCE	9	Yes
IG_VC_0968	5	5	5	No Change	1
IG_VC_0969	5	5	5	No Change	11
IG_VC_0970	5	5	5	No Change	12
IG_VC_0971	5	1	5	No Change	12
IG_VC_0972	5	5	5	No Change	48
IG_VC_0973	5	5	5	No Change	5
IG_VC_0974	5	5	5	No Change	2
IG_VC_0975	5	5	5	No Change	3
IG_VC_0977	5	5	5	No Change	35
IG_VC_0978	5	5	5	No Change	9
IG_VC_0979	5	5	5	No Change	7
IG_VC_0980	5	5	5	No Change	4
IG_VC_0981	5	5	5	No Change	20
IG_VC_0982	5	5	5	No Change	3
IG_VC_0983	5	5	5	No Change	3
IG_VC_0985	5	5	5	No Change	13
IG_VC_0986	5	5	5	No Change	23
IG_VC_0987	5	5	5	No Change	10
IG_VC_0988	5	5	5	No Change	4
IG_VC_0989	5	5	5	No Change	18
IG_VC_0990	5	5	5	No Change	3
IG_VC_0991	5	5	5	No Change	8
IG_VC_0992	5	5	5	No Change	14
IG_VC_0993	5	5	5	No Change	14
IG_VC_0994	5	5	5	No Change	1
IG_VC_0995	5	5	5	No Change	35
IG_VC_0996	5	5	5	No Change	10
IG_VC_0997	5	5	5	No Change	2
IG_VC_0998	5	5	5	No Change	7
IG_VC_0999	5	5	5	No Change	9
IG_VC_1000	5	5	5	No Change	11
IG_VC_1001	5	5	5	No Change	6
IG_VC_1003	5	2	2	CE	3	Yes
IG_VC_1004	5	5	5	No Change	1
IG_VC_1005	2	5	5	No Change	4
IG_VC_1006	5	5	5	No Change	4
IG_VC_1007	5	5	5	No Change	2
IG_VC_1008	5	5	5	No Change	5
IG_VC_1009	5	5	5	No Change	2
IG_VC_1010	5	5	5	No Change	8
IG_VC_1012	5	5	5	No Change	1
IG_VC_1018	5	5	5	No Change	52
IG_VC_1021	5	1	1	DCE	22	Yes
IG_VC_1024	5	5	5	No Change	26
IG_VC_1025	5	5	5	No Change	3
IG_VC_1028	5	5	5	No Change	1
IG_VC_1029	5	5	5	No Change	2
IG_VC_1030	5	5	5	No Change	7
IG_VC_1031	5	5	5	No Change	2
IG_VC_1034	5	5	5	No Change	31
IG_VC_1035	5	5	5	No Change	5
IG_VC_1036	5	5	5	No Change	12
IG_VC_1038	5	5	5	No Change	11
IG_VC_1039	5	5	5	No Change	4
IG_VC_1040	5	5	5	No Change	5
IG_VC_1041	5	5	5	No Change	5
IG_VC_1042	5	5	5	No Change	1
IG_VC_1043	5	5	5	No Change	25
IG_VC_1044	5	5	5	No Change	19
IG_VC_1046	5	5	5	No Change	22
IG_VC_1048	5	5	5	No Change	8
IG_VC_1049	5	5	5	No Change	7
IG_VC_1050	5	5	5	No Change	20
IG_VC_1051	5	5	5	No Change	13
IG_VC_1053	5	5	5	No Change	5
IG_VC_1054	5	5	5	No Change	1
IG_VC_1055	5	5	5	No Change	2
IG_VC_1056	5	5	5	No Change	1
IG_VC_1057	5	5	5	No Change	6
IG_VC_1058	5	5	5	No Change	9
IG_VC_1059	5	5	5	No Change	3
IG_VC_1060	5	5	5	No Change	9
IG_VC_1061	5	5	5	No Change	6
IG_VC_1062	5	5	5	No Change	4
IG_VC_1064	5	5	5	No Change	10
IG_VC_1065	5	5	5	No Change	3
IG_VC_1066	5	5	5	No Change	5
IG_VC_1067	5	5	5	No Change	8
IG_VC_1068	5	5	5	No Change	31
IG_VC_1069	5	5	5	No Change	6
IG_VC_1070	5	5	5	No Change	2
IG_VC_1071	5	5	5	No Change	2
IG_VC_1072	5	5	5	No Change	12
IG_VC_1073	5	5	5	No Change	23
IG_VC_1074	5	5	5	No Change	5
IG_VC_1075	5	5	5	No Change	19
IG_VC_1076	5	5	5	No Change	1
IG_VC_1078	5	5	5	No Change	5
IG_VC_1079	5	5	5	No Change	2
IG_VC_1080	5	5	5	No Change	20
IG_VC_1082	5	5	5	No Change	3
IG_VC_1084	5	5	5	No Change	2
IG_VC_1085	5	5	5	No Change	1
IG_VC_1087	5	5	5	No Change	2
IG_VC_1088	5	5	5	No Change	1
IG_VC_1090	5	5	5	No Change	3
IG_VC_1091	5	5	5	No Change	34
IG_VC_1092	5	5	5	No Change	8
IG_VC_1093	5	5	5	No Change	3
IG_VC_1094	5	5	5	No Change	1
IG_VC_1096	5	5	5	No Change	6
IG_VC_1097	5	1	5	No Change	8
IG_VC_1098	2	5	5	No Change	12
IG_VC_1099	5	5	5	No Change	22
IG_VC_1100	5	5	5	No Change	7
IG_VC_1101	5	5	5	No Change	38
IG_VC_1102	5	5	5	No Change	6
IG_VC_1104	5	5	5	No Change	11
IG_VC_1105	5	5	5	No Change	2
IG_VC_1106	5	5	5	No Change	11
IG_VC_1107	5	5	5	No Change	7
IG_VC_1110	5	5	5	No Change	1
IG_VC_1111	5	5	5	No Change	4
IG_VC_1112	5	5	5	No Change	14
IG_VC_1116	5	5	5	No Change	5
IG_VC_1117	5	5	5	No Change	16
IG_VC_1118	5	5	5	No Change	19
IG_VC_1120	5	5	5	No Change	1
IG_VC_1126	5	5	5	No Change	6
IG_VC_1127	5	5	5	No Change	4
IG_VC_1128	5	5	5	No Change	2
IG_VC_1129	5	5	5	No Change	15
IG_VC_1130	5	5	5	No Change	2
IG_VC_1131	5	5	5	No Change	62
IG_VC_1131.1	5	5	5	No Change	14
IG_VC_1132	5	5	5	No Change	7
IG_VC_1134	5	5	5	No Change	1
IG_VC_1135	5	5	5	No Change	1
IG_VC_1137	5	5	5	No Change	1
IG_VC_1140	5	5	5	No Change	15
IG_VC_1141	5	5	5	No Change	3
IG_VC_1142	5	5	5	No Change	4
IG_VC_1143	5	5	5	No Change	35
IG_VC_1144	5	5	5	No Change	2
IG_VC_1145	5	5	5	No Change	3
IG_VC_1146	5	5	5	No Change	14
IG_VC_1147	5	5	5	No Change	14
IG_VC_1148	5	5	5	No Change	4
IG_VC_1149	5	5	5	No Change	18
IG_VC_1150	5	5	5	No Change	4
IG_VC_1151	5	5	5	No Change	8
IG_VC_1152	5	5	5	No Change	1
IG_VC_1153	5	5	5	No Change	30
IG_VC_1154	5	5	5	No Change	8
IG_VC_1155	5	5	5	No Change	13
IG_VC_1158	5	5	5	No Change	11
IG_VC_1159	5	5	5	No Change	3
IG_VC_1160	5	5	5	No Change	3
IG_VC_1163	5	5	5	No Change	14
IG_VC_1164	5	5	5	No Change	10
IG_VC_1165	5	5	5	No Change	7
IG_VC_1166	5	5	5	No Change	20
IG_VC_1167	5	5	5	No Change	4
IG_VC_1168	5	5	5	No Change	5
IG_VC_1169	5	5	5	No Change	11
IG_VC_1171	5	5	5	No Change	3
IG_VC_1176	5	5	5	No Change	3
IG_VC_1177	5	5	5	No Change	9
IG_VC_1179	5	5	5	No Change	7
IG_VC_1180	5	5	5	No Change	6
IG_VC_1182	5	5	5	No Change	12
IG_VC_1183	5	5	5	No Change	36
IG_VC_1185	5	5	5	No Change	20
IG_VC_1186	5	5	5	No Change	7
IG_VC_1189	5	5	5	No Change	28
IG_VC_1190	5	5	5	No Change	12
IG_VC_1191	5	1	5	No Change	5
IG_VC_1192	5	5	5	No Change	7
IG_VC_1193	5	5	5	No Change	5
IG_VC_1194	5	5	5	No Change	10
IG_VC_1195	5	5	5	No Change	3
IG_VC_1196	5	5	5	No Change	5
IG_VC_1197	5	5	5	No Change	9
IG_VC_1198	5	5	5	No Change	10
IG_VC_1200	5	5	5	No Change	18
IG_VC_1201	5	5	5	No Change	9
IG_VC_1202	5	5	5	No Change	12
IG_VC_1206	5	5	5	No Change	7
IG_VC_1207	5	5	5	No Change	4
IG_VC_1208	5	5	5	No Change	7
IG_VC_1210	5	5	5	No Change	12
IG_VC_1211	5	5	5	No Change	11
IG_VC_1213	5	5	5	No Change	24
IG_VC_1215	5	5	5	No Change	5
IG_VC_1216	5	5	5	No Change	46
IG_VC_1218	5	5	5	No Change	11
IG_VC_1219	5	5	5	No Change	1
IG_VC_1220	5	5	5	No Change	3
IG_VC_1221	5	5	5	No Change	18
IG_VC_1222	5	5	5	No Change	2
IG_VC_1225	5	5	5	No Change	3
IG_VC_1226	5	5	5	No Change	6
IG_VC_1229	5	5	5	No Change	9
IG_VC_1230	5	5	5	No Change	4
IG_VC_1232	5	5	5	No Change	14
IG_VC_1234	5	5	5	No Change	2
IG_VC_1235	5	5	5	No Change	8
IG_VC_1236	5	5	5	No Change	20
IG_VC_1237	5	5	5	No Change	35
IG_VC_1241	5	5	5	No Change	13
IG_VC_1242	5	5	5	No Change	5
IG_VC_1246	5	5	5	No Change	24
IG_VC_1247	5	5	5	No Change	11
IG_VC_1248	5	5	5	No Change	1
IG_VC_1249	5	5	5	No Change	17
IG_VC_1250	5	5	5	No Change	14
IG_VC_1252	5	5	5	No Change	6
IG_VC_1253	5	5	5	No Change	16
IG_VC_1254	5	5	5	No Change	5
IG_VC_1256	5	5	5	No Change	3
IG_VC_1257	5	5	5	No Change	37
IG_VC_1258	5	5	5	No Change	25
IG_VC_1259	5	5	5	No Change	18
IG_VC_1261	5	5	5	No Change	19
IG_VC_1262	5	5	5	No Change	17
IG_VC_1263	5	5	5	No Change	13
IG_VC_1264	5	5	5	No Change	11
IG_VC_1265	5	5	5	No Change	13
IG_VC_1268	5	5	5	No Change	14
IG_VC_1269	5	5	5	No Change	13
IG_VC_1270	5	5	5	No Change	5
IG_VC_1272	5	5	5	No Change	7
IG_VC_1273	5	5	5	No Change	29
IG_VC_1274	5	5	5	No Change	5
IG_VC_1275	5	5	5	No Change	1
IG_VC_1276	5	5	5	No Change	3
IG_VC_1279	5	5	5	No Change	23
IG_VC_1280	5	5	5	No Change	10
IG_VC_1281	5	5	5	No Change	27
IG_VC_1282	5	5	5	No Change	8
IG_VC_1283	5	5	5	No Change	2
IG_VC_1285	5	5	5	No Change	2
IG_VC_1286	5	5	5	No Change	5
IG_VC_1287	5	5	5	No Change	12
IG_VC_1288	5	5	5	No Change	2
IG_VC_1289	5	5	5	No Change	31
IG_VC_1290	5	5	5	No Change	7
IG_VC_1292	5	5	5	No Change	20
IG_VC_1294	5	5	1	No Change	10
IG_VC_1296	5	5	5	No Change	40
IG_VC_1297	5	5	5	No Change	3
IG_VC_1298	5	5	5	No Change	5
IG_VC_1299	5	5	5	No Change	35
IG_VC_1300	5	5	5	No Change	2
IG_VC_1301	5	5	5	No Change	9
IG_VC_1302	5	5	5	No Change	17
IG_VC_1303	1	5	5	No Change	14
IG_VC_1304	2	5	5	No Change	11
IG_VC_1305	5	5	5	No Change	12
IG_VC_1306	5	5	5	No Change	16
IG_VC_1308	5	5	5	No Change	4
IG_VC_1310	5	5	5	No Change	2
IG_VC_1311	5	5	5	No Change	2
IG_VC_1312	5	5	5	No Change	7
IG_VC_1313	5	5	5	No Change	3
IG_VC_1314	5	5	5	No Change	26
IG_VC_1315	5	5	5	No Change	1
IG_VC_1317	5	5	5	No Change	1
IG_VC_1318	5	5	5	No Change	3
IG_VC_1319	5	5	5	No Change	15
IG_VC_1320	5	5	5	No Change	2
IG_VC_1321	5	5	5	No Change	32
IG_VC_1322	5	5	5	No Change	6
IG_VC_1324	5	5	5	No Change	32
IG_VC_1326	5	5	5	No Change	1
IG_VC_1329	5	5	5	No Change	40
IG_VC_1330	5	5	5	No Change	24
IG_VC_1332	5	5	5	No Change	2
IG_VC_1334	5	5	5	No Change	11
IG_VC_1335	5	5	5	No Change	44
IG_VC_1337	5	5	5	No Change	7
IG_VC_1338	5	5	5	No Change	3
IG_VC_1341	5	5	5	No Change	9
IG_VC_1342	5	5	5	No Change	3
IG_VC_1343	5	5	5	No Change	4
IG_VC_1344	5	5	5	No Change	29
IG_VC_1346	5	5	5	No Change	1
IG_VC_1350	5	5	5	No Change	5
IG_VC_1351	5	5	5	No Change	20
IG_VC_1352	5	5	5	No Change	2
IG_VC_1353	5	5	5	No Change	14
IG_VC_1354	5	5	5	No Change	2
IG_VC_1355	5	5	5	No Change	9
IG_VC_1356	5	5	5	No Change	5
IG_VC_1358	5	5	5	No Change	3
IG_VC_1359	5	5	5	No Change	17
IG_VC_1360	5	5	5	No Change	1
IG_VC_1362	5	5	5	No Change	11
IG_VC_1363	5	5	5	No Change	30
IG_VC_1364	5	5	5	No Change	4
IG_VC_1365	5	5	5	No Change	24
IG_VC_1368	5	5	5	No Change	17
IG_VC_1369	5	5	5	No Change	11
IG_VC_1372	5	5	5	No Change	34
IG_VC_1373	5	5	5	No Change	8
IG_VC_1374	5	5	5	No Change	1
IG_VC_1376	5	5	5	No Change	28
IG_VC_1377	5	5	5	No Change	4
IG_VC_1379	5	5	5	No Change	2
IG_VC_1380	5	5	5	No Change	2
IG_VC_1381	5	5	5	No Change	2
IG_VC_1384	5	5	5	No Change	4
IG_VC_1385	5	5	5	No Change	2
IG_VC_1386	5	5	5	No Change	6
IG_VC_1387	5	5	5	No Change	1
IG_VC_1389	5	5	5	No Change	13
IG_VC_1391	5	5	5	No Change	4
IG_VC_1392	5	5	5	No Change	12
IG_VC_1393	5	5	5	No Change	9
IG_VC_1394	5	5	5	No Change	5
IG_VC_1402	5	5	5	No Change	1
IG_VC_1404	5	5	5	No Change	11
IG_VC_1405	5	5	5	No Change	28
IG_VC_1406	5	5	5	No Change	9
IG_VC_1407	5	5	5	No Change	15
IG_VC_1408	5	5	5	No Change	3
IG_VC_1409	5	5	5	No Change	10
IG_VC_1414	5	5	5	No Change	11
IG_VC_1415	5	5	5	No Change	9
IG_VC_1416	5	5	5	No Change	8
IG_VC_1420	5	5	5	No Change	16
IG_VC_1421	5	5	5	No Change	5
IG_VC_1422	5	5	5	No Change	6
IG_VC_1423	5	5	5	No Change	40
IG_VC_1424	5	5	5	No Change	9
IG_VC_1425	5	5	5	No Change	12
IG_VC_1429	5	5	5	No Change	21
IG_VC_1432	5	5	5	No Change	4
IG_VC_1433	5	5	5	No Change	10
IG_VC_1434	5	5	5	No Change	11
IG_VC_1435	5	5	5	No Change	10
IG_VC_1439	2	2	2	CE	6	Yes
IG_VC_1440	2	2	2	CE	2	Yes
IG_VC_1441	5	5	5	No Change	1
IG_VC_1442	5	5	5	No Change	1
IG_VC_1443	5	2	2	CE	16	Yes
IG_VC_1444	5	5	5	No Change	9
IG_VC_1446	5	5	5	No Change	4
IG_VC_1449	5	5	5	No Change	36
IG_VC_1450	5	5	5	No Change	1
IG_VC_1452	5	5	5	No Change	35
IG_VC_1453	5	5	5	No Change	9
IG_VC_1455	5	5	5	No Change	12
IG_VC_1456	5	5	5	No Change	37
IG_VC_1458	5	5	5	No Change	9
IG_VC_1462	5	5	5	No Change	8
IG_VC_1464	5	5	5	No Change	12
IG_VC_1465	5	5	5	No Change	29
IG_VC_1467	5	5	5	No Change	4
IG_VC_1468	5	5	5	No Change	9
IG_VC_1470	5	5	5	No Change	14
IG_VC_1471	5	5	5	No Change	74
IG_VC_1473	5	5	5	No Change	4
IG_VC_1474	5	5	5	No Change	9
IG_VC_1476	5	5	5	No Change	14
IG_VC_1477	5	5	5	No Change	19
IG_VC_1479	5	5	5	No Change	73
IG_VC_1480	5	5	5	No Change	5
IG_VC_1483	5	5	5	No Change	4
IG_VC_1484	5	5	5	No Change	6
IG_VC_1485	5	5	5	No Change	10
IG_VC_1489	5	5	5	No Change	22
IG_VC_1490	5	5	5	No Change	4
IG_VC_1491	5	5	2	No Change	11
IG_VC_1492	5	5	2	No Change	3
IG_VC_1493	5	5	5	No Change	21
IG_VC_1494	5	5	5	No Change	1
IG_VC_1495	5	5	5	No Change	11
IG_VC_1496	5	5	5	No Change	8
IG_VC_1497	5	5	5	No Change	2
IG_VC_1498	5	5	5	No Change	6
IG_VC_1500	5	5	5	No Change	4
IG_VC_1502	5	5	5	No Change	1
IG_VC_1503	5	5	5	No Change	18
IG_VC_1504	5	5	5	No Change	2
IG_VC_1507	5	5	5	No Change	6
IG_VC_1508	5	5	5	No Change	1
IG_VC_1509	5	5	5	No Change	8
IG_VC_1510	5	5	5	No Change	10
IG_VC_1513	5	5	5	No Change	1
IG_VC_1515	5	5	5	No Change	6
IG_VC_1517	5	5	5	No Change	16
IG_VC_1519	5	5	5	No Change	5
IG_VC_1520	5	5	5	No Change	10
IG_VC_1521	5	5	5	No Change	13
IG_VC_1523	5	5	5	No Change	21
IG_VC_1528	5	5	5	No Change	7
IG_VC_1530	5	5	5	No Change	1
IG_VC_1531	5	5	5	No Change	2
IG_VC_1532	5	5	5	No Change	12
IG_VC_1533	5	5	5	No Change	8
IG_VC_1537	5	5	5	No Change	6
IG_VC_1539	5	5	5	No Change	35
IG_VC_1540	5	5	5	No Change	35
IG_VC_1541	5	5	5	No Change	19
IG_VC_1543	5	5	5	No Change	19
IG_VC_1549	5	5	5	No Change	19
IG_VC_1550	5	5	5	No Change	4
IG_VC_1551	5	5	5	No Change	1
IG_VC_1553	5	5	5	No Change	1
IG_VC_1554	5	5	5	No Change	1
IG_VC_1555	5	5	5	No Change	1
IG_VC_1557	5	5	5	No Change	9
IG_VC_1558	5	5	5	No Change	1
IG_VC_1559	5	5	5	No Change	18
IG_VC_1560	5	5	5	No Change	1
IG_VC_1561	5	5	5	No Change	2
IG_VC_1562	5	5	5	No Change	9
IG_VC_1563	5	5	5	No Change	10
IG_VC_1570	5	5	5	No Change	1
IG_VC_1572	5	5	5	No Change	36
IG_VC_1573	5	5	5	No Change	1
IG_VC_1574	5	5	5	No Change	16
IG_VC_1575	5	5	5	No Change	4
IG_VC_1576	5	5	5	No Change	2
IG_VC_1577	5	5	5	No Change	8
IG_VC_1580	5	5	5	No Change	5
IG_VC_1581	5	5	5	No Change	7
IG_VC_1583	5	5	5	No Change	4
IG_VC_1584	5	5	5	No Change	3
IG_VC_1585	5	5	5	No Change	3
IG_VC_1586	5	5	5	No Change	17
IG_VC_1588	5	5	5	No Change	13
IG_VC_1589	5	5	5	No Change	15
IG_VC_1590	5	5	5	No Change	7
IG_VC_1592	5	5	5	No Change	15
IG_VC_1593	5	5	5	No Change	7
IG_VC_1594	5	5	5	No Change	1
IG_VC_1595	5	5	5	No Change	1
IG_VC_1596	5	5	5	No Change	1
IG_VC_1597	5	5	5	No Change	22
IG_VC_1598	5	5	5	No Change	10
IG_VC_1599	5	5	5	No Change	31
IG_VC_1601	5	5	5	No Change	7
IG_VC_1602	5	5	5	No Change	5
IG_VC_1603	5	5	5	No Change	1
IG_VC_1604	5	5	5	No Change	5
IG_VC_1606	5	5	5	No Change	40
IG_VC_1611	5	5	5	No Change	5
IG_VC_1612	5	5	5	No Change	11
IG_VC_1614	5	5	5	No Change	15
IG_VC_1616	5	5	5	No Change	7
IG_VC_1617	5	5	5	No Change	1
IG_VC_1618	5	5	5	No Change	7
IG_VC_1619	5	5	5	No Change	3
IG_VC_1619.1	5	5	5	No Change	7
IG_VC_1621	5	5	5	No Change	38
IG_VC_1622	5	5	5	No Change	1
IG_VC_1623	5	5	5	No Change	9
IG_VC_1624	5	5	5	No Change	18
IG_VC_1625	5	5	5	No Change	1
IG_VC_1627	5	5	5	No Change	33
IG_VC_1628	5	5	5	No Change	23
IG_VC_1631	5	5	5	No Change	7
IG_VC_1632	5	5	5	No Change	11
IG_VC_1633	5	5	5	No Change	1
IG_VC_1635	5	5	5	No Change	29
IG_VC_1637	5	5	5	No Change	18
IG_VC_1640	5	5	5	No Change	10
IG_VC_1641	5	5	5	No Change	12
IG_VC_1642	5	5	5	No Change	12
IG_VC_1643	5	5	5	No Change	19
IG_VC_1644	5	5	5	No Change	17
IG_VC_1645	5	5	5	No Change	5
IG_VC_1646	5	5	5	No Change	11
IG_VC_1647	5	5	5	No Change	2
IG_VC_1649	5	5	5	No Change	2
IG_VC_1650	5	5	5	No Change	32
IG_VC_1651	5	5	5	No Change	3
IG_VC_1652	5	5	5	No Change	1
IG_VC_1654	5	5	5	No Change	33
IG_VC_1655	5	5	5	No Change	14
IG_VC_1656	5	5	5	No Change	6
IG_VC_1657	5	5	5	No Change	1
IG_VC_1658	5	5	5	No Change	18
IG_VC_1659	5	5	5	No Change	8
IG_VC_1661	5	5	5	No Change	11
IG_VC_1663	5	5	5	No Change	13
IG_VC_1664	5	5	5	No Change	13
IG_VC_1669	5	5	5	No Change	8
IG_VC_1670	5	5	5	No Change	41
IG_VC_1671	5	5	5	No Change	3
IG_VC_1672	5	5	5	No Change	3
IG_VC_1673	5	5	5	No Change	5
IG_VC_1676	5	5	5	No Change	14
IG_VC_1678	5	5	5	No Change	1
IG_VC_1679	5	5	5	No Change	12
IG_VC_1680	5	5	5	No Change	5
IG_VC_1686	5	5	5	No Change	1
IG_VC_1688	5	5	5	No Change	9
IG_VC_1689	5	5	5	No Change	5
IG_VC_1690	5	5	5	No Change	2
IG_VC_1691	5	5	5	No Change	2
IG_VC_1692	5	5	5	No Change	4
IG_VC_1693	5	5	5	No Change	3
IG_VC_1694	5	5	5	No Change	3
IG_VC_1695	5	5	5	No Change	40
IG_VC_1696	5	5	5	No Change	9
IG_VC_1697	5	5	5	No Change	5
IG_VC_1699	5	5	5	No Change	14
IG_VC_1700	5	5	5	No Change	7
IG_VC_1701	5	5	5	No Change	7
IG_VC_1702	5	5	5	No Change	6
IG_VC_1704	5	5	5	No Change	19
IG_VC_1705	5	5	5	No Change	21
IG_VC_1706	5	5	5	No Change	4
IG_VC_1708	5	5	5	No Change	3
IG_VC_1709	5	5	5	No Change	10
IG_VC_1710	5	5	5	No Change	7
IG_VC_1711	5	5	5	No Change	27
IG_VC_1712	5	5	5	No Change	4
IG_VC_1713	5	5	5	No Change	4
IG_VC_1714	5	5	5	No Change	1
IG_VC_1718	5	5	5	No Change	8
IG_VC_1719	5	5	5	No Change	7
IG_VC_1720	5	5	5	No Change	15
IG_VC_1721	5	5	5	No Change	26
IG_VC_1722	5	5	5	No Change	26
IG_VC_1723	5	5	5	No Change	25
IG_VC_1724	5	5	5	No Change	3
IG_VC_1726	5	5	1	No Change	8
IG_VC_1728	5	5	5	No Change	6
IG_VC_1729	5	5	5	No Change	9
IG_VC_1730	5	5	5	No Change	7
IG_VC_1731	5	5	5	No Change	21
IG_VC_1732	5	5	5	No Change	5
IG_VC_1737	5	5	5	No Change	6
IG_VC_1738	5	5	5	No Change	20
IG_VC_1740	5	5	5	No Change	11
IG_VC_1741	5	5	5	No Change	4
IG_VC_1742	5	5	5	No Change	12
IG_VC_1744	5	5	5	No Change	3
IG_VC_1746	5	5	5	No Change	1
IG_VC_1748	5	5	5	No Change	3
IG_VC_1751	5	5	5	No Change	1
IG_VC_1752	5	5	5	No Change	42
IG_VC_1753	5	5	5	No Change	14
IG_VC_1756	5	5	5	No Change	13
IG_VC_1758	5	5	5	No Change	53
IG_VC_1759	5	5	5	No Change	5
IG_VC_1760	5	5	5	No Change	10
IG_VC_1761	5	5	5	No Change	1
IG_VC_1765	5	5	5	No Change	6
IG_VC_1766	5	5	5	No Change	1
IG_VC_1770	5	5	5	No Change	12
IG_VC_1772	5	5	5	No Change	3
IG_VC_1773	5	5	5	No Change	6
IG_VC_1774	5	5	5	No Change	1
IG_VC_1775	5	5	5	No Change	16
IG_VC_1776	5	1	1	DCE	15	Yes
IG_VC_1777	5	5	5	No Change	5
IG_VC_1778	5	5	5	No Change	1
IG_VC_1779	5	5	5	No Change	3
IG_VC_1780	5	5	5	No Change	1
IG_VC_1784	5	5	5	No Change	25
IG_VC_1785	5	5	5	No Change	12
IG_VC_1786	5	5	5	No Change	12
IG_VC_1788	5	5	5	No Change	8
IG_VC_1791	5	5	5	No Change	1
IG_VC_1792	5	5	5	No Change	9
IG_VC_1793	5	5	5	No Change	4
IG_VC_1794	5	5	5	No Change	2
IG_VC_1795	5	5	5	No Change	3
IG_VC_1797	5	5	5	No Change	59
IG_VC_1801	5	1	5	No Change	21
IG_VC_1803	5	5	5	No Change	16
IG_VC_1804	5	5	5	No Change	16
IG_VC_1805	5	5	5	No Change	4
IG_VC_1806	5	5	5	No Change	2
IG_VC_1807	5	5	5	No Change	2
IG_VC_1808	5	5	5	No Change	31
IG_VC_1809	5	5	5	No Change	10
IG_VC_1810	5	5	5	No Change	46
IG_VC_1812	5	5	5	No Change	14
IG_VC_1814	5	5	5	No Change	4
IG_VC_1816	5	5	5	No Change	1
IG_VC_1817	5	5	5	No Change	3
IG_VC_1818	5	5	5	No Change	9
IG_VC_1819	5	5	5	No Change	1
IG_VC_1820	5	5	5	No Change	28
IG_VC_1821	5	5	5	No Change	1
IG_VC_1822	5	5	5	No Change	3
IG_VC_1823	5	5	5	No Change	14
IG_VC_1826	5	5	5	No Change	36
IG_VC_1827	5	5	5	No Change	4
IG_VC_1828	5	5	5	No Change	9
IG_VC_1829	5	5	5	No Change	19
IG_VC_1832	5	5	5	No Change	12
IG_VC_1833	5	5	5	No Change	3
IG_VC_1834	5	5	5	No Change	9
IG_VC_1836	2	2	2	CE	4	Yes
IG_VC_1838	2	2	2	CE	3	Yes
IG_VC_1841	5	5	5	No Change	9
IG_VC_1845	5	5	5	No Change	34
IG_VC_1846	5	2	2	CE	3	Yes
IG_VC_1847	5	5	5	No Change	9
IG_VC_1848	5	5	5	No Change	3
IG_VC_1849	5	5	5	No Change	12
IG_VC_1850	5	5	5	No Change	2
IG_VC_1851	5	5	5	No Change	12
IG_VC_1852	5	5	5	No Change	8
IG_VC_1853	5	5	5	No Change	2
IG_VC_1854	5	5	5	No Change	10
IG_VC_1855	5	5	5	No Change	35
IG_VC_1856	5	5	5	No Change	4
IG_VC_1860	5	5	5	No Change	15
IG_VC_1861	5	5	5	No Change	3
IG_VC_1863	5	5	5	No Change	4
IG_VC_1864	5	5	5	No Change	12
IG_VC_1865	5	5	5	No Change	59
IG_VC_1866	5	5	5	No Change	19
IG_VC_1867	5	5	5	No Change	7
IG_VC_1869	5	5	5	No Change	20
IG_VC_1870	5	5	5	No Change	6
IG_VC_1871	5	5	5	No Change	6
IG_VC_1872	5	5	5	No Change	18
IG_VC_1873	5	5	5	No Change	10
IG_VC_1875	5	5	5	No Change	7
IG_VC_1879	5	5	5	No Change	2
IG_VC_1885	5	5	5	No Change	13
IG_VC_1886	5	5	5	No Change	1
IG_VC_1887	5	5	5	No Change	11
IG_VC_1888	5	5	5	No Change	20
IG_VC_1889	5	5	5	No Change	18
IG_VC_1890	5	5	5	No Change	9
IG_VC_1891	5	5	5	No Change	6
IG_VC_1892	5	5	5	No Change	6
IG_VC_1893	5	5	5	No Change	12
IG_VC_1894	5	5	5	No Change	1
IG_VC_1895	5	5	5	No Change	4
IG_VC_1898	5	5	5	No Change	17
IG_VC_1900	5	5	5	No Change	14
IG_VC_1901	5	5	5	No Change	52
IG_VC_1902	5	5	2	No Change	5
IG_VC_1903	5	2	5	No Change	3
IG_VC_1904	5	5	5	No Change	8
IG_VC_1905	5	5	5	No Change	21
IG_VC_1906	5	5	5	No Change	2
IG_VC_1907	5	5	5	No Change	3
IG_VC_1908	5	1	1	DCE	8	Yes
IG_VC_1909	5	5	5	No Change	3
IG_VC_1910	5	5	5	No Change	6
IG_VC_1911	5	5	5	No Change	5
IG_VC_1912	5	1	5	No Change	8
IG_VC_1914	5	5	5	No Change	8
IG_VC_1915	5	1	1	DCE	22	Yes
IG_VC_1916	5	5	5	No Change	9
IG_VC_1917	5	5	5	No Change	12
IG_VC_1918	5	5	5	No Change	12
IG_VC_1919	5	5	5	No Change	9
IG_VC_1920	5	2	2	CE	16
IG_VC_1921	5	5	5	No Change	9
IG_VC_1922	5	5	5	No Change	8
IG_VC_1923	5	1	1	DCE	11	Yes
IG_VC_1924	5	5	5	No Change	5
IG_VC_1927	5	5	5	No Change	7
IG_VC_1929	5	5	5	No Change	1
IG_VC_1930	5	5	5	No Change	4
IG_VC_1931	5	5	5	No Change	3
IG_VC_1932	5	5	5	No Change	9
IG_VC_1933	5	5	5	No Change	10
IG_VC_1935	5	5	5	No Change	5
IG_VC_1937	5	5	5	No Change	1
IG_VC_1938	5	5	5	No Change	8
IG_VC_1939	5	5	5	No Change	14
IG_VC_1940	5	5	5	No Change	1
IG_VC_1941	5	5	5	No Change	24
IG_VC_1942	5	5	5	No Change	33
IG_VC_1944	5	5	5	No Change	17
IG_VC_1947	5	5	5	No Change	2
IG_VC_1948	5	5	5	No Change	16
IG_VC_1950	5	5	5	No Change	4
IG_VC_1951	5	5	5	No Change	4
IG_VC_1952	5	5	5	No Change	21
IG_VC_1953	5	5	5	No Change	17
IG_VC_1954	5	5	5	No Change	3
IG_VC_1955	5	5	5	No Change	12
IG_VC_1956	5	5	5	No Change	3
IG_VC_1958	5	5	5	No Change	3
IG_VC_1959	5	5	5	No Change	1
IG_VC_1961	5	5	5	No Change	1
IG_VC_1962	5	5	5	No Change	18
IG_VC_1963	5	5	5	No Change	5
IG_VC_1965	5	5	5	No Change	13
IG_VC_1967	5	5	5	No Change	10
IG_VC_1968	5	5	5	No Change	3
IG_VC_1971	5	5	5	No Change	2
IG_VC_1973	5	5	5	No Change	5
IG_VC_1977	5	5	5	No Change	17
IG_VC_1978	5	5	5	No Change	1
IG_VC_1979	5	5	5	No Change	6
IG_VC_1983	5	5	5	No Change	1
IG_VC_1984	5	5	5	No Change	10
IG_VC_1985	5	5	5	No Change	4
IG_VC_1986	5	5	5	No Change	8
IG_VC_1989	5	5	5	No Change	4
IG_VC_1992	5	5	5	No Change	12
IG_VC_1993	5	5	5	No Change	2
IG_VC_1994	5	5	5	No Change	12
IG_VC_1995	5	5	5	No Change	8
IG_VC_1996	5	5	5	No Change	5
IG_VC_1997	5	5	5	No Change	8
IG_VC_1998	5	5	5	No Change	6
IG_VC_2000	5	5	5	No Change	12
IG_VC_2001	5	5	5	No Change	9
IG_VC_2002	5	5	5	No Change	28
IG_VC_2003	5	5	5	No Change	8
IG_VC_2004	5	5	5	No Change	1
IG_VC_2005	5	5	5	No Change	7
IG_VC_2006	5	5	5	No Change	5
IG_VC_2007	5	5	5	No Change	13
IG_VC_2008	5	5	5	No Change	33
IG_VC_2009	5	5	5	No Change	2
IG_VC_2011	5	5	5	No Change	7
IG_VC_2012	5	5	5	No Change	35
IG_VC_2013	5	5	5	No Change	9
IG_VC_2014	5	5	5	No Change	40
IG_VC_2019	5	5	5	No Change	3
IG_VC_2020	5	5	5	No Change	3
IG_VC_2021	5	5	5	No Change	9
IG_VC_2023	5	5	5	No Change	4
IG_VC_2026	5	5	5	No Change	4
IG_VC_2027	5	5	5	No Change	9
IG_VC_2028	5	5	5	No Change	5
IG_VC_2030	5	5	5	No Change	25
IG_VC_2031	5	5	5	No Change	23
IG_VC_2032	5	5	5	No Change	5
IG_VC_2033	5	5	5	No Change	4
IG_VC_2034	5	5	5	No Change	21
IG_VC_2035	5	5	5	No Change	23
IG_VC_2036	5	5	5	No Change	4
IG_VC_2037	5	5	5	No Change	36
IG_VC_2038	5	5	5	No Change	1
IG_VC_2039	5	5	5	No Change	10
IG_VC_2040	5	5	5	No Change	8
IG_VC_2041	5	5	5	No Change	3
IG_VC_2042	5	5	5	No Change	34
IG_VC_2043	5	5	5	No Change	1
IG_VC_2044	5	5	5	No Change	7
IG_VC_2045	5	5	5	No Change	19
IG_VC_2046	5	5	5	No Change	5
IG_VC_2047	5	5	5	No Change	28
IG_VC_2049	2	5	5	No Change	4
IG_VC_2056	2	2	2	CE	9	Yes
IG_VC_2058	5	5	5	No Change	33
IG_VC_2063	5	5	5	No Change	3
IG_VC_2064	5	5	5	No Change	1
IG_VC_2065	5	5	5	No Change	1
IG_VC_2066	5	5	5	No Change	1
IG_VC_2069	5	5	5	No Change	1
IG_VC_2070	5	5	5	No Change	20
IG_VC_2072	5	5	5	No Change	4
IG_VC_2074	5	5	5	No Change	9
IG_VC_2075	5	5	5	No Change	4
IG_VC_2076	5	5	5	No Change	14
IG_VC_2079	5	5	5	No Change	54
IG_VC_2080	5	5	5	No Change	2
IG_VC_2081	5	1	5	No Change	12
IG_VC_2082	5	2	5	No Change	7
IG_VC_2084	5	5	5	No Change	11
IG_VC_2086	5	5	5	No Change	6
IG_VC_2087	5	2	2	CE	3	Yes
IG_VC_2088	2	2	2	CE	5	Yes
IG_VC_2089	5	5	5	No Change	1
IG_VC_2092	2	5	2	CE	34	Yes
IG_VC_2093	5	5	5	No Change	1
IG_VC_2094	5	5	5	No Change	4
IG_VC_2095	5	5	5	No Change	1
IG_VC_2096	5	5	5	No Change	9
IG_VC_2097	5	5	5	No Change	9
IG_VC_2098	5	5	5	No Change	7
IG_VC_2099	5	5	5	No Change	4
IG_VC_2100	5	5	5	No Change	4
IG_VC_2106	5	5	5	No Change	24
IG_VC_2107	5	5	5	No Change	7
IG_VC_2109	5	5	5	No Change	6
IG_VC_2110	5	5	5	No Change	11
IG_VC_2111	5	5	5	No Change	3
IG_VC_2112	5	5	5	No Change	9
IG_VC_2113	5	5	5	No Change	3
IG_VC_2114	5	5	5	No Change	17
IG_VC_2115	5	5	5	No Change	4
IG_VC_2116	5	5	5	No Change	5
IG_VC_2117	5	5	5	No Change	5
IG_VC_2119	5	5	5	No Change	5
IG_VC_2126	5	5	5	No Change	5
IG_VC_2128	5	5	5	No Change	4
IG_VC_2129	5	5	5	No Change	8
IG_VC_2132	5	5	5	No Change	5
IG_VC_2134	5	5	5	No Change	2
IG_VC_2135	5	5	5	No Change	3
IG_VC_2137	5	5	5	No Change	7
IG_VC_2138	5	5	5	No Change	15
IG_VC_2142	5	5	5	No Change	8
IG_VC_2143	5	5	5	No Change	12
IG_VC_2144	5	5	5	No Change	14
IG_VC_2145	5	5	5	No Change	7
IG_VC_2146	5	5	5	No Change	2
IG_VC_2147	5	5	5	No Change	13
IG_VC_2150	5	5	5	No Change	15
IG_VC_2157	5	5	5	No Change	3
IG_VC_2158	5	5	5	No Change	12
IG_VC_2159	5	5	5	No Change	1
IG_VC_2160	5	5	5	No Change	2
IG_VC_2161	5	5	5	No Change	8
IG_VC_2162	5	5	5	No Change	11
IG_VC_2164	5	5	5	No Change	14
IG_VC_2165	5	5	5	No Change	3
IG_VC_2168	5	5	5	No Change	11
IG_VC_2169	5	5	5	No Change	6
IG_VC_2172	5	5	5	No Change	3
IG_VC_2174	5	5	5	No Change	1
IG_VC_2175	5	5	5	No Change	39
IG_VC_2176	5	5	5	No Change	1
IG_VC_2177	5	5	5	No Change	1
IG_VC_2180	5	5	5	No Change	2
IG_VC_2181	5	5	5	No Change	8
IG_VC_2184	5	5	5	No Change	8
IG_VC_2186	5	5	5	No Change	121
IG_VC_2188	5	5	5	No Change	33
IG_VC_2189	5	5	5	No Change	6
IG_VC_2190	5	5	5	No Change	6
IG_VC_2191	5	5	5	No Change	1
IG_VC_2192	5	2	5	No Change	16
IG_VC_2194	5	5	5	No Change	6
IG_VC_2195	5	5	5	No Change	2
IG_VC_2196	5	5	5	No Change	3
IG_VC_2197	5	5	5	No Change	11
IG_VC_2198	5	5	5	No Change	5
IG_VC_2199	5	2	2	CE	2	Yes
IG_VC_2200	5	5	5	No Change	1
IG_VC_2201	5	5	5	No Change	13
IG_VC_2203	5	5	5	No Change	5
IG_VC_2204	5	1	1	DCE	10	Yes
IG_VC_2205	5	2	5	No Change	7
IG_VC_2206	5	2	5	No Change	3
IG_VC_2208	5	2	2	CE	8	Yes
IG_VC_2209	5	5	5	No Change	6
IG_VC_2210	5	5	5	No Change	15
IG_VC_2211	5	5	5	No Change	17
IG_VC_2212	5	5	5	No Change	26
IG_VC_2213	5	5	5	No Change	4
IG_VC_2214	5	5	5	No Change	23
IG_VC_2215	5	5	5	No Change	6
IG_VC_2217	5	5	5	No Change	6
IG_VC_2218	5	5	5	No Change	4
IG_VC_2219	5	5	5	No Change	5
IG_VC_2220	5	5	5	No Change	4
IG_VC_2221	5	5	5	No Change	23
IG_VC_2222	5	5	5	No Change	12
IG_VC_2223	5	5	5	No Change	3
IG_VC_2224	5	5	5	No Change	7
IG_VC_2225	5	5	5	No Change	15
IG_VC_2226	1	1	1	DCE	13	Yes
IG_VC_2229	5	5	5	No Change	2
IG_VC_2230	5	5	5	No Change	7
IG_VC_2231	5	5	5	No Change	26
IG_VC_2232	5	5	5	No Change	4
IG_VC_2234	5	5	5	No Change	5
IG_VC_2236	5	5	5	No Change	1
IG_VC_2237	5	5	5	No Change	4
IG_VC_2238	5	5	5	No Change	1
IG_VC_2239	5	5	5	No Change	8
IG_VC_2240	5	5	5	No Change	8
IG_VC_2241	5	5	5	No Change	21
IG_VC_2242	5	5	5	No Change	6
IG_VC_2244	5	5	5	No Change	5
IG_VC_2245	5	5	5	No Change	1
IG_VC_2246	5	5	5	No Change	1
IG_VC_2247	5	5	5	No Change	2
IG_VC_2248	5	5	5	No Change	7
IG_VC_2250	5	5	5	No Change	4
IG_VC_2252	5	5	5	No Change	1
IG_VC_2253	5	5	5	No Change	3
IG_VC_2255	5	5	5	No Change	3
IG_VC_2256	5	5	5	No Change	2
IG_VC_2257	5	5	5	No Change	2
IG_VC_2258	5	5	5	No Change	2
IG_VC_2259	5	5	5	No Change	9
IG_VC_2260	5	5	5	No Change	12
IG_VC_2261	5	5	5	No Change	20
IG_VC_2262	5	5	5	No Change	5
IG_VC_2263	5	5	5	No Change	2
IG_VC_2264	5	5	5	No Change	6
IG_VC_2265	5	5	5	No Change	3
IG_VC_2267	5	5	5	No Change	2
IG_VC_2269	5	5	5	No Change	13
IG_VC_2270	5	5	5	No Change	2
IG_VC_2272	2	5	5	No Change	2
IG_VC_2273	5	5	5	No Change	4
IG_VC_2275	5	5	5	No Change	2
IG_VC_2276	5	5	5	No Change	8
IG_VC_2277	5	5	5	No Change	5
IG_VC_2278	5	5	5	No Change	4
IG_VC_2279	5	5	5	No Change	50
IG_VC_2280	5	5	5	No Change	11
IG_VC_2283	5	5	5	No Change	4
IG_VC_2284	5	5	5	No Change	8
IG_VC_2286	5	5	5	No Change	5
IG_VC_2287	5	5	5	No Change	17
IG_VC_2288	5	5	5	No Change	11
IG_VC_2289	5	5	5	No Change	2
IG_VC_2290	5	2	5	No Change	2
IG_VC_2291	5	2	2	CE	4	Yes
IG_VC_2296	1	1	1	DCE	27	Yes
IG_VC_2300	5	5	5	No Change	2
IG_VC_2301	5	5	5	No Change	4
IG_VC_2303	5	5	5	No Change	7
IG_VC_2304	5	5	5	No Change	6
IG_VC_2305	5	5	5	No Change	4
IG_VC_2307	5	5	5	No Change	1
IG_VC_2310	5	5	5	No Change	3
IG_VC_2312	5	5	5	No Change	6
IG_VC_2315	5	5	5	No Change	2
IG_VC_2316	5	5	5	No Change	7
IG_VC_2318	5	5	5	No Change	5
IG_VC_2321	5	5	5	No Change	11
IG_VC_2323	5	5	5	No Change	14
IG_VC_2324	5	5	5	No Change	11
IG_VC_2326	5	5	5	No Change	6
IG_VC_2328	5	5	5	No Change	13
IG_VC_2330	5	5	5	No Change	3
IG_VC_2332	5	5	5	No Change	1
IG_VC_2333	5	5	5	No Change	14
IG_VC_2334	5	5	5	No Change	11
IG_VC_2337	5	5	5	No Change	12
IG_VC_2339	5	5	5	No Change	18
IG_VC_2340	5	5	5	No Change	11
IG_VC_2341	5	5	5	No Change	15
IG_VC_2342	5	5	5	No Change	7
IG_VC_2343	5	5	5	No Change	18
IG_VC_2344	5	5	5	No Change	10
IG_VC_2345	5	5	5	No Change	16
IG_VC_2346	5	5	5	No Change	5
IG_VC_2347	5	5	5	No Change	6
IG_VC_2348	5	5	5	No Change	5
IG_VC_2350	5	5	5	No Change	1
IG_VC_2351	5	5	5	No Change	6
IG_VC_2352	5	5	5	No Change	22
IG_VC_2353	5	5	5	No Change	14
IG_VC_2355	5	5	5	No Change	1
IG_VC_2356	5	5	5	No Change	9
IG_VC_2357	5	5	5	No Change	28
IG_VC_2358	5	5	5	No Change	6
IG_VC_2360	5	5	5	No Change	17
IG_VC_2361	5	5	5	No Change	32
IG_VC_2362	5	5	5	No Change	5
IG_VC_2364	5	5	5	No Change	1
IG_VC_2364.1	5	5	5	No Change	4
IG_VC_2365	5	5	5	No Change	26
IG_VC_2367	5	5	5	No Change	1
IG_VC_2368	1	5	1	CE	32	Yes
IG_VC_2369	2	2	2	CE	7
IG_VC_2370	5	1	5	No Change	5
IG_VC_2371	5	5	5	No Change	6
IG_VC_2372	5	5	5	No Change	3
IG_VC_2373	5	5	5	No Change	20
IG_VC_2376	5	5	5	No Change	34
IG_VC_2378	5	5	5	No Change	11
IG_VC_2379	5	5	5	No Change	5
IG_VC_2380	5	5	5	No Change	1
IG_VC_2383	5	5	5	No Change	7
IG_VC_2385	5	5	5	No Change	36
IG_VC_2387	5	5	5	No Change	3
IG_VC_2388	5	5	5	No Change	44
IG_VC_2389	5	5	5	No Change	3
IG_VC_2390	2	2	5	CE	3	Yes
IG_VC_2391	5	5	5	No Change	30
IG_VC_2392	5	5	5	No Change	5
IG_VC_2395	5	5	5	No Change	23
IG_VC_2396	5	5	5	No Change	8
IG_VC_2397	5	5	5	No Change	7
IG_VC_2398	5	5	5	No Change	1
IG_VC_2400	5	5	5	No Change	12
IG_VC_2403	5	5	5	No Change	2
IG_VC_2404	5	5	5	No Change	1
IG_VC_2409	5	5	5	No Change	1
IG_VC_2410	5	5	5	No Change	33
IG_VC_2413	5	1	5	No Change	16
IG_VC_2415	5	2	2	CE	2	Yes
IG_VC_2416	5	5	5	No Change	40
IG_VC_2417	5	5	5	No Change	2
IG_VC_2418	5	5	5	No Change	2
IG_VC_2419	5	5	5	No Change	1
IG_VC_2420	5	5	5	No Change	7
IG_VC_2421	5	5	5	No Change	17
IG_VC_2422	5	5	5	No Change	20
IG_VC_2423	5	5	5	No Change	15
IG_VC_2425	5	5	5	No Change	3
IG_VC_2426	5	5	5	No Change	2
IG_VC_2428	5	5	5	No Change	2
IG_VC_2429	5	5	5	No Change	7
IG_VC_2430	5	5	5	No Change	1
IG_VC_2432	5	5	5	No Change	12
IG_VC_2434	5	5	5	No Change	3
IG_VC_2435	5	5	5	No Change	1
IG_VC_2436	5	5	5	No Change	21
IG_VC_2437	5	2	2	CE	10
IG_VC_2438	5	5	5	No Change	2
IG_VC_2439	5	5	5	No Change	5
IG_VC_2440	5	5	5	No Change	32
IG_VC_2441	5	5	5	No Change	18
IG_VC_2442	5	5	5	No Change	8
IG_VC_2443	5	5	5	No Change	13
IG_VC_2444	5	5	5	No Change	2
IG_VC_2446	5	5	5	No Change	5
IG_VC_2447	5	5	5	No Change	4
IG_VC_2448	5	5	5	No Change	7
IG_VC_2449	5	5	5	No Change	3
IG_VC_2450	5	5	5	No Change	3
IG_VC_2451	5	5	5	No Change	2
IG_VC_2452	5	5	5	No Change	6
IG_VC_2453	1	5	5	No Change	8
IG_VC_2457	5	5	5	No Change	9
IG_VC_2460	5	5	5	No Change	2
IG_VC_2462	5	5	5	No Change	1
IG_VC_2463	5	5	2	No Change	5
IG_VC_2464	5	2	5	No Change	9
IG_VC_2467	5	5	5	No Change	1
IG_VC_2468	5	5	5	No Change	31
IG_VC_2472	5	5	5	No Change	7
IG_VC_2473	5	5	5	No Change	39
IG_VC_2474	5	5	5	No Change	8
IG_VC_2475	5	5	5	No Change	2
IG_VC_2478	5	5	5	No Change	11
IG_VC_2479	5	5	5	No Change	12
IG_VC_2480	5	5	5	No Change	8
IG_VC_2481	5	5	5	No Change	18
IG_VC_2482	5	5	5	No Change	16
IG_VC_2484	5	5	5	No Change	31
IG_VC_2485	5	5	5	No Change	12
IG_VC_2487	5	5	5	No Change	24
IG_VC_2489	5	5	5	No Change	4
IG_VC_2490	5	5	5	No Change	27
IG_VC_2491	5	5	5	No Change	10
IG_VC_2492	5	5	5	No Change	2
IG_VC_2494	5	5	5	No Change	7
IG_VC_2495	5	5	5	No Change	305
IG_VC_2497	5	5	5	No Change	12
IG_VC_2498	5	5	5	No Change	29
IG_VC_2499	5	5	5	No Change	5
IG_VC_2501	5	5	5	No Change	16
IG_VC_2502	5	5	5	No Change	3
IG_VC_2503	5	5	5	No Change	10
IG_VC_2504	5	5	5	No Change	3
IG_VC_2505	5	5	5	No Change	3
IG_VC_2506	5	5	5	No Change	7
IG_VC_2507	5	5	5	No Change	23
IG_VC_2508	5	5	5	No Change	13
IG_VC_2509	5	2	5	No Change	6
IG_VC_2512	5	5	5	No Change	7
IG_VC_2513	5	5	5	No Change	2
IG_VC_2514	5	5	5	No Change	1
IG_VC_2521	5	5	5	No Change	4
IG_VC_2522	5	5	5	No Change	11
IG_VC_2523	5	5	5	No Change	4
IG_VC_2528	5	5	5	No Change	1
IG_VC_2529	5	5	5	No Change	6
IG_VC_2530	5	5	5	No Change	3
IG_VC_2532	5	5	5	No Change	1
IG_VC_2533	5	5	5	No Change	1
IG_VC_2534	5	5	5	No Change	15
IG_VC_2536	5	5	5	No Change	8
IG_VC_2537	5	5	5	No Change	7
IG_VC_2539	5	5	5	No Change	1
IG_VC_2542	5	5	5	No Change	1
IG_VC_2544	5	5	5	No Change	4
IG_VC_2545	5	5	5	No Change	8
IG_VC_2546	5	5	5	No Change	2
IG_VC_2549	5	5	5	No Change	8
IG_VC_2550	5	5	5	No Change	2
IG_VC_2551	5	5	5	No Change	7
IG_VC_2552	5	5	5	No Change	3
IG_VC_2553	5	5	5	No Change	2
IG_VC_2555	5	5	5	No Change	2
IG_VC_2556	5	5	5	No Change	22
IG_VC_2558	5	5	5	No Change	4
IG_VC_2561	5	5	5	No Change	4
IG_VC_2562	5	5	5	No Change	14
IG_VC_2563	5	5	5	No Change	9
IG_VC_2565	5	5	5	No Change	16
IG_VC_2568	5	5	5	No Change	14
IG_VC_2569	5	5	5	No Change	7
IG_VC_2570	5	5	5	No Change	9
IG_VC_2571	5	5	5	No Change	4
IG_VC_2572	5	5	5	No Change	2
IG_VC_2573	5	5	5	No Change	1
IG_VC_2574	5	5	5	No Change	2
IG_VC_2575	5	5	5	No Change	15
IG_VC_2576	5	5	5	No Change	4
IG_VC_2577	5	5	5	No Change	1
IG_VC_2578	5	5	5	No Change	1
IG_VC_2580	5	5	5	No Change	1
IG_VC_2581	5	5	5	No Change	1
IG_VC_2582	5	5	5	No Change	2
IG_VC_2583	5	5	5	No Change	2
IG_VC_2584	5	5	5	No Change	1
IG_VC_2585	5	5	5	No Change	3
IG_VC_2587	5	5	5	No Change	9
IG_VC_2591	5	5	5	No Change	2
IG_VC_2592	5	5	5	No Change	2
IG_VC_2593	5	5	5	No Change	3
IG_VC_2594	5	5	5	No Change	1
IG_VC_2596	5	5	5	No Change	3
IG_VC_2597	5	5	5	No Change	1
IG_VC_2598	5	5	5	No Change	36
IG_VC_2599	5	5	5	No Change	1
IG_VC_2600	5	5	5	No Change	14
IG_VC_2601	5	5	5	No Change	1
IG_VC_2602	5	5	5	No Change	10
IG_VC_2603	5	5	5	No Change	8
IG_VC_2604	5	5	5	No Change	16
IG_VC_2605	5	5	5	No Change	2
IG_VC_2606	5	5	5	No Change	1
IG_VC_2608	5	5	5	No Change	4
IG_VC_2612	5	5	5	No Change	3
IG_VC_2613	5	5	5	No Change	5
IG_VC_2614	5	5	5	No Change	20
IG_VC_2615	5	5	5	No Change	8
IG_VC_2616	5	5	5	No Change	10
IG_VC_2617	5	5	5	No Change	1
IG_VC_2618	5	5	5	No Change	2
IG_VC_2619	5	5	5	No Change	29
IG_VC_2620	5	5	5	No Change	17
IG_VC_2621	5	5	5	No Change	5
IG_VC_2622	5	5	5	No Change	15
IG_VC_2623	5	5	5	No Change	8
IG_VC_2624	5	5	5	No Change	5
IG_VC_2625	5	5	5	No Change	1
IG_VC_2626	5	5	5	No Change	3
IG_VC_2627	5	5	5	No Change	5
IG_VC_2628	5	5	5	No Change	2
IG_VC_2630	5	1	5	No Change	15
IG_VC_2635	5	1	1	DCE	12	Yes
IG_VC_2636	5	5	5	No Change	4
IG_VC_2637	5	5	5	No Change	12
IG_VC_2638	5	5	5	No Change	3
IG_VC_2640	5	5	5	No Change	7
IG_VC_2641	5	5	5	No Change	19
IG_VC_2642	5	1	5	No Change	13
IG_VC_2643	5	2	5	No Change	5
IG_VC_2645	5	5	5	No Change	9
IG_VC_2646	5	5	5	No Change	9
IG_VC_2647	5	5	5	No Change	36
IG_VC_2649	5	5	5	No Change	4
IG_VC_2652	5	5	5	No Change	11
IG_VC_2654	5	5	5	No Change	8
IG_VC_2655	5	5	5	No Change	5
IG_VC_2656	5	5	1	No Change	17
IG_VC_2660	5	5	2	No Change	4
IG_VC_2661	5	2	2	CE	3	Yes
IG_VC_2663	5	5	5	No Change	1
IG_VC_2664	5	5	5	No Change	4
IG_VC_2665	5	5	5	No Change	2
IG_VC_2666	5	5	5	No Change	23
IG_VC_2667	5	5	5	No Change	10
IG_VC_2668	5	5	5	No Change	7
IG_VC_2669	5	5	5	No Change	2
IG_VC_2670	5	5	5	No Change	16
IG_VC_2671	5	5	5	No Change	7
IG_VC_2672	5	5	5	No Change	4
IG_VC_2673	5	5	5	No Change	4
IG_VC_2674	5	5	5	No Change	6
IG_VC_2675	5	5	5	No Change	3
IG_VC_2676	5	5	5	No Change	6
IG_VC_2677	5	5	5	No Change	5
IG_VC_2678	5	5	5	No Change	21
IG_VC_2679	5	5	5	No Change	13
IG_VC_2680	5	5	5	No Change	6
IG_VC_2681	5	5	5	No Change	7
IG_VC_2682	5	5	5	No Change	8
IG_VC_2683	5	5	5	No Change	20
IG_VC_2684	5	5	5	No Change	1
IG_VC_2685	5	5	5	No Change	14
IG_VC_2686	5	5	5	No Change	1
IG_VC_2687	5	5	5	No Change	1
IG_VC_2688	5	5	5	No Change	4
IG_VC_2689	5	5	5	No Change	5
IG_VC_2690	5	5	5	No Change	17
IG_VC_2691	5	5	5	No Change	6
IG_VC_2692	5	5	5	No Change	13
IG_VC_2694	5	5	5	No Change	9
IG_VC_2695	5	5	5	No Change	4
IG_VC_2696	5	5	5	No Change	4
IG_VC_2697	5	5	5	No Change	1
IG_VC_2698	5	5	5	No Change	28
IG_VC_2699	5	5	5	No Change	3
IG_VC_2700	5	5	5	No Change	20
IG_VC_2701	5	5	5	No Change	8
IG_VC_2702	5	5	5	No Change	10
IG_VC_2703	5	5	5	No Change	4
IG_VC_2704	5	5	5	No Change	30
IG_VC_2706	5	5	5	No Change	5
IG_VC_2707	5	5	5	No Change	7
IG_VC_2709	5	5	5	No Change	9
IG_VC_2710	5	5	5	No Change	2
IG_VC_2711	5	5	5	No Change	5
IG_VC_2712	5	5	5	No Change	16
IG_VC_2713	5	5	5	No Change	2
IG_VC_2714	5	5	5	No Change	3
IG_VC_2715	5	5	5	No Change	11
IG_VC_2716	5	5	5	No Change	12
IG_VC_2717	5	5	5	No Change	5
IG_VC_2718	5	5	5	No Change	5
IG_VC_2720	5	5	5	No Change	7
IG_VC_2721	5	5	5	No Change	4
IG_VC_2723	5	5	5	No Change	2
IG_VC_2730	5	5	5	No Change	3
IG_VC_2731	5	5	5	No Change	2
IG_VC_2734	5	5	5	No Change	3
IG_VC_2735	5	5	5	No Change	17
IG_VC_2736	5	5	5	No Change	3
IG_VC_2737	5	5	5	No Change	13
IG_VC_2738	5	5	5	No Change	6
IG_VC_2739	5	5	5	No Change	9
IG_VC_2741	5	5	5	No Change	4
IG_VC_2742	5	5	5	No Change	1
IG_VC_2744	5	5	5	No Change	7
IG_VC_2746	5	5	5	No Change	16
IG_VC_2747	5	5	5	No Change	15
IG_VC_2748	5	5	5	No Change	5
IG_VC_2750	5	5	5	No Change	3
IG_VC_2751	5	5	5	No Change	8
IG_VC_2752	5	5	5	No Change	647
IG_VC_2754	5	5	5	No Change	3
IG_VC_2756	5	5	5	No Change	3
IG_VC_2757	5	5	5	No Change	1
IG_VC_2758	5	5	4	No Change	13
IG_VC_2759	5	5	5	No Change	2
IG_VC_2760	5	5	5	No Change	4
IG_VC_2761	5	5	5	No Change	7
IG_VC_2762	5	5	5	No Change	1
IG_VC_2763	5	5	5	No Change	21
IG_VC_2764	5	5	5	No Change	1
IG_VC_2765	5	5	5	No Change	4
IG_VC_2766	5	5	5	No Change	2
IG_VC_2769	5	5	5	No Change	5
IG_VC_2770	5	5	5	No Change	4
IG_VC_2772	5	5	5	No Change	12
IG_VC_2773	5	5	5	No Change	3
IG_VC_2774	5	5	5	No Change	1
IG_VC_A0001	5	5	5	No Change	13
IG_VC_A0002	5	5	5	No Change	54
IG_VC_A0003	5	5	5	No Change	13
IG_VC_A0004	5	5	5	No Change	22
IG_VC_A0005	5	5	5	No Change	7
IG_VC_A0006	5	5	5	No Change	3
IG_VC_A0007	5	5	5	No Change	2
IG_VC_A0008	5	5	5	No Change	5
IG_VC_A0011	5	5	5	No Change	3
IG_VC_A0012	5	5	5	No Change	10
IG_VC_A0013	5	5	5	No Change	14
IG_VC_A0014	5	2	5	No Change	3
IG_VC_A0015	5	2	5	No Change	15
IG_VC_A0017	5	5	5	No Change	22
IG_VC_A0018	5	5	5	No Change	7
IG_VC_A0022	5	5	5	No Change	7
IG_VC_A0023	5	5	5	No Change	9
IG_VC_A0024	5	5	5	No Change	2
IG_VC_A0025	5	5	5	No Change	19
IG_VC_A0026	5	5	5	No Change	7
IG_VC_A0027	5	5	5	No Change	20
IG_VC_A0029	5	5	5	No Change	6
IG_VC_A0031	5	5	5	No Change	8
IG_VC_A0032	5	5	5	No Change	6
IG_VC_A0033	5	5	5	No Change	32
IG_VC_A0034	5	5	5	No Change	1
IG_VC_A0035	5	5	5	No Change	12
IG_VC_A0036	5	5	5	No Change	1
IG_VC_A0037	5	5	5	No Change	25
IG_VC_A0038	5	5	5	No Change	2
IG_VC_A0040	5	5	1	No Change	9
IG_VC_A0041	5	5	5	No Change	38
IG_VC_A0042	5	5	5	No Change	3
IG_VC_A0043	5	5	5	No Change	10
IG_VC_A0044	5	5	5	No Change	17
IG_VC_A0047	5	5	5	No Change	5
IG_VC_A0049	5	5	5	No Change	10
IG_VC_A0052	5	5	5	No Change	10
IG_VC_A0054	5	5	5	No Change	5
IG_VC_A0055	5	5	5	No Change	6
IG_VC_A0057	5	5	5	No Change	1
IG_VC_A0059	5	5	5	No Change	5
IG_VC_A0060	5	5	5	No Change	14
IG_VC_A0061	5	5	5	No Change	2
IG_VC_A0063	5	5	5	No Change	10
IG_VC_A0065	5	5	5	No Change	1
IG_VC_A0068	5	5	5	No Change	8
IG_VC_A0069	5	5	5	No Change	12
IG_VC_A0070	5	5	5	No Change	4
IG_VC_A0071	5	5	5	No Change	1
IG_VC_A0073	5	5	5	No Change	2
IG_VC_A0074	5	5	5	No Change	6
IG_VC_A0076	5	5	5	No Change	22
IG_VC_A0077	5	5	5	No Change	32
IG_VC_A0078	5	5	5	No Change	23
IG_VC_A0079	5	5	5	No Change	7
IG_VC_A0080	5	5	5	No Change	8
IG_VC_A0081	5	5	5	No Change	5
IG_VC_A0082	5	5	5	No Change	8
IG_VC_A0083	5	5	5	No Change	7
IG_VC_A0084	5	5	5	No Change	6
IG_VC_A0085	5	5	5	No Change	13
IG_VC_A0086	5	5	5	No Change	6
IG_VC_A0087	5	5	5	No Change	6
IG_VC_A0088	5	5	5	No Change	9
IG_VC_A0089	5	5	5	No Change	2
IG_VC_A0090	5	5	5	No Change	6
IG_VC_A0091	5	5	5	No Change	10
IG_VC_A0092	5	5	5	No Change	8
IG_VC_A0093	5	5	5	No Change	8
IG_VC_A0094	5	5	5	No Change	32
IG_VC_A0095	5	5	5	No Change	26
IG_VC_A0096	5	5	5	No Change	4
IG_VC_A0097	5	5	5	No Change	1
IG_VC_A0098	5	5	5	No Change	28
IG_VC_A0099	5	5	5	No Change	1
IG_VC_A0100	5	5	5	No Change	3
IG_VC_A0102	5	5	5	No Change	8
IG_VC_A0103	5	5	5	No Change	14
IG_VC_A0104	5	5	5	No Change	1
IG_VC_A0105	5	5	5	No Change	67
[truncated: 760 more rows]
