# Supplementary material for: ARTIST: High-Resolution Genome-Wide Assessment of Fitness Using Transposon-Insertion Sequencing
Source: PLoS Genet. 2014 Nov 6;10(11):e1004782. doi: 10.1371/journal.pgen.1004782 (PMC4222735; doi:10.1371/journal.pgen.1004782)
Supplement: Table S5 — Total read counts from in vitro and rabbit-passaged libraries for every potential insertion site in V. cholerae. The total reads counts from in vitro and rabbit-passaged V. cholerae TIS libraries were mapped to all TA dinucleotides in the genome and assigned to a specific locus. (XLSX) [file pgen.1004782.s012.xlsx]

## Sheet: Table S5.  Vc_read_counts
Table S5. Total read counts from in vitro and rabbit-passaged libraries for every potential insertion site in V. cholerae.
The total reads counts from in vitro and rabbit-passaged V. cholerae TIS libraries were mapped to all TA dinucleotides in the genome and assigned to a specific locus.
Chromosome	TA site position	Locus	In vitro (Control) Reads	Rabbit 1 reads	Rabbit 2 reads	Rabbit 4 reads
Chr I	9	IG_1	0	0	0	0
Chr I	13	IG_1	1	0	0	0
Chr I	15	IG_1	0	0	0	0
Chr I	17	IG_1	0	0	0	0
Chr I	19	IG_1	0	0	0	0
Chr I	27	IG_1	0	0	0	0
Chr I	29	IG_1	0	0	0	0
Chr I	31	IG_1	0	0	0	0
Chr I	43	IG_1	0	0	0	0
Chr I	46	IG_1	0	0	0	0
Chr I	52	IG_1	0	0	0	0
Chr I	55	IG_1	0	0	0	0
Chr I	58	IG_1	0	0	0	0
Chr I	80	IG_1	0	0	0	0
Chr I	158	IG_1	0	0	0	0
Chr I	176	IG_1	0	0	0	0
Chr I	181	IG_1	0	0	0	0
Chr I	183	IG_1	0	0	0	0
Chr I	203	IG_1	0	0	0	0
Chr I	213	IG_1	0	0	0	0
Chr I	215	IG_1	0	0	0	0
Chr I	221	IG_1	0	0	0	0
Chr I	225	IG_1	0	0	0	0
Chr I	227	IG_1	0	0	0	0
Chr I	243	VC_0001	0	0	0	0
Chr I	249	VC_0001	0	0	0	0
Chr I	251	VC_0001	0	0	0	0
Chr I	255	VC_0001	0	0	0	0
Chr I	301	VC_0001	0	0	0	0
Chr I	307	VC_0001	0	0	0	0
Chr I	313	VC_0001	1	0	1	3
Chr I	342	VC_0001	6	0	0	6
Chr I	361	VC_0001	14	3	3	13
Chr I	369	VC_0001	15	0	9	11
Chr I	373	VC_0002	5	7	1	2
Chr I	438	VC_0002	10	0	0	1
Chr I	449	VC_0002	20	0	0	0
Chr I	470	VC_0002	0	0	0	1
Chr I	479	VC_0002	4	1	0	0
Chr I	496	VC_0002	1	0	0	0
Chr I	506	VC_0002	19	0	0	0
Chr I	524	VC_0002	3	0	0	0
Chr I	529	VC_0002	6	0	0	0
Chr I	559	VC_0002	3	0	0	0
Chr I	564	VC_0002	23	0	0	0
Chr I	575	VC_0002	4	0	0	1
Chr I	587	VC_0002	2	0	0	0
Chr I	605	VC_0002	0	0	0	0
Chr I	617	VC_0002	6	0	0	0
Chr I	620	VC_0002	0	0	0	0
Chr I	628	VC_0002	2	0	0	0
Chr I	674	VC_0002	0	0	0	0
Chr I	704	VC_0002	0	0	0	0
Chr I	738	VC_0002	0	0	0	0
Chr I	763	VC_0002	14	0	0	0
Chr I	777	VC_0002	0	0	0	0
Chr I	791	VC_0002	15	0	0	0
Chr I	797	VC_0002	6	0	0	0
Chr I	806	VC_0002	6	0	0	0
Chr I	812	IG_VC_0003	21	0	5	3
Chr I	817	VC_0003	22	0	6	3
Chr I	827	VC_0003	4	0	0	0
Chr I	881	VC_0003	12	0	0	0
Chr I	890	VC_0003	0	0	0	0
Chr I	906	VC_0003	2	0	0	0
Chr I	908	VC_0003	29	0	0	0
Chr I	941	VC_0003	17	0	0	0
Chr I	943	VC_0003	48	0	0	0
Chr I	972	VC_0003	26	0	0	0
Chr I	993	VC_0003	9	0	0	0
Chr I	1022	VC_0003	13	0	0	0
Chr I	1110	VC_0003	5	0	0	0
Chr I	1133	VC_0003	11	0	0	1
Chr I	1175	VC_0003	0	0	1	0
Chr I	1178	VC_0003	0	0	0	0
Chr I	1199	VC_0003	0	0	0	0
Chr I	1277	VC_0003	2	0	0	0
Chr I	1284	VC_0003	0	0	1	0
Chr I	1325	VC_0003	1	0	0	1
Chr I	1338	VC_0003	0	0	0	0
Chr I	1359	VC_0003	1	0	0	0
Chr I	1370	VC_0003	0	0	0	0
Chr I	1400	VC_0003	15	0	0	0
Chr I	1406	VC_0003	51	1	1	1
Chr I	1433	VC_0003	0	0	0	0
Chr I	1448	VC_0003	0	0	0	0
Chr I	1466	VC_0003	0	0	0	0
Chr I	1485	VC_0003	13	0	0	0
Chr I	1496	VC_0003	0	0	0	0
Chr I	1505	VC_0003	9	0	0	0
Chr I	1544	VC_0003	8	0	0	0
Chr I	1586	VC_0003	52	3	0	0
Chr I	1590	VC_0003	16	0	0	0
Chr I	1619	VC_0003	28	0	0	0
Chr I	1675	VC_0003	180	0	2	0
Chr I	1709	VC_0003	29	0	0	0
Chr I	1721	VC_0003	21	0	0	0
Chr I	1812	VC_0003	1	0	0	0
Chr I	1880	VC_0003	0	0	0	0
Chr I	1892	VC_0003	0	0	0	0
Chr I	1907	VC_0003	15	1	0	0
Chr I	1961	VC_0003	0	0	0	0
Chr I	2038	VC_0003	94	0	0	0
Chr I	2047	VC_0003	0	0	0	0
Chr I	2109	VC_0003	36	0	0	0
Chr I	2117	VC_0003	64	0	0	0
Chr I	2147	VC_0003	28	0	0	0
Chr I	2165	VC_0003	39	0	0	0
Chr I	2177	VC_0003	38	0	0	0
Chr I	2183	VC_0003	83	0	0	2
Chr I	2202	VC_0003	17	0	0	15
Chr I	2213	IG_VC_0004	21	5	1	15
Chr I	2255	IG_VC_0004	4	5	2	1
Chr I	2258	IG_VC_0004	4	2	15	2
Chr I	2272	VC_0004	18	2	4	8
Chr I	2283	VC_0004	9	0	0	0
Chr I	2298	VC_0004	0	0	0	0
Chr I	2308	VC_0004	33	0	7	1
Chr I	2328	VC_0004	0	0	0	0
Chr I	2334	VC_0004	11	0	0	0
Chr I	2356	VC_0004	0	0	0	0
Chr I	2471	VC_0004	0	0	0	0
Chr I	2509	VC_0004	0	0	0	0
Chr I	2512	VC_0004	0	0	0	0
Chr I	2571	VC_0004	0	0	0	0
Chr I	2593	VC_0004	0	0	0	0
Chr I	2627	VC_0004	0	0	0	0
Chr I	2652	VC_0004	0	0	0	0
Chr I	2666	VC_0004	0	0	0	0
Chr I	2668	VC_0004	0	0	0	0
Chr I	2738	VC_0004	0	0	0	0
Chr I	2773	VC_0004	0	0	0	0
Chr I	2794	VC_0004	0	0	0	0
Chr I	2813	VC_0004	0	0	0	0
Chr I	2820	VC_0004	0	0	0	0
Chr I	2891	VC_0004	0	0	0	0
Chr I	2914	VC_0004	0	0	0	0
Chr I	2936	VC_0004	0	0	0	0
Chr I	2976	VC_0004	0	0	0	0
Chr I	2982	VC_0004	0	0	0	0
Chr I	3005	VC_0004	0	0	0	0
Chr I	3035	VC_0004	0	0	0	0
Chr I	3041	VC_0004	0	0	0	0
Chr I	3047	VC_0004	0	0	0	0
Chr I	3054	VC_0004	0	0	0	0
Chr I	3059	VC_0004	0	0	0	0
Chr I	3065	VC_0004	0	0	0	0
Chr I	3076	VC_0004	0	0	0	0
Chr I	3124	VC_0004	0	0	0	0
Chr I	3150	VC_0004	0	0	0	0
Chr I	3205	VC_0004	0	0	0	0
Chr I	3214	VC_0004	0	0	0	0
Chr I	3235	VC_0004	0	0	0	0
Chr I	3250	VC_0004	0	0	0	0
Chr I	3307	VC_0004	0	0	0	0
Chr I	3311	VC_0004	0	0	0	0
Chr I	3315	VC_0004	0	0	0	0
Chr I	3329	VC_0004	0	0	0	0
Chr I	3338	VC_0004	0	0	0	0
Chr I	3370	VC_0004	0	0	0	0
Chr I	3374	VC_0004	0	0	0	0
Chr I	3383	VC_0004	0	0	0	0
Chr I	3403	VC_0004	0	0	0	0
Chr I	3424	VC_0004	0	0	0	0
Chr I	3431	VC_0004	0	0	0	0
Chr I	3473	VC_0004	0	0	0	0
Chr I	3490	VC_0004	0	0	0	0
Chr I	3503	VC_0004	0	0	0	0
Chr I	3537	VC_0004	0	0	0	0
Chr I	3554	VC_0004	0	0	0	0
Chr I	3619	VC_0004	0	0	0	0
Chr I	3638	VC_0004	0	0	0	0
Chr I	3659	VC_0004	0	0	0	0
Chr I	3665	VC_0004	0	0	0	0
Chr I	3678	VC_0004	0	0	0	0
Chr I	3695	VC_0004	0	0	0	0
Chr I	3741	VC_0004	0	0	0	0
Chr I	3822	VC_0004	0	0	0	0
Chr I	3843	VC_0004	0	0	0	0
Chr I	3870	VC_0004	0	0	0	0
Chr I	3878	VC_0004	0	0	0	0
Chr I	3881	VC_0004	0	0	0	0
Chr I	3900	VC_0005	0	0	0	0
Chr I	3904	VC_0005	0	0	0	0
Chr I	3971	VC_0005	0	0	0	0
Chr I	3974	VC_0005	1	0	0	0
Chr I	3989	VC_0005	0	0	0	0
Chr I	4004	VC_0005	0	0	0	0
Chr I	4006	VC_0005	0	0	0	0
Chr I	4031	VC_0005	33	0	1	11
Chr I	4038	VC_0005	45	16	9	1
Chr I	4051	VC_0005	19	2	2	16
Chr I	4078	VC_0005	10	0	0	0
Chr I	4087	VC_0005	3	0	4	0
Chr I	4090	VC_0005	40	1	1	4
Chr I	4101	VC_0005	0	0	0	0
Chr I	4109	VC_0005	32	0	3	6
Chr I	4114	VC_0005	40	0	4	3
Chr I	4124	VC_0006	0	0	0	0
Chr I	4156	VC_0006	7	0	0	0
Chr I	4173	VC_0006	0	0	0	0
Chr I	4236	VC_0006	0	0	0	0
Chr I	4255	VC_0006	0	0	0	0
Chr I	4278	VC_0006	0	0	0	0
Chr I	4293	VC_0006	0	0	0	0
Chr I	4323	VC_0006	0	0	0	0
Chr I	4359	VC_0006	0	0	0	0
Chr I	4362	VC_0006	0	0	0	0
Chr I	4427	VC_0006	0	0	0	0
Chr I	4441	VC_0006	0	0	0	0
Chr I	4450	VC_0006	0	0	0	0
Chr I	4469	VC_0006	0	0	0	0
Chr I	4473	VC_0006	0	0	0	0
Chr I	4482	IG_VC_0007	0	0	0	0
Chr I	4493	VC_0007	0	0	0	0
Chr I	4509	VC_0007	0	0	0	0
Chr I	4542	VC_0007	0	0	0	0
Chr I	4584	VC_0007	0	0	0	0
Chr I	4623	VC_0007	0	0	0	0
Chr I	4635	IG_VC_0008	0	0	0	0
Chr I	4641	IG_VC_0008	0	0	0	0
Chr I	4651	IG_VC_0008	0	0	0	0
Chr I	4657	IG_VC_0008	0	0	0	0
Chr I	4669	IG_VC_0008	0	0	0	0
Chr I	4686	IG_VC_0008	0	0	0	0
Chr I	4736	IG_VC_0008	0	0	0	0
Chr I	4821	IG_VC_0008	8	0	1	1
Chr I	4839	IG_VC_0008	33	3	3	0
Chr I	4841	IG_VC_0008	73	0	14	21
Chr I	4872	VC_0008	0	0	0	0
Chr I	4904	VC_0008	0	0	0	0
Chr I	4933	VC_0008	29	0	5	11
Chr I	4975	VC_0008	3	11	0	1
Chr I	5065	VC_0008	0	0	0	0
Chr I	5202	VC_0008	3	0	3	1
Chr I	5206	VC_0008	209	14	51	92
Chr I	5215	VC_0008	0	0	0	0
Chr I	5230	VC_0008	0	0	0	0
Chr I	5285	VC_0008	23	2	0	4
Chr I	5324	VC_0008	0	1	0	0
Chr I	5336	VC_0008	8	6	1	7
Chr I	5343	VC_0008	7	0	0	9
Chr I	5368	VC_0008	1	0	0	0
Chr I	5398	VC_0008	24	3	16	31
Chr I	5410	VC_0008	0	0	0	0
Chr I	5431	VC_0008	13	0	2	1
Chr I	5437	VC_0008	214	69	88	101
Chr I	5480	VC_0008	49	0	8	11
Chr I	5491	VC_0008	77	5	15	29
Chr I	5558	VC_0008	26	22	17	14
Chr I	5561	VC_0008	59	5	5	15
Chr I	5572	VC_0008	1	0	3	0
Chr I	5590	VC_0008	6	1	0	2
Chr I	5602	VC_0008	34	5	7	16
Chr I	5615	VC_0009	3	0	0	3
Chr I	5622	VC_0009	56	0	20	14
Chr I	5681	VC_0009	54	18	12	23
Chr I	5692	VC_0009	1	0	1	2
Chr I	5748	VC_0009	15	1	0	1
Chr I	5775	VC_0009	0	0	0	0
Chr I	5802	VC_0009	49	0	10	27
Chr I	5813	VC_0009	153	15	50	78
Chr I	5899	VC_0009	13	0	4	1
Chr I	5928	VC_0009	0	0	0	0
Chr I	5963	VC_0009	126	5	57	43
Chr I	5977	VC_0009	0	0	0	0
Chr I	5983	VC_0009	6	0	0	6
Chr I	6043	VC_0009	7	4	5	0
Chr I	6050	VC_0009	60	2	17	47
Chr I	6053	VC_0009	2	0	2	3
Chr I	6064	VC_0009	47	0	8	18
Chr I	6070	VC_0009	71	60	20	53
Chr I	6104	VC_0009	25	7	16	22
Chr I	6114	VC_0009	0	0	0	0
Chr I	6142	VC_0009	0	0	0	0
Chr I	6150	VC_0009	1	5	0	6
Chr I	6157	VC_0009	1	0	0	6
Chr I	6187	VC_0009	1	0	0	0
Chr I	6216	VC_0009	6	5	5	4
Chr I	6224	VC_0009	27	2	12	16
Chr I	6257	VC_0009	96	6	27	20
Chr I	6290	IG_VC_0010	4	0	1	5
Chr I	6295	IG_VC_0010	22	0	3	6
Chr I	6322	IG_VC_0010	2	1	0	0
Chr I	6324	IG_VC_0010	11	19	3	10
Chr I	6329	IG_VC_0010	41	1	10	17
Chr I	6336	IG_VC_0010	20	0	4	7
Chr I	6355	VC_0010	5	0	9	1
Chr I	6365	VC_0010	2	2	0	6
Chr I	6371	VC_0010	0	0	0	0
Chr I	6399	VC_0010	153	31	44	48
Chr I	6404	VC_0010	43	0	31	26
Chr I	6434	VC_0010	30	2	1	12
Chr I	6470	VC_0010	0	0	0	0
Chr I	6497	VC_0010	48	6	12	15
Chr I	6531	VC_0010	6	0	1	2
Chr I	6597	VC_0010	47	7	30	17
Chr I	6623	VC_0010	0	0	0	0
Chr I	6628	VC_0010	83	2	29	47
Chr I	6656	VC_0010	59	0	16	25
Chr I	6686	VC_0010	28	0	4	8
Chr I	6693	VC_0010	16	5	4	4
Chr I	6698	VC_0010	4	1	2	2
Chr I	6720	VC_0010	19	0	19	7
Chr I	6737	VC_0010	43	12	5	15
Chr I	6755	VC_0010	44	0	14	12
Chr I	6764	VC_0010	50	0	21	37
Chr I	6787	VC_0010	47	5	11	10
Chr I	6801	VC_0010	2	0	0	0
Chr I	6805	VC_0010	23	22	29	9
Chr I	6809	VC_0010	6	0	2	0
Chr I	6815	VC_0010	85	42	25	38
Chr I	6830	VC_0010	8	0	4	9
Chr I	6842	VC_0010	0	0	1	4
Chr I	6902	VC_0010	3	0	0	1
Chr I	6917	VC_0010	27	0	9	23
Chr I	6919	VC_0010	78	12	34	38
Chr I	6926	VC_0010	24	5	21	20
Chr I	6932	VC_0010	0	0	3	0
Chr I	7003	VC_0010	12	8	1	5
Chr I	7034	VC_0010	44	10	6	26
Chr I	7065	VC_0010	19	2	7	3
Chr I	7085	VC_0010	4	0	0	0
Chr I	7114	IG_VC_0011	2	0	1	4
Chr I	7116	IG_VC_0011	21	0	7	19
Chr I	7121	IG_VC_0011	4	0	3	8
Chr I	7127	IG_VC_0011	6	1	0	6
Chr I	7129	IG_VC_0011	27	4	3	8
Chr I	7134	IG_VC_0011	6	0	1	0
Chr I	7144	IG_VC_0011	6	0	0	1
Chr I	7152	IG_VC_0011	0	0	0	1
Chr I	7161	IG_VC_0011	0	0	0	0
Chr I	7168	IG_VC_0011	1	1	1	1
Chr I	7172	IG_VC_0011	2	0	0	3
Chr I	7175	IG_VC_0011	0	0	1	0
Chr I	7181	IG_VC_0011	1	1	1	5
Chr I	7209	IG_VC_0011	6	4	0	2
Chr I	7213	IG_VC_0011	17	3	2	3
Chr I	7216	IG_VC_0011	1	0	0	0
Chr I	7230	VC_0011	26	4	6	28
Chr I	7242	VC_0011	31	2	9	29
Chr I	7250	VC_0011	0	5	0	2
Chr I	7277	VC_0011	35	5	5	19
Chr I	7281	VC_0011	0	0	0	1
Chr I	7295	VC_0011	13	0	1	0
Chr I	7304	VC_0011	9	2	3	9
Chr I	7309	VC_0011	27	2	2	8
Chr I	7316	VC_0011	8	3	0	18
Chr I	7355	IG_VC_0012	0	0	0	0
Chr I	7365	IG_VC_0012	0	0	0	0
Chr I	7381	IG_VC_0012	0	0	0	0
Chr I	7425	VC_0012	0	0	0	0
Chr I	7461	VC_0012	0	0	0	0
Chr I	7480	VC_0012	0	0	0	0
Chr I	7519	VC_0012	0	0	0	0
Chr I	7530	VC_0012	0	0	0	0
Chr I	7563	VC_0012	0	0	0	0
Chr I	7570	VC_0012	0	0	0	0
Chr I	7574	VC_0012	0	0	0	0
Chr I	7582	VC_0012	0	0	0	0
Chr I	7627	VC_0012	0	0	0	0
Chr I	7683	VC_0012	0	0	0	0
Chr I	7687	VC_0012	0	0	0	0
Chr I	7741	VC_0012	0	0	0	0
Chr I	7747	VC_0012	0	0	0	0
Chr I	7753	VC_0012	0	0	0	0
Chr I	7786	VC_0012	0	0	0	0
Chr I	7789	VC_0012	0	0	0	0
Chr I	7843	VC_0012	0	0	0	0
Chr I	7849	VC_0012	0	0	0	0
Chr I	7857	VC_0012	0	0	0	0
Chr I	7888	VC_0012	0	0	0	0
Chr I	7904	VC_0012	0	0	0	0
Chr I	7906	VC_0012	0	0	0	0
Chr I	7922	VC_0012	0	0	0	0
Chr I	7942	VC_0012	0	0	0	0
Chr I	7969	VC_0012	0	0	0	0
Chr I	7984	VC_0012	0	0	0	0
Chr I	7999	VC_0012	0	0	0	0
Chr I	8009	VC_0012	0	0	0	0
Chr I	8043	VC_0012	0	0	0	0
Chr I	8084	VC_0012	0	0	0	0
Chr I	8087	VC_0012	0	0	0	0
Chr I	8097	VC_0012	0	0	0	0
Chr I	8119	VC_0012	0	0	0	0
Chr I	8173	VC_0012	0	0	0	0
Chr I	8203	VC_0012	0	0	0	0
Chr I	8222	VC_0012	0	0	0	0
Chr I	8244	VC_0012	0	0	0	0
Chr I	8280	VC_0012	0	0	0	0
Chr I	8383	VC_0012	0	0	0	0
Chr I	8404	VC_0012	0	0	0	0
Chr I	8458	VC_0012	0	0	0	0
Chr I	8508	VC_0012	0	0	0	0
Chr I	8511	VC_0012	0	0	0	0
Chr I	8542	VC_0012	0	0	0	0
Chr I	8545	VC_0012	0	0	0	0
Chr I	8567	VC_0012	0	0	0	0
Chr I	8570	VC_0012	0	0	0	0
Chr I	8578	VC_0012	0	0	0	0
Chr I	8653	VC_0012	0	0	0	0
Chr I	8724	VC_0012	0	0	0	0
Chr I	8737	VC_0012	0	0	0	0
Chr I	8770	VC_0012	0	0	0	0
Chr I	8783	VC_0012	0	0	0	0
Chr I	8800	VC_0012	0	0	0	0
Chr I	8813	VC_0012	11	2	1	3
Chr I	8823	IG_VC_0013	16	0	8	10
Chr I	8829	IG_VC_0013	11	0	0	0
Chr I	8842	IG_VC_0013	69	15	19	44
Chr I	8861	IG_VC_0013	0	0	0	0
Chr I	8872	IG_VC_0013	0	0	0	0
Chr I	8881	VC_0013	0	0	0	0
Chr I	8893	VC_0013	0	0	0	0
Chr I	8905	VC_0013	0	0	0	0
Chr I	8934	VC_0013	0	0	0	0
Chr I	8965	VC_0013	0	0	0	0
Chr I	9048	VC_0013	0	0	0	0
Chr I	9073	VC_0013	5	0	0	0
Chr I	9076	VC_0013	0	0	0	0
Chr I	9091	VC_0013	0	0	0	0
Chr I	9099	VC_0013	0	0	0	0
Chr I	9103	VC_0013	0	0	0	0
Chr I	9124	VC_0013	0	0	0	0
Chr I	9181	VC_0013	0	0	0	0
Chr I	9204	VC_0013	0	0	0	0
Chr I	9307	VC_0013	0	0	0	0
Chr I	9324	VC_0013	0	0	0	0
Chr I	9329	VC_0013	0	0	0	0
Chr I	9332	VC_0013	0	0	0	0
Chr I	9336	VC_0013	0	0	0	0
Chr I	9400	VC_0013	0	0	0	0
Chr I	9463	VC_0013	0	0	0	0
Chr I	9535	VC_0013	0	0	0	0
Chr I	9568	VC_0013	0	0	0	0
Chr I	9602	VC_0013	0	0	0	0
Chr I	9612	VC_0013	0	0	0	0
Chr I	9625	VC_0013	0	0	0	0
Chr I	9639	VC_0013	0	0	0	0
Chr I	9660	VC_0013	0	0	0	0
Chr I	9690	VC_0013	0	0	0	0
Chr I	9714	VC_0013	0	0	0	0
Chr I	9721	VC_0013	0	0	0	0
Chr I	9748	VC_0013	0	0	0	0
Chr I	9757	VC_0013	0	0	0	0
Chr I	9786	VC_0013	0	0	0	0
Chr I	9829	VC_0013	0	0	0	0
Chr I	9839	VC_0013	0	0	0	0
Chr I	9841	VC_0013	0	0	0	0
Chr I	9856	VC_0013	0	0	0	0
Chr I	9947	VC_0013	0	0	0	0
Chr I	9971	VC_0013	66	0	21	20
Chr I	9976	IG_VC_0014	145	4	52	41
Chr I	9978	IG_VC_0014	42	8	19	14
Chr I	9987	IG_VC_0014	22	33	15	9
Chr I	10007	VC_0014	0	0	0	0
Chr I	10026	VC_0014	0	0	0	0
Chr I	10029	VC_0014	23	0	4	4
Chr I	10032	VC_0014	33	1	0	16
Chr I	10044	VC_0014	2	1	2	1
Chr I	10052	VC_0014	4	0	2	5
Chr I	10065	VC_0014	35	1	1	2
Chr I	10074	VC_0014	0	0	0	0
Chr I	10095	VC_0014	0	0	0	0
Chr I	10120	VC_0014	6	0	2	2
Chr I	10146	VC_0014	22	1	0	7
Chr I	10247	VC_0014	3	0	3	1
Chr I	10260	VC_0014	33	6	1	15
Chr I	10263	VC_0014	25	5	9	14
Chr I	10290	VC_0014	45	0	1	2
Chr I	10295	VC_0014	34	4	5	13
Chr I	10328	VC_0014	2	0	1	6
Chr I	10410	VC_0014	0	0	0	0
Chr I	10431	VC_0014	1	1	0	0
Chr I	10467	VC_0014	6	0	0	1
Chr I	10488	VC_0014	44	0	7	3
Chr I	10499	VC_0014	83	5	6	24
Chr I	10516	VC_0014	0	0	0	0
Chr I	10531	VC_0014	6	0	1	1
Chr I	10547	VC_0014	0	0	0	0
Chr I	10588	VC_0014	5	1	2	2
Chr I	10622	VC_0014	39	2	7	11
Chr I	10650	VC_0014	0	0	0	0
Chr I	10658	VC_0014	19	1	2	8
Chr I	10663	VC_0014	14	1	2	2
Chr I	10666	VC_0014	0	0	0	0
Chr I	10693	VC_0014	3	0	0	0
Chr I	10741	VC_0014	12	0	2	8
Chr I	10743	VC_0014	15	0	11	10
Chr I	10749	VC_0014	6	0	6	1
Chr I	10758	VC_0014	21	0	5	6
Chr I	10779	VC_0014	21	0	3	7
Chr I	10900	VC_0014	22	2	4	5
Chr I	10905	VC_0014	10	0	0	0
Chr I	10932	VC_0014	9	0	1	1
Chr I	10937	VC_0014	201	2	10	42
Chr I	10959	VC_0014	3	0	2	3
Chr I	10964	VC_0014	11	0	2	9
Chr I	10991	VC_0014	4	0	0	0
Chr I	10998	VC_0014	48	0	0	0
Chr I	11001	VC_0014	8	0	0	0
Chr I	11027	VC_0014	123	0	3	4
Chr I	11040	VC_0014	0	0	0	0
Chr I	11066	VC_0014	36	0	0	0
Chr I	11069	VC_0014	57	2	0	4
Chr I	11080	VC_0014	4	1	0	1
Chr I	11097	IG_VC_0015	0	0	0	0
Chr I	11115	VC_0015	0	0	0	0
Chr I	11129	VC_0015	0	0	0	0
Chr I	11132	VC_0015	0	0	0	0
Chr I	11137	VC_0015	0	0	0	0
Chr I	11158	VC_0015	0	0	0	0
Chr I	11174	VC_0015	0	0	0	0
Chr I	11178	VC_0015	0	0	0	0
Chr I	11237	VC_0015	0	0	0	0
Chr I	11265	VC_0015	0	0	0	0
Chr I	11270	VC_0015	0	0	0	0
Chr I	11333	VC_0015	0	0	0	0
Chr I	11392	VC_0015	0	0	0	0
Chr I	11408	VC_0015	0	0	0	0
Chr I	11427	VC_0015	0	0	0	0
Chr I	11429	VC_0015	0	0	0	0
Chr I	11455	VC_0015	0	0	0	0
Chr I	11471	VC_0015	0	0	0	0
Chr I	11498	VC_0015	0	0	0	0
Chr I	11505	VC_0015	0	0	0	0
Chr I	11535	VC_0015	0	0	0	0
Chr I	11572	VC_0015	0	0	0	0
Chr I	11588	VC_0015	0	0	0	0
Chr I	11594	VC_0015	0	0	0	0
Chr I	11597	VC_0015	0	0	0	0
Chr I	11602	VC_0015	0	0	0	0
Chr I	11615	VC_0015	0	0	0	0
Chr I	11630	VC_0015	0	0	0	0
Chr I	11636	VC_0015	0	0	0	0
Chr I	11649	VC_0015	0	0	0	0
Chr I	11663	VC_0015	0	0	0	0
Chr I	11735	VC_0015	0	0	0	0
Chr I	11754	VC_0015	0	0	0	0
Chr I	11765	VC_0015	0	0	0	0
Chr I	11795	VC_0015	0	0	0	0
Chr I	11831	VC_0015	0	0	0	0
Chr I	11904	VC_0015	0	0	0	0
Chr I	11912	VC_0015	0	0	0	0
Chr I	11915	VC_0015	0	0	0	0
Chr I	11942	VC_0015	0	0	0	0
Chr I	11950	VC_0015	0	0	0	0
Chr I	11978	VC_0015	0	0	0	0
Chr I	11991	VC_0015	0	0	0	0
Chr I	12061	VC_0015	0	0	0	0
Chr I	12095	VC_0015	0	0	0	0
Chr I	12119	VC_0015	0	0	0	0
Chr I	12139	VC_0015	0	0	0	0
Chr I	12187	VC_0015	0	0	0	0
Chr I	12230	VC_0015	0	0	0	0
Chr I	12263	VC_0015	0	0	0	0
Chr I	12287	VC_0015	0	0	0	0
Chr I	12313	VC_0015	0	0	0	0
Chr I	12366	VC_0015	0	0	0	0
Chr I	12370	VC_0015	0	0	0	0
Chr I	12413	VC_0015	0	0	0	0
Chr I	12419	VC_0015	0	0	0	0
Chr I	12449	VC_0015	0	0	0	0
Chr I	12463	VC_0015	0	0	0	0
Chr I	12526	VC_0015	0	0	0	0
Chr I	12536	VC_0015	0	0	0	0
Chr I	12552	VC_0015	0	0	0	0
Chr I	12563	VC_0015	0	0	0	0
Chr I	12573	VC_0015	0	0	0	0
Chr I	12626	VC_0015	0	0	0	0
Chr I	12648	VC_0015	0	0	0	0
Chr I	12681	VC_0015	0	0	0	0
Chr I	12687	VC_0015	0	0	0	0
Chr I	12708	VC_0015	0	0	0	0
Chr I	12710	VC_0015	0	0	0	0
Chr I	12738	VC_0015	0	0	0	0
Chr I	12768	VC_0015	0	0	0	0
Chr I	12829	VC_0015	0	0	0	0
Chr I	12864	VC_0015	0	0	0	0
Chr I	12866	VC_0015	0	0	0	0
Chr I	12906	VC_0015	0	0	0	0
Chr I	12912	VC_0015	0	0	0	0
Chr I	12936	VC_0015	0	0	0	0
Chr I	12940	VC_0015	0	0	0	0
Chr I	12971	VC_0015	0	0	0	0
Chr I	13003	VC_0015	0	0	0	0
Chr I	13022	VC_0015	0	0	0	0
Chr I	13044	VC_0015	0	0	0	0
Chr I	13083	VC_0015	0	0	0	0
Chr I	13106	VC_0015	0	0	0	0
Chr I	13128	VC_0015	0	0	0	0
Chr I	13132	VC_0015	0	0	0	0
Chr I	13164	VC_0015	0	0	0	0
Chr I	13169	VC_0015	0	0	0	0
Chr I	13174	VC_0015	0	0	0	0
Chr I	13223	VC_0015	0	0	0	0
Chr I	13243	VC_0015	0	0	0	0
Chr I	13310	VC_0015	0	0	0	0
Chr I	13320	VC_0015	0	0	0	0
Chr I	13322	VC_0015	0	0	0	0
Chr I	13364	VC_0015	0	0	0	0
Chr I	13388	VC_0015	0	0	0	0
Chr I	13403	VC_0015	0	0	0	0
Chr I	13417	VC_0015	0	0	0	0
Chr I	13478	VC_0015	0	0	0	0
Chr I	13516	VC_0015	24	0	0	1
Chr I	13518	VC_0015	13	2	1	15
Chr I	13534	IG_VC_0016	5	0	1	8
Chr I	13547	IG_VC_0016	0	0	0	0
Chr I	13578	IG_VC_0016	1	0	0	1
Chr I	13646	IG_VC_0016	0	0	0	0
Chr I	13664	IG_VC_0016	0	0	0	0
Chr I	13669	IG_VC_0016	37	17	19	31
Chr I	13682	IG_VC_0016	5	0	0	0
Chr I	13703	IG_VC_0016	0	0	0	0
Chr I	13707	IG_VC_0016	5	0	0	0
Chr I	13718	IG_VC_0016	0	0	0	0
Chr I	13735	IG_VC_0016	0	0	0	0
Chr I	13738	IG_VC_0016	0	0	0	0
Chr I	13757	IG_VC_0016	0	0	0	0
Chr I	13786	IG_VC_0016	0	0	0	0
Chr I	13793	IG_VC_0016	39	7	2	6
Chr I	13795	IG_VC_0016	0	0	0	0
Chr I	13812	IG_VC_0016	0	0	0	0
Chr I	13818	IG_VC_0016	0	0	0	0
Chr I	13825	IG_VC_0016	0	0	0	0
Chr I	13879	VC_0016	33	0	16	6
Chr I	13896	VC_0016	27	16	9	14
Chr I	13920	VC_0016	11	0	4	5
Chr I	13941	VC_0016	71	45	31	31
Chr I	13958	VC_0016	21	4	1	4
Chr I	13968	VC_0016	8	0	0	7
Chr I	13997	VC_0016	55	0	21	13
Chr I	14001	VC_0016	2	0	0	4
Chr I	14017	VC_0016	40	15	11	21
Chr I	14100	VC_0016	33	1	1	7
Chr I	14112	VC_0016	0	0	0	0
Chr I	14216	VC_0016	26	0	1	6
Chr I	14231	VC_0016	9	0	2	7
Chr I	14259	VC_0016	60	9	9	39
Chr I	14298	VC_0016	44	0	8	22
Chr I	14325	VC_0016	0	0	0	0
Chr I	14353	VC_0016	143	34	27	67
Chr I	14361	VC_0016	4	4	2	4
Chr I	14365	VC_0016	27	1	8	12
Chr I	14382	VC_0017	1	0	4	5
Chr I	14466	VC_0017	22	0	2	8
Chr I	14491	VC_0017	0	1	2	0
Chr I	14495	IG_VC_0018	23	0	5	20
Chr I	14501	IG_VC_0018	24	2	9	5
Chr I	14511	IG_VC_0018	5	0	0	0
Chr I	14523	IG_VC_0018	0	0	0	0
Chr I	14596	IG_VC_0018	81	12	22	25
Chr I	14598	IG_VC_0018	18	0	18	15
Chr I	14602	IG_VC_0018	16	4	5	7
Chr I	14623	IG_VC_0018	0	0	4	2
Chr I	14642	IG_VC_0018	5	0	0	1
Chr I	14671	IG_VC_0018	63	0	21	49
Chr I	14675	IG_VC_0018	81	10	25	54
Chr I	14702	IG_VC_0018	124	24	12	54
Chr I	14722	IG_VC_0018	14	3	4	16
Chr I	14736	IG_VC_0018	23	0	0	12
Chr I	14742	IG_VC_0018	15	0	5	3
Chr I	14749	IG_VC_0018	24	0	8	15
Chr I	14762	IG_VC_0018	7	0	0	5
Chr I	14768	IG_VC_0018	11	0	6	8
Chr I	14779	VC_0018	12	0	2	6
Chr I	14786	VC_0018	1	0	0	0
Chr I	14796	VC_0018	1	0	0	0
Chr I	14824	VC_0018	0	0	0	0
Chr I	14871	VC_0018	0	0	0	0
Chr I	14880	VC_0018	57	8	15	50
Chr I	14885	VC_0018	0	0	0	0
Chr I	14910	VC_0018	0	0	0	0
Chr I	14918	VC_0018	46	11	19	25
Chr I	14929	VC_0018	0	0	0	0
Chr I	14957	VC_0018	16	0	3	3
Chr I	14960	VC_0018	12	0	6	0
Chr I	14975	VC_0018	13	0	6	9
Chr I	14999	VC_0018	10	0	4	4
Chr I	15021	VC_0018	39	0	14	6
Chr I	15027	VC_0018	59	5	9	29
Chr I	15059	VC_0018	16	0	2	5
Chr I	15070	VC_0018	16	0	2	1
Chr I	15078	VC_0018	15	8	1	6
Chr I	15101	VC_0018	0	0	0	0
Chr I	15130	VC_0018	0	0	0	0
Chr I	15164	VC_0018	2	0	2	0
Chr I	15176	VC_0018	0	0	0	0
Chr I	15190	VC_0018	21	0	0	1
Chr I	15204	VC_0018	17	2	8	20
Chr I	15222	IG_VC_0019	0	0	0	0
Chr I	15241	IG_VC_0019	0	0	0	1
Chr I	15282	IG_VC_0019	13	0	2	5
Chr I	15295	VC_0019	15	1	1	2
Chr I	15313	VC_0019	13	0	15	4
Chr I	15324	VC_0019	0	1	0	0
Chr I	15379	VC_0019	291	46	94	107
Chr I	15386	VC_0019	48	3	12	29
Chr I	15431	VC_0019	0	0	0	0
Chr I	15439	VC_0019	0	0	2	5
Chr I	15450	VC_0019	9	2	5	3
Chr I	15459	VC_0019	0	0	0	0
Chr I	15484	VC_0019	26	3	5	15
Chr I	15551	VC_0019	48	0	3	15
Chr I	15575	VC_0019	0	0	0	3
Chr I	15597	VC_0019	11	0	12	2
Chr I	15622	VC_0019	3	0	0	0
Chr I	15647	VC_0019	67	14	13	26
Chr I	15672	VC_0019	22	8	10	11
Chr I	15701	VC_0019	70	6	11	14
Chr I	15714	VC_0019	53	2	5	23
Chr I	15719	VC_0019	130	15	26	48
Chr I	15753	VC_0019	9	0	2	0
Chr I	15810	VC_0019	0	0	0	0
Chr I	15869	VC_0019	14	2	3	5
Chr I	15889	VC_0019	5	1	0	0
Chr I	15902	VC_0019	15	0	2	3
Chr I	15906	VC_0019	79	0	10	7
Chr I	15920	VC_0019	0	1	0	1
Chr I	15963	VC_0019	0	0	0	0
Chr I	15971	VC_0019	0	0	0	0
Chr I	16051	VC_0019	78	6	24	35
Chr I	16093	VC_0019	48	17	29	48
Chr I	16106	VC_0019	3	1	1	3
Chr I	16132	VC_0019	0	0	0	0
Chr I	16141	VC_0019	23	7	36	2
Chr I	16158	VC_0019	0	0	0	0
Chr I	16193	VC_0019	0	0	0	0
Chr I	16208	VC_0019	53	1	14	23
Chr I	16216	VC_0019	4	1	0	1
Chr I	16268	VC_0019	35	8	11	16
Chr I	16279	VC_0019	233	14	90	160
Chr I	16298	VC_0019	53	4	29	28
Chr I	16311	VC_0019	0	0	0	0
Chr I	16342	VC_0019	159	5	46	61
Chr I	16397	VC_0019	0	0	1	0
Chr I	16405	VC_0019	11	13	6	6
Chr I	16436	VC_0019	28	1	7	23
Chr I	16494	VC_0019	24	0	2	11
Chr I	16502	VC_0019	2	5	0	4
Chr I	16505	VC_0019	12	0	1	3
Chr I	16513	VC_0019	3	0	0	5
Chr I	16520	VC_0019	0	0	0	0
Chr I	16543	VC_0019	101	3	32	28
Chr I	16559	IG_VC_0020	23	0	0	11
Chr I	16563	IG_VC_0020	123	9	17	30
Chr I	16591	IG_VC_0020	72	0	2	10
Chr I	16593	IG_VC_0020	45	0	12	25
Chr I	16615	IG_VC_0020	0	0	0	1
Chr I	16620	IG_VC_0020	23	3	10	8
Chr I	16633	IG_VC_0020	40	0	25	18
Chr I	16643	IG_VC_0020	82	0	17	42
Chr I	16662	IG_VC_0020	3	0	3	3
Chr I	16681	IG_VC_0020	14	4	7	13
Chr I	16729	IG_VC_0020	74	9	24	39
Chr I	16734	IG_VC_0020	109	8	29	43
Chr I	16738	IG_VC_0020	70	5	19	40
Chr I	16769	IG_VC_0020	53	1	13	15
Chr I	16836	IG_VC_0020	10	5	2	1
Chr I	16870	VC_0020	0	0	0	0
Chr I	16913	VC_0020	0	0	0	0
Chr I	16929	VC_0020	0	0	0	0
Chr I	17041	VC_0020	0	0	0	0
Chr I	17067	VC_0020	0	0	0	0
Chr I	17100	VC_0020	0	0	0	0
Chr I	17164	VC_0020	0	0	0	0
Chr I	17168	VC_0020	0	0	0	0
Chr I	17184	VC_0020	0	0	0	0
Chr I	17241	VC_0020	0	0	0	0
Chr I	17285	VC_0020	0	0	0	0
Chr I	17295	VC_0020	0	0	0	0
Chr I	17318	VC_0020	0	0	0	0
Chr I	17335	VC_0020	0	0	0	0
Chr I	17360	VC_0020	0	0	0	0
Chr I	17393	VC_0020	0	0	0	0
Chr I	17455	VC_0020	0	0	0	0
Chr I	17461	VC_0020	0	0	0	0
Chr I	17474	VC_0020	0	0	0	0
Chr I	17481	VC_0020	0	0	0	0
Chr I	17540	VC_0020	0	0	0	0
Chr I	17547	VC_0020	0	0	0	0
Chr I	17549	VC_0020	0	0	0	0
Chr I	17558	VC_0020	0	0	0	0
Chr I	17561	VC_0020	0	0	0	0
Chr I	17638	VC_0020	0	0	0	0
Chr I	17692	VC_0020	0	0	0	0
Chr I	17699	VC_0020	0	0	0	0
Chr I	17723	VC_0020	0	0	0	0
Chr I	17748	VC_0020	0	0	0	0
Chr I	17766	VC_0020	0	0	0	0
Chr I	17780	VC_0020	0	0	0	0
Chr I	17818	VC_0020	0	0	0	0
Chr I	17834	VC_0020	0	0	0	0
Chr I	17855	VC_0020	0	0	0	0
Chr I	17901	VC_0020	0	0	0	0
Chr I	17933	VC_0020	0	0	0	0
Chr I	17936	VC_0020	0	0	0	0
Chr I	17973	VC_0020	0	0	0	0
Chr I	17984	VC_0020	0	0	0	0
Chr I	18041	VC_0020	0	0	0	0
Chr I	18067	VC_0020	0	0	0	0
Chr I	18079	VC_0020	0	0	0	0
Chr I	18103	VC_0020	0	0	0	0
Chr I	18195	VC_0020	0	0	0	0
Chr I	18221	VC_0020	0	0	0	0
Chr I	18272	VC_0020	0	0	0	0
Chr I	18283	VC_0020	0	0	0	0
Chr I	18325	VC_0020	0	0	0	0
Chr I	18365	VC_0020	0	0	0	0
Chr I	18431	VC_0020	0	0	0	0
Chr I	18456	VC_0020	0	0	0	0
Chr I	18467	VC_0020	0	0	0	0
Chr I	18518	VC_0020	0	0	0	0
Chr I	18633	VC_0020	0	0	0	0
Chr I	18804	VC_0020	0	0	0	0
Chr I	18909	VC_0020	0	0	0	0
Chr I	18918	VC_0020	0	0	0	0
Chr I	18951	VC_0021	16	3	0	7
Chr I	18970	VC_0021	78	4	5	15
Chr I	18976	VC_0021	0	0	0	0
Chr I	19005	VC_0021	0	0	0	0
Chr I	19008	VC_0021	0	0	0	0
Chr I	19031	VC_0021	0	0	0	0
Chr I	19053	VC_0021	0	0	0	0
Chr I	19126	VC_0021	0	0	0	0
Chr I	19134	VC_0021	0	0	0	0
Chr I	19166	VC_0021	0	0	0	0
Chr I	19173	VC_0021	0	0	0	0
Chr I	19177	VC_0021	0	0	0	0
Chr I	19203	VC_0021	0	0	0	0
Chr I	19242	VC_0021	0	0	0	0
Chr I	19284	VC_0021	0	0	0	0
Chr I	19326	VC_0021	0	0	0	0
Chr I	19350	VC_0021	0	0	0	0
Chr I	19369	VC_0021	0	0	0	0
Chr I	19374	VC_0021	0	0	0	0
Chr I	19399	VC_0021	0	0	0	0
Chr I	19428	VC_0021	0	0	0	0
Chr I	19457	VC_0021	0	0	0	0
Chr I	19490	VC_0021	0	0	0	0
Chr I	19556	VC_0021	0	0	0	0
Chr I	19571	VC_0021	0	0	0	0
Chr I	19575	VC_0021	0	0	0	0
Chr I	19626	VC_0021	0	0	0	0
Chr I	19629	VC_0021	0	0	0	0
Chr I	19659	VC_0021	0	0	0	0
Chr I	19695	VC_0021	0	0	0	0
Chr I	19708	VC_0021	0	0	0	0
Chr I	19721	VC_0021	0	0	0	0
Chr I	19730	VC_0021	0	0	0	0
Chr I	19753	VC_0021	0	0	0	0
Chr I	19789	VC_0021	0	0	0	0
Chr I	19792	VC_0021	0	0	0	0
Chr I	19812	VC_0021	0	0	0	0
Chr I	19834	VC_0021	0	0	0	0
Chr I	19857	VC_0021	0	0	0	0
Chr I	19867	VC_0021	0	0	0	0
Chr I	19902	VC_0021	0	0	0	0
Chr I	19909	VC_0021	0	0	0	0
Chr I	19920	VC_0021	1	2	0	4
Chr I	19922	VC_0021	0	1	6	5
Chr I	19930	VC_0021	41	2	12	20
Chr I	19945	IG_VC_0022	0	0	0	0
Chr I	19965	IG_VC_0022	0	0	0	0
Chr I	19975	IG_VC_0022	0	0	0	4
Chr I	19985	IG_VC_0022	4	1	1	10
Chr I	20042	IG_VC_0022	0	0	0	0
Chr I	20074	IG_VC_0022	15	4	1	5
Chr I	20099	IG_VC_0022	15	0	1	4
Chr I	20110	IG_VC_0022	0	0	0	0
Chr I	20143	IG_VC_0022	38	4	5	14
Chr I	20150	IG_VC_0022	46	1	7	49
Chr I	20158	IG_VC_0022	64	10	9	39
Chr I	20191	IG_VC_0022	77	3	1	17
Chr I	20202	IG_VC_0022	37	4	16	11
Chr I	20225	IG_VC_0022	6	4	1	4
Chr I	20244	VC_0022	55	8	3	16
Chr I	20254	VC_0022	1	0	0	0
Chr I	20257	VC_0022	43	13	10	14
Chr I	20293	VC_0022	8	1	1	3
Chr I	20297	VC_0022	13	0	2	1
Chr I	20306	VC_0022	19	0	2	4
Chr I	20309	VC_0022	11	5	0	1
Chr I	20320	VC_0022	0	0	0	0
Chr I	20336	VC_0022	1	0	0	0
Chr I	20350	VC_0022	52	3	7	19
Chr I	20359	VC_0022	13	13	0	4
Chr I	20373	VC_0022	0	0	0	0
Chr I	20378	VC_0022	0	0	0	0
Chr I	20393	VC_0022	17	0	0	3
Chr I	20419	VC_0022	0	0	0	0
Chr I	20446	VC_0022	69	0	5	18
Chr I	20466	VC_0022	74	11	15	21
Chr I	20485	VC_0022	9	0	1	4
Chr I	20543	VC_0022	11	0	0	2
Chr I	20564	VC_0022	34	5	1	7
Chr I	20570	VC_0022	0	0	0	0
Chr I	20597	VC_0022	1	0	0	1
Chr I	20609	VC_0022	0	0	1	0
Chr I	20627	VC_0022	0	0	0	0
Chr I	20653	VC_0022	0	0	0	0
Chr I	20664	VC_0022	38	0	2	2
Chr I	20704	VC_0022	286	16	15	50
Chr I	20708	VC_0022	242	26	35	64
Chr I	20744	VC_0022	64	16	2	23
Chr I	20783	VC_0022	4	0	0	1
Chr I	20788	VC_0022	2	0	2	1
Chr I	20800	VC_0022	3	6	2	1
Chr I	20809	VC_0022	13	0	3	6
Chr I	20822	VC_0022	0	0	0	0
Chr I	20842	IG_VC_0023	41	18	12	26
Chr I	20874	IG_VC_0023	179	18	209	77
Chr I	20896	IG_VC_0023	76	23	10	41
Chr I	20904	IG_VC_0023	41	3	25	27
Chr I	20909	IG_VC_0023	144	17	40	71
Chr I	20928	IG_VC_0023	137	16	30	38
Chr I	20934	IG_VC_0023	193	26	34	73
Chr I	20942	IG_VC_0023	146	30	39	56
Chr I	20955	VC_0023	46	0	32	29
Chr I	20985	VC_0023	90	9	17	44
Chr I	20989	VC_0023	10	6	1	5
Chr I	21004	VC_0023	66	3	15	30
Chr I	21010	VC_0023	24	0	3	12
Chr I	21016	VC_0023	0	0	0	6
Chr I	21023	VC_0023	0	0	0	0
Chr I	21031	VC_0023	0	0	0	0
Chr I	21040	VC_0023	68	15	157	36
Chr I	21082	VC_0023	0	0	0	0
Chr I	21113	VC_0023	16	0	5	6
Chr I	21116	VC_0023	98	15	48	53
Chr I	21161	VC_0023	29	0	8	12
Chr I	21182	VC_0023	15	1	12	5
Chr I	21198	VC_0023	0	0	3	8
Chr I	21211	IG_VC_0024	0	0	0	0
Chr I	21242	IG_VC_0024	3	0	5	4
Chr I	21254	IG_VC_0024	0	0	1	2
Chr I	21268	IG_VC_0024	0	0	0	0
Chr I	21274	IG_VC_0024	0	0	0	0
Chr I	21288	VC_0024	0	0	0	0
Chr I	21304	VC_0024	0	0	0	0
Chr I	21312	VC_0024	0	0	0	0
Chr I	21318	VC_0024	0	0	0	0
Chr I	21347	VC_0024	0	0	0	0
Chr I	21361	VC_0024	0	0	0	0
Chr I	21382	VC_0024	0	0	0	0
Chr I	21412	VC_0024	0	0	0	0
Chr I	21419	VC_0024	0	0	0	0
Chr I	21434	VC_0024	0	0	0	0
Chr I	21442	VC_0024	0	0	0	0
Chr I	21485	VC_0024	0	0	0	0
Chr I	21500	VC_0024	0	0	0	0
Chr I	21505	VC_0024	0	0	0	0
Chr I	21538	IG_VC_0025	17	0	1	2
Chr I	21561	IG_VC_0025	0	0	0	0
Chr I	21568	IG_VC_0025	100	5	20	21
Chr I	21575	IG_VC_0025	16	0	2	4
Chr I	21592	IG_VC_0025	0	0	0	0
Chr I	21599	IG_VC_0025	0	0	0	0
Chr I	21627	IG_VC_0025	0	0	0	0
Chr I	21629	IG_VC_0025	0	0	0	0
Chr I	21638	IG_VC_0025	0	0	0	0
Chr I	21646	IG_VC_0025	0	0	0	0
Chr I	21649	IG_VC_0025	0	0	0	0
Chr I	21675	VC_0025	78	0	26	18
Chr I	21688	VC_0025	15	0	5	6
Chr I	21701	VC_0025	20	35	7	19
Chr I	21718	VC_0025	11	0	10	3
Chr I	21777	VC_0025	145	4	39	52
Chr I	21781	VC_0025	62	0	15	19
Chr I	21802	VC_0025	56	3	20	13
Chr I	21810	VC_0025	0	0	0	0
Chr I	21820	VC_0025	0	0	0	0
Chr I	21854	VC_0025	0	0	0	0
Chr I	21871	IG_VC_0026	224	11	34	27
Chr I	21881	IG_VC_0026	47	8	26	5
Chr I	21894	IG_VC_0026	62	1	9	15
Chr I	21947	IG_VC_0026	31	2	3	10
Chr I	21951	IG_VC_0026	13	0	5	6
Chr I	21953	IG_VC_0026	20	1	4	6
Chr I	21961	IG_VC_0026	11	3	2	18
Chr I	22017	IG_VC_0026	22	1	8	14
Chr I	22029	VC_0026	21	0	12	5
Chr I	22036	VC_0026	1	0	0	0
Chr I	22066	VC_0026	75	10	43	24
Chr I	22069	VC_0026	24	0	38	14
Chr I	22083	VC_0026	0	0	0	0
Chr I	22128	VC_0026	80	5	26	35
Chr I	22131	VC_0026	75	0	10	42
Chr I	22214	VC_0026	16	0	3	6
Chr I	22220	VC_0026	54	3	14	42
Chr I	22234	VC_0026	17	0	12	17
Chr I	22300	VC_0026	38	1	19	20
Chr I	22302	VC_0026	51	4	21	22
Chr I	22328	VC_0026	0	0	0	0
Chr I	22336	VC_0026	19	0	13	4
Chr I	22343	VC_0026	84	4	39	59
Chr I	22348	VC_0026	0	0	0	0
Chr I	22399	VC_0026	3	0	0	3
Chr I	22417	VC_0026	0	0	0	0
Chr I	22442	VC_0026	17	8	16	14
Chr I	22463	VC_0026	47	11	19	32
Chr I	22489	VC_0026	41	2	9	13
Chr I	22491	VC_0026	35	3	10	24
Chr I	22508	VC_0026	13	0	1	6
Chr I	22553	VC_0026	3	0	0	2
Chr I	22601	VC_0026	90	2	16	45
Chr I	22618	VC_0026	18	0	0	0
Chr I	22630	VC_0026	6	0	2	3
Chr I	22658	VC_0026	0	0	0	0
Chr I	22694	VC_0026	19	0	2	2
Chr I	22776	VC_0026	0	0	0	0
Chr I	22831	VC_0026	0	0	0	0
Chr I	22846	VC_0026	11	0	1	1
Chr I	22864	VC_0026	0	0	0	0
Chr I	22884	VC_0026	35	6	8	11
Chr I	22899	VC_0026	79	6	20	26
Chr I	22910	VC_0026	0	0	0	0
Chr I	22945	VC_0026	0	0	0	0
Chr I	22987	VC_0026	15	0	13	5
Chr I	23008	VC_0026	11	0	5	22
Chr I	23026	IG_VC_0027	31	1	5	11
Chr I	23037	IG_VC_0027	28	23	13	25
Chr I	23053	IG_VC_0027	12	11	0	5
Chr I	23061	IG_VC_0027	0	0	0	0
Chr I	23070	IG_VC_0027	26	0	15	6
Chr I	23093	IG_VC_0027	19	13	21	15
Chr I	23103	IG_VC_0027	180	7	32	55
Chr I	23107	IG_VC_0027	114	3	55	55
Chr I	23109	IG_VC_0027	23	24	5	7
Chr I	23123	IG_VC_0027	1	4	0	0
Chr I	23125	IG_VC_0027	70	0	8	19
Chr I	23137	IG_VC_0027	0	0	1	0
Chr I	23220	IG_VC_0027	0	0	0	0
Chr I	23240	IG_VC_0027	53	3	18	11
Chr I	23257	VC_0027	22	0	0	2
Chr I	23261	VC_0027	11	0	5	17
Chr I	23265	VC_0027	1	0	0	0
Chr I	23278	VC_0027	0	0	0	0
Chr I	23288	VC_0027	0	0	0	0
Chr I	23303	VC_0027	63	7	7	20
Chr I	23305	VC_0027	6	0	0	4
Chr I	23311	VC_0027	0	0	0	0
Chr I	23346	VC_0027	100	6	17	38
Chr I	23357	VC_0027	39	0	2	8
Chr I	23389	VC_0027	72	5	40	29
Chr I	23410	VC_0027	0	0	0	0
Chr I	23476	VC_0027	0	0	0	0
Chr I	23497	VC_0027	38	4	6	13
Chr I	23542	VC_0027	59	13	24	28
Chr I	23553	VC_0027	26	15	69	23
Chr I	23593	VC_0027	0	0	0	0
Chr I	23649	VC_0027	0	0	0	0
Chr I	23669	VC_0027	0	0	0	3
Chr I	23692	VC_0027	22	1	5	10
Chr I	23698	VC_0027	38	10	15	15
Chr I	23702	VC_0027	14	6	7	1
Chr I	23723	VC_0027	0	0	0	0
Chr I	23729	VC_0027	10	2	1	11
Chr I	23784	VC_0027	14	0	0	0
Chr I	23827	VC_0027	10	11	3	10
Chr I	23865	VC_0027	57	10	35	30
Chr I	23870	VC_0027	0	0	0	1
Chr I	23916	VC_0027	19	5	4	1
Chr I	23963	VC_0027	15	0	5	23
Chr I	24031	VC_0027	160	20	39	105
Chr I	24072	VC_0027	22	0	1	12
Chr I	24122	VC_0027	0	0	0	0
Chr I	24132	VC_0027	136	10	32	64
Chr I	24228	VC_0027	0	0	0	0
Chr I	24259	VC_0027	0	0	2	0
Chr I	24342	VC_0027	27	17	5	11
Chr I	24352	VC_0027	41	10	5	8
Chr I	24369	VC_0027	3	0	0	1
Chr I	24420	VC_0027	15	2	6	7
Chr I	24441	VC_0027	0	0	0	0
Chr I	24455	VC_0027	26	1	1	8
Chr I	24524	VC_0027	104	54	22	27
Chr I	24539	VC_0027	102	35	33	51
Chr I	24558	VC_0027	28	14	12	11
Chr I	24585	VC_0027	29	0	4	6
Chr I	24604	VC_0027	144	11	46	54
Chr I	24620	VC_0027	0	0	6	3
Chr I	24630	VC_0027	1	0	0	0
Chr I	24668	VC_0027	11	0	2	4
Chr I	24720	VC_0027	96	8	16	13
Chr I	24727	VC_0027	94	0	32	31
Chr I	24757	VC_0027	20	0	2	16
Chr I	24780	VC_0027	0	0	0	0
Chr I	24793	VC_0028	21	0	4	9
Chr I	24812	VC_0028	76	1	20	18
Chr I	24856	VC_0028	39	2	9	8
Chr I	24881	VC_0028	1	0	2	3
Chr I	24914	VC_0028	85	8	29	35
Chr I	24939	VC_0028	33	4	5	13
Chr I	24983	VC_0028	0	0	0	0
Chr I	24998	VC_0028	0	0	0	0
Chr I	25011	VC_0028	131	10	75	60
Chr I	25025	VC_0028	42	0	16	14
Chr I	25076	VC_0028	6	0	2	5
Chr I	25104	VC_0028	18	0	8	4
Chr I	25118	VC_0028	0	0	0	1
Chr I	25141	VC_0028	71	0	13	35
Chr I	25153	VC_0028	52	1	5	5
Chr I	25195	VC_0028	7	0	0	2
Chr I	25202	VC_0028	27	0	8	4
Chr I	25270	VC_0028	203	89	41	92
Chr I	25301	VC_0028	9	4	2	1
Chr I	25326	VC_0028	0	0	1	0
Chr I	25362	VC_0028	48	1	33	32
Chr I	25400	VC_0028	0	0	0	0
Chr I	25409	VC_0028	99	11	34	33
Chr I	25439	VC_0028	0	0	0	0
Chr I	25505	VC_0028	217	49	92	137
Chr I	25508	VC_0028	706	63	198	224
Chr I	25512	VC_0028	134	11	51	61
Chr I	25543	VC_0028	35	0	0	4
Chr I	25575	VC_0028	41	50	13	25
Chr I	25578	VC_0028	63	0	18	23
Chr I	25602	VC_0028	40	3	19	10
Chr I	25617	VC_0028	111	11	56	50
Chr I	25638	VC_0028	21	1	2	12
Chr I	25656	VC_0028	69	24	13	46
Chr I	25667	VC_0028	2	0	6	3
Chr I	25672	VC_0028	75	14	15	37
Chr I	25697	VC_0028	69	0	26	26
Chr I	25701	VC_0028	325	23	89	75
Chr I	25733	VC_0028	0	0	0	0
Chr I	25742	VC_0028	91	43	13	30
Chr I	25785	VC_0028	143	19	40	41
Chr I	25817	VC_0028	42	24	7	4
Chr I	25894	VC_0028	217	34	49	58
Chr I	25897	VC_0028	5	0	1	0
Chr I	25904	VC_0028	63	0	16	23
Chr I	25982	VC_0028	0	0	0	0
Chr I	26036	VC_0028	12	0	0	0
Chr I	26063	VC_0028	73	11	21	53
Chr I	26106	VC_0028	15	2	3	9
Chr I	26222	VC_0028	15	3	3	1
Chr I	26225	VC_0028	56	0	9	10
Chr I	26279	VC_0028	195	19	103	77
Chr I	26317	VC_0028	227	15	69	124
Chr I	26359	VC_0028	64	3	15	37
Chr I	26475	VC_0028	19	1	5	4
Chr I	26534	VC_0028	6	0	3	1
Chr I	26571	VC_0028	56	0	25	17
Chr I	26594	VC_0028	86	15	16	39
Chr I	26623	VC_0028	34	0	12	18
Chr I	26627	VC_0028	153	35	34	77
Chr I	26644	VC_0029	0	0	0	2
Chr I	26659	VC_0029	2	0	0	0
Chr I	26665	VC_0029	41	0	6	5
Chr I	26684	VC_0029	80	4	7	22
Chr I	26716	VC_0029	116	15	75	59
Chr I	26727	VC_0029	78	20	22	37
Chr I	26730	VC_0029	88	8	31	22
Chr I	26763	VC_0029	14	1	5	8
Chr I	26768	VC_0029	32	3	8	14
Chr I	26774	VC_0029	4	0	2	0
Chr I	26783	VC_0029	8	0	0	13
Chr I	26810	VC_0029	0	0	1	0
Chr I	26839	VC_0029	29	1	17	18
Chr I	26878	VC_0029	27	0	9	10
Chr I	26921	VC_0029	0	0	0	0
Chr I	26933	VC_0029	5	0	2	0
Chr I	27010	VC_0029	174	47	115	95
Chr I	27043	VC_0029	0	0	0	0
Chr I	27075	VC_0029	1	0	0	2
Chr I	27084	VC_0029	84	9	9	39
Chr I	27088	VC_0029	55	1	11	28
Chr I	27092	VC_0029	31	1	9	14
Chr I	27174	VC_0029	0	0	0	0
Chr I	27193	VC_0029	46	16	12	24
Chr I	27269	VC_0029	0	0	0	0
Chr I	27277	VC_0029	64	31	15	42
Chr I	27295	VC_0029	65	2	14	23
Chr I	27302	VC_0029	0	0	0	0
Chr I	27321	VC_0029	9	0	4	5
Chr I	27361	VC_0029	0	0	0	0
Chr I	27379	VC_0029	3	0	1	0
Chr I	27434	VC_0029	13	0	0	0
Chr I	27454	VC_0029	44	5	12	38
Chr I	27487	VC_0029	14	0	3	7
Chr I	27507	VC_0029	25	3	1	7
Chr I	27557	VC_0029	107	7	26	61
Chr I	27559	VC_0029	38	0	3	6
Chr I	27594	VC_0029	30	0	6	2
Chr I	27614	VC_0030	83	33	38	57
Chr I	27622	VC_0030	0	0	0	0
Chr I	27664	VC_0030	12	50	8	19
Chr I	27754	VC_0030	38	0	4	11
Chr I	27809	VC_0030	2	0	1	3
Chr I	27818	VC_0030	34	4	1	8
Chr I	27827	VC_0030	22	5	9	12
Chr I	27830	VC_0030	53	3	11	13
Chr I	27841	VC_0030	0	0	0	0
Chr I	27853	VC_0030	54	14	4	28
Chr I	27856	VC_0030	0	0	0	0
Chr I	27863	VC_0030	170	21	48	56
Chr I	27867	VC_0030	49	5	21	46
Chr I	27890	VC_0031	125	0	24	55
Chr I	27980	VC_0031	10	10	6	20
Chr I	28150	VC_0031	122	56	76	78
Chr I	28170	VC_0031	0	0	0	0
Chr I	28177	VC_0031	37	0	24	24
Chr I	28312	VC_0031	0	0	0	0
Chr I	28499	VC_0031	14	1	0	9
Chr I	28518	VC_0031	14	0	0	3
Chr I	28533	VC_0031	206	44	69	75
Chr I	28593	VC_0031	46	7	4	36
Chr I	28650	VC_0031	3	0	0	5
Chr I	28686	VC_0031	30	0	7	4
Chr I	28753	VC_0031	25	0	0	4
Chr I	28759	VC_0031	86	9	11	24
Chr I	28802	VC_0031	132	4	49	103
Chr I	28860	VC_0031	126	0	39	72
Chr I	28873	VC_0031	6	10	3	7
Chr I	28912	VC_0031	121	16	28	75
Chr I	28928	VC_0031	230	37	64	112
Chr I	28933	VC_0031	128	3	52	65
Chr I	28957	VC_0031	67	7	22	61
Chr I	29013	VC_0031	129	31	37	49
Chr I	29053	VC_0031	22	4	10	18
Chr I	29065	VC_0031	37	0	15	9
Chr I	29122	VC_0031	0	0	0	0
Chr I	29134	VC_0031	177	1	54	93
Chr I	29155	VC_0031	143	8	96	66
Chr I	29159	VC_0031	216	1	47	81
Chr I	29172	VC_0031	44	0	34	20
Chr I	29367	VC_0031	13	0	2	13
Chr I	29432	VC_0031	74	16	31	23
Chr I	29444	VC_0031	157	26	27	46
Chr I	29457	VC_0031	7	0	0	0
Chr I	29471	VC_0031	0	0	0	0
Chr I	29518	VC_0031	32	0	13	12
Chr I	29546	IG_VC_0032	40	0	9	23
Chr I	29557	IG_VC_0032	665	105	289	348
Chr I	29621	IG_VC_0032	44	0	7	14
Chr I	29632	IG_VC_0032	20	0	6	0
Chr I	29644	IG_VC_0032	19	13	10	26
Chr I	29648	IG_VC_0032	47	5	17	39
Chr I	29658	IG_VC_0032	93	7	26	46
Chr I	29662	IG_VC_0032	0	0	0	0
Chr I	29676	IG_VC_0032	22	0	4	3
Chr I	29678	IG_VC_0032	36	10	7	12
Chr I	29703	IG_VC_0032	1	0	0	1
Chr I	29719	IG_VC_0032	0	0	0	0
Chr I	29767	IG_VC_0032	3	1	5	1
Chr I	29771	IG_VC_0032	2	0	0	0
Chr I	29803	IG_VC_0032	93	24	27	24
Chr I	29817	IG_VC_0032	45	11	6	11
Chr I	29821	IG_VC_0032	24	0	2	10
Chr I	29826	IG_VC_0032	16	0	6	9
Chr I	29830	IG_VC_0032	31	15	11	17
Chr I	29859	IG_VC_0032	21	1	4	11
Chr I	29862	IG_VC_0032	24	3	4	7
Chr I	29875	IG_VC_0032	4	0	0	0
Chr I	29886	IG_VC_0032	54	1	11	19
Chr I	29889	IG_VC_0032	15	0	7	14
Chr I	29894	IG_VC_0032	181	25	41	76
Chr I	29914	IG_VC_0032	68	3	11	30
Chr I	29920	IG_VC_0032	2	0	3	2
Chr I	29936	IG_VC_0032	25	1	3	3
Chr I	29979	IG_VC_0032	31	6	14	18
Chr I	29992	IG_VC_0032	168	12	36	74
Chr I	29994	IG_VC_0032	131	2	63	86
Chr I	29996	IG_VC_0032	11	1	2	3
Chr I	30015	IG_VC_0032	21	19	1	5
Chr I	30025	IG_VC_0032	26	4	12	11
Chr I	30055	IG_VC_0032	11	2	3	14
Chr I	30058	IG_VC_0032	8	0	0	3
Chr I	30089	VC_0032	5	0	0	0
Chr I	30101	VC_0032	0	6	1	4
Chr I	30146	VC_0032	0	0	0	0
Chr I	30164	VC_0032	18	0	4	10
Chr I	30172	VC_0032	43	0	14	21
Chr I	30193	VC_0032	33	8	7	13
Chr I	30263	VC_0032	10	2	3	11
Chr I	30274	VC_0032	0	0	0	0
Chr I	30289	VC_0032	23	1	3	4
Chr I	30365	VC_0032	3	0	2	13
Chr I	30378	VC_0032	0	0	0	0
Chr I	30386	VC_0032	0	0	0	0
Chr I	30403	VC_0032	0	0	0	0
Chr I	30455	VC_0032	0	0	0	1
Chr I	30491	VC_0032	68	1	19	14
Chr I	30530	VC_0032	84	7	31	22
Chr I	30547	VC_0032	33	1	12	18
Chr I	30586	VC_0032	10	1	8	6
Chr I	30622	VC_0032	261	22	68	109
Chr I	30652	VC_0032	162	25	47	113
Chr I	30709	VC_0032	36	3	9	22
Chr I	30737	VC_0032	9	0	4	5
Chr I	30769	VC_0032	45	4	10	25
Chr I	30824	VC_0032	35	0	17	27
Chr I	30839	VC_0032	0	0	0	0
Chr I	30848	VC_0032	128	36	43	84
Chr I	30859	VC_0032	51	4	6	15
Chr I	30953	VC_0032	19	15	2	10
Chr I	30961	VC_0032	10	0	11	8
Chr I	30995	VC_0032	39	0	6	25
Chr I	31102	VC_0032	0	0	0	0
Chr I	31122	VC_0032	0	0	0	0
Chr I	31125	VC_0032	48	2	17	30
Chr I	31160	VC_0032	0	0	0	0
Chr I	31170	VC_0032	19	0	2	8
Chr I	31211	VC_0032	51	5	9	20
Chr I	31234	VC_0032	0	0	0	0
Chr I	31244	VC_0032	17	0	4	6
Chr I	31306	VC_0032	0	0	0	0
Chr I	31319	VC_0032	335	14	108	141
Chr I	31377	VC_0032	67	12	20	34
Chr I	31391	VC_0032	0	0	0	2
Chr I	31411	VC_0032	8	0	3	3
Chr I	31438	VC_0032	11	2	10	2
Chr I	31452	VC_0032	58	0	14	11
Chr I	31466	VC_0032	21	6	8	21
Chr I	31483	VC_0032	0	0	0	0
Chr I	31542	VC_0032	2	0	2	3
Chr I	31561	VC_0032	1	0	0	2
Chr I	31590	VC_0032	72	9	27	51
Chr I	31593	IG_VC_0033	12	0	3	5
Chr I	31622	IG_VC_0033	25	2	0	7
Chr I	31638	IG_VC_0033	30	0	0	9
Chr I	31640	IG_VC_0033	0	0	0	0
Chr I	31659	IG_VC_0033	0	0	0	0
Chr I	31681	IG_VC_0033	31	6	12	23
Chr I	31691	VC_0033	12	0	8	16
Chr I	31702	VC_0033	0	0	0	0
Chr I	31728	VC_0033	6	0	1	16
Chr I	31774	VC_0033	6	0	12	1
Chr I	31897	VC_0033	19	2	0	5
Chr I	31921	VC_0033	14	0	3	7
Chr I	31934	VC_0033	128	15	13	44
Chr I	31969	VC_0033	62	0	15	25
Chr I	31993	VC_0033	85	12	18	24
Chr I	32002	VC_0033	0	0	0	0
Chr I	32042	VC_0033	186	4	64	85
Chr I	32059	VC_0033	68	0	12	17
Chr I	32080	VC_0033	57	0	25	28
Chr I	32089	VC_0033	87	3	25	35
Chr I	32099	VC_0033	3	0	0	0
Chr I	32111	VC_0033	110	0	56	63
Chr I	32148	VC_0033	0	0	0	0
Chr I	32191	VC_0033	20	2	5	0
Chr I	32207	VC_0033	48	5	29	23
Chr I	32227	VC_0033	28	0	19	18
Chr I	32230	VC_0033	67	0	1	19
Chr I	32248	VC_0033	15	2	1	11
Chr I	32261	VC_0033	5	0	1	0
Chr I	32271	VC_0033	388	29	122	159
Chr I	32293	VC_0033	130	6	39	38
Chr I	32300	VC_0033	12	0	3	14
Chr I	32307	VC_0033	48	0	2	3
Chr I	32335	VC_0033	51	11	8	19
Chr I	32338	VC_0033	54	13	24	39
Chr I	32357	VC_0033	0	0	0	0
Chr I	32365	VC_0033	0	0	0	0
Chr I	32391	VC_0033	55	0	2	2
Chr I	32404	VC_0033	119	9	40	51
Chr I	32436	VC_0033	0	0	0	0
Chr I	32454	VC_0033	55	14	9	37
Chr I	32465	VC_0033	78	13	24	46
Chr I	32476	VC_0033	26	0	2	7
Chr I	32485	VC_0033	78	9	12	37
Chr I	32527	VC_0033	40	2	12	34
Chr I	32541	VC_0033	15	0	0	4
Chr I	32552	VC_0033	55	3	13	20
Chr I	32564	VC_0033	4	0	0	0
Chr I	32581	IG_VC_0034	6	0	0	1
Chr I	32624	IG_VC_0034	0	0	0	0
Chr I	32645	VC_0034	5	10	7	9
Chr I	32663	VC_0034	75	0	3	1
Chr I	32671	VC_0034	46	5	6	17
Chr I	32681	VC_0034	9	0	0	0
Chr I	32713	VC_0034	4	1	0	0
Chr I	32720	VC_0034	3	0	0	1
Chr I	32730	VC_0034	23	0	5	0
Chr I	32746	VC_0034	50	0	0	0
Chr I	32755	VC_0034	0	0	0	0
Chr I	32763	VC_0034	0	0	0	0
Chr I	32778	VC_0034	0	0	0	0
Chr I	32796	VC_0034	83	0	0	0
Chr I	32819	VC_0034	38	0	0	0
Chr I	32857	VC_0034	30	0	0	0
Chr I	32872	VC_0034	2	0	0	0
Chr I	32898	VC_0034	29	0	5	0
Chr I	32919	VC_0034	1	0	0	0
Chr I	32932	VC_0034	49	0	0	0
Chr I	32940	VC_0034	42	1	0	0
Chr I	32972	VC_0034	28	0	0	0
Chr I	33000	VC_0034	51	0	0	1
Chr I	33090	VC_0034	60	0	0	1
Chr I	33104	VC_0034	123	0	0	1
Chr I	33154	VC_0034	4	0	0	0
Chr I	33164	VC_0034	2	0	0	0
Chr I	33180	VC_0034	23	0	0	0
Chr I	33194	VC_0034	9	0	0	0
Chr I	33208	VC_0034	37	0	0	0
Chr I	33265	IG_VC_0035	31	3	10	24
Chr I	33278	VC_0035	0	0	0	0
Chr I	33298	VC_0035	0	0	0	0
Chr I	33313	VC_0035	14	0	3	1
Chr I	33333	VC_0035	21	4	9	16
Chr I	33359	VC_0035	8	0	0	7
Chr I	33372	VC_0035	37	1	13	10
Chr I	33434	VC_0035	219	31	91	114
Chr I	33448	VC_0035	321	9	130	127
Chr I	33457	VC_0035	97	5	13	38
Chr I	33469	VC_0035	2	0	2	4
Chr I	33489	VC_0035	17	0	1	5
Chr I	33509	VC_0035	46	5	2	26
Chr I	33525	VC_0035	8	0	0	4
Chr I	33529	VC_0035	172	23	31	74
Chr I	33640	VC_0035	0	0	0	0
Chr I	33645	VC_0035	7	0	1	7
Chr I	33694	VC_0035	0	0	0	0
Chr I	33726	VC_0035	0	0	0	0
Chr I	33779	VC_0035	40	10	2	2
Chr I	33789	VC_0035	183	4	44	79
Chr I	33805	VC_0035	110	19	37	67
Chr I	33809	VC_0035	70	7	44	28
Chr I	33849	VC_0035	22	3	0	8
Chr I	33898	VC_0035	41	4	10	37
Chr I	33912	VC_0035	17	15	11	10
Chr I	33923	VC_0035	13	0	7	11
Chr I	33945	VC_0035	10	0	1	7
Chr I	33962	VC_0035	0	0	0	0
Chr I	33971	VC_0035	17	2	2	12
Chr I	33979	VC_0035	267	73	45	66
Chr I	33999	VC_0035	0	0	0	0
Chr I	34094	VC_0035	2	0	0	2
Chr I	34131	VC_0035	0	0	0	0
Chr I	34139	VC_0035	19	0	5	0
Chr I	34154	VC_0035	30	0	14	21
Chr I	34197	VC_0035	62	0	31	35
Chr I	34211	VC_0035	22	0	15	15
Chr I	34231	VC_0035	15	1	2	10
Chr I	34268	VC_0035	0	1	0	4
Chr I	34282	VC_0035	0	0	0	0
Chr I	34294	VC_0035	27	0	11	24
Chr I	34299	VC_0035	21	2	0	9
Chr I	34325	VC_0036	0	0	0	1
Chr I	34349	VC_0036	6	2	0	2
Chr I	34374	VC_0036	174	2	5	8
Chr I	34376	VC_0036	22	0	2	4
Chr I	34446	VC_0036	2	1	0	0
Chr I	34483	VC_0036	0	0	0	0
Chr I	34508	VC_0036	0	0	0	0
Chr I	34522	VC_0036	66	0	0	6
Chr I	34564	VC_0036	48	0	0	8
Chr I	34598	VC_0036	17	0	0	4
Chr I	34629	VC_0036	0	0	0	0
Chr I	34699	VC_0036	0	0	0	0
Chr I	34743	VC_0036	23	0	0	1
Chr I	34762	VC_0036	60	0	4	2
Chr I	34783	VC_0036	0	0	0	0
Chr I	34790	VC_0036	211	0	8	21
Chr I	34820	VC_0036	89	2	1	3
Chr I	34846	VC_0036	69	4	1	5
Chr I	34865	VC_0036	1	0	0	0
Chr I	34871	VC_0036	0	0	0	0
Chr I	34910	VC_0036	75	0	4	6
Chr I	34920	VC_0036	0	0	0	3
Chr I	34987	VC_0036	36	0	0	5
Chr I	34997	VC_0036	20	0	0	6
Chr I	35003	VC_0036	55	2	0	6
Chr I	35009	VC_0036	0	0	0	0
Chr I	35038	VC_0036	0	0	1	0
Chr I	35054	VC_0036	23	0	0	8
Chr I	35089	VC_0036	15	0	0	8
Chr I	35093	VC_0036	110	0	0	16
Chr I	35112	VC_0036	0	0	0	0
Chr I	35142	VC_0036	5	1	0	0
Chr I	35147	VC_0036	16	0	0	5
Chr I	35185	VC_0036	8	0	0	0
Chr I	35211	VC_0036	0	0	0	0
Chr I	35241	VC_0036	10	0	2	2
Chr I	35249	VC_0036	39	0	4	0
Chr I	35291	VC_0036	57	0	2	6
Chr I	35338	VC_0036	39	0	4	7
Chr I	35342	VC_0036	117	1	1	21
Chr I	35371	VC_0036	27	0	0	7
Chr I	35391	VC_0036	7	0	0	1
Chr I	35399	VC_0036	43	3	0	6
Chr I	35405	VC_0036	7	0	0	0
Chr I	35432	VC_0036	14	1	0	1
Chr I	35448	VC_0036	43	0	0	9
Chr I	35467	VC_0036	0	0	0	0
Chr I	35489	VC_0036	2	0	0	1
Chr I	35507	VC_0036	0	0	6	0
Chr I	35536	VC_0036	16	0	0	3
Chr I	35587	VC_0036	1	0	0	1
Chr I	35605	VC_0036	4	0	0	0
Chr I	35615	VC_0036	2	0	0	0
Chr I	35629	VC_0036	56	2	1	7
Chr I	35639	VC_0036	3	0	0	0
Chr I	35648	VC_0036	7	0	0	2
Chr I	35672	VC_0036	0	0	0	0
Chr I	35711	VC_0036	21	0	0	3
Chr I	35723	VC_0036	0	0	0	0
Chr I	35741	VC_0036	46	3	6	15
Chr I	35787	VC_0036	48	16	14	25
Chr I	35806	IG_VC_0037	22	4	2	21
Chr I	35818	IG_VC_0037	129	38	23	67
Chr I	35840	IG_VC_0037	0	0	1	0
Chr I	35847	IG_VC_0037	66	6	25	33
Chr I	35851	IG_VC_0037	35	6	10	21
Chr I	35853	IG_VC_0037	18	0	9	16
Chr I	35879	IG_VC_0037	0	0	0	0
Chr I	35895	IG_VC_0037	5	0	0	2
Chr I	35911	IG_VC_0037	0	0	0	1
Chr I	35926	IG_VC_0037	7	2	6	2
Chr I	35929	IG_VC_0037	0	0	0	0
Chr I	35937	IG_VC_0037	0	0	0	0
Chr I	35940	IG_VC_0037	1	0	0	0
Chr I	35999	IG_VC_0037	42	4	14	21
Chr I	36001	IG_VC_0037	125	10	26	44
Chr I	36010	IG_VC_0037	15	2	14	11
Chr I	36035	IG_VC_0037	29	0	7	15
Chr I	36058	IG_VC_0037	118	10	33	33
Chr I	36067	IG_VC_0037	16	1	10	4
Chr I	36087	IG_VC_0037	66	5	23	26
Chr I	36098	IG_VC_0037	17	0	1	15
Chr I	36123	IG_VC_0037	4	0	5	4
Chr I	36125	IG_VC_0037	29	8	10	17
Chr I	36137	IG_VC_0037	22	2	3	1
Chr I	36153	VC_0037	10	0	4	5
Chr I	36176	VC_0037	39	0	77	32
Chr I	36204	VC_0037	0	0	0	0
Chr I	36214	VC_0037	32	2	3	23
Chr I	36247	VC_0037	57	6	20	38
Chr I	36264	VC_0037	36	10	10	25
Chr I	36272	VC_0037	71	2	31	35
Chr I	36306	VC_0037	16	1	7	8
Chr I	36328	VC_0037	54	0	20	18
Chr I	36332	VC_0037	1	0	1	1
Chr I	36392	VC_0037	135	1	28	32
Chr I	36401	VC_0037	53	2	19	25
Chr I	36437	IG_VC_0038	1	0	0	1
Chr I	36439	IG_VC_0038	0	0	0	2
Chr I	36453	IG_VC_0038	0	0	0	2
Chr I	36459	IG_VC_0038	16	0	5	4
Chr I	36478	IG_VC_0038	40	0	2	9
Chr I	36512	IG_VC_0038	17	1	5	4
Chr I	36528	VC_0038	77	7	21	32
Chr I	36655	VC_0038	1	0	1	1
Chr I	36664	VC_0038	63	17	24	77
Chr I	36699	IG_VC_0039	185	5	83	108
Chr I	36704	IG_VC_0039	211	15	62	88
Chr I	36717	IG_VC_0039	40	4	19	27
Chr I	36733	IG_VC_0039	41	1	19	21
Chr I	36748	IG_VC_0039	105	12	40	32
Chr I	36765	IG_VC_0039	73	2	9	22
Chr I	36774	IG_VC_0039	12	0	0	2
Chr I	36826	IG_VC_0039	104	7	47	66
Chr I	36832	IG_VC_0039	43	6	15	15
Chr I	36842	IG_VC_0039	0	0	0	0
Chr I	36851	IG_VC_0039	112	40	52	87
Chr I	36856	IG_VC_0039	58	8	10	26
Chr I	36866	IG_VC_0039	4	0	0	3
Chr I	36869	IG_VC_0039	48	4	0	5
Chr I	36881	IG_VC_0039	17	2	5	10
Chr I	36899	IG_VC_0039	0	0	0	2
Chr I	36906	IG_VC_0039	10	0	1	6
Chr I	36941	VC_0039	1	6	3	6
Chr I	36948	VC_0039	86	10	23	27
Chr I	36951	VC_0039	93	28	21	40
Chr I	36978	VC_0039	60	15	14	25
Chr I	36987	VC_0039	0	0	0	1
Chr I	37060	VC_0039	17	3	0	2
Chr I	37077	VC_0039	0	0	0	0
Chr I	37096	VC_0039	14	4	8	9
Chr I	37125	VC_0039	27	6	16	33
Chr I	37153	VC_0039	66	1	13	15
Chr I	37155	VC_0039	26	16	9	3
Chr I	37218	VC_0039	102	5	15	45
Chr I	37222	VC_0039	204	21	57	68
Chr I	37229	VC_0039	24	13	9	8
Chr I	37244	VC_0039	0	0	0	0
Chr I	37249	VC_0039	0	0	0	0
Chr I	37257	VC_0039	2	0	0	0
Chr I	37281	VC_0039	5	0	0	2
Chr I	37290	VC_0039	0	0	0	0
Chr I	37314	VC_0039	28	2	4	20
Chr I	37328	VC_0039	0	0	0	0
Chr I	37349	VC_0039	13	0	0	1
Chr I	37365	VC_0039	7	0	3	6
Chr I	37373	VC_0039	0	0	0	0
Chr I	37386	VC_0039	0	0	0	0
Chr I	37392	VC_0039	0	0	0	0
Chr I	37434	VC_0039	14	1	11	7
Chr I	37440	VC_0039	0	0	0	0
Chr I	37469	VC_0039	46	13	6	16
Chr I	37539	VC_0039	0	0	0	0
Chr I	37588	VC_0039	18	18	15	17
Chr I	37607	VC_0039	24	0	11	16
Chr I	37633	VC_0039	32	11	50	21
Chr I	37670	VC_0039	16	0	1	13
Chr I	37703	VC_0039	42	7	6	20
Chr I	37789	IG_VC_0040	0	0	0	0
Chr I	37793	IG_VC_0040	0	0	0	0
Chr I	37802	IG_VC_0040	8	0	9	8
Chr I	37818	IG_VC_0040	26	0	14	5
Chr I	37821	IG_VC_0040	11	0	0	3
Chr I	37853	VC_0040	63	0	24	34
Chr I	37866	VC_0040	51	3	10	17
Chr I	37874	VC_0040	36	9	11	4
Chr I	37897	VC_0040	55	5	11	35
Chr I	37916	VC_0040	34	0	10	16
Chr I	37921	VC_0040	51	0	10	11
Chr I	37927	VC_0040	110	9	29	26
Chr I	37936	VC_0040	0	1	0	1
Chr I	37985	VC_0040	92	18	30	46
Chr I	37988	VC_0040	9	0	6	11
Chr I	38004	VC_0040	35	0	9	5
Chr I	38015	VC_0040	51	18	12	15
Chr I	38026	VC_0040	10	0	16	4
Chr I	38039	VC_0040	159	17	67	97
Chr I	38046	VC_0040	11	7	0	5
Chr I	38054	VC_0040	32	9	14	15
Chr I	38061	VC_0040	0	0	0	0
Chr I	38083	VC_0040	48	0	0	4
Chr I	38105	VC_0040	0	0	0	0
Chr I	38109	VC_0040	45	123	9	24
Chr I	38113	VC_0040	6	0	1	1
Chr I	38130	VC_0040	203	4	58	70
Chr I	38132	VC_0040	18	0	1	4
Chr I	38143	VC_0040	0	0	0	0
Chr I	38159	VC_0040	5	3	0	0
Chr I	38185	VC_0040	36	7	2	12
Chr I	38207	VC_0040	8	0	5	8
Chr I	38238	VC_0040	3	0	0	1
Chr I	38268	VC_0040	154	1	39	49
Chr I	38304	VC_0040	24	0	6	14
Chr I	38363	VC_0040	43	15	15	31
Chr I	38367	VC_0040	10	0	2	7
Chr I	38388	VC_0040	0	0	0	1
Chr I	38409	VC_0040	7	0	1	3
Chr I	38464	VC_0040	0	0	0	0
Chr I	38472	VC_0040	61	561	25	38
Chr I	38478	VC_0040	62	19	18	33
Chr I	38493	VC_0040	26	2	6	10
Chr I	38506	IG_VC_0041	5	1	8	9
Chr I	38515	IG_VC_0041	18	0	8	4
Chr I	38535	VC_0041	1	0	0	0
Chr I	38560	VC_0041	6	8	19	12
Chr I	38567	VC_0041	131	20	32	36
Chr I	38574	VC_0041	88	23	26	15
Chr I	38597	VC_0041	10	0	8	14
Chr I	38636	VC_0041	5	14	9	15
Chr I	38640	VC_0041	43	6	13	25
Chr I	38717	VC_0041	97	27	25	26
Chr I	38755	VC_0041	108	0	13	32
Chr I	38802	VC_0041	0	0	0	1
Chr I	38819	VC_0041	0	0	0	0
Chr I	38976	VC_0041	119	18	47	53
Chr I	38986	VC_0041	50	1	14	15
Chr I	39007	VC_0041	28	4	1	22
Chr I	39009	VC_0041	22	3	7	11
Chr I	39029	VC_0041	25	7	11	12
Chr I	39053	VC_0041	13	0	13	13
Chr I	39062	VC_0041	45	3	4	18
Chr I	39071	VC_0041	0	0	0	0
Chr I	39077	VC_0041	3	0	0	0
Chr I	39092	VC_0041	6	0	1	5
Chr I	39104	VC_0042	12	0	7	12
Chr I	39154	VC_0042	0	0	0	0
Chr I	39205	VC_0042	6	0	7	0
Chr I	39219	VC_0042	0	0	0	0
Chr I	39246	VC_0042	123	25	23	42
Chr I	39261	VC_0042	4	0	0	1
Chr I	39288	VC_0042	48	0	19	23
Chr I	39319	VC_0042	0	0	0	0
Chr I	39334	VC_0042	4	0	0	0
Chr I	39342	VC_0042	83	4	5	30
Chr I	39373	VC_0042	0	21	2	1
Chr I	39411	VC_0042	48	33	3	12
Chr I	39413	VC_0042	20	0	0	4
Chr I	39423	VC_0042	2	1	0	1
Chr I	39501	VC_0042	5	1	4	4
Chr I	39516	VC_0042	37	11	6	23
Chr I	39544	VC_0042	32	4	20	8
Chr I	39602	VC_0042	15	11	1	2
Chr I	39633	VC_0042	178	12	25	55
Chr I	39661	VC_0042	0	0	0	0
Chr I	39668	VC_0042	1	0	0	0
Chr I	39717	VC_0042	46	2	162	8
Chr I	39739	VC_0042	9	0	1	2
Chr I	39757	VC_0042	57	6	6	9
Chr I	39799	VC_0042	0	1	8	3
Chr I	39825	VC_0042	53	14	17	19
Chr I	39876	VC_0042	39	1	6	8
Chr I	39890	VC_0042	76	0	13	3
Chr I	39912	VC_0042	46	1	19	11
Chr I	39924	VC_0042	3	0	0	1
Chr I	39945	VC_0042	242	34	83	69
Chr I	39957	VC_0042	0	0	0	0
Chr I	39959	VC_0042	91	81	22	39
Chr I	39992	VC_0042	19	3	5	6
Chr I	40041	VC_0042	17	0	5	0
Chr I	40111	VC_0042	0	2	0	0
Chr I	40125	VC_0042	20	0	2	21
Chr I	40141	VC_0042	135	5	54	48
Chr I	40173	VC_0042	1	1	0	1
Chr I	40185	VC_0042	44	2	11	12
Chr I	40192	VC_0042	49	3	3	4
Chr I	40204	VC_0042	7	0	1	0
Chr I	40224	VC_0042	5	0	0	1
Chr I	40247	VC_0042	2	8	1	4
Chr I	40257	VC_0042	9	0	8	2
Chr I	40272	VC_0042	0	0	0	0
Chr I	40275	VC_0042	57	5	34	22
Chr I	40318	VC_0042	30	2	17	16
Chr I	40341	VC_0042	368	40	64	103
Chr I	40348	VC_0042	111	43	50	44
Chr I	40380	VC_0042	47	14	17	15
Chr I	40384	VC_0042	57	5	17	18
Chr I	40410	VC_0042	7	0	3	2
Chr I	40455	VC_0042	0	0	0	0
Chr I	40468	VC_0042	51	0	0	13
Chr I	40481	VC_0042	198	13	61	61
Chr I	40489	VC_0042	0	0	0	0
Chr I	40495	VC_0042	71	4	38	47
Chr I	40500	VC_0042	50	2	16	2
Chr I	40510	VC_0042	11	3	1	2
Chr I	40521	VC_0042	1	1	1	2
Chr I	40527	VC_0042	171	0	49	39
Chr I	40537	VC_0042	2	0	2	1
Chr I	40548	VC_0042	46	16	4	14
Chr I	40561	VC_0043	18	1	7	5
Chr I	40587	VC_0043	0	0	0	0
Chr I	40609	VC_0043	2	0	0	0
Chr I	40616	VC_0043	0	0	0	0
Chr I	40700	VC_0043	0	0	0	0
Chr I	40730	VC_0043	0	0	0	0
Chr I	40733	VC_0043	0	0	0	0
Chr I	40752	VC_0043	0	0	0	0
Chr I	40755	VC_0043	0	0	0	0
Chr I	40760	VC_0043	0	0	0	0
Chr I	40818	VC_0043	0	0	0	0
Chr I	40838	VC_0043	0	0	0	0
Chr I	40863	VC_0043	0	0	0	0
Chr I	40899	VC_0043	0	0	0	0
Chr I	40923	VC_0043	0	0	0	0
Chr I	40933	VC_0043	0	0	0	0
Chr I	40949	VC_0043	0	0	0	0
Chr I	41033	VC_0043	0	0	0	0
Chr I	41054	VC_0043	0	0	0	0
Chr I	41108	VC_0043	0	0	0	0
Chr I	41127	VC_0043	0	0	0	0
Chr I	41146	VC_0043	0	0	0	0
Chr I	41150	VC_0043	0	0	0	0
Chr I	41165	VC_0043	0	0	0	0
Chr I	41173	VC_0043	0	0	0	0
Chr I	41184	VC_0043	0	0	0	0
Chr I	41192	VC_0043	0	0	0	0
Chr I	41208	VC_0043	0	0	0	0
Chr I	41213	VC_0043	0	0	0	0
Chr I	41242	VC_0043	0	0	0	0
Chr I	41285	VC_0043	0	0	0	0
Chr I	41291	VC_0043	0	0	0	0
Chr I	41330	VC_0043	0	0	0	0
Chr I	41390	VC_0043	0	0	0	0
Chr I	41415	VC_0043	0	0	0	0
Chr I	41432	VC_0043	0	0	0	0
Chr I	41452	VC_0043	0	0	0	0
Chr I	41455	VC_0043	0	0	0	0
Chr I	41462	VC_0043	0	0	0	0
Chr I	41521	VC_0043	0	0	0	0
Chr I	41540	VC_0043	0	0	0	0
Chr I	41542	VC_0043	0	0	0	0
Chr I	41626	VC_0043	0	0	0	0
Chr I	41642	VC_0043	0	0	0	0
Chr I	41666	VC_0043	0	0	0	0
Chr I	41675	VC_0043	0	0	0	0
Chr I	41714	VC_0043	0	0	0	0
Chr I	41796	VC_0043	0	0	0	0
Chr I	41809	VC_0043	0	0	0	0
Chr I	41813	VC_0043	1	0	0	0
Chr I	41820	VC_0043	0	0	0	0
Chr I	41846	VC_0043	0	0	0	0
Chr I	41858	VC_0043	0	0	0	0
Chr I	41877	VC_0043	0	0	0	0
Chr I	41897	VC_0043	0	0	0	0
Chr I	41936	VC_0043	1	0	0	0
Chr I	42013	VC_0044	8	0	0	0
Chr I	42016	VC_0044	13	4	3	2
Chr I	42023	VC_0044	14	6	5	3
Chr I	42026	VC_0044	58	4	4	21
Chr I	42094	VC_0044	22	28	8	20
Chr I	42136	VC_0044	3	0	0	4
Chr I	42173	VC_0044	54	2	12	21
Chr I	42183	VC_0044	61	0	4	22
Chr I	42232	VC_0044	53	2	8	32
Chr I	42241	VC_0044	47	3	40	6
Chr I	42252	VC_0044	3	0	12	3
Chr I	42371	VC_0044	0	0	0	0
Chr I	42409	VC_0044	5	0	0	2
Chr I	42535	VC_0044	8	5	0	0
Chr I	42566	VC_0044	15	3	7	7
Chr I	42577	VC_0044	0	0	14	3
Chr I	42598	VC_0044	31	1	9	11
Chr I	42637	VC_0044	67	0	27	55
Chr I	42655	VC_0044	4	0	0	4
Chr I	42690	VC_0044	158	0	5	19
Chr I	42725	VC_0044	43	0	12	8
Chr I	42738	VC_0044	156	4	30	29
Chr I	42760	VC_0044	0	0	0	0
Chr I	42818	VC_0044	3	10	2	6
Chr I	42841	VC_0044	0	0	0	0
Chr I	42860	VC_0044	0	0	0	0
Chr I	42895	VC_0044	67	10	8	27
Chr I	42917	VC_0044	346	76	93	117
Chr I	42921	VC_0044	80	2	54	13
Chr I	42994	VC_0044	0	0	0	0
Chr I	43020	VC_0044	56	1	6	13
Chr I	43034	VC_0044	70	4	29	28
Chr I	43036	VC_0044	60	7	18	20
Chr I	43063	VC_0044	5	11	2	4
Chr I	43145	VC_0044	30	0	8	11
Chr I	43228	VC_0044	5	1	0	0
Chr I	43244	VC_0044	7	0	0	3
Chr I	43278	VC_0044	7	0	1	1
Chr I	43281	VC_0044	17	3	4	8
Chr I	43288	VC_0044	0	0	0	0
Chr I	43307	IG_VC_0045	0	0	0	0
Chr I	43317	IG_VC_0045	24	10	14	21
Chr I	43322	IG_VC_0045	0	0	0	4
Chr I	43335	VC_0045	30	6	7	12
Chr I	43357	VC_0045	43	0	0	0
Chr I	43384	VC_0045	0	0	0	0
Chr I	43391	VC_0045	0	0	0	0
Chr I	43436	VC_0045	0	0	0	0
Chr I	43439	VC_0045	0	0	0	0
Chr I	43461	VC_0045	0	0	0	0
Chr I	43474	VC_0045	0	0	0	0
Chr I	43486	VC_0045	0	0	0	0
Chr I	43492	VC_0045	0	0	0	0
Chr I	43508	VC_0045	0	0	0	0
Chr I	43543	VC_0045	0	0	0	0
Chr I	43559	VC_0045	0	0	0	0
Chr I	43588	VC_0045	0	0	0	0
Chr I	43600	VC_0045	0	0	0	0
Chr I	43612	VC_0045	0	0	0	0
Chr I	43636	VC_0045	0	0	0	0
Chr I	43639	VC_0045	0	0	0	0
Chr I	43663	VC_0045	0	0	0	0
Chr I	43671	VC_0045	0	0	0	0
Chr I	43723	VC_0045	0	0	0	0
Chr I	43730	VC_0045	0	0	0	0
Chr I	43776	VC_0045	0	0	0	0
Chr I	43831	VC_0045	0	0	0	0
Chr I	43840	VC_0045	0	0	0	0
Chr I	43885	VC_0045	0	0	0	0
Chr I	43957	VC_0045	0	0	0	0
Chr I	43960	VC_0045	0	0	0	0
Chr I	43972	VC_0045	0	0	0	0
Chr I	43978	VC_0045	0	0	0	0
Chr I	43988	VC_0045	0	0	0	0
Chr I	43993	VC_0045	0	0	0	0
Chr I	44000	VC_0045	0	0	0	0
Chr I	44010	VC_0045	0	0	0	0
Chr I	44027	VC_0045	0	0	0	0
Chr I	44059	VC_0045	0	0	0	0
Chr I	44074	VC_0045	0	0	0	0
Chr I	44091	VC_0045	0	0	0	0
Chr I	44181	VC_0045	0	0	0	0
Chr I	44191	VC_0045	0	0	0	0
Chr I	44213	VC_0045	0	0	0	0
Chr I	44248	VC_0045	0	0	0	0
Chr I	44263	VC_0045	0	0	0	0
Chr I	44267	VC_0045	0	0	0	0
Chr I	44285	IG_VC_0046	0	0	0	0
Chr I	44295	IG_VC_0046	108	0	10	31
Chr I	44300	VC_0046	0	0	0	0
Chr I	44332	VC_0046	4	0	1	5
Chr I	44372	VC_0046	76	5	14	20
Chr I	44416	VC_0046	100	0	8	24
Chr I	44424	VC_0046	124	23	0	30
Chr I	44431	VC_0046	41	116	3	19
Chr I	44453	VC_0046	0	0	0	0
Chr I	44482	VC_0046	40	0	0	18
Chr I	44509	VC_0046	2	0	0	0
Chr I	44586	VC_0046	0	0	0	0
Chr I	44598	VC_0046	94	9	2	41
Chr I	44622	VC_0046	1	2	0	3
Chr I	44637	VC_0046	92	0	2	38
Chr I	44649	VC_0046	6	1	0	15
Chr I	44668	VC_0046	0	0	0	0
Chr I	44690	VC_0046	356	57	9	111
Chr I	44706	VC_0046	120	20	8	65
Chr I	44763	VC_0046	0	0	0	0
Chr I	44788	VC_0046	58	5	1	34
Chr I	44791	VC_0046	94	6	1	22
Chr I	44800	VC_0046	37	0	0	11
Chr I	44808	VC_0046	238	45	37	114
Chr I	44810	IG_VC_0047	245	20	17	100
Chr I	44844	IG_VC_0047	33	1	16	33
Chr I	44865	IG_VC_0047	3	7	7	4
Chr I	44874	IG_VC_0047	26	0	0	9
Chr I	44958	VC_0047	0	0	0	1
Chr I	44966	VC_0047	0	0	0	0
Chr I	44968	VC_0047	37	3	8	14
Chr I	44971	VC_0047	79	19	19	28
Chr I	44975	VC_0047	5	0	7	6
Chr I	44982	VC_0047	8	0	0	4
Chr I	45065	VC_0047	74	20	8	40
Chr I	45067	VC_0047	47	0	20	21
Chr I	45097	VC_0047	6	0	0	0
Chr I	45110	VC_0047	95	2	18	42
Chr I	45166	VC_0047	16	0	7	9
Chr I	45182	VC_0047	3	1	2	6
Chr I	45193	VC_0047	4	10	2	5
Chr I	45237	VC_0047	43	0	15	16
Chr I	45323	VC_0047	24	0	0	5
Chr I	45327	VC_0047	18	3	5	19
Chr I	45367	VC_0047	22	0	0	17
Chr I	45404	VC_0047	96	0	15	43
Chr I	45428	VC_0047	79	452	37	63
Chr I	45441	VC_0047	48	14	12	15
Chr I	45467	VC_0047	20	0	13	7
Chr I	45477	VC_0047	191	17	66	53
Chr I	45485	VC_0047	99	13	65	72
Chr I	45522	VC_0047	3	0	0	4
Chr I	45562	VC_0047	3	0	0	0
Chr I	45570	VC_0047	10	1	1	6
Chr I	45579	VC_0047	10	0	5	11
Chr I	45600	VC_0047	13	1	7	9
Chr I	45610	VC_0047	4	0	0	2
Chr I	45662	VC_0047	0	0	0	0
Chr I	45725	VC_0047	18	4	8	13
Chr I	45790	VC_0047	409	72	145	183
Chr I	45803	VC_0047	53	9	23	25
Chr I	45829	VC_0047	67	4	26	18
Chr I	45844	VC_0047	51	17	8	26
Chr I	45876	VC_0047	153	30	84	79
Chr I	45882	VC_0047	105	7	22	27
Chr I	45891	VC_0047	78	8	21	40
Chr I	45923	VC_0047	6	0	1	5
Chr I	45934	VC_0047	38	27	8	15
Chr I	45949	VC_0047	99	11	48	50
Chr I	45952	VC_0047	66	19	3	18
Chr I	46029	VC_0047	97	5	34	43
Chr I	46073	VC_0047	7	18	1	6
Chr I	46091	VC_0048	22	1	10	6
Chr I	46116	VC_0048	21	1	2	2
Chr I	46122	VC_0048	20	0	1	6
Chr I	46127	VC_0048	19	6	8	14
Chr I	46188	VC_0048	7	0	7	16
Chr I	46194	VC_0048	5	0	4	5
Chr I	46218	VC_0048	21	0	8	27
Chr I	46241	VC_0048	0	0	0	0
Chr I	46257	VC_0048	0	0	0	0
Chr I	46299	VC_0048	4	0	0	1
Chr I	46306	VC_0048	13	0	9	22
Chr I	46308	VC_0048	57	6	23	25
Chr I	46333	VC_0048	4	0	1	5
Chr I	46343	VC_0048	1	0	1	1
Chr I	46356	VC_0048	49	0	17	15
Chr I	46380	VC_0048	0	0	0	0
Chr I	46391	VC_0048	12	4	6	3
Chr I	46422	VC_0048	7	0	6	1
Chr I	46431	VC_0048	0	0	0	0
Chr I	46502	VC_0048	0	0	0	0
Chr I	46520	VC_0048	117	3	44	60
Chr I	46530	VC_0048	151	8	23	63
Chr I	46540	VC_0048	43	1	11	17
Chr I	46580	VC_0048	6	0	0	0
Chr I	46586	VC_0048	245	47	97	96
Chr I	46589	VC_0048	179	4	65	106
Chr I	46612	VC_0048	25	0	6	13
Chr I	46634	VC_0048	0	0	0	0
Chr I	46695	VC_0048	30	4	9	8
Chr I	46719	VC_0048	0	0	0	0
Chr I	46728	VC_0048	21	23	2	13
Chr I	46739	VC_0048	6	0	0	3
Chr I	46760	VC_0048	37	1	19	29
Chr I	46801	VC_0048	31	11	17	12
Chr I	46851	VC_0048	23	0	11	4
Chr I	46869	VC_0048	45	0	7	10
Chr I	46975	VC_0048	9	0	6	4
Chr I	47000	VC_0048	12	1	3	16
Chr I	47036	VC_0048	33	3	9	5
Chr I	47040	VC_0048	10	0	4	2
Chr I	47045	VC_0048	96	13	17	22
Chr I	47051	VC_0048	50	13	15	17
Chr I	47058	VC_0048	67	3	22	39
Chr I	47064	VC_0048	36	9	5	16
Chr I	47070	VC_0048	18	6	6	10
Chr I	47093	VC_0048	8	0	0	4
Chr I	47106	VC_0048	43	11	18	35
Chr I	47156	VC_0048	73	0	16	15
Chr I	47167	VC_0048	23	3	6	20
Chr I	47169	VC_0048	74	0	20	27
Chr I	47172	VC_0048	220	82	69	121
Chr I	47188	VC_0048	11	0	0	7
[truncated: 190,684 more rows]
