# Supplementary material for: ARTIST: High-Resolution Genome-Wide Assessment of Fitness Using Transposon-Insertion Sequencing
Source: PLoS Genet. 2014 Nov 6;10(11):e1004782. doi: 10.1371/journal.pgen.1004782 (PMC4222735; doi:10.1371/journal.pgen.1004782)
Supplement: Table S6 — Primer sequences for constructing in frame gene deletions in V. cholerae. (XLSX) [file pgen.1004782.s013.xlsx]

## Sheet: Table S6. Primer Sequences
Table S6. Primer sequences for constructing in frame gene deletions in V. cholerae
∆vc0210-downstream flank-F	ATGCGTCCAGATTCGTTGTTAGATTGAttaagtagctcccaattg
∆vc0210-downstream flank-R	GGAATTCCCGGGAGAGCTCGATATCGCATGCatcacggccagtattaaacagacc
∆vc0210-upstream flank-F	GATCCCAAGCTTCTTCTAGAGGTACCGCATGCactgcatcacttggaatgggttaatg
∆vc0210-upstream flank-R	TCAATCTAACAACGAATCTGGACGCATagggtctcgaccttcttg
∆vc0432-downstream flank-F	ATGAAAGTCGCTGAGTTTGTAAAATAAtcgacaatcgattcaag
∆vc0432-downstream flank-R	GGAATTCCCGGGAGAGCTCGATATCGCATGCagagcctaaacccagttttttatcc
∆vc0432-upstream flank-F	GATCCCAAGCTTCTTCTAGAGGTACCGCATGCgtacgtaccgcgccaaacttg
∆vc0432-upstream flank-R	TTATTTTACAAACTCAGCGACTTTCATcgtaaatctccttg
∆vc1188-downstream flank-F	ATGAATAACGATCGCACTGCGTTTTAAtttatgcggagaag
∆vc1188-downstream flank-R	GGAATTCCCGGGAGAGCTCGATATCGCATGCgacccagcgatcgatcgcg
∆vc1188-upstream flank-F	GATCCCAAGCTTCTTCTAGAGGTACCGCATGCcaggatgcccccaaaaaggtg
∆vc1188-upstream flank-R	TTAAAACGCAGTGCGATCGTTATTCATgttcggcctattgattgg
∆vc1300-downstream flank-F	ATGATTAGTGTAAAAGTGATCTGTTAAtcagaacctttttgtgc
∆vc1300-downstream flank-R	GGAATTCCCGGGAGAGCTCGATATCGCATGCagcagagatttcttagtattgcggc
∆vc1300-upstream flank-F	GATCCCAAGCTTCTTCTAGAGGTACCGCATGCtcttacctagctaatgaacacgcttcac
∆vc1300-upstream flank-R	TTAACAGATCACTTTTACACTAATCATtttgaatgcctcaaaactaagc
∆vc1799-∆300-559-downstream flank-F	GCCTTTATGACAGGCATGACCGACAATGAACTACAAGTCTTTAC
∆vc1799-∆300-559-downstream flank-R	GGAATTCCCGGGAGAGCTCGATATCGCATGCcgacgcagcacgcttttacc
∆vc1799-∆300-559-upstream flank-F	GATCCCAAGCTTCTTCTAGAGGTACCGCATGCATGGAGACAACCATGAGTCAGCG
∆vc1799-∆300-559-upstream flank-R	GTCGGTCATGCCTGTCATAAAGGCGAGTCGCCCCTC
∆vc1799-∆5-299-downstream flank-F	ATGAATGCACTTGTGCAGTCTATTGAGGAGCTGAATCG
∆vc1799-∆5-299-downstream flank-R	GGAATTCCCGGGAGAGCTCGATATCGCATGCGCTTGTATGTCTAATCGCTTGCGG
∆vc1799-∆5-299-upstream flank-F	GATCCCAAGCTTCTTCTAGAGGTACCGCATGCagggtgaagtggttaaagttcaagacc
∆vc1799-∆5-299-upstream flank-R	AATAGACTGCACAAGTGCATTCATcgtggatcagcc
∆vc1985-downstream flank-F	GTGGATAAACCTAAGCAAAGCGCATAAgctgtacccagctgc
∆vc1985-downstream flank-R	GGAATTCCCGGGAGAGCTCGATATCGCATGCctagctcaacttgcagttggtcttg
∆vc1985-upstream flank-F	GATCCCAAGCTTCTTCTAGAGGTACCGCATGCtgggtatgccagctttgaacatg
∆vc1985-upstream flank-R	TTATGCGCTTTGCTTAGGTTTATCCACggtaatactcctcg
∆vc2055-downstream flank-F	ATGTGGAAATGGCGAGGAAATCGGTAAtgcattttgactc
∆vc2055-downstream flank-R	GGAATTCCCGGGAGAGCTCGATATCGCATGCgatcgggcaaaataccgtcatagg
∆vc2055-upstream flank-F	GATCCCAAGCTTCTTCTAGAGGTACCGCATGCcaccattaccgctctcagtgg
∆vc2055-upstream flank-R	TTACCGATTTCCTCGCCATTTCCACATgtttatctcactttgctttc
∆vc2068-downstream flank-F	TTGAAAATAAAAAAGTCGACTGAAGATGAACCTCATTACTG
∆vc2068-downstream flank-R	GGAATTCCCGGGAGAGCTCGATATCGCATGCctcaccaccatatctgagatacctgc
∆vc2068-upstream flank-F	GATCCCAAGCTTCTTCTAGAGGTACCGCATGCacagaatttgctgcatgaagcgatc
∆vc2068-upstream flank-R	TTCAGTCGACTTTTTTATTTTCAAagcagatttccgtctttaaaaaac
∆vc2164-downstream flank-F	ATGAAATTCTTCTTATCCCTCCAATAAtaaatctgatacaggagaag
∆vc2164-downstream flank-R	GGAATTCCCGGGAGAGCTCGATATCGCATGCccatcaagctctgcgacgg
∆vc2164-upstream flank-F	GATCCCAAGCTTCTTCTAGAGGTACCGCATGCtaaaaccaaacaacaaaatcgccacc
∆vc2164-upstream flank-R	TTATTGGAGGGATAAGAAGAATTTCATaatggcggtgcatactc
∆vca0232-downstream flank-F	ATGGATATTTGCGCTTACCAATTCTAAtcattcttactctatttaagcc
∆vca0232-downstream flank-R	GGAATTCCCGGGAGAGCTCGATATCGCATGCagagatttctttttagccgagaaatatttcaatttttc
∆vca0232-upstream flank-F	GATCCCAAGCTTCTTCTAGAGGTACCGCATGCtactgtcatcccttgatgcagacg
∆vca0232-upstream flank-R	TTAGAATTGGTAAGCGCAAATATCCATactgactcaattcctcaaaaatac
∆vca0247-downstream flank-F	ATGAATGAAGTCGTGATTTTAGTGTAGcgtttcactcacttttac
∆vca0247-downstream flank-R	GGAATTCCCGGGAGAGCTCGATATCGCATGCacgtcaatgtggtcagcgtg
∆vca0247-upstream flank-F	GATCCCAAGCTTCTTCTAGAGGTACCGCATGCtgaacctttaatgatggttgtcgcatc
∆vca0247-upstream flank-R	CTACACTAAAATCACGACTTCATTCATaccatcacctaactgaga
∆vca0617-downstream flank-F	ATGGGCTGTTGCCCAACCCTGTACTAGgagtgatggtggatattc
∆vca0617-downstream flank-R	GGAATTCCCGGGAGAGCTCGATATCGCATGCaaacacgctcacttggccttc
∆vca0617-upstream flank-F	GATCCCAAGCTTCTTCTAGAGGTACCGCATGCcgatggtgactaagtggtgttcacac
∆vca0617-upstream flank-R	CTAGTACAGGGTTGGGCAACAGCCCATcgggaatgtcctatgttg
∆vca1046-downstream flank-F	ATGAAAAAGAATCAACAGATGGATTGAagtatcaggataaccg
∆vca1046-downstream flank-R	GGAATTCCCGGGAGAGCTCGATATCGCATGCgtcgtctggctccacgacg
∆vca1046-upstream flank-F	GATCCCAAGCTTCTTCTAGAGGTACCGCATGCcaaaaataaagaggaggcgattcgc
∆vca1046-upstream flank-R	TCAATCCATCTGTTGATTCTTTTTCATctttacctacctcaatgttgaatg
